# Supplementary material for: Mutant PRPF8 Causes Widespread Splicing Changes in Spliceosome Components in Retinitis Pigmentosa Patient iPSC-Derived RPE Cells
Source: Front Neurosci. 2021 Apr 29;15:636969. doi: 10.3389/fnins.2021.636969 (PMC8116631; doi:10.3389/fnins.2021.636969)
Supplement: Supplementary file 1 [file Data_Sheet_1.zip]

Archive with 11 entries (10 files):
- Supplemental_Information/
- Supplemental_Information/Supplemental Information.pdf
- Supplemental_Information/Supplementary File _3.csv
- Supplemental_Information/Supplementary File_2.csv
- Supplemental_Information/Supplementary File_4.csv
- Supplemental_Information/Supplementary File_5.csv
- Supplemental_Information/Supplementary File_6.csv
- Supplemental_Information/Supplementary File_7.csv
- Supplemental_Information/Supplementary File_8.csv
- Supplemental_Information/Supplementary File_9.csv
- Supplemental_Information/Supplementary_File_1.csv
