# Supplementary material for: Mutant PRPF8 Causes Widespread Splicing Changes in Spliceosome Components in Retinitis Pigmentosa Patient iPSC-Derived RPE Cells
Source: Front Neurosci. 2021 Apr 29;15:636969. doi: 10.3389/fnins.2021.636969 (PMC8116631; doi:10.3389/fnins.2021.636969)
Supplement: Supplementary file 1 [file Data_Sheet_1.zip › Supplemental_Information/Supplementary File _3.csv]

gene_id	Fibroblasts_mean	RPE_mean	theta	prob	log2FC	gene_name
ENSG00000000003	949.5074090653	2760.9773910498334	-2.0385276408589323	0.9994862145398432	-1.5399279111367743	TSPAN6
ENSG00000000419	1456.7232576710667	891.7413973641667	0.6906472379445495	0.9827939298145203	0.7080295279453477	DPM1
ENSG00000000457	314.75833066393335	409.9435231131333	-0.2626682363724918	0.9454584638930541	-0.3811806049038517	SCYL3
ENSG00000000460	79.6637097031	117.75841475356667	-0.34211399166825	0.9656565352726566	-0.5638355868744809	C1orf112
ENSG00000000938	6.05186788	3.2467667132	0.34626922815164374	0.950985672274903	0.8983767642529765	FGR
ENSG00000000971	982.6197427804334	8456.076528458867	-3.147195576555137	1	-3.1052833022357897	CFH
ENSG00000001036	2720.7500690235	4041.487915340633	-0.9047602531808439	0.9956111187665537	-0.5708820986073784	FUCA2
ENSG00000001084	675.1941173105666	1752.7859097739333	-1.381575626293304	0.9983451118098919	-1.3762755524052572	GCLC
ENSG00000001167	779.1079575488667	1053.2035690860334	-0.3983452332145758	0.9755638107387169	-0.4348891603644382	NFYA
ENSG00000001460	294.3215601151	439.5842586021	-0.38835360718771894	0.9744353143600097	-0.57874649591722	STPG1
ENSG00000001461	1816.1889396414333	2409.6246424575	-0.5061130978814049	0.984589923299883	-0.40789413397933905	NIPAL3
ENSG00000001497	1139.2198054378332	1537.1018276126667	-0.4970231224923068	0.9845292835553219	-0.4321666086714011	LAS1L
ENSG00000001561	52.48731226743333	1138.7973336728	-2.7880477709646754	0.9999999999999996	-4.439398487163045	ENPP4
ENSG00000001617	671.0030922576	3068.1873082534667	-1.741068561371387	0.9977795433629143	-2.192995239823056	SEMA3F
ENSG00000001626	3.3931733226333334	31.3417597929	-1.0921011840169768	0.9964048010980412	-3.2073791576260855	CFTR
ENSG00000001629	3413.3803589827335	2644.065839785467	0.7544922980228165	0.9850621917090983	0.36844308365412093	ANKIB1
ENSG00000001630	438.2006165450667	476.97784357783337	-0.060370306375597815	0.6942021034098225	-0.12233073798787829	CYP51A1
ENSG00000001631	1353.2395537396333	1070.2021598897	0.3758417311651873	0.9585936334430983	0.33853390557596	KRIT1
ENSG00000002016	475.4927877765667	550.2542422548	-0.13620065538388904	0.8792661115056876	-0.21067490419124751	RAD52
ENSG00000002079	2.4564579855333335	10.292839471033334	-0.6932785207481658	0.9894631469059928	-2.066989562353739	MYH16
ENSG00000002330	847.5832812487	799.8036242825	0.07131766618187914	0.7124033523193258	0.08370931185426146	BAD
ENSG00000002549	2151.072146997133	2777.9557913370663	-0.29483339845929313	0.9548793376246519	-0.3689677267214048	LAP3
ENSG00000002586	35611.29258415347	4938.107430712967	5.672081942498421	0.9999999999999963	2.850304673792501	CD99
ENSG00000002587	2.0585125479666666	85.5661388172	-1.9684825772763217	0.9999987115182072	-5.377365842298	HS3ST1
ENSG00000002726	4.2055606399	7.388557917433333	-0.25860371882390326	0.943580522236221	-0.812994671971737	AOC1
ENSG00000002745	12.7105764929	1.9882961323333332	0.9626243414427891	0.9926778996576365	2.6764249160389553	WNT16
ENSG00000002746	211.674362142	91.61840643080001	0.46780179077420075	0.9687070789090195	1.2081371670620793	HECW1
ENSG00000002822	1145.2146826388	866.08876472966665	0.4058293931638265	0.9664513428605185	0.4030312738838599	MAD1L1
ENSG00000002834	20799.2380436345	4665.7041966173	5.956414963330381	1	2.15636392867855	LASP1
ENSG00000002919	696.4722490509333	675.0019091473666	0.03910624846945443	0.44156223076462164	0.045174287134361266	SNX11
ENSG00000002933	30.90342854916667	3549.6811692937667	-2.887205305415382	0.9999999999999961	-6.843778732685988	TMEM176A
ENSG00000003056	2084.349912503467	1438.0981014203	0.5590117639223051	0.9727224872216204	0.5354353978039533	M6PR
ENSG00000003096	10.849983590933332	300.1367127933	-2.046303663851888	0.9998404662890691	-4.789855034615075	KLHL13
ENSG00000003137	688.7466245385	296.1577811523667	0.48359110521527604	0.9703164981376367	1.217607351705255	CYP26B1
ENSG00000003147	23.519664073633333	512.5726014006333	-1.937463635489744	0.9999178448423914	-4.445817004427335	ICA1
ENSG00000003249	38.45417033416666	449.7165130220333	-1.8215345782748908	0.9999999986742004	-3.5478038876298017	DBNDD1
ENSG00000003393	1367.217421294	2760.5073485500666	-1.0147490480245198	0.9974160129082166	-1.013690756345502	ALS2
ENSG00000003400	213.09112310123334	16.970328065533334	1.6773533045343032	0.9988040104671481	3.6503841348981663	CASP10
ENSG00000003402	2639.8296012511	4428.357642264466	-0.8504226991157797	0.9929565931972834	-0.7463269336605326	CFLAR
ENSG00000003436	1045.3467146746666	114.90190119	1.3576190997846218	0.9954246116517996	3.185506952176583	TFPI
ENSG00000003509	599.3468490108667	614.9707770901	-0.02795486869589186	0.3044047243164165	-0.037126707252592435	NDUFAF7
ENSG00000003756	3740.82078367	5245.927025741066	-0.6704304393999753	0.988734065411898	-0.4878428884248219	RBM5
ENSG00000003987	39.78145127336667	179.97934183516668	-0.9245581123784179	0.9941668297798335	-2.1776635090024046	MTMR7
ENSG00000003989	8.384919588933332	7121.900924984334	-3.1117245478871634	1	-9.730249702251541	SLC7A2
ENSG00000004059	3803.1940806718	2358.7470911710334	1.1634310517357713	0.99601315770928045	0.6891908242883564	ARF5
ENSG00000004139	382.83357367226665	622.1873884608	-0.4863051751678159	0.9842476180664392	-0.7006317956107364	SARM1
ENSG00000004142	3397.1361615848	3015.7580441595	0.28803208219566	0.9298167521508731	0.1717983593738509	POLDIP2
ENSG00000004399	12493.903756158199	6778.019045760467	1.0944821295398972	0.9983357936864696	0.8822887257851602	PLXND1
ENSG00000004455	2410.773334033	1744.5959009252667	0.7048901805888041	0.9839656259152746	0.4666031070396202	AK2
ENSG00000004478	1279.2107404269332	2310.516597319933	-1.08244549660624	0.9969009917396446	-0.8529614959240984	FKBP4
ENSG00000004487	3110.3557685359	2959.7433033839334	0.10241248652776254	0.7923778614652979	0.0716075507807639	KDM1A
ENSG00000004534	5247.297813657066	4718.8563527985	0.23750649281786654	0.9134633366554192	0.15313741844839057	RBM6
ENSG00000004660	420.5836528119	207.99877196606667	0.47635127884278855	0.9697161508757766	1.0158177660288819	CAMKK1
ENSG00000004700	2061.141653535033	544.1239902445	1.7679624541963974	0.9973330235496651	1.9214363157495917	RECQL
ENSG00000004766	612.3397970283	717.6736411222333	-0.1790509010648597	0.9105633312789921	-0.22899548465871755	VPS50
ENSG00000004776	5274.642873763967	337.7195975157333	3.728026165728422	0.9999999999999996	3.965175612695322	HSPB6
ENSG00000004777	411.4108902938	725.9721229329333	-0.6016295545689411	0.9876679361312702	-0.8193341669425843	ARHGAP33
ENSG00000004779	982.9481291648	1072.2823332541334	-0.12453725307015542	0.8645916591650133	-0.12549762749066654	NDUFAB1
ENSG00000004799	17.45442427973333	955.4572204134666	-2.230346474595434	1	-5.774526602861578	PDK4
ENSG00000004838	41.79078247846667	63.68925217846667	-0.16105136472870382	0.9012899536977473	-0.6078651608229831	ZMYND10
ENSG00000004846	2.1647720735333333	2158.6065619022334	-3.1896562824482184	1	-9.961669466213484	ABCB5
ENSG00000004864	254.5376252969	1435.2786637830334	-2.1736998688673044	0.999999999999999	-2.4953800340119803	SLC25A13
ENSG00000004866	548.3668357628	376.98984654976664	0.3996382372493095	0.9653853830029879	0.5406156541835268	ST7
ENSG00000004897	2614.3268479583667	1533.9107766868333	1.1725687538494085	0.996129568307576	0.76922495306763	CDC27
ENSG00000004961	975.4999917307	838.8160793318666	0.19566254767203406	0.8880010056225521	0.2177873437695116	HCCS
ENSG00000004975	2146.2064911656666	2615.1642031750334	-0.3861989573543472	0.9739825864827881	-0.2851126469103731	DVL2
ENSG00000005007	5672.7849991033	5121.4759737596	0.3714681084714701	0.9572204642606524	0.147497541480099	UPF1
ENSG00000005020	1195.9482552400666	209.72203022193335	1.8167097515594253	0.998117828635441	2.511604647991711	SKAP2
ENSG00000005022	2740.5631880748665	3173.7623522451	-0.41052238297067783	0.9762288040536866	-0.21172170612004593	SLC25A5
ENSG00000005059	720.8291181873	470.93981213266665	0.4116104942036595	0.9666607806626961	0.6141146007817795	MCUB
ENSG00000005073	574.5363151176333	3.0838747317666666	3.4138635680168368	0.9999999999999992	7.541510111370277	HOXA11
ENSG00000005075	699.2404499698666	632.1327674331	0.12437705913500208	0.826187540905987	0.14556104410246504	POLR2J
ENSG00000005100	856.2166877545001	1243.0188274335999	-0.5928901016589203	0.9890657305718444	-0.5378002891915188	DHX33
ENSG00000005108	8.5391154783	198.5327142773	-1.433815633786385	0.9989085814349222	-4.5391463079772825	THSD7A
ENSG00000005156	803.6326082755	945.1269780801999	-0.21537314814421493	0.9266960374603735	-0.2339720646528503	LIG3
ENSG00000005175	874.7453440526666	765.6336542801	0.16698456274772766	0.8673916893345536	0.19220883406590458	RPAP3
ENSG00000005187	12.487549269533334	11.116847028599999	0.04444152353743311	0.5112033145292065	0.16774270272218328	ACSM3
ENSG00000005189	144.5622690989	84.6339902003	0.3603952733773271	0.9542004758586725	0.7723819650798353	AC004381.6
ENSG00000005194	933.4108073129667	1260.4839105787667	-0.43942091638554936	0.979832632553894	-0.4333936265910506	CIAPIN1
ENSG00000005206	2614.996493727667	2775.5338796088	-0.09272689398183537	0.8156113203995167	-0.08595629143123162	SPPL2B
ENSG00000005238	1674.3199580466999	1329.0754307842667	0.2661487010835013	0.9242809875744844	0.33315226325442376	FAM214B
ENSG00000005243	5707.208797069533	533.0963579224	4.591227595764037	1	3.420317113842723	COPZ2
ENSG00000005249	116.91616189996667	374.6716394156	-0.7846169560995071	0.993425431604663	-1.68015240317849	PRKAR2B
ENSG00000005302	1168.769971201	617.2534828197666	0.7421805274436827	0.9834302782346691	0.9210560402367136	MSL3
ENSG00000005339	4187.493248351867	4529.082458937433	-0.19406552423091683	0.916217720548152	-0.11313194176755756	CREBBP
ENSG00000005379	892.9514198125667	4006.5085976117	-1.6378481677437566	0.999924200792269	-2.165691978474195	TSPOAP1
ENSG00000005421	2.0306502116333336	3.7717014219	-0.39377640007510584	0.9752294600584261	-0.8932737223721942	PON1
ENSG00000005436	345.39660283406664	531.2932876493334	-0.46061025831253	0.9815131375906495	-0.621254592704843	GCFC2
ENSG00000005448	494.1991590984333	495.2914345017333	-0.002617664117638145	0.006160059864200651	-0.003185115569338258	WDR54
ENSG00000005469	646.9891121123334	1210.1088732605	-0.7214769176312039	0.9900303202388362	-0.903323513260877	CROT
ENSG00000005471	152.43703473866665	133.30178355606665	0.07172779092043327	0.7142894683688047	0.1935173661207116	ABCB4
ENSG00000005483	2131.9619626132335	3504.9656294309334	-1.122808296932942	0.9979190595642506	-0.7172185983854245	KMT2E
ENSG00000005486	2163.297495494633	4718.6976168954	-1.3848721326763183	0.998291970401813	-1.1251566462186837	RHBDD2
ENSG00000005513	17.664037100633333	2866.778671773867	-3.064160580812149	1	-7.342471608702923	SOX8
ENSG00000005700	3404.5092063064	2495.2131431745333	0.7921370832536447	0.9888011714540113	0.4482837774274497	IBTK
ENSG00000005801	302.34578290916664	811.6215439889334	-0.9250099096423793	0.9941442571721575	-1.4246077044914565	ZNF195
ENSG00000005810	3395.9199957618	1952.3550808790333	1.0177476644293768	0.9939904949993407	0.7985870067514363	MYCBP2
ENSG00000005812	1511.4130229758332	845.5692798763	0.9265519764400728	0.9877404506212338	0.8379030901672064	FBXL3
ENSG00000005844	5.842241310966667	3.0168657328	0.3267476637496636	0.9448548822854633	0.9534714592124194	ITGAL
ENSG00000005882	840.5984176555334	1538.3069824514	-0.8140571808494255	0.993456988129464	-0.8718547884200044	PDK2
ENSG00000005884	4354.010133789	19638.879743717367	-1.2521071278731282	0.9964167951060632	-2.1732959662057203	ITGA3
ENSG00000005889	2198.5963795145667	1742.5164546166334	0.4734053516093111	0.9694158168500515	0.335410497571165	ZFX
ENSG00000005893	7060.144493705667	11292.2054409932	-1.084120854241963	0.9968053390147865	-0.6775576660635145	LAMP2
ENSG00000005961	10.546002175166667	182.8679309486	-1.3066143084789168	0.9992340491670366	-4.116033991258656	ITGA2B
ENSG00000006007	2811.7818488199664	2509.8783697991335	0.26591881095161374	0.9242412843323411	0.16386721571789806	GDE1
ENSG00000006015	1306.2709998518333	1272.2978370586	0.04650052668705337	0.5342942920349611	0.03801779426077088	C19orf60
ENSG00000006016	2012.4458556961667	799.7984437722333	0.8160009336809333	0.9860618025259296	1.3312415893314293	CRLF1
ENSG00000006025	500.9061975819	916.8772111358334	-0.6064494357594898	0.9868877234265483	-0.8721880781891527	OSBPL7
ENSG00000006042	4011.6971040746	36657.855314698536	-1.8697862773173235	0.9999677685709528	-3.1918377956875132	TMEM98
ENSG00000006047	2.1663581745	74.65182300296667	-1.5757913784117386	0.9999542117941411	-5.106833795963035	YBX2
ENSG00000006062	286.62872970156667	475.2761739012	-0.4660957151056839	0.9822682912860319	-0.7295828568984138	MAP3K14
ENSG00000006118	1627.9143721596333	31114.209641877835	-3.9020813085966477	1	-4.256476878227463	TMEM132A
ENSG00000006125	8262.2542635315	8889.0557898875	-0.34628918441012135	0.9658479151344216	-0.10549472322076191	AP2B1
ENSG00000006194	1139.9128663407666	1290.3617137269334	-0.20588192362082505	0.921990572260477	-0.178851987475866	ZNF263
ENSG00000006282	4601.650945786267	7109.305476061033	-0.7199349028871384	0.9898782779102794	-0.6275570732861762	SPATA20
ENSG00000006283	96.87205989606667	104.39140123780001	-0.030329839793763132	0.3423422008983793	-0.10785035671713097	CACNA1G
ENSG00000006327	8215.445830864533	5602.256919071133	0.44839442979240285	0.9653447983868648	0.5523307217919189	TNFRSF12A
ENSG00000006432	15.001594364166667	1187.7637394237668	-3.428922264497179	0.9999999999999984	-6.306988246963894	MAP3K9
ENSG00000006451	2647.7984961362336	993.6402767195	1.636099908569249	0.9999994192083974	1.4139977749542898	RALA
ENSG00000006453	600.4684078233	816.0072611807333	-0.2647283485301596	0.9463964839098161	-0.44249364591340273	BAIAP2L1
ENSG00000006459	695.1074614849666	474.4012309789667	0.4251407490075219	0.964965664575379	0.5511282779118069	KDM7A
ENSG00000006468	325.41013577776664	770.7678263941666	-0.5192884027566315	0.9842992842276808	-1.2440371631664955	ETV1
ENSG00000006530	654.8045625934334	1056.6686254265999	-0.7480108085150547	0.9921021138018945	-0.6903867345159374	AGK
ENSG00000006534	2687.500688932467	2122.5850663855003	0.2799096981524466	0.9270059426953062	0.340442751016532	ALDH3B1
ENSG00000006555	1.9979765976333332	5.1985155181666665	-0.5350676639480457	0.9848463987222703	-1.3795600229107654	TTC22
ENSG00000006576	1432.8290261709333	1167.2702007944	0.33566836572947634	0.9479317459388295	0.2957279126719811	PHTF2
ENSG00000006607	1771.2735537823332	816.3229844049999	1.1840289592520232	0.9953338054606014	1.1175750541884795	FARP2
ENSG00000006611	2.018878433266667	12.345862336633333	-0.9228918379755856	0.9943041838196456	-2.612401663157284	USH1C
ENSG00000006625	481.8743071339333	343.8120440378667	0.32916666836126096	0.945703647220728	0.4870367960652537	GGCT
ENSG00000006634	181.85434370433333	121.31592871893334	0.33847426358365207	0.9488087160480272	0.5840143978644905	DBF4
ENSG00000006638	196.11044676376667	29.629041729066667	1.3903484226469027	0.9954653311041904	2.726582517538479	TBXA2R
ENSG00000006652	1648.1565902481	2851.6454930557998	-1.1965509664425433	0.9969811013749539	-0.7909413234326398	IFRD1
ENSG00000006695	411.34303084796665	400.7397033541333	0.029030764520662264	0.2864378686096829	0.03767654884427072	COX10
ENSG00000006704	843.5681275221666	2831.1909174664665	-1.8937054323087366	0.9989954434727295	-1.746832546656014	GTF2IRD1
ENSG00000006712	2156.5199656817667	2677.282813668	-0.4434087667751863	0.9800151268122722	-0.3120644725056788	PAF1
ENSG00000006715	1987.7788005256	4690.847588555866	-1.3671907078474037	0.9983078347736704	-1.2386914035203316	VPS41
ENSG00000006740	99.7703078642	555.1094124653333	-1.365416289435819	0.9983802082635169	-2.4760897243321813	ARHGAP44
ENSG00000006744	2045.0417678129	2472.1751308840335	-0.3665006042808811	0.9684392302706143	-0.2736506395583479	ELAC2
ENSG00000006747	120.20139264433334	581.6842474767	-0.9145733620890455	0.9950642358164727	-2.2747826241360105	SCIN
ENSG00000006756	957.6822412161666	1751.4011181365668	-0.9845373377798576	0.9967633695869267	-0.870890583192653	ARSD
ENSG00000006757	535.737794664	733.9510084188	-0.3614301711690792	0.967245163613111	-0.4541566883242146	PNPLA4
ENSG00000006788	13.2368001617	2.0082104054	1.4674152960307776	0.9977074602943132	2.7205720727891407	MYH13
ENSG00000006831	2908.6219999375667	4005.3806339822668	-0.4545282178814457	0.9807794580283113	-0.4616035312356329	ADIPOR2
ENSG00000006837	22.615062082733335	29.00529001496667	-0.14248514105829876	0.886072884499144	-0.3590320880069991	CDKL3
ENSG00000007001	2.1790792740666665	14.148840051566667	-1.0902391692809552	0.9964756002515897	-2.698893195848517	UPP2
ENSG00000007047	2228.997792463533	2200.3055796076333	0.027274945777709936	0.25800422658927535	0.018691287875918915	MARK4
ENSG00000007062	5.103783951466667	1411.7006578658334	-3.3380245567594473	1	-8.1116512318049665	PROM1
ENSG00000007080	2489.2751342834667	2425.1223416846665	0.05622950050036779	0.6235288601500073	0.0376681674574742	CCDC124
ENSG00000007168	6332.311714725834	5042.1256354091	0.9393830338960408	0.9891785094151567	0.3287002089133639	PAFAH1B1
ENSG00000007171	2.0456551887666663	23.074602896333335	-1.3679746829402288	0.9982766111817101	-3.4956709268247965	NOS2
ENSG00000007202	5760.627314617	5373.8493916147	0.250734596710244	0.9203062448396213	0.1002700365705101	KIAA0100
ENSG00000007237	2139.653935743	4006.0888490293	-0.8950789468051894	0.9953914505702801	-0.9048169420419124	GAS7
ENSG00000007255	432.3466704586333	438.46455982183335	-0.012424109125202809	0.07936358963856072	-0.020271658327126144	TRAPPC6A
ENSG00000007312	4.1732245081	136.97690869570002	-1.3917032624568684	0.9979666516817897	-5.036626360948899	CD79B
ENSG00000007314	5.568780630766667	10.982386418966666	-0.24048636793545203	0.9363860486315572	-0.9797582117665256	SCN4A
ENSG00000007341	371.9887776845	457.48758267573334	-0.2195454022511109	0.9286507981493762	-0.2984734875274333	ST7L
ENSG00000007372	49.469210912533335	14505.8586968973	-3.7807905272978686	0.9999999999999998	-8.195889098173307	PAX6
ENSG00000007376	663.8131353585001	787.3775263743333	-0.22656164512960436	0.9316717188358219	-0.24627835777381377	RPUSD1
ENSG00000007384	4504.899931609667	1309.5706071785	2.114944756088089	0.9999999999999702	1.7824012129355662	RHBDF1
ENSG00000007392	1962.5585188134	3373.6160161077	-0.8626225107350811	0.9935021744283713	-0.7815601035129719	LUC7L
ENSG00000007402	33.01447458136667	441.1781691901	-1.6743625613166941	0.9988635195451995	-3.740190812799218	CACNA2D2
ENSG00000007516	8.817379815666667	167.54461483763333	-1.4291491592370562	0.9988271232044336	-4.2480515001578185	BAIAP3
ENSG00000007520	1788.1112423857667	1258.3710699192334	0.6108512730835312	0.9793161900590358	0.5068790840476094	TSR3
ENSG00000007541	1293.7401380686333	1916.8536865493666	-0.6890255495524211	0.9893912049335731	-0.5671923550215292	PIGQ
ENSG00000007545	675.6047815313667	836.5421585189667	-0.26298219918178445	0.9456034354500271	-0.30825870967876023	CRAMP1
ENSG00000007866	2710.410804495267	1496.4531598787335	0.8714752318153255	0.9892921048756974	0.8569644087098507	TEAD3
ENSG00000007923	1533.7668852607667	1151.0300317876668	0.48943421832456546	0.9707238537805752	0.4141537509778844	DNAJC11
ENSG00000007944	540.7481069350333	3380.9105830783665	-1.9483251191582398	0.9999921842483628	-2.644383246250838	MYLIP
ENSG00000007952	4.8126911181	12.5475549188	-0.5033663667671301	0.9845932110078478	-1.3824905223704795	NOX1
ENSG00000007968	46.21214831693334	5.6971069029666666	1.4301837092216183	0.9962854253066791	3.0199707763499313	E2F2
ENSG00000008018	3519.6181308232	3672.4248247574333	-0.11849224645580428	0.8563984530253069	-0.06131405004820207	PSMB1
ENSG00000008056	64.87455792243334	167.59455729089998	-0.4958312273773539	0.98451225795972	-1.369250590027529	SYN1
ENSG00000008083	559.5931364722334	702.3061540995334	-0.2605423520539323	0.9444781140748797	-0.327721809480753	JARID2
ENSG00000008086	424.90990851506666	374.77396583993334	0.12044927434192529	0.8197179202567589	0.1811362485940851	CDKL5
ENSG00000008118	23.340588879566667	4.008785749466667	0.8345471088148987	0.9848889174482335	2.541603741011623	CAMK1G
ENSG00000008128	129.51964492193332	156.59862220943333	-0.13892971820023003	0.8823524707332009	-0.27390058391266514	CDK11A
ENSG00000008130	2316.770894063033	2265.7542344959334	0.043760139558397776	0.50261779664672	0.032124001795432455	NADK
ENSG00000008226	11.868879428	79.5219300219	-0.840615627045122	0.9932781253606469	-2.7441690391900653	DLEC1
ENSG00000008256	5050.814800419933	1727.4624859359667	2.7243771940153634	0.9999999999999997	1.5478617620731059	CYTH3
ENSG00000008277	55.485881063466664	425.3957803164667	-1.4102543155987222	0.9976155652850217	-2.9386131075432016	ADAM22
ENSG00000008282	2573.115418844933	1867.0537362445334	0.7030823865789647	0.9839984603522283	0.4627527207831452	SYPL1
ENSG00000008283	2484.4704176989	1546.0120106758666	0.7278005665472285	0.9837687909113301	0.6843868366556685	CYB561
ENSG00000008294	5250.003432472799	6489.7045172067665	-0.36882221119136466	0.9690819042332941	-0.3058344263404922	SPAG9
ENSG00000008300	164.7851615346	534.2226969881667	-0.8750923728309077	0.9945221120803065	-1.6968549341042605	CELSR3
ENSG00000008311	1071.0067527149333	654.9428148246	0.6047362450242137	0.9798003504753104	0.70952672544082	AASS
ENSG00000008323	20.1054381698	76.11107786323333	-0.5718157731074455	0.9894992446743041	-1.920520673306666	PLEKHG6
ENSG00000008324	274.5277704544	375.1883505266	-0.2861942461403741	0.9533143486998397	-0.4506629377772397	SS18L2
ENSG00000008382	293.2354632743333	641.0919419021	-0.7719999230627042	0.9931876378540272	-1.1284716846208003	MPND
ENSG00000008394	5190.645321659066	2290.7851181984665	1.6512636659937354	0.9999698433834018	1.1800717749991068	MGST1
ENSG00000008405	632.6285459631333	1818.3725258176999	-1.1873228335534485	0.9964772592885512	-1.5232172305850953	CRY1
ENSG00000008438	5.145764607233334	3.035502366733333	0.27441177725678056	0.9257160958589933	0.7614501645268001	PGLYRP1
ENSG00000008441	31591.8205053356	17710.5254981981	2.2710943631256835	0.999999999999845	0.8349440563217779	NFIX
ENSG00000008513	4147.958716466566	1294.8167417672332	2.279587820740511	0.9999999999881298	1.6796536108717182	ST3GAL1
ENSG00000008516	31.045702477333332	52.70175169436667	-0.3130280929391507	0.9580744703764601	-0.7634573385646546	MMP25
ENSG00000008517	80.90614483563333	570.7803134945333	-1.3146704440212176	0.9994121710539338	-2.8186143915146564	IL32
ENSG00000008710	10720.798765056366	4213.053452850933	2.4071494743508928	0.9999955781467296	1.3474742741699797	PKD1
ENSG00000008735	31.94703859326667	368.33632552396665	-1.5024437241063997	0.999993293481593	-3.527269575170344	MAPK8IP2
ENSG00000008838	1944.9191424081	3268.5642795418	-1.134648142840886	0.9978012643697318	-0.7489468912674747	MED24
ENSG00000008853	805.6753127426333	2440.1621335137334	-1.2543945867590374	0.9963936439905446	-1.5987065543402357	RHOBTB2
ENSG00000008869	955.3385738869333	1292.2626857841	-0.3968893071979488	0.9754599879594652	-0.43581534201982847	HEATR5B
ENSG00000008952	5554.128593665833	5110.3043540011995	0.3081808190061991	0.9383951600236313	0.12015136378426906	SEC62
ENSG00000008988	13892.035229281766	10626.911528235434	1.6246900483162128	0.9999999902426355	0.38653560335299114	RPS20
ENSG00000009307	22311.036963114202	17079.586150978197	2.107992374822879	0.9999999999985152	0.3854845501400156	CSDE1
ENSG00000009335	4889.355298642667	3068.717872529833	1.623580183706173	0.9999999935930011	0.6720082311828599	UBE3C
ENSG00000009413	4850.1672661878665	2680.8917884775	1.2976834132744528	0.9981490607095517	0.8553215143766354	REV3L
ENSG00000009694	6.1711749575	465.14856493753337	-2.258080773635396	0.999999999964439	-6.236002568828977	TENM1
ENSG00000009724	64.36914702593333	111.12457859023333	-0.3812001496316241	0.9727380832745833	-0.7877366915162076	MASP2
ENSG00000009780	402.7021765320667	399.521248341	0.007875400150807486	0.018658168215809456	0.011441035589639811	FAM76A
ENSG00000009830	1164.5199676168	1734.6729019435	-0.5508368188115823	0.9871268146681816	-0.574928269958709	POMT2
ENSG00000009844	1919.7117403184666	1494.2668970776333	0.40425939167462643	0.9662383478887726	0.3614518385413816	VTA1
ENSG00000009950	6.3510914568	263.8312961623	-1.462182026881586	0.999845251382576	-5.376467354431114	MLXIPL
ENSG00000009954	4314.5962292853	3875.8133835235667	0.40612162095381477	0.9664708411274591	0.15472644658325943	BAZ1B
ENSG00000010017	3361.1435940296997	1754.9670640617	1.5372316805214516	0.9928210463932229	0.9375082231209179	RANBP9
ENSG00000010030	37.2244046662	84.59302930356667	-0.3863194405889348	0.9740078453811418	-1.1842900104160936	ETV7
ENSG00000010072	350.0301771470667	439.50443752489997	-0.21635721369170316	0.9271656139366384	-0.32839842536897146	SPRTN
ENSG00000010165	1311.7936337032668	1294.7152433138333	0.020869066230579485	0.15916582821413527	0.01890594882845625	METTL13
ENSG00000010219	567.0235312611334	587.0683266071333	-0.04200036616222336	0.5143888632105753	-0.0501198150854057	DYRK4
ENSG00000010244	3878.8426949838	3785.9642157367666	0.07459238846405791	0.7261986693783804	0.03496549408929178	ZNF207
ENSG00000010256	3668.5264955123666	3987.9415892716665	-0.2313834186977376	0.9334756364296644	-0.12044357407542121	UQCRC1
ENSG00000010270	840.1515582784	1128.1342612165333	-0.39103381087329603	0.9748550591810257	-0.42521726562273626	STARD3NL
ENSG00000010278	1171.3068400812333	2517.5123341091667	-0.8957165140618597	0.9954223624838057	-1.103879787143291	CD9
ENSG00000010292	1745.5387153346	1398.7319243374	0.3748607622982286	0.9582810851128108	0.31955286810242717	NCAPD2
ENSG00000010295	2836.7681306048335	1888.7388507456335	0.7095055964038107	0.9837453238875675	0.586824994459096	IFFO1
ENSG00000010310	69.04136805626666	68.19301921213334	0.006567226389229812	0.01301242724103302	0.017836990935911498	GIPR
ENSG00000010318	133.62305433036667	175.4339994756	-0.1976632063826821	0.9178848827650865	-0.3927594310069982	PHF7
ENSG00000010319	12.244003450766666	8.421289662833335	0.20741024386996473	0.8943955726221386	0.5399622623889824	SEMA3G
ENSG00000010322	6815.845016947666	11566.335997706034	-1.1676129326627118	0.9949048482701032	-0.7629674814656722	NISCH
ENSG00000010327	20.642065605766668	37.29308378423333	-0.3257892773856087	0.9619643184922082	-0.8533207539564442	STAB1
ENSG00000010361	381.85030843366667	843.2077961818	-0.8552785817077583	0.9930099205233246	-1.142881016959984	FUZ
ENSG00000010379	4.9214850123	3268.9798743628	-3.0837940689833965	1	-9.375531078714294	SLC6A13
ENSG00000010404	2507.5786281113	3413.8160078535334	-0.5606528088275327	0.9884222580564858	-0.44509036553000236	IDS
ENSG00000010438	20.130364895666666	2.5477887894	1.1720328822845265	0.9961617544669625	2.982055734832184	PRSS3
ENSG00000010539	210.13035863853332	348.4023644757	-0.4792359450077099	0.9837865423391918	-0.7294698041855732	ZNF200
ENSG00000010610	67.78522763273332	33.257347680766664	0.3472732679077651	0.9512256053135159	1.0272977862211619	CD4
ENSG00000010626	199.9682285092	328.37808064566667	-0.42800148391169085	0.9787609980468369	-0.7155870309863583	LRRC23
ENSG00000010671	2.3658206524666667	12.062608452066668	-0.7951915165242689	0.9934015014877536	-2.350129297894761	BTK
ENSG00000010704	1024.7056286834334	504.82955115966666	0.6420629561316384	0.9772752508399649	1.0213412516215405	HFE
ENSG00000010803	1578.8699611478	1315.9658671501	0.30782645627416105	0.9382545619736044	0.26277028320264156	SCMH1
ENSG00000010810	5172.735135526266	3081.9554649498	1.6526089434360112	0.9999598699092797	0.7470813070590041	FYN
ENSG00000010818	2304.855509378733	978.0780035024333	1.5058084411894246	0.9990819747525631	1.23665487898371	HIVEP2
ENSG00000010932	31.2715911717	176.18938873986667	-0.7410340323606905	0.9919675354716858	-2.494202504543197	FMO1
ENSG00000011007	2270.1127433272663	1570.7114802441333	0.7661193158821848	0.9884218751578165	0.5313457493799127	TCEB3
ENSG00000011009	845.7687409533333	1391.9170152302665	-0.6479228878406221	0.9891380861301391	-0.7187380562217083	LYPLA2
ENSG00000011021	1213.9631901838668	1577.8074621372332	-0.36962336374207183	0.9693043822478643	-0.37819648899946	CLCN6
ENSG00000011028	59582.40160851857	5549.627032255034	7.1576765607448145	0.9999999999999747	3.4244235537710273	MRC2
ENSG00000011083	4.304879636166667	3.922092076333333	0.049917790654388935	0.5701751091486782	0.13434949551968606	SLC6A7
ENSG00000011105	2518.8340717581	9730.612258289166	-2.6455445417803767	0.9999999999999999	-1.9497744958056822	TSPAN9
ENSG00000011114	1584.8789085622668	1539.0351198552332	0.04960212072054423	0.5671678103134294	0.04234646311090431	BTBD7
ENSG00000011132	591.0461655645666	647.9142145563	-0.11419891348852182	0.8504427370605033	-0.13253198821733808	APBA3
ENSG00000011143	397.5017920821333	578.8119455715333	-0.3940695441060436	0.9752510989544709	-0.5421333320395307	MKS1
ENSG00000011198	593.1477107796334	443.8898293977666	0.3348574698938754	0.9476569187411825	0.4181897685582885	ABHD5
ENSG00000011201	2.1688646971	2528.7242435202666	-4.658963171219892	1	-10.187253950425317	ANOS1
ENSG00000011243	1113.0628511848	2402.4028698372	-1.2896089972005191	0.9992465857839279	-1.1099430439426334	AKAP8L
ENSG00000011258	612.8035676160333	1083.4527851291332	-0.6799853091375294	0.9889573872338155	-0.8221396833436421	MBTD1
ENSG00000011260	849.4316727705	897.1713280224667	-0.07638320049046701	0.7724949853263411	-0.07888561175125841	UTP18
ENSG00000011275	2965.658401201233	2883.2315854200333	0.07952212259543104	0.7440169286759277	0.040665709924788386	RNF216
ENSG00000011295	1190.0519540693	1902.5475136307666	-0.7477074956830141	0.9920990858898511	-0.6769079249861295	TTC19
ENSG00000011304	10757.916902264033	10397.2407912805	0.1394777689247084	0.8470999613505006	0.0491980319445939	PTBP1
ENSG00000011332	81.14843676083333	68.15738163143332	0.09410381886487831	0.7794309903471022	0.2516933897170898	DPF1
ENSG00000011347	81.16851407613333	257.57893838676665	-0.7319223098099719	0.9913052070310245	-1.6660225246053493	SYT7
ENSG00000011376	689.2346994069333	1000.0334900048333	-0.486058596497885	0.9842388517807262	-0.536981074307779	LARS2
ENSG00000011405	2100.275705279467	3514.961889438767	-1.1475373634891666	0.9964748185469254	-0.7429303227963348	PIK3C2A
ENSG00000011422	1267.9598318829667	219.68750218643333	1.366053382343305	0.9952737292854155	2.5289843389337876	PLAUR
ENSG00000011426	792.2561179211667	78.1944214454	1.7175047426109193	0.9995143019852272	3.340829303943196	ANLN
ENSG00000011451	4480.770689602967	2727.8892804847	1.5417017451132573	0.9927992071655828	0.7159618067478372	WIZ
ENSG00000011454	4378.715905096633	3461.966966918567	0.6138447803109371	0.9789226320904454	0.3389158905216612	RABGAP1
ENSG00000011465	90772.27288180537	573.0597652122999	4.812629219606345	1	7.307422264288279	DCN
ENSG00000011478	567.6520185947	362.4749632519	0.4165425433385071	0.9662970834090732	0.6471254521713745	QPCTL
ENSG00000011485	3116.9241196021335	2083.0258688695335	0.954418204938561	0.9920386333931269	0.5814422773372319	PPP5C
ENSG00000011523	763.3126419034667	1286.1077593061666	-0.7242226172681925	0.9903722955996493	-0.7526655366357166	CEP68
ENSG00000011566	1017.5456917852333	1511.1819978924332	-0.6257445203433645	0.9858612830633854	-0.5705838420899607	MAP4K3
ENSG00000011590	7.6003809489666665	9.818909851666666	-0.12503191852597034	0.865255351118092	-0.36949112600933304	ZBTB32
ENSG00000011638	1001.1447078109667	398.90455882879996	1.0446041046157293	0.99282328547841	1.3275350034965172	TMEM159
ENSG00000012048	248.7524215071	119.79763017783333	0.612952214687806	0.9790641344121376	1.054111200603158	BRCA1
ENSG00000012061	2493.0563036015	1674.3862652852333	0.9034392877547526	0.9864191271185744	0.5742830826990131	ERCC1
ENSG00000012171	2058.8536855802	21545.8575864913	-2.5456024503911996	0.9999999999999999	-3.3874973107490005	SEMA3B
ENSG00000012174	1254.7519676139	1413.0134849561	-0.14927041185907514	0.8924078919969043	-0.17137302552445705	MBTPS2
ENSG00000012211	375.8007058818	351.53443341416664	0.07631591269828776	0.7329201943921109	0.09630176590519904	PRICKLE3
ENSG00000012232	3843.0083878631	5150.212588591534	-0.768557304241236	0.9929936324430725	-0.42239585929041606	EXTL3
ENSG00000012504	2.0186533357666665	13.149514476733334	-0.9602331897338744	0.9931650376057262	-2.7035444490678766	NR1H4
ENSG00000012660	5076.010903875534	7119.206716853267	-0.640136057807967	0.9878915672614517	-0.4880213244142764	ELOVL5
ENSG00000012822	7179.049222340366	6449.562713828466	0.23775483355798577	0.9136201604122447	0.15459144148091183	CALCOCO1
ENSG00000012963	900.7704971451667	799.2988331975666	0.16236048945996043	0.8640848178239371	0.17242459251568393	UBR7
ENSG00000012983	4305.803129695433	2025.8850386822332	1.3135220122431197	0.997931012688734	1.0877300490133037	MAP4K5
ENSG00000013016	1740.8159121688334	1932.4004503237668	-0.1636338334063249	0.902972225922046	-0.15063044517130375	EHD3
ENSG00000013275	2553.907958311733	2880.1929145280665	-0.259403268253991	0.9439523421490781	-0.17345891431988597	PSMC4
ENSG00000013288	5723.602496357166	4814.3373021242	0.5037884640346523	0.971184748226756	0.2495862570512358	MAN2B2
ENSG00000013293	79.9679933037	93.39932541043333	-0.05946882663768486	0.6877677760608529	-0.22398944417783223	SLC7A14
ENSG00000013297	15052.701276051266	101.94094416293333	9.279439540816877	0.9999999999999803	7.206144977752647	CLDN11
ENSG00000013306	3138.8621718363333	4071.982075829	-0.7263215412869412	0.9906356725977894	-0.37548952969190386	SLC25A39
ENSG00000013364	12021.145963890034	5808.729813570833	4.38375075157148	1	1.0492798020677723	MVP
ENSG00000013374	2463.3087584452333	1803.4841257511	0.661603580084596	0.9783155746191731	0.4498107462632413	NUB1
ENSG00000013375	3150.0704237904333	1315.7954378435334	1.8809487543497139	0.9992315766864391	1.2594488665289032	PGM3
ENSG00000013392	421.32084442219997	512.4930774774333	-0.22254779761488977	0.9300081602110659	-0.2826132239412888	RWDD2A
ENSG00000013441	1970.3397418824666	2876.458588355467	-0.6148769409014134	0.9859247084905017	-0.5458492880022712	CLK1
ENSG00000013503	559.4921636477334	478.3325062528	0.16569156909003438	0.866423321471189	0.2261040881676173	POLR3B
ENSG00000013523	688.0168507131333	1470.1902541167333	-0.8615895567873474	0.9934110405815134	-1.0954870586141978	ANGEL1
ENSG00000013561	1438.1630284824666	1467.4213190670332	-0.036931146450647906	0.44384851898592736	-0.029055922988623542	RNF14
ENSG00000013563	219.20215078286668	623.0343968606334	-1.0894231061761417	0.9965182532309916	-1.5070498607271712	DNASE1L1
ENSG00000013573	383.1608387585	774.3233339062666	-0.7264694015155004	0.990653961726879	-1.0149860009353195	DDX11
ENSG00000013583	2319.113442657	1277.9650191412668	1.1869861341145374	0.9952150091349338	0.8597250462180269	HEBP1
ENSG00000013588	808.7795016108666	1483.7491729114668	-0.7756370553378493	0.9933155465333973	-0.8754288877254888	GPRC5A
ENSG00000013619	2885.4269933998667	796.4634767800667	2.311534312341064	0.9999971416345026	1.8571047175516155	MAMLD1
ENSG00000013810	555.9655312091334	368.59515968473335	0.44191414375256066	0.9643530605456898	0.5929583154901128	TACC3
ENSG00000014123	1752.9850555295666	995.4447283628666	0.8891097439319937	0.9878270980178223	0.8164005786847862	UFL1
ENSG00000014138	325.4527534084	231.28389231343334	0.2965629798184059	0.9335024171047701	0.49278332634836536	POLA2
ENSG00000014164	1061.7384098221332	1004.8765607406333	0.08125153718631266	0.7496123544930923	0.07941006867443998	ZC3H3
ENSG00000014216	6997.280658746633	3909.7615656603334	2.085475313088084	0.9999999757938621	0.8397137304922733	CAPN1
ENSG00000014257	2.0071983921333336	30.707816834533332	-1.392802893608285	0.997889426355314	-3.935350822572152	ACPP
ENSG00000014641	2849.7445904249666	3397.277708044633	-0.4461525215519174	0.9801522311780323	-0.25354653220255435	MDH1
ENSG00000014824	2514.618164384933	2523.363607514	-0.007347607951202372	0.03161486308122141	-0.005008759728452423	SLC30A9
ENSG00000014914	649.3040612220667	488.55021056960004	0.28521571340080637	0.9287081256515463	0.41038739079248315	MTMR11
ENSG00000014919	1021.2790423148333	1162.1328659226667	-0.21765449654354946	0.9277850635925832	-0.18639791543291093	COX15
ENSG00000015133	3.8699626746333333	349.85789215716665	-2.252672439371514	0.9999999999969932	-6.498305574567383	CCDC88C
ENSG00000015153	466.73936772963333	476.0915466257	-0.020683710980415184	0.1892199164582944	-0.02862185455854612	YAF2
ENSG00000015171	4208.4969306728335	4502.279577778833	-0.2582981491567403	0.9434385013133563	-0.0973505813639113	ZMYND11
ENSG00000015285	13.076427008100001	22.3529557953	-0.28984695713521924	0.9540165927932694	-0.7734972218117765	WAS
ENSG00000015475	542.6430554129666	1202.9230504727	-1.0807572541611252	0.9969860201325086	-1.1484689316991614	BID
ENSG00000015479	72.93947379893334	182.83029686626665	-0.5958010862815498	0.988635714698193	-1.3257334627458228	MATR3
ENSG00000015532	2010.1558609712667	2065.1744041194333	-0.04834697212514669	0.5898349805042062	-0.03895625484488689	XYLT2
ENSG00000015676	3119.293988134433	3126.7105075069003	-0.0068146137602709475	0.027334562631804338	-0.0034261200917832285	NUDCD3
ENSG00000016391	91.85071227006667	1708.4635710616667	-1.990584718822255	0.9997901490098444	-4.217264766841666	CHDH
ENSG00000016402	73.39871295180001	107.41689546913334	-0.18471884613169176	0.9125839957978524	-0.5493942601590205	IL20RA
ENSG00000016864	3838.7652664236666	2354.7177157332335	1.2060466815182889	0.9964808737839463	0.7050882251915267	GLT8D1
ENSG00000017260	4848.5369082252	7255.8760495087	-0.7482095420954676	0.9921040997436134	-0.5816003447173389	ATP2C1
ENSG00000017427	27.56959964556667	11.5918911964	0.4897910602915038	0.9707470671202661	1.249962358600905	IGF1
ENSG00000017483	888.3942332442	59.81406103376667	1.9329468109847703	0.9999999992041078	3.892643451262913	SLC38A5
ENSG00000017797	3492.3944596259335	1801.4127347713666	1.5271709006670542	0.9947208911134913	0.9550877524922937	RALBP1
ENSG00000018189	1472.0574380232333	2631.2818483545334	-0.9759492415079251	0.9951324508163779	-0.8379318254633724	RUFY3
ENSG00000018236	34.7041509488	9548.958961392333	-2.9396511714531166	1	-8.104091413938265	CNTN1
ENSG00000018280	14.2823941312	12.649418236533332	0.09556044301687724	0.7820337420005962	0.17516680093537026	SLC11A1
ENSG00000018408	4235.404852498234	7484.371991448666	-0.9758896624510696	0.9951204274768155	-0.821381385792852	WWTR1
ENSG00000018510	2341.8578255213333	1329.7487089009999	0.9025222452815258	0.9864522495362111	0.8164998561071313	AGPS
ENSG00000018607	1.995046756	2.9580569261000003	-0.26182826540315673	0.9450708472309879	-0.5682272586326614	ZNF806
ENSG00000018610	479.23992886626667	521.5011558119334	-0.0977621604718717	0.8251336554406141	-0.1219223359614999	CXorf56
ENSG00000018625	16.5192706869	207.49116616423333	-0.9324019153373313	0.9939411500967129	-3.6508280163262383	ATP1A2
ENSG00000018699	737.2983027782333	540.1622708208333	0.37522719323256926	0.9583977102214024	0.4488555617623265	TTC27
ENSG00000018869	84.90651877176667	182.1295191658	-0.6302657430505691	0.9862720711644749	-1.1010175429066773	ZNF582
ENSG00000019144	7494.1267393560665	7043.282351897667	0.07429178149485444	0.725028794354518	0.08951245767053746	PHLDB1
ENSG00000019186	47.7419206378	730.9361965699001	-1.475650540857336	0.9999876350108455	-3.9364169670778817	CYP24A1
ENSG00000019485	322.3937055184	1679.1867790337333	-1.5745730298682432	0.99993860369279	-2.38086723104708	PRDM11
ENSG00000019505	2.0020078542666666	169.532377606	-2.41701242449775	0.9999999999922257	-6.403969383850026	SYT13
ENSG00000019549	5790.000637686133	77.79603662586668	4.285195325735698	1	6.217723038917617	SNAI2
ENSG00000019582	26.597369548133333	3013.515975769567	-2.3242277715985313	0.9981028472102332	-6.824020331090884	CD74
ENSG00000019991	406.9306203845	72.14925950106667	0.7940924481983253	0.9884167373994638	2.4957263503354117	HGF
ENSG00000019995	798.3009292159334	766.7797554932333	0.05041079293291785	0.5745535647721927	0.058120442870196846	ZRANB1
ENSG00000020129	2349.0764672431333	2126.7744712111335	0.23359086471157808	0.910964751995574	0.14342662257607922	NCDN
ENSG00000020181	24265.751277253366	4736.0403751708	3.159188477288206	1	2.3571682419653257	ADGRA2
ENSG00000020256	812.3967522416333	530.3194178822	0.5757341007399278	0.9759065746682003	0.6153228977441534	ZFP64
ENSG00000020426	520.3104588414667	399.5749989812667	0.2671731225537973	0.9244527748984901	0.38090638951366096	MNAT1
ENSG00000020577	3599.2454185449665	1075.2073895508	1.8770828212692745	0.9988832279455426	1.7430795189423913	SAMD4A
ENSG00000020633	471.8642873730667	2.8859780581666667	3.3155117133021617	1	7.353167845106922	RUNX3
ENSG00000020922	732.2799509091	775.0707599483001	-0.06287501155376102	0.7099118941456974	-0.08193273015162889	MRE11
ENSG00000021300	29.033030636633335	8175.684093283666	-3.6047201154849686	0.9999999999999996	-8.1375004649675855	PLEKHB1
ENSG00000021355	1191.4307373616666	194.6747614373	1.5820696714665916	0.9999031433858192	2.613557320885873	SERPINB1
ENSG00000021488	11.865900656633332	13.5808677519	-0.0687111556576618	0.7413296321425777	-0.19475405430813017	SLC7A9
ENSG00000021574	743.0270060394	819.1736802761667	-0.11938517438345228	0.8576234537104799	-0.14075471499430553	SPAST
ENSG00000021762	2949.7996766834667	718.4726085908667	2.5551481688035613	0.9999999999999998	2.0376119223807874	OSBPL5
ENSG00000021776	2016.5811048919	1766.0343246895334	0.27882803063852846	0.9267334625669845	0.1913980471566656	AQR
ENSG00000021826	530.9679304959333	113.56084463203334	1.0711232917288136	0.9963360329301701	2.225159242931211	CPS1
ENSG00000022267	14651.682896189566	7180.906476531401	0.9610546491757198	0.9926361552965945	1.0288285042796312	FHL1
ENSG00000022277	3918.580650489633	2326.4482763311335	1.1005458221136128	0.9980070681809621	0.7522020780614496	RTFDC1
ENSG00000022355	2.1132830435	87.437972744	-1.903469771560098	0.9984470220964375	-5.370702039078437	GABRA1
ENSG00000022556	1.9979500788	906.3466532683	-4.750532820357144	1	-8.825398601627244	NLRP2
ENSG00000022567	353.3673411921333	3998.642085199633	-1.787769373435524	0.9999581129924422	-3.500269537766364	SLC45A4
ENSG00000022840	6148.040059225733	5357.862800035734	0.4891256685136417	0.9707038096944084	0.1984689270849775	RNF10
ENSG00000022976	259.0195605575	306.8424205182	-0.15492170298230823	0.8969258907390794	-0.24443689610434827	ZNF839
ENSG00000023041	1353.6296200478332	1290.5139792948	0.07954147140156323	0.7440794184911291	0.06888727359896277	ZDHHC6
ENSG00000023171	675.7838798186333	2572.8729007462666	-1.2606352871372248	0.9964928799215289	-1.9287463481637952	GRAMD1B
ENSG00000023191	16377.553964451967	7728.819618344233	3.716499591448417	0.9999999999999997	1.083399901427891	RNH1
ENSG00000023228	2928.0598573779666	3372.0082983605	-0.3453871988624271	0.9658156357146519	-0.20366304022165582	NDUFS1
ENSG00000023287	2817.9340755556	2456.1899183536334	0.32911155302597805	0.945684237591718	0.19821574318844296	RB1CC1
ENSG00000023318	3138.2091482206665	2342.7372373378003	0.7769120194985248	0.9901076782111168	0.421746355138501	ERP44
ENSG00000023330	1124.7643850132333	2258.0604874538667	-1.0099970747649705	0.9976550398305414	-1.0054613144269589	ALAS1
ENSG00000023445	22.827107695166667	715.9240880241	-1.6876777638594884	0.9993230817775958	-4.970986641692856	BIRC3
ENSG00000023516	2724.7766393207667	3633.1526474017664	-0.6137507714265331	0.9860290635744506	-0.41508401071631074	AKAP11
ENSG00000023572	331.7891998828	206.17223835726668	0.4007765683290956	0.9656450296900455	0.6864168426455524	GLRX2
ENSG00000023608	482.72627554163336	272.7468002048	0.5503736633634966	0.9720083182795065	0.82364308573213	SNAPC1
ENSG00000023697	968.4193354751334	422.72733869683333	1.0669182589883976	0.9956275289363414	1.1959044668820575	DERA
ENSG00000023734	5227.791278500767	3434.0933899816	1.033817331387593	0.9933481141944449	0.6062722682642354	STRAP
ENSG00000023839	17.655292234766666	21.7101273739	-0.1518622379055083	0.8945285481979854	-0.29826748916788975	ABCC2
ENSG00000023892	62.72763504986666	89.50954258750001	-0.25107028265262565	0.9402036611010017	-0.5129403245437789	DEF6
ENSG00000023902	2222.5625318519665	1113.6595751229	0.9563151947215888	0.9922635773802307	0.9969157146764295	PLEKHO1
ENSG00000023909	2040.1785669797	754.2635402077	1.2966242331246156	0.9981429493795901	1.435554834509857	GCLM
ENSG00000024048	1836.5625689736667	1807.5382542978	0.02909845530202992	0.2875358337711792	0.02298186705095464	UBR2
ENSG00000024422	29328.869431996067	2439.2490058346666	4.46654990493967	1	3.5878125138305688	EHD2
ENSG00000024526	115.7351685581	24.8055342301	0.9580407513087609	0.9924458798893483	2.2220933905981677	DEPDC1
ENSG00000024862	445.8894531811	515.2521463323001	-0.1452528450006078	0.8887932554380837	-0.20859253410528414	CCDC28A
ENSG00000025039	12.5301645045	2792.0582097587	-3.759151581452113	0.9999999999999989	-7.799779853958824	RRAGD
ENSG00000025156	446.06769123286665	632.7254367604334	-0.4207236829091031	0.9776168895330384	-0.5043169388693132	HSF2
ENSG00000025293	1919.7301252556665	1168.3562726472667	0.9632724288774273	0.9926951964186536	0.7164232423920628	PHF20
ENSG00000025423	15.7044837522	27.7714531809	-0.3594998127423558	0.966919775708275	-0.8224261516293527	HSD17B6
ENSG00000025434	336.22236450176666	461.8112571194	-0.232056814945675	0.9337187044660781	-0.4578876491940847	NR1H3
ENSG00000025708	733.1083922116001	509.7499907815667	0.3648948943453144	0.9553251569212153	0.5242366766426879	TYMP
ENSG00000025770	944.9488855582333	1242.3762403367	-0.37871566393035844	0.9720330758184937	-0.3947939465777909	NCAPH2
ENSG00000025772	1022.7067529620999	1326.7490359056333	-0.38538139713225883	0.9738113644318617	-0.37550296890236606	TOMM34
ENSG00000025796	6723.5523819776	5574.2684733911	0.4005418205802686	0.9655967786778628	0.27044119227024394	SEC63
ENSG00000025800	3163.3042664821	2837.5039428615332	0.3154167174989456	0.9409530644085281	0.15680993289834852	KPNA6
ENSG00000026025	110515.61874023426	40457.001169455936	1.703637756781606	0.999197484163843	1.4497889836792577	VIM
ENSG00000026036	217.99695327283334	170.69944043	0.18541858817137433	0.8813900124328516	0.35284964295224225	RTEL1-TNFRSF6B
ENSG00000026103	2990.7342688297667	925.2964601778334	1.251086290678406	0.9948378119611512	1.6925121537597196	FAS
ENSG00000026297	713.6628156768	923.4333791032333	-0.3368747735190549	0.9650241762414334	-0.3717652770514569	RNASET2
ENSG00000026508	21916.478341230635	3784.1664195016333	4.276574870309775	0.9999999999999997	2.5339685550363527	CD44
ENSG00000026559	390.86176359943335	100.17312401766667	0.9918542396095099	0.9910571097869365	1.964162966508984	KCNG1
ENSG00000026652	775.5267656929	1458.6382184478	-0.7796770607895593	0.9933969573314274	-0.9113736215577846	AGPAT4
ENSG00000026950	1353.1388146506333	904.0236899302333	0.4740212802193615	0.9694877127766756	0.5818773648197559	BTN3A1
ENSG00000027001	462.49518728233335	569.5724471784999	-0.24259254355907478	0.9370706627038776	-0.3004410051967635	MIPEP
ENSG00000027075	49.68453598506667	108.38411554853333	-0.6014414356217819	0.9876985863068188	-1.125284538564284	PRKCH
ENSG00000027644	292.2709013692	4.7545110426	1.8771798142229623	0.9988927726869316	5.9418654097606325	INSRR
ENSG00000027697	1699.2335928228667	1744.4903701193334	-0.05132076487822338	0.6204608793307048	-0.0379214408875368	IFNGR1
ENSG00000027847	1538.1716894451667	1739.8737729399666	-0.21319157835413943	0.9256502243664564	-0.17776609828536866	B4GALT7
ENSG00000027869	24.376068106166667	17.582822284866666	0.19443918991429443	0.887283505691377	0.4712987745289634	SH2D2A
ENSG00000028116	476.6411635353333	297.34882220356667	0.4497374153236541	0.9655876691017797	0.6807471892658863	VRK2
ENSG00000028137	313.86107634576666	39.012183342099995	0.8656698983269094	0.9883418096751899	3.0081294762966775	TNFRSF1B
ENSG00000028203	2201.5548706676	1668.6308782861668	0.5390660344089209	0.970802545181104	0.39985795380138944	VEZT
ENSG00000028277	443.1906503312	41.852179552833334	1.5224288534625	0.9960340325756221	3.404552784570561	POU2F2
ENSG00000028310	1398.4435235729668	1082.1008940402335	0.41599581196027247	0.9663656192700683	0.3699869705312653	BRD9
ENSG00000028528	4650.177206580666	3392.5660078159667	1.0392241565852878	0.9929787602616842	0.4549088088904208	SNX1
ENSG00000028839	460.2238969855	1235.7593224701334	-1.0459453790739925	0.9959303236939768	-1.4249899879758718	TBPL1
ENSG00000029153	399.9429923579	344.05124707426666	0.09587647629505383	0.7825995351595022	0.21717090069290718	ARNTL2
ENSG00000029363	3242.3129280706	3565.5234072561334	-0.2534190977234994	0.9412227656062433	-0.13709053754837522	BCLAF1
ENSG00000029364	2491.8857083106	2080.4444325498666	0.4627521012285637	0.9679312253513113	0.2603461445296857	SLC39A9
ENSG00000029534	86.0078391	189.87311419466667	-0.43159248071696876	0.9792204825722814	-1.1424955721187369	ANK1
ENSG00000029639	162.31264836256665	260.2940173296	-0.4020904738270607	0.9757190966890699	-0.6813667252114713	TFB1M
ENSG00000029725	2768.442244463067	3055.5361437846	-0.21543587250619228	0.9267259602342189	-0.14235112216888246	RABEP1
ENSG00000029993	758.2991215088666	1285.1519845575667	-0.6111659558816683	0.9862666880508931	-0.7611000287470499	HMGB3
ENSG00000030066	1199.5580001275334	1854.6646875684332	-0.8177510634610675	0.9934852750391843	-0.6286554642462556	NUP160
ENSG00000030110	390.9021588549667	352.3871895085	0.10838122103112773	0.8008602404602756	0.1496460740297498	BAK1
ENSG00000030419	335.35082805093333	241.4632438349	0.28843511547764883	0.9299762653391275	0.47386756940092234	IKZF2
ENSG00000030582	17330.06953924553	21068.1626491731	-0.33741326612580247	0.9651269044129892	-0.28178705893726	GRN
ENSG00000031003	1804.0452010300667	1701.8804860242667	0.09982932432203079	0.7886488036017207	0.08410575849758885	FAM13B
ENSG00000031081	2549.723339945	927.7806629786	1.337564327021685	0.9978854955702685	1.4584850320094063	ARHGAP31
ENSG00000031691	158.8322783787	104.86899183986667	0.36794131645434885	0.9561581601742064	0.5989159730824933	CENPQ
ENSG00000031698	12465.0691496262	4228.2710891623665	3.933606478549674	1	1.5597511051682345	SARS
ENSG00000031823	2619.725439441567	2411.4094308854665	0.20401973461276224	0.892597894597984	0.11953899236310608	RANBP3
ENSG00000032219	1166.0167036507	960.3037674084667	0.2923477914147203	0.9316306843423701	0.2800257132372772	ARID4A
ENSG00000032389	664.1158879691667	756.2766094106333	-0.15479298081663714	0.8968298907532049	-0.18747898577141103	TSSC1
ENSG00000032444	3533.1275760652	3927.7864743165665	-0.22619822514540008	0.931521582915389	-0.15277065898887848	PNPLA6
ENSG00000032742	439.4807913724667	750.0216029948333	-0.5716812487027628	0.9894887912285786	-0.7711320403033295	IFT88
ENSG00000033011	846.4341695438334	669.2015644841	0.31266629480898456	0.9400117071169898	0.3389570503498627	ALG1
ENSG00000033030	970.9941023882334	902.1906589085334	0.09999674813618567	0.7889059499351676	0.10603018427312921	ZCCHC8
ENSG00000033050	2793.531207971767	1917.1558947246	0.751416860784734	0.9843228559294372	0.543122282048121	ABCF2
ENSG00000033100	6985.1269951528	4029.8161649337335	1.202945870412523	0.9961862787694211	0.793572318864752	CHPF2
ENSG00000033122	8.2497274073	201.31172726749998	-1.4159993884892161	0.9980804910630872	-4.608940957921028	LRRC7
ENSG00000033170	3051.8119613389	3114.8577439903	-0.022385454579839034	0.21570503193523038	-0.029500204002872624	FUT8
ENSG00000033178	1774.9125819541	1297.3157465491668	0.4738520820064315	0.9694679446812102	0.4522183187662615	UBA6
ENSG00000033327	1011.9034880536999	1348.8784343682667	-0.30463659404941645	0.9564374263030899	-0.41468863623296753	GAB2
ENSG00000033627	1335.6692127954334	4138.899094193233	-2.1904439790863286	0.9999999999999999	-1.6316843170869888	ATP6V0A1
ENSG00000033800	1016.1188935524	1100.5891790542	-0.12658101501874594	0.8672992693401642	-0.11520683117721568	PIAS1
ENSG00000033867	1922.5429079956334	938.0488580538333	0.9878972225376819	0.9908692915903565	1.0352808248852263	SLC4A7
ENSG00000034053	141.2435521665	693.4605572699667	-1.5542218494802464	0.9992431622049889	-2.295628817771524	APBA2
ENSG00000034152	4355.445791781067	1532.5654883867	2.11862118250637	0.9999999999999967	1.5068716668156992	MAP2K3
ENSG00000034239	19.306505895466668	53.765122514	-0.5200281380852538	0.984283936422272	-1.47758351057525	EFCAB1
ENSG00000034510	46524.48807373547	11209.309086764199	2.4829380063367887	1	2.0532929190217275	TMSB10
ENSG00000034533	185.5698251549	238.34398906263334	-0.22900783127019408	0.932604518743475	-0.36108310363149315	ASTE1
ENSG00000034677	1435.9333133434666	1701.2756157738	-0.3085916871296225	0.9571345286540309	-0.24462813423298038	RNF19A
ENSG00000034693	498.6389214744	480.66506275303334	0.04343963204092402	0.49858315429489464	0.052963552726593324	PEX3
ENSG00000034713	2204.9767263065332	3405.9865782204	-1.0629762292824916	0.9970454788410387	-0.6273093217708914	GABARAPL2
ENSG00000034971	29.4582617908	1398.9094976049	-2.1012085225576085	0.9999999999983163	-5.569486514731085	MYOC
ENSG00000035115	1025.7327638571	1470.7452046673666	-0.5507477163459569	0.987114235449926	-0.5198924206161295	SH3YL1
ENSG00000035141	906.1361986342666	1308.3463225103667	-0.5113703135942993	0.9845171250781871	-0.5299446574575509	FAM136A
ENSG00000035403	25619.193212919632	13354.337854927433	1.5830880626924202	0.9999267582921921	0.9399165988206791	VCL
ENSG00000035499	30.4951915099	40.4226924661	-0.15634067207638308	0.8979840451476524	-0.40658364358076304	DEPDC1B
ENSG00000035664	1015.7057113257	67.61737362836666	1.757092881681381	0.9968537124326372	3.908944668027834	DAPK2
ENSG00000035681	2368.647146981333	1690.5963622227666	0.717144092631289	0.9835703369051997	0.4865310482697377	NSMAF
ENSG00000035687	1459.7437618900333	1980.9541934987667	-0.3396070782123233	0.9654118366794512	-0.44048037463200534	ADSS
ENSG00000035862	70875.9434123343	28050.104173252465	2.662261604706882	0.9999999999999999	1.33728990477848	TIMP2
ENSG00000035928	2089.2206067406332	2295.6113169438	-0.22146500881555248	0.9295183415266627	-0.13591355304049524	RFC1
ENSG00000036054	1730.7750213331667	1137.3513463399333	0.5837656832999978	0.9778950160474104	0.6057402098880998	TBC1D23
ENSG00000036257	2405.1127658282003	1978.6768516110667	0.42739948490905183	0.9646122771850257	0.2815685202929358	CUL3
ENSG00000036448	31.404617167266668	86.7309851516	-0.690444209581211	0.9894168572822974	-1.4655708142626853	MYOM2
ENSG00000036530	48.7601994669	239.20674896760002	-1.070929310333879	0.997239639067733	-2.2944821614175366	CYP46A1
ENSG00000036549	1639.0344970838332	1750.0482819549334	-0.12705313882366703	0.8679129300338593	-0.09454850557004144	ZZZ3
ENSG00000036672	82.3664100358	930.8924574133333	-1.7157801737316287	0.9986016138635123	-3.498486493235935	USP2
ENSG00000037042	1193.3416385243333	767.0300887861333	0.6764078063263164	0.9794434080187379	0.6376520499126954	TUBG2
ENSG00000037241	406.5493186008	348.8110283919667	0.12367554264933403	0.8250661558972079	0.22098472195305863	RPL26L1
ENSG00000037280	3.7305096041333337	4.8917143562000005	-0.13740781645491532	0.8806316705054184	-0.39096743999147665	FLT4
ENSG00000037474	2482.9707816474	1727.0300018292999	0.6951178473786461	0.9835893637403998	0.523774139235014	NSUN2
ENSG00000037637	1182.1131733153	1276.3645542115332	-0.1326705239416564	0.8750479598874011	-0.1106722862849584	FBXO42
ENSG00000037749	837.645885831	760.0138174729333	0.12695985079206357	0.8303321628885327	0.14031482676947704	MFAP3
ENSG00000037757	868.7683640248	873.4499225088	-0.006327950261156219	0.02342325398160905	-0.0077534227679642385	MRI1
ENSG00000037897	403.4593122975	243.69040827806668	0.42187912672126404	0.9655033035708042	0.7273737219219852	METTL1
ENSG00000037965	2064.6302444738667	3.2990296987666667	4.919737261247879	1	9.289625951063162	HOXC8
ENSG00000038002	1197.6284715020333	2052.9625666034335	-0.8673461259813788	0.9939318026397824	-0.7775268973682442	AGA
ENSG00000038210	620.3023442674	222.0004682624	0.9352767290012625	0.988540117160953	1.482408857566875	PI4K2B
ENSG00000038219	2293.0757491823665	2943.6094587948664	-0.48726586957084705	0.984281840929849	-0.36030226207860555	BOD1L1
ENSG00000038274	2135.2701736180334	1697.6733421303666	0.5039369180583491	0.9711803529683977	0.33085973478576325	MAT2B
ENSG00000038295	5.533523270533333	555.0203482431334	-1.9117390291507688	0.9985788747870684	-6.648198497680672	TLL1
ENSG00000038358	1855.0492875078335	1878.1162910387	-0.0236463535036222	0.2352871165523106	-0.017828877091087242	EDC4
ENSG00000038382	9327.079621432033	5022.166946764867	1.3897553654428905	0.9954749828147567	0.8931154457014231	TRIO
ENSG00000038427	24113.9433747499	12670.903964044834	0.6702033495812442	0.9786399483960785	0.928348142953159	VCAN
ENSG00000038532	1150.3232302202666	1774.5976139446666	-0.7788537558303394	0.9933852756936865	-0.6254526316752003	CLEC16A
ENSG00000038945	15.216986524	3.1625441869666666	0.820355984918957	0.98616178317473	2.2665251425542365	MSR1
ENSG00000039068	18.764848125566665	3239.5067450898	-2.998806335671173	1	-7.431597737736542	CDH1
ENSG00000039123	2013.7739644287667	1980.1583415641667	0.033227780279060794	0.35344408842160513	0.0242859587596541	SKIV2L2
ENSG00000039139	81.00341087806667	73.17486129796667	0.06627792968377931	0.6876212733673265	0.14663455201136474	DNAH5
ENSG00000039319	1979.5288985721334	2348.6033949328003	-0.23397993465141864	0.9343366372223351	-0.2466459791996407	ZFYVE16
ENSG00000039523	356.184666677	317.06023603433334	0.11594043346251556	0.8123684963434377	0.16786845764123542	FAM65A
ENSG00000039560	4554.081141441034	6539.586149389366	-0.8650452480296964	0.9937186786029032	-0.5220393425851275	RAI14
ENSG00000039600	15.590915209066667	5.4605733179666665	0.5275787855715787	0.9699394318818767	1.5135812827563435	SOX30
ENSG00000039650	1129.3086370263666	1806.6165815729	-0.7047326990997742	0.9892843437758447	-0.6778505306777823	PNKP
ENSG00000040199	1018.8908781538667	2012.586774745	-0.869822330368493	0.994152296914115	-0.9820514387724092	PHLPP2
ENSG00000040275	1545.5149137314	722.8527568468332	0.8868105959890504	0.9881908816998569	1.096313866680982	SPDL1
ENSG00000040341	572.7288584683666	1204.1834452058333	-0.9624597549019236	0.9932107316009339	-1.0721309844446114	STAU2
ENSG00000040487	686.7315719381667	847.9177860331666	-0.2653286766775539	0.9466549219999124	-0.3041780962022761	PQLC2
ENSG00000040531	801.7894706555667	1132.6130067150334	-0.45506953658514426	0.9808396502109507	-0.4983596258587175	CTNS
ENSG00000040608	11.0354246015	203.24848309573335	-2.051246573097013	0.999938598964265	-4.203030539815846	RTN4R
ENSG00000040633	1688.8407168295666	1701.6183141387667	-0.01109189450599075	0.0642296620633408	-0.010874199262472947	PHF23
ENSG00000040933	1422.6328406391667	1244.2907273192334	0.2390787214134834	0.9144561054565148	0.1932397636526851	INPP4A
ENSG00000041353	23.773016887566666	30.491475043900003	-0.14408553544381675	0.88771467409272	-0.3590809448322971	RAB27B
ENSG00000041357	3377.090157200367	3038.8625393118	0.23131233813301555	0.9094378882402522	0.15224927797395027	PSMA4
ENSG00000041515	12.4522436915	140.08617942316667	-1.7991674842789753	0.999997146289424	-3.4918370088731945	MYO16
ENSG00000041802	1356.7794236895	1340.8752705406334	0.02059449081161456	0.15527793080596675	0.017011153256242993	LSG1
ENSG00000041880	1812.9217730457	743.4015494606	1.450838319431171	0.9981994465568468	1.2861030743247568	PARP3
ENSG00000041982	153809.49022126754	1115.0863723829334	4.709284757745615	1	7.107845248977458	TNC
ENSG00000041988	403.6487571673333	389.5553927066	0.03727344500183581	0.4151290257295438	0.05127196321364608	THAP3
ENSG00000042062	801.2172782792334	54.8758772664	1.2079889634122127	0.996655650524191	3.8679495298460216	FAM65C
ENSG00000042088	350.1501548005	451.7139220939667	-0.25517781172289655	0.9419907826723011	-0.36743565389729543	TDP1
ENSG00000042286	1108.0935270226332	1218.5002113389667	-0.12043765179653634	0.8590665608883435	-0.13702684618197852	AIFM2
ENSG00000042317	298.5576157003333	356.97843067366665	-0.18873045708271347	0.9140507847160311	-0.25782753657054913	SPATA7
ENSG00000042429	752.1195267974333	1049.2143007162	-0.437632116126098	0.9797234511629395	-0.4802755184212444	MED17
ENSG00000042445	2373.2233803945664	2523.5031216674665	-0.14819576783325641	0.8914694430503043	-0.08857997025897846	RETSAT
ENSG00000042493	4912.006578098966	446.06429181786666	2.4383977773289995	0.9999999999682012	3.460988925019495	CAPG
ENSG00000042753	5149.618528506967	2120.9507879041	2.103945208192522	0.9999999999899073	1.2797544182116374	AP2S1
ENSG00000042781	7.655064712733333	28.7996037458	-0.6209720020677307	0.9857082705332865	-1.9115624829073234	USH2A
ENSG00000042832	52.710655469466666	138.77214604559998	-0.43573956812725123	0.9796085194132885	-1.3965514857415673	TG
ENSG00000042980	10.945989313	124.260037092	-1.5664312082906093	0.9997796120544538	-3.5048881318297145	ADAM28
ENSG00000043093	916.7812373021667	647.5065747681666	0.47680061085169656	0.9697578476978148	0.5016826764627993	DCUN1D1
ENSG00000043143	1235.5162550118666	1375.3036770584	-0.122839672759879	0.8623127635993433	-0.15463621983281373	JADE2
ENSG00000043514	516.1719909486334	601.7767541048	-0.19131546379237419	0.9150581397609165	-0.22137651964908464	TRIT1
ENSG00000044090	3857.8463824407663	2417.2809936570334	1.088368719861777	0.9982342788321079	0.6744105100752822	CUL7
ENSG00000044115	14910.217144769567	10848.712180232833	1.3819222165566174	0.995516239081915	0.4587774738376465	CTNNA1
ENSG00000044446	974.9310113478333	1292.5873236042667	-0.3883229145048903	0.9744288502164447	-0.4068897095605396	PHKA2
ENSG00000044459	561.5745208272	406.05017961506667	0.3318067011422554	0.9466293658001645	0.4678194542283571	CNTLN
ENSG00000044524	154.47300634646666	43.2800092161	0.6113008244789122	0.9792624620598178	1.8355820424194838	EPHA3
ENSG00000044574	30163.787124808736	24339.1736242455	0.5780710829770905	0.9765176258313231	0.30953738749227666	HSPA5
ENSG00000046604	16.3756923993	4449.461745570134	-5.05789257179115	0.9999999999999839	-8.085931104431651	DSG2
ENSG00000046647	796.1463927546333	500.72377956506665	0.6017363084166862	0.9798336032582331	0.6690187619424225	GEMIN8
ENSG00000046651	1136.5050064104666	1183.1803662406332	-0.06253123143930157	0.7078805537437352	-0.058065978212390325	OFD1
ENSG00000046653	86.45141792423334	1456.4395990232665	-1.5350506627267821	0.999147505173602	-4.074412435247417	GPM6B
ENSG00000047056	1184.8129322754	1494.5836536179668	-0.3674347516157257	0.9686974614734634	-0.3350843557335925	WDR37
ENSG00000047188	1306.2325826364	1223.8635516548	0.1192972815387976	0.8178162358734633	0.09396907919720827	YTHDC2
ENSG00000047230	589.397353305	806.1892519081333	-0.3743442839345211	0.9707149904809095	-0.45187796730926916	CTPS2
ENSG00000047249	1563.2891856042334	2282.0360688976334	-0.5811116310624754	0.9898829054655452	-0.5457369139564308	ATP6V1H
ENSG00000047315	3677.4215316733003	3302.881390073767	0.31525065994276896	0.9408963762637651	0.15496939591014652	POLR2B
ENSG00000047346	864.6730448815666	1955.7406029861668	-1.2187949296550795	0.9972705143537302	-1.177488412198986	FAM214A
ENSG00000047365	11.6543029228	466.5022971444	-1.921041713322508	0.9992022812388858	-5.322949564752095	ARAP2
ENSG00000047410	4869.5358000242995	5220.028200788934	-0.19752788197841806	0.917820102722188	-0.10027335030423808	TPR
ENSG00000047457	21.6472146497	22054.958349838	-3.8385041401957163	1	-9.99270591549618	CP
ENSG00000047578	1326.7891838237667	2160.2411924066664	-0.8207693036311572	0.9935095855384003	-0.70325324304065	KIAA0556
ENSG00000047579	481.6564588898	713.9947128537667	-0.5290676302612219	0.9843687447241565	-0.5679088790203723	DTNBP1
ENSG00000047597	3.6101376131333334	276.61423516536667	-1.9316627686114465	0.9997832486319238	-6.25967776080058	XK
ENSG00000047617	15.265664913966667	120.91613520696667	-1.1049004059535463	0.996534987893216	-2.9856444382399587	ANO2
ENSG00000047621	758.0134504551334	480.42597271616665	0.5612032801413125	0.9729500153855773	0.6579093003949834	C12orf4
ENSG00000047634	558.8148011168	514.7995236301	0.07351652579633125	0.7220150782814322	0.1183595148117431	SCML1
ENSG00000047644	1945.5547577385667	2418.088994757133	-0.38495569845707556	0.97372233187285	-0.313685756552073	WWC3
ENSG00000047648	293.5025759663333	24.974648158666668	1.738385688030275	0.9973551418702129	3.554836906732348	ARHGAP6
ENSG00000047662	7.216539535166667	71.4755196251	-0.9360484825387828	0.9939561723659907	-3.3080700942971575	FAM184B
ENSG00000047849	23700.9376711499	11718.2511996062	2.6553079086129374	0.9999999999999999	1.0161868551617668	MAP4
ENSG00000047932	3323.660386914133	1983.0097174165667	0.8413718241677193	0.9840132036530453	0.7450812271464695	GOPC
ENSG00000047936	11.264295385966667	5.161195069866667	0.3260539496825427	0.9446112606785564	1.1259800075540949	ROS1
ENSG00000048028	986.4724114948333	555.953013883	0.7644976102488575	0.9879803734214088	0.8273157445242848	USP28
ENSG00000048052	570.5934978031	2270.8245918054336	-1.4948530637853983	0.9999990223748346	-1.9926810585212198	HDAC9
ENSG00000048140	2618.1293419375997	1623.8471731846	0.9907310937793343	0.9909979745221263	0.6891205106214706	TSPAN17
ENSG00000048162	345.4500094919667	312.663846255	0.08002149528704283	0.7456305379161566	0.1438645433720455	NOP16
ENSG00000048342	615.0543416409666	1353.0255293643334	-1.0360741054416787	0.9958620515726379	-1.1374032738196949	CC2D2A
ENSG00000048392	1643.6636821241334	3864.5901290206	-0.8176909682854338	0.9934848115566216	-1.2334002803146153	RRM2B
ENSG00000048405	754.8204155380333	719.4686584842334	0.06284049982784787	0.6682597948290786	0.06920160225851582	ZNF800
ENSG00000048471	2226.7205095748	1044.3819458669332	1.3019159170133079	0.9981494173603866	1.0922710640437268	SNX29
ENSG00000048540	19.874949485666665	47.10398047893334	-0.36460733050508687	0.9679746153068669	-1.244897784982611	LMO3
ENSG00000048544	904.7879013230666	565.6115605300333	0.5469409620099073	0.9716913008082932	0.6777680302920991	MRPS10
ENSG00000048649	1856.8361796078334	2557.3920634598667	-0.6891709142962414	0.989396241745628	-0.4618268129661899	RSF1
ENSG00000048707	2070.4604405791997	5402.231408696333	-2.1347559860649516	0.9999999999999994	-1.383603802110257	VPS13D
ENSG00000048740	923.8158268352333	4279.411245276633	-2.182243914685382	0.9999999999999997	-2.2117351587476795	CELF2
ENSG00000048828	8112.360750967967	4883.6951779656665	1.9566198260817322	0.9999999967640262	0.7321486539070028	FAM120A
ENSG00000048991	1347.9453405610666	1187.5112123212666	0.2208969976335447	0.9023775831930476	0.18282086090805877	R3HDM1
ENSG00000049089	66.82366878193334	49773.2426012638	-5.475169384962569	0.9999999999999895	-9.540795470369456	COL9A2
ENSG00000049130	3740.5461866579335	768.1926772996	1.6208158470102534	0.9999999970945713	2.28370882804125	KITLG
ENSG00000049167	257.30061082273335	193.1742265057	0.25515453511422864	0.9218561664619744	0.41355226075431667	ERCC8
ENSG00000049192	958.696766134	168.58835315139999	1.6570516673524955	0.9999050365877717	2.5075696940432914	ADAMTS6
ENSG00000049239	7802.771835152666	6398.117323344866	0.37710318576493856	0.9589971123281662	0.28633926639847895	H6PD
ENSG00000049245	4534.0429493619	2787.7490188256	1.487750802056763	0.9983484480963657	0.7016973761249912	VAMP3
ENSG00000049246	499.0712092159667	1962.5248105117666	-1.327281470154969	0.999807348849806	-1.975393308762535	PER3
ENSG00000049283	38.7414076718	33.84305049496667	0.06483237904917272	0.6797478397692209	0.19501676148386576	EPN3
ENSG00000049323	7731.486786500166	8788.343360875868	-0.22773035616539594	0.932136700794031	-0.1848453618924495	LTBP1
ENSG00000049449	13512.288869341133	4094.348956671067	4.003555656297842	0.9999999999999988	1.7225661039440692	RCN1
ENSG00000049540	28530.664960628736	83573.38392197833	-1.3018278652283373	0.9992307595765141	-1.5505301803580394	ELN
ENSG00000049541	377.2451896759	309.44138829533335	0.20773205083636326	0.8945696369748798	0.28583633226397104	RFC2
ENSG00000049618	3366.3517142694	5587.0143463949	-1.177944643625304	0.9955364705223327	-0.7308916084686259	ARID1B
ENSG00000049656	3886.7720381946333	4760.293615153367	-0.3574160482126373	0.9665814902102909	-0.29247806666171156	CLPTM1L
ENSG00000049759	220.4711737803	8023.985385337833	-2.988793199017191	1	-5.185657034891244	NEDD4L
ENSG00000049768	7.8686648606333325	12.096746323933333	-0.21891377424765798	0.9283655716797001	-0.6204282883044279	FOXP3
ENSG00000049769	344.1990836785333	437.9780280287	-0.2273718559813725	0.932005494826929	-0.34761523953543805	PPP1R3F
ENSG00000049860	4448.893147753466	7050.824651091666	-1.2952236719529593	0.9992854536181264	-0.6643455535662444	HEXB
ENSG00000049883	493.83112328553335	464.88852221453334	0.07046961510102746	0.7085082711250382	0.08713295684632597	PTCD2
ENSG00000050030	2.1839383894333335	214.84623789923333	-3.9613180479261176	0.9999999999999999	-6.620228547251353	KIAA2022
ENSG00000050130	1706.5132454601999	1794.6085686902	-0.09768446612974396	0.8249896446013898	-0.07261759246139197	JKAMP
ENSG00000050165	11368.190423260334	25532.237851941267	-1.054649770939746	0.9965066557338597	-1.1673173669469865	DKK3
ENSG00000050327	160.2388949363	244.8796828192	-0.39444772268718004	0.9752790362615682	-0.6118487043598511	ARHGEF5
ENSG00000050344	61.9678776772	1029.6910328771332	-2.120772015958621	0.9999999999999997	-4.054547141157294	NFE2L3
ENSG00000050393	1144.8714495492331	802.2253197939334	0.46971918685849257	0.9689827723637354	0.5131062099681899	MCUR1
ENSG00000050405	29273.7598903382	2556.4243257667335	5.385619426240126	1	3.517408830154217	LIMA1
ENSG00000050426	1242.3917018379666	1501.4704542398	-0.28327695045316764	0.9526990184971972	-0.2732559871446353	LETMD1
ENSG00000050438	199.26342227026666	580.5213030939334	-0.8052342591452031	0.9934141411581007	-1.5426721033032802	SLC4A8
ENSG00000050555	5.2147845934333334	81.48437104316666	-1.272149221451502	0.9975929009836648	-3.965843806629403	LAMC3
ENSG00000050628	276.7849660186333	79.0746567467	0.7907929175845612	0.9890476295210487	1.8074782896974606	PTGER3
ENSG00000050730	73.93938397826666	6.2344300635	1.3960858158321314	0.9953426772515036	3.568013440335879	TNIP3
ENSG00000050748	1810.6782211730667	1232.0631830878	0.7439185859055857	0.9834989310205536	0.5554539424679253	MAPK9
ENSG00000050767	8.9260086896	401.80598525849996	-2.233241260622524	1	-5.492340033160113	COL23A1
ENSG00000050820	4968.0277500066	8018.121995843467	-1.1783492609553807	0.9955751483308228	-0.6905911362119408	BCAR1
ENSG00000051009	1611.1034593781999	1745.3811811371334	-0.11866188804986205	0.8566312296280384	-0.11549300528004511	FAM160A2
ENSG00000051108	6619.498354704967	2681.0618847709	2.5420821735843595	0.9999999999999999	1.3039173691881207	HERPUD1
ENSG00000051128	1410.5855792151667	2975.073644928533	-1.1487228676182317	0.9963291807733716	-1.076631185462205	HOMER3
ENSG00000051180	110.54355354516667	17.319017644533332	1.2695853447969376	0.9927482401299563	2.674185889339008	RAD51
ENSG00000051341	75.40628636593334	18.729270103466668	1.0003108643253482	0.9922606467926117	2.009390123541517	POLQ
ENSG00000051382	561.9643924799334	968.2237696023001	-0.6802203186996504	0.9889700728684755	-0.7848617919167477	PIK3CB
ENSG00000051523	4311.2968235453	2825.6551134350334	0.9969188850370825	0.9917021358875282	0.6095365047509984	CYBA
ENSG00000051596	106.71137297013334	116.98938465456666	-0.054582390802540404	0.6498248029418469	-0.1326636865858959	THOC3
ENSG00000051620	2351.9511301441335	1338.1554364416666	0.9161887689586412	0.9870447812703723	0.8136123783589102	HEBP2
ENSG00000051825	534.4368560954	629.7536465074334	-0.18368924482450172	0.9122263970712206	-0.2367680676411375	MPHOSPH9
ENSG00000052126	1284.8519716475334	901.487078582	0.48110298559176407	0.9701258564424786	0.5112234373479405	PLEKHA5
ENSG00000052344	3.2305182249	213.4129093285	-2.041853556609316	0.9996757033273266	-6.045738023077636	PRSS8
ENSG00000052723	1616.5834736285667	1616.3629926537667	2.3413720325818072e-4	3.109530720102338e-5	1.9677827193533535e-4	SIKE1
ENSG00000052749	978.0146742038334	1838.9881951023667	-0.8000179132242191	0.9934021890624961	-0.9109842020262372	RRP12
ENSG00000052795	1045.4140064986	2194.2832325550667	-0.9957073796446378	0.997753488641503	-1.069675363378391	FNIP2
ENSG00000052802	1907.7983308733667	3199.6662836843334	-0.5678139193966452	0.9891649356782284	-0.7460127685559435	MSMO1
ENSG00000052841	3257.1865846481	5438.645678333333	-0.8764885601987367	0.9945939550636084	-0.7396210734695877	TTC17
ENSG00000053254	2111.055284451333	2413.7622531037	-0.27602052090582463	0.9507219037316396	-0.19331922225034337	FOXN3
ENSG00000053328	117.23538658689999	86.40319929249999	0.2384086469336968	0.9140335571741927	0.4402514638899414	METTL24
ENSG00000053371	1588.6468303868	1825.6990961089332	-0.21552560970286933	0.9267687714346965	-0.20065056907501186	AKR7A2
ENSG00000053372	1014.563095868	845.9686083293	0.2509754168193573	0.9204024593273618	0.26218255452653194	MRTO4
ENSG00000053438	25.537714836733333	24.634490538733335	0.026813388014781604	0.25054454464569564	0.051949799867792495	NNAT
ENSG00000053501	754.9107050468333	681.903335706	0.13868224011131625	0.8462607118776181	0.14673876248715556	USE1
ENSG00000053702	78.1556446047	109.19527055583333	-0.24262777730797527	0.9370823785456672	-0.48248839458314224	NRIP2
ENSG00000053747	67.1452141393	2864.9460008237997	-2.6294429010426184	0.9999999999999998	-5.415079563367876	LAMA3
ENSG00000053770	1189.4279596106	1652.0431749959666	-0.5996412144640068	0.9880057398551558	-0.4739834967513432	AP5M1
ENSG00000053900	914.2287866040333	758.353397255	0.23725461429960532	0.9133043902957612	0.269684936560603	ANAPC4
ENSG00000053918	2.0232252399666666	247.17045628156666	-2.631863436779693	0.9999999999999997	-6.932705561276634	KCNQ1
ENSG00000054116	2178.1670999718	2685.3104212679664	-0.5426308166425717	0.9858578115811801	-0.3019742371689301	TRAPPC3
ENSG00000054118	6182.020534846667	5117.915615411833	0.6524076016354797	0.9781529566063065	0.27252208610485545	THRAP3
ENSG00000054148	2946.9677157963997	3238.9933853737666	-0.16592031262472	0.9043624256475331	-0.13631426614483663	PHPT1
ENSG00000054179	4.3704576528	76.49449445583333	-1.3987797804240643	0.9975131219826272	-4.129499651672073	ENTPD2
ENSG00000054219	32.560519528566665	12.854979401400001	0.4423436127775207	0.9643953250470442	1.340796420692584	LY75
ENSG00000054267	1633.6782138820333	2624.9645235496664	-0.8797487186435892	0.9947441155823762	-0.6841740814922314	ARID4B
ENSG00000054277	47.70536325603334	301.22985254843337	-0.857804457219898	0.9931472673573357	-2.6586413765186996	OPN3
ENSG00000054282	760.7749673652334	1248.3208758049666	-0.6358264850427842	0.9871082386869957	-0.7144471392894934	SDCCAG8
ENSG00000054356	1115.1958709535	325.75712507193333	0.9411709707247565	0.9894879462779897	1.7754284853332494	PTPRN
ENSG00000054392	362.63342443426666	484.0082386316667	-0.2649798617610698	0.9465047380833869	-0.416519698349451	HHAT
ENSG00000054523	2493.3782179549667	5070.890931773733	-1.8566404901412357	0.9999989241003923	-1.024137503913476	KIF1B
ENSG00000054598	1421.9851204565334	769.9693485154	0.8651303147808662	0.9882096851536624	0.8850334485474658	FOXC1
ENSG00000054611	1210.8884914063333	896.8614156149333	0.46899683355936056	0.9688786575160921	0.43310903584261246	TBC1D22A
ENSG00000054654	281.14476139283335	15483.849876956267	-2.725690491145836	0.9999999999999994	-5.783307249790166	SYNE2
ENSG00000054690	33.376951402133336	5195.9202618556	-3.224555132163228	1	-7.282383293462799	PLEKHH1
ENSG00000054793	2998.2139082661665	2928.1941185821	0.0589742096517684	0.6438405485971777	0.03409211908909009	ATP9A
ENSG00000054938	37.373303499466665	5.080918631533334	0.7510487424052374	0.9842661116092806	2.8788468266276985	CHRDL2
ENSG00000054965	3556.6536101481333	3444.237525463533	0.08109946936753241	0.7491195328449509	0.046335835229516745	FAM168A
ENSG00000054967	181.75315669969999	352.12422103563335	-0.5273535332263318	0.9842801744089525	-0.9541040459173228	RELT
ENSG00000054983	1055.9856866562	1526.8273656908	-0.4499139140969795	0.9803776551778642	-0.5319466698265798	GALC
ENSG00000055044	1462.5489651664	1359.2742834324	0.12204490551725504	0.8223603972398363	0.10564832386450791	NOP58
ENSG00000055070	5356.399107397967	2717.8900047643665	1.864555397988245	0.9979268583474744	0.9787763902041828	SZRD1
ENSG00000055118	5.235321300733333	827.0792187752667	-2.359885745346161	0.9994850103009635	-7.303603628521599	KCNH2
ENSG00000055130	2636.1434554786997	2697.0970104793	-0.05833937376356211	0.6796968547999281	-0.03297853199490603	CUL1
ENSG00000055147	998.6108976005333	701.5405263537333	0.45631639403367585	0.9668130032399296	0.5093962031705896	FAM114A2
ENSG00000055163	147.11337635763334	5741.830323416367	-4.259265530565297	0.9999999999999988	-5.28651036271459	CYFIP2
ENSG00000055208	3052.4499310252336	3364.543412983067	-0.2381285623381162	0.9356537861127198	-0.14044310542852323	TAB2
ENSG00000055211	2991.130766114367	2819.6447497982335	0.1403941977897745	0.8480687638796695	0.08517757620133742	GINM1
ENSG00000055332	3064.5678154032666	3302.5968453374	-0.10328081166984188	0.834355640502882	-0.10791723732896819	EIF2AK2
ENSG00000055483	2150.7467139148334	2133.5499968437666	0.01689263006211193	0.10437683536616271	0.011581714971245848	USP36
ENSG00000055609	1678.4670452816001	3336.007956673767	-1.564561487766999	0.9997113128098573	-0.9909785180418159	KMT2C
ENSG00000055732	26.475309680166667	969.8822454448666	-1.9572057186242708	0.9999992703710578	-5.195090134064544	MCOLN3
ENSG00000055813	645.9521937518333	64.1488917213	1.3732595288664817	0.9954209975973142	3.3319311508259757	CCDC85A
ENSG00000055917	3093.0424000471	4369.126299654034	-0.7901089557151093	0.9934138180858771	-0.49831820048995057	PUM2
ENSG00000055950	1323.2770773927332	1408.9001615585667	-0.10749929458587287	0.8408499860733435	-0.09045420678968635	MRPL43
ENSG00000055955	8.694789036066666	16.339570472666665	-0.3702156663620153	0.9694690951815735	-0.9101471304757299	ITIH4
ENSG00000056050	486.61070809156666	541.5796849498333	-0.12079575472682758	0.8595573828064091	-0.15440555559051344	HPF1
ENSG00000056097	4791.9399884843	3851.654192002067	0.5917701145944532	0.9792337433999357	0.3151316593463175	ZFR
ENSG00000056277	142.97637665866668	162.15825585453334	-0.10378048757793704	0.8351282215678968	-0.18162567992419665	ZNF280C
ENSG00000056291	2.0011274385999998	5.025837182566667	-0.6867106349813608	0.9892947321984235	-1.3285508884135522	NPFFR2
ENSG00000056487	2.3113642254999998	280.855038893	-3.857180198265306	1	-6.924937258631969	PHF21B
ENSG00000056558	363.9086060591667	499.54401597053334	-0.2383715406939706	0.9357291814099599	-0.45703563297509076	TRAF1
ENSG00000056586	2361.1141077113666	2260.9461619065332	0.10752745184099116	0.7996408202158043	0.06254112692707672	RC3H2
ENSG00000056736	89.88834386783333	644.0646479927	-1.273064627331797	0.9977157774026505	-2.840999552401377	IL17RB
ENSG00000056972	1583.6291717940667	1038.3950621519334	0.6589885877871202	0.9782963444229617	0.6088791203304325	TRAF3IP2
ENSG00000056998	157.3086280666	964.3745218604666	-1.7046112516447038	0.9988006886602554	-2.615995734502858	GYG2
ENSG00000057019	4884.4846589024	16216.220618056233	-1.3782578191268173	0.9983144550553869	-1.7311593588460412	DCBLD2
ENSG00000057252	1816.1522396151665	2414.2687075537333	-0.38796271554361716	0.9743530218846009	-0.4107011145278718	SOAT1
ENSG00000057294	1.9988944860666666	2354.950379657433	-5.938761630197599	1	-10.202278626510225	PKP2
ENSG00000057468	5.9659692314	7.225138513666667	-0.08803543420713418	0.8055010950582906	-0.2762687086851698	MSH4
ENSG00000057593	19.9963325802	55.07038647106667	-0.5340244034784859	0.9847373571802577	-1.4615413056961568	F7
ENSG00000057608	7449.172135722433	4106.127825986733	1.6452806178172583	0.9999924159409677	0.8593015604421944	GDI2
ENSG00000057657	465.6002040948	11.3846416788	1.7617785130301225	0.9970716945753193	5.353930900855611	PRDM1
ENSG00000057663	693.6630198548	447.45970540216666	0.5096499078334702	0.9709031001032957	0.632477203750015	ATG5
ENSG00000057704	3.5073885481666665	612.3284769824334	-2.739125743571837	0.9999999999999992	-7.44776470742102	TMCC3
ENSG00000057757	1235.452851666	1226.3403565259666	0.010439943370515403	0.03847756196432062	0.010680516583078448	PITHD1
ENSG00000057935	1362.3640107503	1355.8604318387	0.008454485896123565	0.022288649498456325	0.006903549832331804	MTA3
ENSG00000058056	779.0873645324333	862.8431068181667	-0.10849183093492198	0.8422885810010772	-0.14731313709069746	USP13
ENSG00000058063	3269.2559981300333	1266.2476300712667	1.820365206498726	0.9983301777165962	1.3684027824810914	ATP11B
ENSG00000058085	199.11673068743335	436.96511783100004	-0.37949843783291304	0.9722696133191705	-1.1339036685668045	LAMC2
ENSG00000058091	1966.6570358999668	382.88760708719997	1.8444958505383928	0.9991251120063255	2.360752518473274	CDK14
ENSG00000058262	25529.863119580732	10220.312379935633	3.2136073011065664	1	1.3207465102689002	SEC61A1
ENSG00000058272	4425.7274417685	2412.4713634784666	1.1339928548844544	0.9922954150212394	0.8754027881621762	PPP1R12A
ENSG00000058335	2.5755203375	400.9705914549	-2.0940897529282463	0.9999999999548125	-7.282488685886931	RASGRF1
ENSG00000058453	1849.7289963083667	1650.3143022558668	0.1836077116396889	0.8801271898773757	0.1645731052352567	CROCC
ENSG00000058600	1263.7833330703	1791.8492091031333	-0.5900977057618371	0.9893901552395716	-0.503700089644554	POLR3E
ENSG00000058668	11678.513260080634	6204.908693940267	2.782785049249775	0.9999999999999996	0.91237473660243	ATP2B4
ENSG00000058673	3928.4175932387334	3879.448639046	0.03234674742625084	0.3396469654238149	0.01809667112374169	ZC3H11A
ENSG00000058729	962.4367160312667	546.411531914	0.7207213801024723	0.9836158697674572	0.8167037492259243	RIOK2
ENSG00000058799	659.9318048063	963.8585132973667	-0.499592765108428	0.98456622755072	-0.5465044371433143	YIPF1
ENSG00000058804	451.08929843873335	810.4446154310333	-0.6311656245234756	0.9863914186109843	-0.8453005372711442	NDC1
ENSG00000059122	2738.9793629122332	4950.928114311267	-0.891274365039471	0.995209891270636	-0.8540606060730684	FLYWCH1
ENSG00000059145	1128.1749693783333	994.73090427323325	0.15218970281746974	0.8575240946462834	0.18161262952844706	UNKL
ENSG00000059377	16.285102123	11.910610207466666	0.13631331803695995	0.8435196097385924	0.4513054392038349	TBXAS1
ENSG00000059378	386.13527182866665	1283.4628655183333	-1.0671430116010905	0.997191982726135	-1.7328633054451341	PARP12
ENSG00000059573	4831.177451602367	2968.7609783757	1.017683927274554	0.9939893096100547	0.7025139012877332	ALDH18A1
ENSG00000059588	829.7895177948667	1437.2502205197002	-0.6257261452847191	0.9858598870539466	-0.7924939143214343	TARBP1
ENSG00000059691	659.5124019056667	954.7679906183666	-0.3703165072420539	0.9694971576147726	-0.5337504105735755	GATB
ENSG00000059728	360.9509062978	491.0760224629	-0.2989708368418228	0.9555411161889215	-0.4441437560354757	MXD1
ENSG00000059758	1566.3484654898	1244.0484953072	0.36634357316467403	0.9557202006750495	0.33236247917146317	CDK17
ENSG00000059769	452.1549157421	366.63852468836666	0.20809602373103056	0.894766691104216	0.30245876288894785	DNAJC25
ENSG00000059804	4872.285029536	604.2957091325667	2.5588647873786607	0.9999999999999999	3.0112719304545723	SLC2A3
ENSG00000059915	103.38740025576666	749.0058504026333	-1.4894986768810468	0.9999995138964681	-2.8569166112483306	PSD
ENSG00000060069	1169.6430955472333	1267.6494403759	-0.13337575856041384	0.8759141038300102	-0.11608745982765495	CTDP1
ENSG00000060138	7415.321905032	4125.703414008867	1.5423910506914589	0.9928806486088675	0.8458692091888582	YBX3
ENSG00000060140	14.1575288434	3.3213974742	0.6604566879771736	0.9783075205634704	2.0917071823443165	STYK1
ENSG00000060237	7103.1510644004	8158.644652544233	-0.5057026064660533	0.9845924512532545	-0.1998703379090883	WNK1
ENSG00000060339	3077.901056711467	3558.4506138073666	-0.2592575493736188	0.9438845548624991	-0.2093023585379539	CCAR1
ENSG00000060491	2382.315075040067	2528.9153045803	-0.11004766980931795	0.844541745150823	-0.0861544901458819	OGFR
ENSG00000060642	560.2306301075	413.3728347804333	0.3762247814718662	0.9587159663505953	0.4385772799319119	PIGV
ENSG00000060656	1269.1585498007667	3623.3275537352665	-1.2357430369124016	0.9971083102555351	-1.5134429239716125	PTPRU
ENSG00000060688	970.9405129339667	872.4696112141334	0.15180423096668105	0.8572820302522375	0.15427802605860833	SNRNP40
ENSG00000060718	22181.296819085266	6894.679765049466	1.6326157545967894	0.9999998392391117	1.6857882644320716	COL11A1
ENSG00000060749	1476.9999038034	1961.8342571570665	-0.4806986242748875	0.9839121636527866	-0.4095334304779492	QSER1
ENSG00000060762	976.7878431757	1213.5240333109666	-0.24107243620515645	0.9365682866589107	-0.3130855305375652	MPC1
ENSG00000060971	1585.1008452726	1653.0839903359333	-0.08577001095087614	0.8000575435510922	-0.0605853987341191	ACAA1
ENSG00000060982	5201.187534447233	6655.573355157333	-0.7096298941418467	0.9892701873618104	-0.35572189799065784	BCAT1
ENSG00000061273	8192.684756088867	5232.924941760766	0.6876938697996117	0.9820912417051735	0.6467187369882238	HDAC7
ENSG00000061337	358.6482329305667	179.08054223746666	0.4390774376729838	0.964123908708864	1.0019609308982298	LZTS1
ENSG00000061455	45.906905691300004	66.75370041303333	-0.19726701086665172	0.9176952323784797	-0.5401366212006452	PRDM6
ENSG00000061492	1.9998002243333335	3.7736113124	-0.5128420901133229	0.9844824116705311	-0.9160899457269378	WNT8A
ENSG00000061656	169.03817097703333	147.16035179713333	0.09453503056916292	0.7802006345968762	0.19996003196268794	SPAG4
ENSG00000061676	8319.997868986167	8046.7623939188	0.15407878843974207	0.8587137423818438	0.04817472565338721	NCKAP1
ENSG00000061794	1313.1804235229333	996.6171579949666	0.41507386277789315	0.9664808761156332	0.3979538308195396	MRPS35
ENSG00000061918	497.11770561776666	274.3508828423	0.4229885481264831	0.96531302157936	0.8575652697072698	GUCY1B3
ENSG00000061936	2633.265168164033	2308.1366854542002	0.2829415127864105	0.9279523666565822	0.1901241457789851	SFSWAP
ENSG00000061938	2116.1912341706666	2014.2135222808668	0.09369474384316934	0.77870152475214	0.07125337724863529	TNK2
ENSG00000061987	2617.6225606130333	1947.7880789419667	0.6785852192670336	0.9798525415894862	0.42642036819403883	MON2
ENSG00000062038	13.114030534766666	6814.0554722872	-4.153374023995834	0.9999999999999999	-9.021258722882438	CDH3
ENSG00000062194	1838.4212751345	2524.6896831808335	-0.7320667653394974	0.9913198388446864	-0.45763867420871085	GPBP1
ENSG00000062282	61.856661535600004	157.06816630706666	-0.5270101016254067	0.9842758344522098	-1.3443899359571687	DGAT2
ENSG00000062370	177.52196618526668	340.70135300793333	-0.5496108000041294	0.9869395727121818	-0.9405101251025294	ZNF112
ENSG00000062485	2314.7190349949	2826.4114553218333	-0.5241626794104106	0.9842400648464223	-0.28813441449202165	CS
ENSG00000062524	12.829459806300001	9.011388669333334	0.2603389941979806	0.9231949017081974	0.5096390761017514	LTK
ENSG00000062582	101.26192876473333	43.3015228361	0.5816178892171284	0.9774168951842437	1.225602201117104	MRPS24
ENSG00000062598	1786.5745548211	2306.9555143364	-0.5116275707324478	0.9845110706064876	-0.36879406469674203	ELMO2
ENSG00000062650	2018.4971454934666	1955.8126154311333	0.07164992008168006	0.7139312278597898	0.04551339294276473	WAPL
ENSG00000062716	7825.252443775767	4675.806806967967	0.8827719640107465	0.9887822998229034	0.74292197191664	VMP1
ENSG00000062725	2223.5090574469	2278.3633921907667	-0.04888358742624757	0.5953696433068594	-0.03515958946207412	APPBP2
ENSG00000062822	558.3521396293	665.4568091108999	-0.1951776118210593	0.9166955404824644	-0.2531697492253741	POLD1
ENSG00000063046	7519.534207996267	4510.459624361467	1.8552465531979712	0.99822213784606	0.7373688436664962	EIF4B
ENSG00000063127	38.7469341951	55.15584713416667	-0.2283222439042269	0.932353398695149	-0.509431672287916	SLC6A16
ENSG00000063169	1271.6158031943332	880.4453030247333	0.5161068142841576	0.9703911838692133	0.5303575653540491	GLTSCR1
ENSG00000063176	918.1839377567667	862.0599812166666	0.08895220325023152	0.7693248995517623	0.09099494050374342	SPHK2
ENSG00000063177	19399.6840986695	12147.871652899034	2.8505421393259884	0.999999999999999	0.6753295889390705	RPL18
ENSG00000063180	72.47119805763333	1352.5070537554666	-2.476656753780916	0.9999999999999999	-4.2220845635276945	CA11
ENSG00000063241	1433.2859028025334	1256.6416189828667	0.22570773195184873	0.905620827465052	0.1897531510700788	ISOC2
ENSG00000063244	7095.6174455924	7530.858045825634	-0.23770988344999278	0.9355239073207053	-0.08588602106371032	U2AF2
ENSG00000063245	8110.4322233617	3362.839164038067	3.3003568569272823	1	1.2700990208727905	EPN1
ENSG00000063322	1907.9406948911333	2357.1857008387	-0.3931786118569475	0.9751575071248105	-0.30504909134559244	MED29
ENSG00000063438	3905.8297013951333	79.43496622163333	4.590519788516138	1	5.619711034772032	AHRR
ENSG00000063587	1196.4857795757666	901.2365841542667	0.36876740193358537	0.9563971873079856	0.4088254667109246	ZNF275
ENSG00000063601	971.9660191387334	1411.876884413	-0.6325380209624936	0.9865743267551141	-0.5386365093377705	MTMR1
ENSG00000063660	12951.3153708345	10756.398807156034	0.2562014089503011	0.9221744055498107	0.26790347832029154	GPC1
ENSG00000063761	239.01282212396669	584.1992080281334	-0.8801155376866658	0.9947578337707201	-1.289372387019006	ADCK1
ENSG00000063854	835.6061640220667	1354.6893865472334	-0.739059403165065	0.9918821659629473	-0.6970670575443094	HAGH
ENSG00000063978	2359.665830226533	1706.2830766074333	0.6051130019399054	0.9797801584406136	0.4677255501023914	RNF4
ENSG00000064012	457.3077342669	212.43142022846666	0.5671827239575524	0.9738473256003468	1.1061681515558979	CASP8
ENSG00000064042	7130.614771896	6725.922632128701	0.08375228572214768	0.756669144841194	0.08429428145854577	LIMCH1
ENSG00000064102	863.6884715482666	673.0966290403334	0.2798528911483728	0.9269916108710091	0.3596974012832011	ASUN
ENSG00000064115	1332.2167662478666	4436.442139453833	-1.6387278623630133	0.9999116430555576	-1.7355743090519566	TM7SF3
ENSG00000064195	10.730921137166666	29.28819358533333	-0.5050076357778389	0.984596722793199	-1.4485452928605733	DLX3
ENSG00000064199	118.20936449126667	140.54682800373334	-0.15552829957006883	0.8973782650882899	-0.2497065642760093	SPA17
ENSG00000064201	21.843678534066665	686.2964581250001	-1.4820234745593317	0.999997316377902	-4.973544173618932	TSPAN32
ENSG00000064205	2767.7790088292	19.221162820133333	3.0910112074805736	1	7.169889329197861	WISP2
ENSG00000064225	30.000774000266667	170.61519844976667	-1.2757584228036924	0.9980771990225213	-2.5076745411613084	ST3GAL6
ENSG00000064270	10.884881502866667	19.813658352	-0.30266005097318954	0.9561218232272936	-0.8641695791233603	ATP2C2
ENSG00000064300	145.32913009806666	1524.9665312198667	-1.0542615338780283	0.9964784516552225	-3.3913817657622194	NGFR
ENSG00000064309	1472.9467294561	1717.3348765598334	-0.19215921127223667	0.9154138030659632	-0.2214661343074631	CDON
ENSG00000064313	1579.3917890668001	1018.2522898957334	0.7315399149243491	0.9837348584075214	0.6332740364720947	TAF2
ENSG00000064393	1059.8592229182334	5336.7859861857	-2.8087915085265327	0.9999999999999994	-2.332098508262103	HIPK2
ENSG00000064419	1862.6635291902	1960.249372965	-0.11068594799882672	0.8454654325046862	-0.07367010840004078	TNPO3
ENSG00000064489	4.117992354366667	2.795863826733333	0.19257092971259263	0.8861716897429045	0.5586470558144235	BORCS8-MEF2B
ENSG00000064490	970.9443386827332	896.1435307508999	0.11204582680190765	0.8062979268942992	0.11565877273395363	RFXANK
ENSG00000064545	984.5037259069	1490.4763082246334	-0.4703179179789241	0.9828317324613633	-0.5983048720340104	TMEM161A
ENSG00000064547	308.0789269264667	831.5171740369667	-0.8316886278862134	0.9935226215789734	-1.4324460578503224	LPAR2
ENSG00000064601	11303.277124897866	7584.891561673767	1.047081448258871	0.9928359867794979	0.5755406494230969	CTSA
ENSG00000064607	4809.299174135133	8524.478012311432	-1.0969555930500028	0.9963081235271711	-0.8257848195328787	SUGP2
ENSG00000064651	1455.0202071487665	2407.9791439217	-0.6464769787710443	0.9889457625659466	-0.7267837073769118	SLC12A2
ENSG00000064652	490.01459786326666	601.2077664466	-0.2108925118229065	0.9245119397875817	-0.29503891749622146	SNX24
ENSG00000064655	112.38319061913333	1143.1208570598	-1.5668851217332436	0.9997915356110963	-3.346479771319825	EYA2
ENSG00000064666	32035.80334947597	8270.7258465181	2.9963612118163208	1	1.9535993165515946	CNN2
ENSG00000064687	392.23792498246667	4126.094359196	-2.2194947537810483	1	-3.3949758747130874	ABCA7
ENSG00000064692	117.64348044286666	296.59771493206665	-0.46461324698105694	0.9820614485627356	-1.3340861113104818	SNCAIP
ENSG00000064703	689.3600702887667	716.6665074295333	-0.051382589492052294	0.6210964002799084	-0.056044197333365596	DDX20
ENSG00000064726	3662.9919502263	1595.9018262199	1.4943519343235234	0.9989641123987184	1.1986506253845834	BTBD1
ENSG00000064763	271.0993392579667	130.24743196316666	0.5897149764941595	0.9789870677394672	1.0575666692042622	FAR2
ENSG00000064787	75.38908135806668	84.62593896286666	-0.05189683584921639	0.6263438926570633	-0.16674434381635211	BCAS1
ENSG00000064886	5.805742693866667	95.11681153243333	-0.9313648153732615	0.9939475241513879	-4.034147815111268	CHI3L2
ENSG00000064932	5965.452202148266	2881.1381139321	1.8216027154388672	0.9984225976948746	1.049992682361936	SBNO2
ENSG00000064933	743.3007084853666	732.2157043198333	0.017632757132858664	0.1134577171567005	0.02167726671830153	PMS1
ENSG00000064961	2437.2948338649335	2391.9602367850002	0.039564495998269805	0.44818516929180574	0.027087374253607348	HMG20B
ENSG00000064989	61.98411382166667	9.408821115433334	0.8124139593659301	0.9860018112194321	2.719812632337737	CALCRL
ENSG00000064995	704.9093548199667	873.077908915	-0.2645018484809278	0.9462990215277086	-0.30867264670383615	TAF11
ENSG00000064999	899.1033752161	1466.2424530519	-0.8191930855883645	0.993496719709004	-0.7055647769827127	ANKS1A
ENSG00000065000	8003.129552891934	9031.025775780467	-0.6670958361621533	0.9888649650900725	-0.1743255999638923	AP3D1
ENSG00000065029	1190.6369997329	1828.2917434119001	-0.6896816732893923	0.9894044980040735	-0.6187626691429803	ZNF76
ENSG00000065054	1527.4788757700667	1025.9466604227666	0.6565165254173058	0.9782711419514687	0.5741967021466496	SLC9A3R2
ENSG00000065057	234.46984479396667	280.6363841305	-0.15920817699723105	0.9000438072556552	-0.25929967513918317	NTHL1
ENSG00000065060	896.2365070879	1253.2973489172332	-0.520942985325884	0.9842648976449975	-0.483777340210901	UHRF1BP1
ENSG00000065135	3774.3657217690334	2050.8843291584	1.3521172459925292	0.995906824113483	0.879988095973781	GNAI3
ENSG00000065150	9929.785396055566	5459.006168216533	2.296210940933509	0.9999999811348347	0.8631242111497188	IPO5
ENSG00000065154	5519.103233875333	2896.3545171258	1.6654339466080124	0.9996301619908978	0.9301956703818209	OAT
ENSG00000065183	1081.269657369	1062.9995073643	0.02412544052699549	0.20834491020047374	0.024585432764696522	WDR3
ENSG00000065243	1921.8970918125	2084.914839365533	-0.16024812854206225	0.9007469188174565	-0.11745736749347957	PKN2
ENSG00000065268	1582.5318549316	1313.6272309286667	0.3545360949323125	0.9528814804636467	0.2686786011018958	WDR18
ENSG00000065308	12860.710600621633	6127.6247492186	1.7462192792857207	0.996736387951982	1.0695705033662046	TRAM2
ENSG00000065320	249.93710975813335	2438.0666280034998	-1.7058773055695613	0.9987539718592828	-3.2861005241907453	NTN1
ENSG00000065328	71.49028593393334	6.6667996148	1.498252992540663	0.9991720888126809	3.4226809529580575	MCM10
ENSG00000065357	2175.1813073282665	1723.8834573362667	0.20600838515318529	0.8936462653907022	0.3354734138371612	DGKA
ENSG00000065361	22.5979681704	24.85690315353333	-0.05163110500966389	0.6236505083885873	-0.13745350376388876	ERBB3
ENSG00000065371	2.6998915408333333	4.5468991585	-0.25635440607487525	0.9425361364971591	-0.7519815552658563	ROPN1
ENSG00000065413	48.83569274683333	10.958789641700001	0.7572882653183988	0.9858152565843515	2.1558474951588136	ANKRD44
ENSG00000065427	3820.911917075967	2600.6775331428667	0.9353914046748091	0.9885538267813936	0.5550294741380201	KARS
ENSG00000065457	670.9030749818334	518.8977191561333	0.29893297762258103	0.9345704181899055	0.3706541616335731	ADAT1
ENSG00000065485	3672.535182199567	1029.4966152442	2.026606967071097	0.997678010891171	1.8348372248785019	PDIA5
ENSG00000065491	428.2522422823667	645.1330315670666	-0.4800415240248576	0.9838556555702349	-0.5911358862918352	TBC1D22B
ENSG00000065518	1930.6064726396	2042.0977229588332	-0.10567582276430908	0.8380562526490176	-0.08099778601326921	NDUFB4
ENSG00000065526	3073.1987299069333	3820.6375784741667	-0.5581035888973765	0.988113392320578	-0.3140723491715836	SPEN
ENSG00000065534	9977.034632553334	7774.712657679934	0.3132815610204547	0.9402264063922188	0.35982172616250024	MYLK
ENSG00000065548	2123.7237743702335	1770.0220408869	0.3522185573604971	0.9523672397132089	0.2628288065128012	ZC3H15
ENSG00000065559	1102.6955499488	1338.8627812583666	-0.3290567128355221	0.9630762569866511	-0.2799735845418344	MAP2K4
ENSG00000065600	208.41017584926666	447.54791294813333	-0.6739944876598617	0.988751154338824	-1.1026164201780864	TMEM206
ENSG00000065609	3.5028819237333337	651.2292205254	-2.9024419895290934	0.9999999999999969	-7.5384792661375934	SNAP91
ENSG00000065613	3006.361856098333	3921.1147801042334	-0.46355234252418687	0.9819140006350643	-0.3832452060309037	SLK
ENSG00000065615	539.4061014136666	252.54262230816667	0.7981626672181328	0.9875596576392233	1.094844944504513	CYB5R4
ENSG00000065618	4.344315555066666	31.339033492133332	-0.7505306372676628	0.9921362243731138	-2.8507598831154484	COL17A1
ENSG00000065621	78.52169194773333	285.593339457	-0.8264624790269348	0.9935417703540412	-1.8627991688012704	GSTO2
ENSG00000065665	363.27693585516664	529.3322690552	-0.36573753029600853	0.9682352078530716	-0.5431038327847961	SEC61A2
ENSG00000065675	2.0004304549333334	1003.2509601663334	-3.4338455978859046	0.9999999999999979	-8.970156347330402	PRKCQ
ENSG00000065717	1544.3989215386	377.3435235709667	1.4344289002024737	0.9967238665672489	2.0330950337076636	TLE2
ENSG00000065802	1975.5730525243666	1444.3515536607667	0.6273207533948095	0.9767800646408473	0.45184925968732426	ASB1
ENSG00000065809	216.6279654577	540.1753892314333	-0.5970284879266325	0.9884479926340776	-1.3182084123263642	FAM107B
ENSG00000065833	1220.7558197349333	883.6616995871334	0.3682263377575342	0.9562365390930968	0.4662085956921963	ME1
ENSG00000065882	1242.9820355804334	7448.1125590444	-1.914022485297997	0.9987034741243052	-2.5830694299487615	TBC1D1
ENSG00000065883	2166.692515007633	2417.6504627653	-0.26760607438952655	0.9476368962891877	-0.15811125012014798	CDK13
ENSG00000065911	6124.412099568367	695.1464495133666	2.762373191798507	0.9999999999999996	3.1391825084154483	MTHFD2
ENSG00000065923	1276.9876297224332	968.9266475076	0.34600660832184804	0.9509230453205126	0.3982851938032988	SLC9A7
ENSG00000065970	1801.3377083712667	1049.4844929808667	0.9898076440531569	0.9909559047514411	0.7793878281727797	FOXJ2
ENSG00000065978	9353.1015824891	5984.9579604504	1.4745425287156717	0.9975050269907996	0.6441037430925184	YBX1
ENSG00000065989	1363.7012020409334	152.88697708426668	2.0795500510045337	0.9999997814860178	3.1569901445871382	PDE4A
ENSG00000066027	1296.3198351167	2208.1330964341	-0.6453033309658464	0.9887683590096784	-0.7684054222238338	PPP2R5A
ENSG00000066044	2795.6417884655	2745.0644181273	0.04935593272680237	0.5645513965756553	0.026339511773211585	ELAVL1
ENSG00000066084	1330.9385360924666	2800.960312191167	-1.4552919297671574	0.9996340445798872	-1.0734775936276904	DIP2B
ENSG00000066117	2060.7594124268667	2115.9330926791	-0.04939501457055395	0.6006411186074341	-0.03811792479746537	SMARCD1
ENSG00000066135	2362.1984407326336	2079.6941208911003	0.25392972216363213	0.9214850452028582	0.18375881204042732	KDM4A
ENSG00000066136	920.4958025508	1848.9086989149666	-1.065019077618254	0.9971193974409974	-1.0061909366483257	NFYC
ENSG00000066185	9.642182380566668	44.01779711646667	-0.713760565679052	0.989398759021939	-2.1906553234555752	ZMYND12
ENSG00000066230	202.00083998559998	411.2649158221	-0.5029683318016668	0.9845905186830766	-1.0257067115048182	SLC9A3
ENSG00000066279	502.94676321953335	80.80407271533333	1.1544372280647375	0.9949775425665295	2.6379057840819664	ASPM
ENSG00000066322	3598.5969515024667	1897.4700463010665	1.473886903351973	0.9975037629563341	0.9233574159489797	ELOVL1
ENSG00000066336	6.546979304400001	13.8135829119	-0.31870459482181385	0.9596029698985916	-1.0771862450491552	SPI1
ENSG00000066379	219.34860241376668	235.38344275326668	-0.060834974239088915	0.6975160719847551	-0.1017873282640277	ZNRD1
ENSG00000066382	151.57009852826667	310.4807289717	-0.4993552769066597	0.9845627994398947	-1.0345185561747525	MPPED2
ENSG00000066405	12.881114267600001	10.861965671166667	0.0846898910372158	0.7591383007164968	0.24597218890926706	CLDN18
ENSG00000066422	821.0248497754667	830.5455734725666	-0.016497529491865687	0.12943918363711793	-0.01663344514060307	ZBTB11
ENSG00000066427	928.9069751148	752.8126759416333	0.2812915162458318	0.9274072338936854	0.3032432054025769	ATXN3
ENSG00000066455	3043.7826026667667	1251.3270740863	1.7645072046616774	0.9971922315968262	1.2824063873420657	GOLGA5
ENSG00000066468	244.20154595063332	3303.7626435956	-1.8855778709930953	0.9995500806602594	-3.7579658024719564	FGFR2
ENSG00000066557	650.9160914934666	369.51529843796663	0.5814144830935534	0.9773718574100102	0.8168374848151427	LRRC40
ENSG00000066583	239.4778037616	775.9647030344667	-1.1344499526073153	0.9978144333800006	-1.696099084276876	ISOC1
ENSG00000066629	1424.3769929784667	1072.7532681855666	0.3814414323410449	0.9603656647794891	0.40901274178002944	EML1
ENSG00000066651	427.58501405929997	361.7432722556333	0.15691996833664656	0.860514520293743	0.24124510497461404	TRMT11
ENSG00000066654	1444.8866099795	1724.3573739315	-0.3496601682985535	0.9659723542041059	-0.2551025255517725	THUMPD1
ENSG00000066697	1222.0732701499667	919.0857402605334	0.34465180801373463	0.9505779606972512	0.4110594254466989	MSANTD3
ENSG00000066735	7.625495648666666	646.1529891240333	-2.6066472105879024	1	-6.404900866713822	KIF26A
ENSG00000066739	1712.3052544365	2045.1138924944667	-0.3049405412651532	0.956486038882612	-0.25624127375264966	ATG2B
ENSG00000066777	2237.8229026652334	2785.2738752843666	-0.45658211307476726	0.9810083532494727	-0.31572332587778007	ARFGEF1
ENSG00000066827	312.7154772183333	353.75586927856665	-0.11257486094055014	0.8481675515313876	-0.17790346007011962	ZFAT
ENSG00000066855	840.7523104145	497.69388801126667	0.6757435338746558	0.9793351320542727	0.7564221683934548	MTFR1
ENSG00000066923	77.18795325793333	145.3503975622	-0.5120834353121051	0.9845003282404258	-0.9130874091175081	STAG3
ENSG00000066926	1274.3763908336332	1022.0533598538667	0.3463285513970433	0.9509998265820122	0.31832092561753567	FECH
ENSG00000066933	1470.211579278	1291.2159591538334	0.21784003951752032	0.900419908952144	0.18729347411272118	MYO9A
ENSG00000067057	2615.8374737750332	4835.4285831792	-0.7821312817800969	0.9934233087194748	-0.8863708605048924	PFKP
ENSG00000067064	1427.6160563302	1669.1132798415	-0.2063918048857758	0.9222499659886297	-0.2254738387354831	IDI1
ENSG00000067066	2419.1318056249333	1821.1239980225998	0.5017691398064152	0.9712236077503177	0.40966021930436153	SP100
ENSG00000067082	13197.958847562666	1130.8788863472666	4.020246630140649	0.999999999999999	3.544798489908001	KLF6
ENSG00000067113	3323.0269670310668	734.2208405876333	2.4860067847012806	1	2.178212030339713	PLPP1
ENSG00000067141	3221.2370431305667	6307.123394279067	-1.0248217291132649	0.996649779035191	-0.9693673296586501	NEO1
ENSG00000067167	15327.992688304934	5519.570950247334	6.355192934264669	0.9999999999999971	1.473540745738892	TRAM1
ENSG00000067177	250.28422333203332	970.8457850539334	-1.1330569280035212	0.9979066981124008	-1.9556747939428791	PHKA1
ENSG00000067182	9198.341082126566	4873.0191706987	1.6983905434148434	0.9988122461151094	0.9165577968648756	TNFRSF1A
ENSG00000067191	660.3570966164333	514.5489044793333	0.297669935218743	0.9340002913705053	0.35993818915306836	CACNB1
ENSG00000067208	1007.2968812851667	817.1506644225666	0.29154817039919023	0.9312799754036644	0.301814943581632	EVI5
ENSG00000067221	974.2042727365999	772.9320633854	0.31732133602479284	0.9416053654210976	0.33388269616313127	STOML1
ENSG00000067225	59792.21425672914	41334.0015844347	0.9170829891253478	0.9871146757633825	0.5326285993613938	PKM
ENSG00000067248	2002.846624655	2236.876541128967	-0.19525913471809353	0.9167345313874218	-0.15943368690508014	DHX29
ENSG00000067334	1574.8196772670667	1477.6523267270334	0.10613238864739005	0.7976533308895127	0.0918797829459548	DNTTIP2
ENSG00000067365	784.9049345515667	447.82193290583336	0.6447296337242444	0.9775781723953044	0.8095927409002306	METTL22
ENSG00000067369	2877.8598028138335	3387.6859636125337	-0.29826481599815746	0.955431048047706	-0.23530383215771292	TP53BP1
ENSG00000067445	1009.2754907857334	3848.0837155070667	-1.679294851499443	0.9990598295476992	-1.9308201607136655	TRO
ENSG00000067533	548.9736306011	520.3455510430666	0.061041959172205104	0.6568770116575605	0.0772668461336776	RRP15
ENSG00000067560	26864.0297098492	9066.0963889303	4.132903892691248	1	1.5671223260499705	RHOA
ENSG00000067596	1896.7691161906666	1321.5995407676667	0.6997993410549659	0.983977957939046	0.5212589871364665	DHX8
ENSG00000067601	51.6955439977	59.49663218533333	-0.11697042531872871	0.8543092807808936	-0.20276807691649454	PMS2P4
ENSG00000067606	41.382436920033335	1087.7001307915666	-3.078108116781535	1	-4.71611845823138	PRKCZ
ENSG00000067704	4087.2742407347337	3016.8755596003334	0.9479173687192494	0.9908589883157843	0.4380838567438887	IARS2
ENSG00000067715	71.49106139483334	1266.0938858622999	-1.8716839389991864	0.9999540944129056	-4.146477708606615	SYT1
ENSG00000067798	1366.819333555	1784.8834006911334	-0.25329077095214464	0.9411670270367208	-0.3850072719883166	NAV3
ENSG00000067829	1762.7357002828332	1392.7699027755334	0.4517381862908958	0.965952973034755	0.3398592448167374	IDH3G
ENSG00000067836	814.8043044082	2274.711694213833	-1.8412895876854951	0.9999999932219501	-1.4811581972957044	ROGDI
ENSG00000067840	24.9878583695	814.4299091613667	-2.015294991864606	0.9981374424458257	-5.026491380989667	PDZD4
ENSG00000067842	10.344507522566666	714.0444282689334	-2.3764288490746353	0.999978378387588	-6.109076973729299	ATP2B3
ENSG00000067900	3962.4784710676668	1995.2273090883	1.500842364221518	0.9992270361087571	0.9898499799443397	ROCK1
ENSG00000067955	1975.6759419836667	954.1230278172	1.058760002669015	0.9941932397124046	1.050099120635892	CBFB
ENSG00000067992	45.30997986163333	157.53194543906667	-0.7392397991693674	0.9918933990825796	-1.7977436634096065	PDK3
ENSG00000068001	928.5387308584	1690.1170071400668	-0.9875518499027567	0.9971415952523944	-0.8640891343510402	HYAL2
ENSG00000068024	929.0779080544334	842.4819082974	0.1373969484402655	0.8448948518472714	0.14115387345241176	HDAC4
ENSG00000068028	1540.0103793482333	403.65340749809997	1.6887725734547	0.998338645642458	1.9317510988356106	RASSF1
ENSG00000068078	56.54375248033333	1086.4629766284668	-1.8889602596849615	0.9993365594310682	-4.264127572814923	FGFR3
ENSG00000068079	893.1414657041666	772.1561511310666	0.12503463327564096	0.8272403641552043	0.2099960741074668	IFI35
ENSG00000068097	839.3028912556333	690.9050275172	0.25515129440246864	0.9218551828002319	0.2807041406901646	HEATR6
ENSG00000068120	2019.2973657056332	1921.5252339450667	0.10090263916520671	0.790248173724841	0.0716014580726538	COASY
ENSG00000068137	1866.9195674068667	1325.6824631693667	0.629783757152035	0.9766277470495877	0.4939245208774035	PLEKHH3
ENSG00000068305	2010.8327465189	2387.3743070713667	-0.24937205863048384	0.939517175637328	-0.24763168995794968	MEF2A
ENSG00000068308	3354.9923430654003	2517.3403393027	0.7480330050854558	0.9838043126920766	0.4144091947115045	OTUD5
ENSG00000068323	7158.144253017634	3947.8644346269666	2.214959090277444	1	0.8585131675943832	TFE3
ENSG00000068354	753.8255383061334	550.9918832935333	0.39143874422116154	0.963314951562469	0.45219960534986386	TBC1D25
ENSG00000068366	2850.7747678455335	2083.8786017488665	0.4340974960243026	0.964016997554571	0.45208282572189146	ACSL4
ENSG00000068383	1369.9765618701333	1275.8410163503333	0.11600132937657424	0.8124668271723476	0.10270264633979302	INPP5A
ENSG00000068394	881.3424492467333	651.7453060580666	0.391421011615064	0.9633098731795042	0.43539440584360956	GPKOW
ENSG00000068400	1630.5356725189	2392.832846938367	-0.6964499599481928	0.9894417345757953	-0.5533736154828703	GRIPAP1
ENSG00000068438	1590.3168688979333	895.0622474881667	0.7892114981071595	0.989336120527913	0.8292543257367052	FTSJ1
ENSG00000068489	219.80096380413335	27.050271238433336	1.263318575815674	0.9926038181594101	3.0224827469407	PRR11
ENSG00000068615	2.763552412666667	573.6849689269334	-3.53336170914281	1	-7.697590933812379	REEP1
ENSG00000068650	1323.9160497450666	1813.8366955592999	-0.5123982549775425	0.9844928993088241	-0.4542329291736285	ATP11A
ENSG00000068654	2412.9900461971665	2592.5122982816665	-0.16725024015414336	0.9051710111517786	-0.10352886854994388	POLR1A
ENSG00000068697	18922.1228065971	9962.046861362067	3.5533525734680707	0.9999999999999984	0.9255598460926152	LAPTM4A
ENSG00000068724	4102.708876857233	2840.498662260367	0.579735187993676	0.9769555540145266	0.5304325624692281	TTC7A
ENSG00000068745	2176.6595073403	3471.6878178515003	-0.7334205157384741	0.9914573808287688	-0.6735214773206607	IP6K2
ENSG00000068784	494.23168048396667	544.2685738153	-0.09581147466843844	0.8215152347824533	-0.1391312458816539	SRBD1
ENSG00000068796	1241.6458843866	1096.1224030191333	0.1981585540020958	0.889439768796707	0.17984486590448617	KIF2A
ENSG00000068831	27.5872037084	213.66456484466667	-1.2326882670502406	0.9972134320847814	-2.9532765294838925	RASGRP2
ENSG00000068878	2436.5109643113665	2963.642857824	-0.4984139402449932	0.9845492389245455	-0.2825548873869718	PSME4
ENSG00000068885	1097.0438574555	1225.2012000813	-0.14745342746447945	0.8907945581057848	-0.15939748242522955	IFT80
ENSG00000068903	2069.1795415833	2400.103715964	-0.3020247904625174	0.9560205796294248	-0.21403791803807606	SIRT2
ENSG00000068912	3851.7776247295333	2528.8339790084	1.1340762987028308	0.9922948886470573	0.6070520888049313	ERLEC1
ENSG00000068971	1327.1639346878999	1256.6186518689667	0.08704861250167145	0.7651862181042343	0.07879968796283421	PPP2R5B
ENSG00000068976	20.0236544275	2041.8018478765334	-2.6583298639289294	0.9999999999999998	-6.67199375456852	PYGM
ENSG00000069020	543.4268322449334	1091.5911256929999	-0.7495165598053865	0.992119480951636	-1.0062748641503299	MAST4
ENSG00000069122	22.290174760933333	2.6467985934666665	0.9129691273389984	0.9867976045966445	3.074087604638439	ADGRF5
ENSG00000069188	12.940203589766668	3614.4741528509335	-4.640397593750139	1	-8.12578164797242	SDK2
ENSG00000069248	1638.3595793134	1723.932937148	-0.09586391588721316	0.8216125845315903	-0.07345162559579546	NUP133
ENSG00000069275	10004.1209927784	9536.4918974095	0.18045000978517298	0.8777674588799017	0.06906385329231443	NUCKS1
ENSG00000069329	4179.046174527	3180.4287525444	0.7952216924485009	0.9881775671887869	0.39395243131086516	VPS35
ENSG00000069345	2635.162420650967	3200.3268251281334	-0.4384912010733618	0.9797758193854786	-0.2803273577144705	DNAJA2
ENSG00000069399	1644.6654080762332	581.3292007983333	1.2427639449853376	0.9966021497943267	1.5003668272415922	BCL3
ENSG00000069424	682.8949494798667	960.4537548083333	-0.3647378994408166	0.9680046910778796	-0.49205248664681056	KCNAB2
ENSG00000069431	2666.1710534812	734.6567014456333	1.3627040982352043	0.9952705174003044	1.8596271884098372	ABCC9
ENSG00000069482	4.485570861299999	219.58909177513334	-1.7334905430417515	0.9982258439966782	-5.61337097606186	GAL
ENSG00000069493	107.84474710283334	100.55941265513334	0.043926220529167	0.5047094257910243	0.10090777904444473	CLEC2D
ENSG00000069509	381.8333986281	496.87365789293335	-0.2678794462983557	0.9477549364813771	-0.3799357589069017	FUNDC1
ENSG00000069535	9.336349284666667	1623.0388392129666	-2.817821696263908	0.9999999999999996	-7.441623273452828	MAOB
ENSG00000069667	548.0246958691666	686.3329674770999	-0.23678974538042247	0.9352386292055654	-0.3246677476655867	RORA
ENSG00000069696	23.895636484966666	2445.853005674867	-3.3042409651072076	1	-6.677446695353945	DRD4
ENSG00000069702	4152.118857363766	849.7338426135666	2.140103919151777	0.9999999999999987	2.288764812653519	TGFBR3
ENSG00000069849	2578.9968614869	3404.385193394967	-0.29138955403527506	0.9542996424498807	-0.4005842643443849	ATP1B3
ENSG00000069869	1406.1720089933333	378.6990376302667	1.5536219741574642	0.9953437577591859	1.8926494217645229	NEDD4
ENSG00000069943	355.44754178183337	319.7773835014	0.10535329538220126	0.7965461057180527	0.15256875074353562	PIGB
ENSG00000069956	2078.4395193777664	2034.5217376636667	0.04433291932635196	0.5098341539670772	0.030811072674498945	MAPK6
ENSG00000069966	853.0636076233333	1291.3651183203667	-0.6115873546305978	0.986228127242095	-0.5981717399775434	GNB5
ENSG00000069974	903.7767984925	2763.775134078067	-1.0843303827894846	0.9967933302258903	-1.6126018140004375	RAB27A
ENSG00000069998	1074.6315902387332	885.7718962624	0.2917481208696304	0.9313675932741101	0.2788350244514717	CECR5
ENSG00000070010	1626.0954314584	1425.7114820994666	0.21595549667455405	0.8992271004699786	0.1897298715521493	UFD1L
ENSG00000070018	1601.2251689575667	2445.2048255458003	-0.7074900954093778	0.9892407738626832	-0.6107791212297844	LRP6
ENSG00000070019	5.617588947933333	9.7871173674	-0.28860664201693836	0.9537894274010573	-0.8009329376000204	GUCY2C
ENSG00000070031	2.4734956771	10.878625019633333	-0.7794520433982921	0.9933937608332897	-2.136872938550317	SCT
ENSG00000070047	2348.9489935558	2744.5004308803	-0.36406979936531514	0.9678508800470779	-0.2245281796410253	PHRF1
ENSG00000070061	1704.0704342943668	2877.3164345508667	-0.9623770071358464	0.9932050948811068	-0.7557389233608554	IKBKAP
ENSG00000070081	3870.2212682659333	3135.726340593533	0.44333316227328107	0.9645418297323173	0.30361639163078	NUCB2
ENSG00000070087	6070.4929626973	6045.897151074	0.01188327699583122	0.05027979483001199	0.005857240294020395	PFN2
ENSG00000070159	8.397197858066667	529.0137030042667	-2.8439336413001044	0.999999999999999	-5.977253301246514	PTPN3
ENSG00000070182	7.658573760266666	62.896107559133334	-1.3351323504776544	0.9998942043604032	-3.037823083761482	SPTB
ENSG00000070193	10.582076757833333	8.107565507466667	0.14632766012943102	0.8534294330739186	0.38428210706426486	FGF10
ENSG00000070214	5614.8443870392	1462.5399242134001	2.9064563984194747	1	1.9407700317926502	SLC44A1
ENSG00000070269	835.0696696851667	1044.3638109842666	-0.27341119595687335	0.9498939359365097	-0.3226559002850542	TMEM260
ENSG00000070366	1667.170270547	1462.1495356482667	0.23416708019598476	0.9113524185499672	0.18931059156007643	SMG6
ENSG00000070367	2781.6614392722668	1779.8026502025334	0.9815024853715151	0.9911007426730548	0.644229557952579	EXOC5
ENSG00000070371	693.4045912807667	592.5881370081333	0.15960628796991605	0.8622306891876069	0.2266676438248313	CLTCL1
ENSG00000070388	11.922609655066667	25.961388059533334	-0.40211398528739073	0.9757200758349076	-1.1226674693730654	FGF22
ENSG00000070404	3194.7733733855334	6380.947797080333	-0.5442495148040983	0.9861092811421065	-0.9980571364863028	FSTL3
ENSG00000070413	4227.290598133133	6599.901073944	-1.227759929496926	0.9973058829101078	-0.6427111085735515	DGCR2
ENSG00000070423	1592.6274781081	1095.8734252538666	0.6193080283387017	0.9779899671226668	0.5393276793773869	RNF126
ENSG00000070444	1692.6171931711333	1010.3899514849667	0.711641895968551	0.9836641005918227	0.7443435299174401	MNT
ENSG00000070476	716.7845142468333	1359.4983935755001	-0.922485550678645	0.9943375359159715	-0.9234630724557003	ZXDC
ENSG00000070495	1806.2562485077333	610.6925340439667	1.5463900183325143	0.9934171437284153	1.5644844655489112	JMJD6
ENSG00000070501	280.02818063936667	355.7171942659	-0.22301743064744878	0.9302091318902912	-0.3451586913798068	POLB
ENSG00000070540	3308.9575111428335	771.2428989760333	2.5672391447411287	0.9999999999999999	2.101119560575568	WIPI1
ENSG00000070601	4.019866589266667	176.70670729153335	-1.6911970359139914	0.999329954467044	-5.4580653691146725	FRMPD1
ENSG00000070610	2196.3088052433	3739.025998785467	-1.0642327538044736	0.9970926838914764	-0.7675815885028081	GBA2
ENSG00000070614	29305.730093280134	9268.801662043434	2.6517870304422635	1	1.6607280456943183	NDST1
ENSG00000070669	4724.9444428664	1066.2204666959667	2.2732954333026267	0.9999999999993282	2.1477915850461216	ASNS
ENSG00000070718	707.1441794635333	877.7041990620334	-0.29734724169242366	0.9552881618389477	-0.3117304136236131	AP3M2
ENSG00000070731	24.6774224818	4405.752719520633	-3.0771641397262073	1	-7.480052998220722	ST6GALNAC2
ENSG00000070756	40590.42464202607	19913.789890307366	2.0756727398557917	0.9999992822832268	1.027371619551084	PABPC1
ENSG00000070759	150.34489252503334	125.29741576570001	0.13882880685336774	0.846415212089771	0.26291919824071724	TESK2
ENSG00000070761	781.8358922165334	1249.4445014441333	-0.7338657826896768	0.9915027873670318	-0.6763490984364185	CFAP20
ENSG00000070770	2176.0032008765334	2137.4980864095332	0.038266496789453916	0.4294400181309358	0.025757550348643098	CSNK2A2
ENSG00000070778	2506.0472033526335	1871.3711818002334	0.5165431993608071	0.9703596775756833	0.42131784728163496	PTPN21
ENSG00000070785	894.5067951399333	587.4464192327	0.5080101206305547	0.9710156290866203	0.6066351717770502	EIF2B3
ENSG00000070808	25.673389202166668	1522.5253068976667	-1.691060330365799	0.9993297595224944	-5.890048636171366	CAMK2A
ENSG00000070814	1572.9613012402333	1699.6047115107333	-0.12277964658394096	0.8622321466240135	-0.11171607079089128	TCOF1
ENSG00000070831	5203.870780680667	3651.1248015194	0.7915406738972623	0.9889106675813769	0.5112441550522842	CDC42
ENSG00000070882	2301.512449114	1454.9336405091333	0.43418744612214977	0.9640167373489857	0.6616288929210382	OSBPL3
ENSG00000070915	4.7929280071000004	6.0100714963333335	-0.10092078585868305	0.8304822791752928	-0.3264748835636766	SLC12A3
ENSG00000070950	380.46146819013336	219.9773565362	0.42965834740973813	0.9643375247859172	0.7903953230496142	RAD18
ENSG00000070961	4566.197766898933	2166.509147101	1.4489663121914034	0.9981314274044374	1.075621017830566	ATP2B1
ENSG00000070985	2.4380914866000003	4.618691341033333	-0.36152623696380376	0.967267152549886	-0.9217318741940815	TRPM5
ENSG00000071051	1633.5954471221332	2207.2280026761	-0.43728367410235747	0.9797022459614796	-0.4341849146126959	NCK2
ENSG00000071054	14229.580219285433	10014.115856108434	1.4444306299507954	0.9977771500973168	0.5068580505939391	MAP4K4
ENSG00000071073	4.020349984166667	633.0458282161667	-2.860228690088744	0.9999999999999976	-7.298845036494272	MGAT4A
ENSG00000071082	15671.7249746472	10564.109582034	1.7419448241358166	0.9970040530530018	0.5689928130351175	RPL31
ENSG00000071127	23058.288481837233	14770.184481156466	1.4133537168886527	0.9950851327216237	0.642597586251507	WDR1
ENSG00000071189	1504.3252207648	1469.3063847454666	0.03963367216763148	0.4491854417535983	0.033981234720631255	SNX13
ENSG00000071205	1084.3603310022668	561.6454187136	0.6185660436536774	0.978122951474285	0.9491127291133519	ARHGAP10
ENSG00000071242	8819.2055238923	3166.671231719133	1.8309992175168026	0.9991554477717213	1.4776816042807381	RPS6KA2
ENSG00000071243	338.0109038658	359.5391680784667	-0.06291435684614882	0.7101443295264305	-0.08907915891010905	ING3
ENSG00000071246	387.6157804014	1208.2492322807334	-1.315700034968922	0.9994464930735772	-1.6402188668084896	VASH1
ENSG00000071282	7883.8174056442995	975.9156998982	4.262819688867099	1	3.014065925469032	LMCD1
ENSG00000071462	2125.1439196332335	2402.5416952251667	-0.26518118022166903	0.9465914096117843	-0.17700092147210406	WBSCR22
ENSG00000071537	7948.5127428921	3546.4275696602335	2.920604585833599	1	1.1643184579415078	SEL1L
ENSG00000071539	258.15416400416666	48.96958962266666	1.1413726965782036	0.9929239256140232	2.3982748577653017	TRIP13
ENSG00000071553	5722.5675419405	11000.6245314267	-1.4851928108436039	0.9999988722351483	-0.9428509405392222	ATP6AP1
ENSG00000071564	4381.329588997633	3249.9392835613667	0.6245829223720958	0.9771327294426183	0.430955981135426	TCF3
ENSG00000071575	2262.615948223	2955.572876377367	-0.3705224809499962	0.9695550009815634	-0.38544606866131437	TRIB2
ENSG00000071626	4352.082633572133	3215.104453196733	0.8634955266880882	0.9878106560942744	0.4368403405036026	DAZAP1
ENSG00000071655	2785.9619444009	2187.9302553632997	0.5322388324432448	0.9701452955988562	0.348608801107261	MBD3
ENSG00000071794	1193.216903235	2182.0198940286	-0.9634650746071148	0.9932793637089599	-0.8708079348391282	HLTF
ENSG00000071859	3500.0141024795	2880.8707558132332	0.41645161574388095	0.966308491352327	0.28085579658677484	FAM50A
ENSG00000071889	1953.0025828485334	2041.4546619296334	-0.09395274184073346	0.8180621132564434	-0.06390367033394032	FAM3A
ENSG00000071894	5455.457480295567	5451.087678191133	0.0020041821029996862	1.3832526095991504e-5	0.0011560566744941562	CPSF1
ENSG00000071967	20712.973036214767	7378.768153416367	2.0129667472515234	0.9982804852408085	1.4890827544865721	CYBRD1
ENSG00000071991	2.0766453802666667	358.36079265826663	-2.6613953966185053	0.9999999999999998	-7.4310141197791495	CDH19
ENSG00000071994	1465.8066886169668	1388.7131017181	0.09159423759003416	0.7749661008785808	0.07794627307548622	PDCD2
ENSG00000072041	145.70305965553334	1404.0527081565	-1.4192966402810838	0.9983528575230874	-3.2684940170967014	SLC6A15
ENSG00000072042	1974.3575459047001	8229.347723435132	-1.5200218451985656	0.9998010179463271	-2.0593948058942395	RDH11
ENSG00000072062	4309.3276064090005	3085.0409789279	0.8184551457840288	0.9861172064459744	0.4821731271118638	PRKACA
ENSG00000072071	1000.8879001350333	3872.603998238133	-1.7440379254098126	0.9976811294644858	-1.9520235821367053	ADGRL1
ENSG00000072110	34772.35428416093	17429.859114432566	1.1302441407788923	0.992323335967648	0.9963798407439695	ACTN1
ENSG00000072121	1134.3791345624334	2083.5250992472666	-0.9253496363777998	0.9941296621082635	-0.8771235781899268	ZFYVE26
ENSG00000072133	170.46923142753334	421.0601119691333	-0.7346664582483746	0.9915846462712139	-1.3045148462278686	RPS6KA6
ENSG00000072134	1466.7266595777332	948.2374679878667	0.7462469009060284	0.9836115640246648	0.6292797292518144	EPN2
ENSG00000072135	1388.7673826041334	691.5567784051334	1.0587974086706418	0.99419961070487	1.0058853593822865	PTPN18
ENSG00000072163	2865.2658346993667	1126.4398722864	1.3278712784086437	0.9982851204830575	1.3468986894124968	LIMS2
ENSG00000072195	7633.6937769646665	8305.353464534866	-0.09901484016109444	0.827286672057672	-0.12166025413854208	SPEG
ENSG00000072201	313.7306733785	467.7746220854	-0.3337060228434998	0.9644216055716459	-0.5762870060352177	LNX1
ENSG00000072210	1545.4021909446	4037.698398440333	-1.4380008681100775	0.9989763380171723	-1.3855508021569687	ALDH3A2
ENSG00000072274	7895.9278128119	3052.2495574816003	1.8257929419967935	0.9987659742254903	1.3712358758901237	TFRC
ENSG00000072310	4726.798699656133	4737.0542681061	-0.0033811929898340002	0.009185007677066315	-0.0031267737540389274	SREBF1
ENSG00000072364	5525.645681593767	5634.193967914367	-0.08761643420882806	0.8044951187529424	-0.028066176253116498	AFF4
ENSG00000072401	1103.9636975190667	616.3280376008333	0.8508490288041091	0.9844664202260299	0.8409224037818896	UBE2D1
ENSG00000072415	1324.6166049656667	2168.0732884589997	-0.7397804449328025	0.991927114449704	-0.7108386770377302	MPP5
ENSG00000072422	1924.5686493393334	1249.6291341621334	0.5546584883079634	0.9723541967585208	0.623035138647432	RHOBTB1
ENSG00000072501	2979.984988320267	3061.6827050139	-0.06902070735074714	0.7428411034388899	-0.03901971493553772	SMC1A
ENSG00000072506	1419.0261169706	1420.1492191954	-0.0012434270911496537	7.064353100059151e-4	-0.001141383608123394	HSD17B10
ENSG00000072518	1629.7740025489	1984.7368090569332	-0.4034894334278103	0.9757805220673843	-0.28427578516638674	MARK2
ENSG00000072571	120.47283018746667	34.75518872556667	0.7449817765223612	0.9835502341384313	1.7934075331193313	HMMR
ENSG00000072609	1550.8786251154	1636.4514919007001	-0.07960238374036122	0.7832884921230056	-0.07748505572119699	CHFR
ENSG00000072657	28.0423817705	61.502690778399995	-0.358501188281232	0.9667574855816641	-1.1330406411948553	TRHDE
ENSG00000072682	8205.412148794101	3487.5900234657	1.2391692977751592	0.9971269569653359	1.2343453435301017	P4HA2
ENSG00000072736	568.5883264003	472.1051984434333	0.21797704896031572	0.9005068832224034	0.26827611073999624	NFATC3
ENSG00000072756	701.7561085734333	553.2142967675334	0.25320366483484086	0.9212656611934688	0.3431312763441676	TRNT1
ENSG00000072778	11349.017840239667	23754.170977135767	-2.468643789814916	0.9999999999999999	-1.0656134073443686	ACADVL
ENSG00000072786	2246.402734214433	615.1332914639	1.6747800243471636	0.998997721760632	1.868645633857375	STK10
ENSG00000072803	2469.501306676567	2311.852973578467	0.15605311211336187	0.8599631872659401	0.09517008209703284	FBXW11
ENSG00000072818	182.61302845113335	166.55616963876668	0.07387777316854857	0.7234187843266516	0.13278090160022107	ACAP1
ENSG00000072832	707.6480945443667	2449.2025874996	-1.122018373669356	0.99786936615367	-1.791208104668224	CRMP1
ENSG00000072840	4706.4789478467665	2279.2706349822665	1.4587050786819777	0.9982191637698938	1.0460759049226749	EVC
ENSG00000072849	1508.0717776799668	1455.9611967787	0.06694008747179385	0.6912354888638628	0.05073318988377236	DERL2
ENSG00000072858	2.9306198381	7.521627483533334	-0.4966331786114204	0.9845237057509248	-1.359839024335486	SIDT1
ENSG00000072864	862.0412383791667	346.22724843903336	1.184450730738674	0.9953071976882052	1.31603761594501	NDE1
ENSG00000072952	2846.7280251312	467.10160576513334	2.5418845790146607	0.9999999999999999	2.6074963555108672	MRVI1
ENSG00000072954	41.38153182486667	2139.9224257447	-2.6355579909678095	0.9999999999999997	-5.692427637667379	TMEM38A
ENSG00000072958	2515.2745460855667	2575.5579670778	-0.0630219961260871	0.7107801650115413	-0.03416912959234317	AP1M1
ENSG00000073008	3735.4396483287	1117.6135887614666	1.9638900739911225	0.9999999318802335	1.7408565859193177	PVR
ENSG00000073050	676.1345798107	934.0173905449	-0.4074004921180326	0.9759628994760008	-0.46613897849618413	XRCC1
ENSG00000073060	581.6151021206	6436.5807391582	-2.677160990280438	0.9999999999999988	-3.468157863158819	SCARB1
ENSG00000073067	2.6780019588666666	551.1641457938666	-2.1769966336205133	0.9999999999999991	-7.68518121505121	CYP2W1
ENSG00000073111	470.5931159517	494.5198049997333	-0.05964355903379594	0.6890154533272551	-0.07154808424228588	MCM2
ENSG00000073146	40.52373188356667	262.33730196793334	-0.7676067847448504	0.9929402525221078	-2.694584015198372	MOV10L1
ENSG00000073150	60.354732127666665	557.0385823122333	-1.8380570928373008	0.9999999985172524	-3.2062384614100643	PANX2
ENSG00000073169	936.0770322711334	994.0170341074	-0.08513509087334065	0.7985299198808726	-0.08664331702834896	SELENOO
ENSG00000073282	7.072058412833333	18.044799449933333	-0.3576049813458541	0.9666121061522811	-1.3513810131293984	TP63
ENSG00000073331	589.9519378119334	892.6764819619667	-0.49632380631733886	0.9845192857568258	-0.597539992038202	ALPK1
ENSG00000073350	6.7256569491	1124.7055925564	-4.05638239352984	0.9999999999999991	-7.385656495686814	LLGL2
ENSG00000073417	1372.6211143399	560.7735825994333	1.0493250240996137	0.9929976368583805	1.291443159864075	PDE8A
ENSG00000073464	41.06555377696667	1581.6302044365	-2.3668905862232332	0.9998333433853337	-5.267339764175631	CLCN4
ENSG00000073536	670.1127891810667	423.09726878406667	0.567940730168575	0.9740138554422817	0.6634145686791952	NLE1
ENSG00000073578	2646.2502864861335	2903.0748497644	-0.21204172583167813	0.9250807501656465	-0.13363224892305595	SDHA
ENSG00000073584	1874.8158914379333	1854.0852719472334	0.019283987528524588	0.13674701945092105	0.016041331617583563	SMARCE1
ENSG00000073598	3.9726372822333333	3.4743895058	0.07424930006289254	0.7248635276115116	0.19333757524658793	FNDC8
ENSG00000073605	456.71218966226667	229.97776937386666	0.5973972324065944	0.9797126268080028	0.9897908849139666	GSDMB
ENSG00000073614	2270.6456327000665	2140.9759988094665	0.132023540870756	0.8379335357474545	0.08483394742267551	KDM5A
ENSG00000073670	15.999370670166666	274.9195970411	-1.6761626734545747	0.998930816463706	-4.102922686451385	ADAM11
ENSG00000073711	1114.3784339899335	797.8409243428666	0.43629762102873926	0.9640106072770798	0.482066211727238	PPP2R3A
ENSG00000073712	8574.5205567131	2582.0785678991665	3.581749298054414	0.9999999999999988	1.7315231055525582	FERMT2
ENSG00000073756	4547.106684827767	15.159514128533333	6.326283905452437	0.9999999999999991	8.228581527945364	PTGS2
ENSG00000073792	2883.5131943072	1609.1237924215	1.0097829786014936	0.9935937069735157	0.8415523047308318	IGF2BP2
ENSG00000073803	533.6370943792	669.5128748079334	-0.26542444205317833	0.946696164403039	-0.3272528438445442	MAP3K13
ENSG00000073849	36.556264761066664	2846.9577374341666	-4.232200222172216	0.9999999999999993	-6.283158599958019	ST6GAL1
ENSG00000073905	7.1292429098	5.730260345633334	0.11053507856406587	0.8040073275674631	0.3151481906346205	VDAC1P1
ENSG00000073910	646.5316706936667	876.9590576947334	-0.38943451998619466	0.9746304820632609	-0.4397884466619274	FRY
ENSG00000073921	8930.466559653067	5934.048544015466	0.8057462267636138	0.9863285300849777	0.5897188199243684	PICALM
ENSG00000073969	1679.7355421082	1191.3638175800668	0.5662289491126866	0.9736800344704857	0.49562006333107517	NSF
ENSG00000074047	1713.682226236	421.33196255543334	1.6453969205532633	0.9999922185784089	2.024070341456469	GLI2
ENSG00000074054	2465.179595983767	3051.6047477311668	-0.6098466483307841	0.9864235064514442	-0.30787535718671455	CLASP1
ENSG00000074071	1633.9490918777	1207.1813624784666	0.4200187904502966	0.9658206070133584	0.4367205973053623	MRPS34
ENSG00000074181	5136.206399194633	1738.9631315854665	1.6987973620011059	0.9988427254406818	1.5624758326873607	NOTCH3
ENSG00000074201	1898.3089395596	2113.2556021207	-0.21728303375921532	0.927607643028864	-0.15475247210678866	CLNS1A
ENSG00000074219	1494.4942586161333	1525.3146790248334	-0.02597459030462749	0.2725332781876356	-0.029449552977669973	TEAD2
ENSG00000074266	501.93976208003335	506.5753454384	-0.011030606713572802	0.06353270027957736	-0.013262627741309667	EED
ENSG00000074276	5.405734549433333	25.648731941933335	-0.8363239203246113	0.9934289977820973	-2.2463249269514325	CDHR2
ENSG00000074319	1935.5632524131668	1632.9278578174333	0.31630643272160763	0.9412572937916897	0.24529239979301737	TSG101
ENSG00000074356	2420.8559271924	2182.579132357567	0.18647962863731196	0.8821318090726165	0.1494832608756559	NCBP3
ENSG00000074370	138.55221972553335	122.52014319253333	0.0733647926925666	0.7214257984291885	0.17741086605149814	ATP2A3
ENSG00000074410	1480.5978009952667	208.99336901046667	1.5028049190792532	0.9992073143929254	2.8246507170028514	CA12
ENSG00000074416	3916.4677942313333	1953.7057564901666	0.9378266798464339	0.9889165587187149	1.0033398924937185	MGLL
ENSG00000074527	1413.8158952822	2540.5047839329	-0.7098778232039791	0.9892740162254793	-0.8455209137585235	NTN4
ENSG00000074582	741.5540841146333	1021.6581390177	-0.3834998090678601	0.9733634920247836	-0.462288708866041	BCS1L
ENSG00000074590	4480.312150671433	1823.2984874982333	0.9462197089068618	0.9905143152136344	1.2970484901065593	NUAK1
ENSG00000074603	1513.5548887929667	1722.9013921017333	-0.2592700718597199	0.9438903798288076	-0.18689913806604966	DPP8
ENSG00000074621	595.7904584077	480.1235042408	0.25125688861454654	0.9205149990496784	0.31139945474774666	SLC24A1
ENSG00000074657	3152.006528918567	3965.1970068352666	-0.47446568620513885	0.9833238579212923	-0.3311220234374432	ZNF532
ENSG00000074660	76.7404323807	411.39180237796666	-0.9227582651552835	0.9943151547907462	-2.422454247512833	SCARF1
ENSG00000074695	11145.974942354465	4221.906894540767	2.8443670713285796	0.9999999999999987	1.4005561466790808	LMAN1
ENSG00000074696	3146.703455681	5291.966054696667	-1.0887408213954675	0.9965538050680179	-0.7499625815556004	HACD3
ENSG00000074706	2.753039084	32.4599312983	-1.1126471900241572	0.9971480430041119	-3.5595629497501893	IPCEF1
ENSG00000074755	2216.0536426745334	4981.3604966936	-1.2981166472658612	0.999261054527737	-1.1685470171054773	ZZEF1
ENSG00000074800	45337.821456438134	28281.9843807291	1.0610460396298964	0.9945844180079653	0.6808317201627356	ENO1
ENSG00000074803	6.894118187	68.96043292916666	-1.0535328600778233	0.9964250185495461	-3.3223308952144284	SLC12A1
ENSG00000074842	6487.377313478433	2462.2219378593336	2.051270656358744	0.9997596754768562	1.3976745418784726	MYDGF
ENSG00000074855	874.4443987072667	1416.5084221856332	-0.6215576495570541	0.9857177669335645	-0.6959006207945395	ANO8
ENSG00000074935	1173.3230196347333	534.1220231582666	0.9821429478465469	0.9910347498231034	1.1353589702584432	TUBE1
ENSG00000074964	1469.3437128135333	3168.0890612745334	-1.0751207571059047	0.9971925797572462	-1.1084409785527933	ARHGEF10L
ENSG00000075073	14.565629326966667	12.037632213666667	0.08342457047787206	0.755807275379894	0.27501639254427995	TACR2
ENSG00000075089	604.1303246504667	516.7105072681001	0.18533978533351897	0.8813350019029282	0.22550358410200153	ACTR6
ENSG00000075131	137.5806371741	124.8701830906	0.07617302572736757	0.7323620407938601	0.13984841564534423	TIPIN
ENSG00000075142	2053.782658961167	1736.3460136153333	0.2945862410497155	0.9326174872009118	0.2422290446924579	SRI
ENSG00000075151	6133.794523882767	6305.632644310933	-0.09732669152245027	0.8243263735258634	-0.03986128490995662	EIF4G3
ENSG00000075188	503.41359472966667	336.7752876348333	0.38501590495307936	0.961448789079206	0.5799578989288406	NUP37
ENSG00000075213	1843.0510260799	922.5712309578	0.8034886179201588	0.9866165480710974	0.9983638036118564	SEMA3A
ENSG00000075218	198.77379428793333	69.47499878666667	0.5842980056175499	0.9780142446281272	1.5165617597158556	GTSE1
ENSG00000075223	11811.936412449468	7003.7208665887665	0.7722583946025625	0.9896603933442066	0.7540520037069379	SEMA3C
ENSG00000075234	915.7355968723	975.9736504770667	-0.09550249107378732	0.8209415670735661	-0.09191109344354584	TTC38
ENSG00000075239	1427.5732921251667	2119.4204246556	-0.4894243981846071	0.9843591345619446	-0.5701049842935416	ACAT1
ENSG00000075240	864.8572416294332	2571.2688718650666	-1.3625043897654021	0.9985218808453389	-1.571946559597246	GRAMD4
ENSG00000075275	53.60078322646667	6489.781125849733	-3.3560690727340914	1	-6.9197719307176895	CELSR1
ENSG00000075290	2.5854219478	7.1544377888	-0.5727296654235707	0.9895704132007385	-1.4684386498508755	WNT8B
ENSG00000075292	3165.6686877587	3871.3192543402	-0.5014712179593375	0.9845804255385893	-0.2903150126775577	ZNF638
ENSG00000075303	503.98140643153334	377.75602303716664	0.31032814924258845	0.9391691045119516	0.41591575057006336	SLC25A40
ENSG00000075336	667.7912512992333	815.9850226704333	-0.2748240931794637	0.9503453147057217	-0.2891454790587086	TIMM21
ENSG00000075340	170.04241123496666	303.5591724272	-0.35869629546849724	0.9667891685426192	-0.8360831447809596	ADD2
ENSG00000075391	1867.4194602075	2045.4277713840333	-0.16848619719448532	0.9058235816862168	-0.13135657087520605	RASAL2
ENSG00000075399	1899.5363222838334	1251.0706426403	0.7214448534791817	0.9836358019071032	0.6024840443286665	VPS9D1
ENSG00000075407	1079.014881851	898.5630387202333	0.25485626675421424	0.9217656705303734	0.26402313799964305	ZNF37A
ENSG00000075413	3738.679824542933	3062.5544049983	0.5953393085933434	0.979596408495748	0.2877934528273648	MARK3
ENSG00000075415	17045.9930793886	9130.860127460433	3.641550033199462	0.9999999999999983	0.9006099779670803	SLC25A3
ENSG00000075420	9833.062318409067	4832.518448887234	1.153389013761561	0.9948265527050025	1.0248655460472345	FNDC3B
ENSG00000075426	11029.142067169001	5568.4510415093	1.695775430336317	0.9986357301204034	0.9859725926563113	FOSL2
ENSG00000075461	2.9269247199333335	113.4310936281	-1.8417476406154534	0.9999999922349132	-5.276286714195854	CACNG4
ENSG00000075539	974.3210941060333	1723.5093891012	-0.9006868784423345	0.9955957647010855	-0.8228799523561746	FRYL
ENSG00000075568	3294.7310996129668	2084.3569067646667	1.1260457961597476	0.9927882488464366	0.6605583910300584	TMEM131
ENSG00000075618	14275.374007977	3535.5995280590664	3.1672218489644073	1	2.013501766764544	FSCN1
ENSG00000075624	221677.31526970083	82770.74360685257	2.1896973376306104	0.999999999999999	1.4212683199225462	ACTB
ENSG00000075643	673.2398155386667	31.166271390066665	2.8442459361573262	0.9999999999999987	4.433063028418802	MOCOS
ENSG00000075651	273.4054907239333	687.9382908099	-0.8052807878960675	0.9934143096377924	-1.3312369421609653	PLD1
ENSG00000075702	101.03129405436667	83.69310785500001	0.11584730811211734	0.8122181501741834	0.2716215048935789	WDR62
ENSG00000075711	2627.9169763825666	4147.987462290834	-0.6466062464797206	0.9889653571568183	-0.6584918360613086	DLG1
ENSG00000075785	9830.924193130799	9091.869210652334	0.30543977503310854	0.9373116056132353	0.11275011824221186	RAB7A
ENSG00000075790	2284.227297186467	1155.4976989252334	1.3712039297702572	0.9953783371994523	0.9831918296613433	BCAP29
ENSG00000075826	526.4906445315667	1221.6910941165002	-0.8507489411867469	0.9929490773025879	-1.2143997436611356	SEC31B
ENSG00000075856	1980.4062198156	2264.8992984074334	-0.31035331908648733	0.9574587746481802	-0.19365052136142247	SART3
ENSG00000075886	6.068590008933333	6.832083608633333	-0.06676293320707263	0.7318053848548056	-0.17096427414430823	TUBA3D
ENSG00000075914	940.8794946219	807.0077067888334	0.21772583661607586	0.9003474372873552	0.22142750712289974	EXOSC7
ENSG00000075945	1570.9554057736334	1430.8033970714	0.17223107067800764	0.8714077474154382	0.13481677911953344	KIFAP3
ENSG00000075975	1732.6346401628332	1542.5923235776334	0.20422389710068337	0.8927052662206922	0.16761062943530539	MKRN2
ENSG00000076003	1445.6847551232333	680.0706044669333	1.0231503684618237	0.9939485194268514	1.087996554774318	MCM6
ENSG00000076043	3971.6352637705	950.6393688923333	2.193721413232897	0.9999999999999991	2.0627630842319227	REXO2
ENSG00000076053	842.8321328390333	378.5444749608	0.9251989263075608	0.9876577483782462	1.1547825061847685	RBM7
ENSG00000076067	1574.9333561092	1597.0634791140665	-0.01893621646862817	0.1630859300575368	-0.02013087553261505	RBMS2
ENSG00000076108	3888.9805328596	5250.623642527366	-0.5895759973094636	0.9894448128204795	-0.4330967759127204	BAZ2A
ENSG00000076201	3287.6448472860334	2986.6992593321665	0.21902783124525238	0.90117501021866	0.13850248295703432	PTPN23
ENSG00000076242	1485.2032571624666	1135.5403139968	0.4512754164394974	0.9658673850951404	0.3872814586775352	MLH1
ENSG00000076248	1140.4631739276667	707.9961030206666	0.6307737988423039	0.9765660309592658	0.6878065376206548	UNG
ENSG00000076258	97.8823589798	191.51202018353334	-0.45329421877315806	0.9806521407093496	-0.9683141691111663	FMO4
ENSG00000076321	1228.5354215249333	838.8531390769667	0.4335202973597857	0.9640186651325694	0.5504492942733135	KLHL20
ENSG00000076344	194.88706016323334	2269.2007873777666	-1.9856368329029364	0.9999134236338	-3.541474060861274	RGS11
ENSG00000076351	171.19471458353334	633.898973459	-0.9010980262294934	0.9956083801548926	-1.8886147706100258	SLC46A1
ENSG00000076356	539.3838994396	445.8636177809	0.15755009082936997	0.8609160394483242	0.2747099765452702	PLXNA2
ENSG00000076382	228.78953866806665	174.47803558743334	0.20389665893996112	0.8925331960080068	0.39097565465938555	SPAG5
ENSG00000076513	6275.486387439067	1809.5708752164	2.994946265223746	1	1.7940796661671867	ANKRD13A
ENSG00000076554	2.7612818912666666	965.4038770242333	-3.666761030949601	1	-8.44965063437545	TPD52
ENSG00000076555	350.429873357	1602.9513253873665	-1.3571326123993253	0.9989071604116583	-2.1935329460313016	ACACB
ENSG00000076604	1713.9610649709334	2761.2613341841	-0.7192640649087052	0.9898126804661137	-0.6879930984594564	TRAF4
ENSG00000076641	113.9219339473	1353.8460729326	-2.524932923422484	1	-3.5709462713484177	PAG1
ENSG00000076650	350.81947554846664	393.97037346173335	-0.12181067329904102	0.8609304495975278	-0.16735830279719136	GPATCH1
ENSG00000076685	2040.9803516969	2364.7560204435335	-0.31004993325795616	0.9574028729153277	-0.21242904994708373	NT5C2
ENSG00000076706	659.4600204503	3078.337415334967	-1.4598454625635888	0.9997905200922563	-2.2227942692386495	MCAM
ENSG00000076716	2565.3328455709334	1044.0857704164334	1.0004772026038742	0.9922882056908252	1.296905791603814	GPC4
ENSG00000076770	119.9590985628	215.77036445803333	-0.3931206398087398	0.9751493130356507	-0.8469541415559559	MBNL3
ENSG00000076826	3.1272189317	1747.5346672233334	-4.195496905891989	0.9999999999999997	-9.126225136806903	CAMSAP3
ENSG00000076864	25.293595881866665	1005.8812533605	-2.4313309600251265	0.9999999999999952	-5.3135440381014485	RAP1GAP
ENSG00000076924	1718.7705090511665	2251.6512683609	-0.5807236845764514	0.989880353616849	-0.38960647430794537	XAB2
ENSG00000076928	3721.0389742656666	3641.9281903206333	0.043745109674479365	0.5024285419205186	0.031003025099328143	ARHGEF1
ENSG00000076944	53.90481925546666	1258.2589507781333	-3.0538317233137313	1	-4.5448707903463115	STXBP2
ENSG00000076984	1706.7358689911666	1683.0474210145333	0.026961106878737234	0.25293130480671067	0.020163980896563922	MAP2K7
ENSG00000077009	3.407889084733333	436.62773080716664	-2.290297279936018	0.9999943540295376	-7.00138156900923	NMRK2
ENSG00000077044	579.1618230129334	1345.6442778761334	-1.2019706258148721	0.997081889769826	-1.2162586711792245	DGKD
ENSG00000077063	4.973157638033333	918.9790936607334	-3.2154147884826543	1	-7.529726068944563	CTTNBP2
ENSG00000077092	299.350184028	744.7087865098	-0.7946105037103721	0.9934028540138915	-1.3148422222607756	RARB
ENSG00000077097	4828.527389942667	5970.256491501334	-0.7239921613871805	0.9903434433749839	-0.30620965195979666	TOP2B
ENSG00000077147	9651.220176493232	8011.310155427067	0.8860493136369718	0.9883108043479081	0.26867315205692066	TM9SF3
ENSG00000077150	1374.4120928976668	2329.642384693533	-0.7996714956487471	0.9934020065544632	-0.7612938734371364	NFKB2
ENSG00000077152	149.9110292558	71.6689257545	0.4642288760548997	0.9681734477859109	1.0646868939303211	UBE2T
ENSG00000077157	943.1430073875	4231.136124046833	-1.4664010760719421	0.9999204883728777	-2.1654966544765624	PPP1R12B
ENSG00000077232	6696.2919192535	4157.3557287219	1.6227337205296821	0.9999999946673093	0.6876962233104027	DNAJC10
ENSG00000077235	3774.3919821044333	6453.115759952367	-1.4358531029876878	0.9989375246374205	-0.7737516466701224	GTF3C1
ENSG00000077238	2016.0299040997331	642.5608591113333	1.724829489763954	0.9990166341808288	1.6496120303116453	IL4R
ENSG00000077254	2248.6626580042334	3315.7425766553333	-0.684883124172091	0.9892192387476078	-0.560264759321903	USP33
ENSG00000077264	28.6005091621	394.9642247880667	-1.4438478006006736	0.9991469428443708	-3.787609246255295	PAK3
ENSG00000077312	1163.9443083990334	1046.8691098016334	0.14963045642517175	0.8557914592773251	0.15294095765297816	SNRPA
ENSG00000077348	264.35265655063336	265.1856772516667	-0.0026778077259089696	0.00639846869681282	-0.004539032394720471	EXOSC5
ENSG00000077380	2405.3804061662	1731.6225922158333	0.5173634226886363	0.9703005547329783	0.4741405430056088	DYNC1I2
ENSG00000077420	1900.1649297946667	5.096451836133333	5.787743407875448	1	8.542415742870496	APBB1IP
ENSG00000077454	536.3946892403667	577.0188430019333	-0.07297951709809915	0.759818167560169	-0.10532347855981057	LRCH4
ENSG00000077458	540.6006959049333	662.1867535508334	-0.2235863284966783	0.9304436586678628	-0.29267478218206555	FAM76B
ENSG00000077463	773.5865141520334	748.3397145841667	0.04387412382258346	0.5040532480957924	0.047869303340751436	SIRT6
ENSG00000077498	5.911163201466667	7446.406224151367	-3.977319856471061	1	-10.29888655386368	TYR
ENSG00000077514	540.7290826782	485.54341912216665	0.1233281734156524	0.8244927278316787	0.155305640057384	POLD3
ENSG00000077522	2.4910334118	24.057457421966667	-1.4360274216416624	0.9989400086247846	-3.2716678979686726	ACTN2
ENSG00000077549	11995.054062462434	5582.550654218267	1.7410039659062695	0.9970829590792968	1.1034433182057883	CAPZB
ENSG00000077585	612.859276081	1542.5006467178669	-0.9335761991072826	0.9939339007664627	-1.331643346878087	GPR137B
ENSG00000077616	66.92891430386666	597.4305602860667	-1.1710373925666309	0.994998527576721	-3.1580695207845406	NAALAD2
ENSG00000077684	2869.522732554067	1237.7807289908	1.6730254676426815	0.999133794544688	1.2130550376658482	JADE1
ENSG00000077713	1410.3979863349334	284.5231154695	1.9665400339101708	0.9999998511201666	2.3094845489293885	SLC25A43
ENSG00000077721	3018.9647968296335	1902.6891473944	0.8993555937496326	0.986568324247116	0.6660140541696993	UBE2A
ENSG00000077782	10717.599193725167	10710.3147485157	0.002636732803568491	7.651521369278491e-6	9.80891878928852e-4	FGFR1
ENSG00000077935	2.6722022215	6.634110912033333	-0.6114060378193963	0.9862447274383555	-1.31187394265602	SMC1B
ENSG00000077942	69400.33197511127	1349.2301069466666	4.081720546675221	1	5.684734242443793	FBLN1
ENSG00000077943	1387.6146964228	36.9296651734	1.7623892973498556	0.9971012522719057	5.231683033118917	ITGA8
ENSG00000077984	2.7790465843	4.770752577633333	-0.29335576046227474	0.9546352804561232	-0.7796268485365891	CST7
ENSG00000078018	96.47862097956667	721.0635467619667	-1.0973175551792407	0.9963100677156735	-2.901845217358017	MAP2
ENSG00000078043	719.263586712	1276.4645517623999	-0.7641380731902785	0.9927108614300365	-0.827561000248066	PIAS2
ENSG00000078053	733.8739367132333	261.2588441029333	0.9696560705671872	0.9924077780330645	1.4900523853404926	AMPH
ENSG00000078061	2262.715301742867	1955.0090451824667	0.2817296299726333	0.9275517193790419	0.21087979153177927	ARAF
ENSG00000078070	733.2999181903999	811.5956836613	-0.14170735899073655	0.8852747098825144	-0.14635781395161082	MCCC1
ENSG00000078081	11.813075183533334	9.176967762033334	0.11108925850171904	0.8048466603365543	0.3642951317996992	LAMP3
ENSG00000078098	4857.1331106432335	632.5590908185667	2.423563230384962	0.9999999859206776	2.9408328629498404	FAP
ENSG00000078114	4.551180745866667	513.2128611455666	-3.025412982516228	1	-6.817172631959233	NEBL
ENSG00000078124	840.1128607419666	712.6720605889667	0.19791139577089698	0.8893056248627594	0.23734478609625229	ACER3
ENSG00000078140	2801.9246696975	2137.3012361047	0.6519897411173458	0.9781345700264813	0.39062791009299414	UBE2K
ENSG00000078142	1517.0561653396667	1659.9385079051	-0.17195801438337283	0.9076388002603089	-0.12985529933624226	PIK3C3
ENSG00000078177	627.4775741899333	634.0615834001667	-0.012479455725503994	0.0799916665741659	-0.015059070697696601	N4BP2
ENSG00000078237	648.5133786284666	971.5370194526333	-0.365067187321959	0.9680805750965504	-0.5831326321866908	TIGAR
ENSG00000078246	2225.735784434033	953.7974759343333	1.46834348817072	0.9976656771057217	1.2225274715084347	TULP3
ENSG00000078269	2353.1861643836332	1517.1069175037335	0.6157838274503713	0.9785995938050536	0.6332926965032726	SYNJ2
ENSG00000078304	3114.8452728935667	2788.6171650561	0.2726470964191575	0.9253748748921423	0.15961061270518068	PPP2R5C
ENSG00000078319	130.42388691526668	134.50509256269999	-0.027216276548247157	0.29252790508896775	-0.04445267545859123	PMS2P1
ENSG00000078369	18675.618046307565	10729.7025426954	2.4206733806870773	0.9999999428547985	0.7995459068839333	GNB1
ENSG00000078399	429.5460364844	1.9982115013666666	4.548433891257238	1	7.74795965613651	HOXA9
ENSG00000078401	242.62179154703333	165.6992856252	0.18518884735555052	0.8812296671199337	0.5501417520116108	EDN1
ENSG00000078403	1381.9192397654333	1117.3144105488332	0.30277440962262	0.9362273607115943	0.30663809107146917	MLLT10
ENSG00000078487	165.0699575656	185.89937380723333	-0.10129971997485993	0.8311170710979475	-0.17144433437161924	ZCWPW1
ENSG00000078596	5.2524695227	623.6664049460667	-2.4807890027092316	1	-6.8916348513680665	ITM2A
ENSG00000078618	5338.753524129666	3676.3412146440332	1.2337268265033086	0.9975942668375656	0.5382322705629236	NRDC
ENSG00000078668	2184.5082170542332	2331.1422928708666	-0.13991287356258408	0.8834324891270231	-0.09372853671870747	VDAC3
ENSG00000078674	3290.2144176211664	4999.895403647934	-1.29121957288775	0.9992640760590353	-0.6037163094625222	PCM1
ENSG00000078687	577.9721429827	1261.5828299080667	-0.8411212260833285	0.9932592026957356	-1.1261630656443187	TNRC6C
ENSG00000078699	958.0211887382001	1430.1261859385	-0.5743279316111727	0.9896753926601524	-0.5780129777707266	CBFA2T2
ENSG00000078725	356.51513799683335	170.14484534396667	0.41925906371607624	0.9659495540474234	1.0671998917558163	BRINP1
ENSG00000078747	1303.2879959755	1139.4016357891333	0.22140043179213897	0.902714748596387	0.1938795382497747	ITCH
ENSG00000078795	2.7536852316333333	4.667107662433334	-0.35965166629623324	0.9669444814528462	-0.7611650910153684	PKD2L2
ENSG00000078804	1747.5852468494668	2737.033284032867	-0.8360285991065313	0.9934356267335007	-0.647250147196579	TP53INP2
ENSG00000078808	14810.819306878133	11528.850067882333	1.1376551570883677	0.9925156522497786	0.36140282985119226	SDF4
ENSG00000078814	85.67912223976667	117.09938870873333	-0.18633800955414284	0.913160078205641	-0.4507179393482235	MYH7B
ENSG00000078900	4.303035517233333	10.116237232133333	-0.45557506028804695	0.9808959491361188	-1.233246121172113	TP73
ENSG00000078902	2434.2496742935	2590.9801687407667	-0.1284639964167764	0.8697459713732796	-0.09002082432689754	TOLLIP
ENSG00000078967	355.7390405766	446.6138522264333	-0.21668965512110736	0.9273243092921055	-0.3282086870114255	UBE2D4
ENSG00000079101	4.6827095385	678.9298225044	-2.7135842662644456	0.9999999999999993	-7.1797750953729835	CLUL1
ENSG00000079102	2219.6482416806334	497.61101262193336	1.9808589267581798	0.9999891567143164	2.157240744679193	RUNX1T1
ENSG00000079134	757.4993866830333	1065.1762703724667	-0.44116426985318	0.9799155297136425	-0.4917755685531788	THOC1
ENSG00000079150	1139.3682351039001	709.1524154570667	0.4234729477233825	0.9652296908123924	0.6840664515045023	FKBP7
ENSG00000079156	446.35986945366665	226.92638014423335	0.6105934246080524	0.9793469564285913	0.9759829939264266	OSBPL6
ENSG00000079215	1439.8140107513	1539.4522885080332	-0.042485139028742444	0.520985523629701	-0.09653469303875511	SLC1A3
ENSG00000079246	7111.119988364567	7460.7126534244	-0.1179802859269605	0.8556958249254704	-0.06923664491777444	XRCC5
ENSG00000079257	261.0225476335	910.3350857283666	-0.9130808400039481	0.9951919876144768	-1.8022232504885427	LXN
ENSG00000079263	4.924968481266666	36.44734521616667	-0.9039356500323975	0.9956139901581518	-2.887627337312143	SP140
ENSG00000079277	846.8672454442667	730.3010062750334	0.19053256020859094	0.8848480789339496	0.21364461255938444	MKNK1
ENSG00000079308	13549.629840830266	6096.8707166779	1.5765819769155833	0.9997059552747595	1.1521125801915657	TNS1
ENSG00000079313	1326.2388052559	1053.4301556756334	0.3722118692926251	0.9574485345110789	0.3322459094076963	REXO1
ENSG00000079332	7374.940129193633	3578.576976554133	2.800520171476303	0.9999999999999989	1.0432453244987376	SAR1A
ENSG00000079335	99.77363207286666	221.94629460073332	-0.5678549233819647	0.9891689130379763	-1.153480123839387	CDC14A
ENSG00000079337	157.68755719833334	446.14891275483336	-0.5629863490908771	0.9886787701642357	-1.500456499613516	RAPGEF3
ENSG00000079387	702.8711133393	540.1113748152334	0.33557623204193426	0.9479004839370422	0.38000323217552934	SENP1
ENSG00000079432	6052.372651979566	9104.636047930668	-0.8265741364381458	0.9935422132502989	-0.5891005287467925	CIC
ENSG00000079435	77.74334157703333	5260.7095830904	-2.7741711272414062	0.9999999999999991	-6.080394479056144	LIPE
ENSG00000079459	3021.5305287604333	5389.2073724528	-0.8790136942168549	0.9947166869538013	-0.8347935828364619	FDFT1
ENSG00000079462	261.0845883293667	519.9201319673666	-0.7366683717710033	0.9917340583398038	-0.9937727205645617	PAFAH1B3
ENSG00000079482	432.66437033053336	2169.5526844106334	-1.3525636180009457	0.9992544924023322	-2.326077394684582	OPHN1
ENSG00000079616	382.37902642526666	597.4581833121333	-0.5132387426366283	0.9844730247751143	-0.6438343476326506	KIF22
ENSG00000079691	815.1856280878667	1086.3908331717666	-0.3233842825583304	0.9611443935376714	-0.41434268967702315	CARMIL1
ENSG00000079739	4837.730465729734	1863.9156122258667	2.3423344298061184	0.9987261693809542	1.3759938475369118	PGM1
ENSG00000079785	4365.783870304766	3304.9209070479333	0.7540512723821975	0.9849528885486647	0.4016249652118592	DDX1
ENSG00000079805	5161.4087218642	5893.3312196393335	-0.5868268381645078	0.9896940777734331	-0.19131847211577277	DNM2
ENSG00000079819	10179.564210128901	2547.7457228485664	2.820353658041736	0.9999999999999987	1.9983825985155572	EPB41L2
ENSG00000079841	723.6509304891666	359.92788259173335	0.6273948219807599	0.9767755092266114	1.0075860802003194	RIMS1
ENSG00000079931	10555.195427835999	1429.3798699131	2.1641671480503946	0.9999999999999987	2.8844920091753434	MOXD1
ENSG00000079950	2131.98736188	1805.9102310911	0.3302240532158144	0.9460766828236145	0.2394727054916498	STX7
ENSG00000079974	425.88680563353336	477.1658527269667	-0.10587000803971941	0.8383560216238025	-0.16402076902986734	RABL2B
ENSG00000079999	2905.5667376165998	3531.509187832033	-0.44284583652400344	0.979990088537558	-0.28146525779387727	KEAP1
ENSG00000080007	13.979252013433333	2.0032607296	1.4658595224713045	0.9978063766039011	2.8028650596263285	DDX43
ENSG00000080031	52.973111404166666	65.07936283616667	-0.10819117686689687	0.8418529082857287	-0.2969398776852724	PTPRH
ENSG00000080166	34.52523597766667	94054.72369712873	-3.6521042670748707	1	-11.41163341125912	DCT
ENSG00000080189	2152.9473722008997	2208.8099715897665	-0.06026809269710308	0.6934728870365192	-0.0369562521203645	SLC35C2
ENSG00000080200	825.2637728217334	852.1057997818666	-0.03837860428039121	0.4649728241996133	-0.04617725974974767	CRYBG3
ENSG00000080298	129.08413105903333	565.1264288295	-1.3612660086282626	0.9986072119608298	-2.13026200614914	RFX3
ENSG00000080345	1559.9852606472334	1665.7398027298334	-0.12028337337851391	0.858855074268802	-0.09463066378770817	RIF1
ENSG00000080371	2242.823830739433	2653.0962098815003	-0.3714866674430014	0.9698467883669462	-0.24236068921423007	RAB21
ENSG00000080493	852.8121689628	1580.6022661475333	-0.7781439997548063	0.9933752357293602	-0.8901744522225326	SLC4A4
ENSG00000080503	7830.679782372167	5126.0166571314	1.572659516159969	0.9994403039787498	0.6112993867904211	SMARCA2
ENSG00000080546	863.4123289951667	996.4649738109	-0.1398644511069725	0.8833827653126235	-0.2067694008390048	SESN1
ENSG00000080561	510.0881856991	296.1637447742	0.5283694354252046	0.9699530215820431	0.7843516441808286	MID2
ENSG00000080573	8887.1876390709	105.63775692540001	2.958542359957808	1	6.3945294703608715	COL5A3
ENSG00000080603	159.9074163137	222.64065599003334	-0.2919310472505551	0.9543991377797855	-0.4774802137242432	SRCAP
ENSG00000080608	1243.1596088324666	817.3271321561333	0.5348944384738606	0.9703504014951004	0.6050260029830626	PUM3
ENSG00000080618	2.004889839966667	3.8143525327333334	-0.36515616959204783	0.9681010894516395	-0.9279152185742535	CPB2
ENSG00000080644	8.727622123933333	24524.095249462698	-4.776077229288889	1	-11.456323653349518	CHRNA3
ENSG00000080802	890.6386122577334	969.2521725718333	-0.13008449864959976	0.8718499612552832	-0.12203190482483665	CNOT4
ENSG00000080815	2244.1604410417335	3541.0964787278335	-0.8738293729807364	0.9944571292615386	-0.658020329356833	PSEN1
ENSG00000080819	927.5285940749667	469.8085795288333	0.8019578278658241	0.9868404638986188	0.9813186984363178	CPOX
ENSG00000080822	1349.2416904907666	1522.8136258868333	-0.20507892977566256	0.9215821903295145	-0.17459058178735784	CLDND1
ENSG00000080823	870.3193603458	644.5724733307667	0.32544435591578114	0.9443976237476511	0.43320231054743163	MOK
ENSG00000080824	17010.752608783667	21828.732757738733	-1.1240941980903392	0.997963531950254	-0.35978140699505	HSP90AA1
ENSG00000080839	221.11177818813334	156.47376366793333	0.2623590749665271	0.9236298668376757	0.49885509942883377	RBL1
ENSG00000080845	4661.8189031498	3403.8732160078334	0.7614530531218153	0.9870829634432027	0.4537156594439614	DLGAP4
ENSG00000080854	6.087327282066667	470.80942545013335	-2.4991775519721426	0.9999999999999998	-6.273190459052526	IGSF9B
ENSG00000080947	196.42775560229998	384.92563684313336	-0.5212242193458891	0.9842590320262428	-0.970580961307664	CROCCP3
ENSG00000080986	173.89846730246666	45.23992531063334	0.7783858079102742	0.9901785418132305	1.9425767645391736	NDC80
ENSG00000081014	910.6583713508667	644.3716582185333	0.41369566433625315	0.9665810844678218	0.49901689561421797	AP4E1
ENSG00000081019	497.1657420108	770.8291908524667	-0.5019864969803196	0.9845838934726975	-0.6326843180498171	RSBN1
ENSG00000081026	427.3541994431	664.7152861968667	-0.4633284481079428	0.9818829441850336	-0.6373042321151452	MAGI3
ENSG00000081041	170.74427911906668	72.12255133396667	0.3842534001681469	0.9612198638827505	1.243314902937794	CXCL2
ENSG00000081051	8.221375348033334	16.621338657733332	-0.31386531351722957	0.9582694395948965	-1.0155849126500383	AFP
ENSG00000081052	249.76298959956665	1227.1637341297	-1.3124221258843352	0.9993388378246683	-2.2966961368664265	COL4A4
ENSG00000081059	380.35940609223337	2250.8068243826337	-1.4178043769308428	0.9982347109347347	-2.5650070550169017	TCF7
ENSG00000081087	1328.6710544706666	3542.7178854037998	-1.1016781405110367	0.9963917334567617	-1.4148726111575889	OSTM1
ENSG00000081148	29.4113429495	321.21451845343336	-0.9712199087311292	0.9942026581235457	-3.4490925365058986	IMPG2
ENSG00000081154	4308.947329006766	2733.7067597882665	1.164896058534802	0.9960892422148558	0.6564769678526294	PCNP
ENSG00000081177	1069.8976347943667	1367.2127103646333	-0.4077388602122127	0.9759901350196405	-0.35376494460522734	EXD2
ENSG00000081181	86.66726778826667	94.50330177149999	-0.04897880658617051	0.5963513546466266	-0.12487751138009866	ARG2
ENSG00000081189	484.2441295734	548.1220638019	-0.10031837697559548	0.8294727470431333	-0.17876264996618807	MEF2C
ENSG00000081237	56.44846315986667	4.817435231966667	1.391713339783253	0.9954430686027801	3.550597127932283	PTPRC
ENSG00000081248	2.0755785149	6.669211819	-0.5548209598803396	0.9876938471638574	-1.6840027636702908	CACNA1S
ENSG00000081277	4.3411163786	12.737595109833332	-0.5106975635812784	0.9845329317016344	-1.5529549141932324	PKP1
ENSG00000081307	1576.2023235315667	1327.0441066783667	0.33607593508248096	0.948068448254421	0.24823641098253227	UBA5
ENSG00000081320	1574.4594481368001	144.7351007624	2.0696571122289336	0.9999957830715546	3.443369851933327	STK17B
ENSG00000081377	2597.6724296601	1571.3170327791333	0.9376862903650928	0.9888929909219187	0.7252452245831973	CDC14B
ENSG00000081386	329.4184845469667	617.9907542505	-0.6697880678681922	0.9887594275728786	-0.9076637433644211	ZNF510
ENSG00000081479	2.240615758533333	1484.1281763621666	-3.161900760415513	1	-9.371504716600366	LRP2
ENSG00000081665	291.7571741306	457.84796717026666	-0.49983390253024085	0.9845694472266072	-0.6501004856934443	ZNF506
ENSG00000081692	272.4788180873333	257.9037775829	0.05101491343954163	0.5799245579144119	0.07931117745655084	JMJD4
ENSG00000081721	554.9159650275333	451.80379484499997	0.2555159369397094	0.9219659210368253	0.29657292172969824	DUSP12
ENSG00000081760	1375.7150334504333	1063.6767321948	0.42607424040882635	0.9648199820922917	0.37112190002973555	AACS
ENSG00000081791	2285.9271996718	2134.6557659157334	0.1393668926350792	0.8469828944579311	0.09877601857874964	KIAA0141
ENSG00000081803	325.09479304126666	393.42005399953337	-0.17166167434074173	0.9074856832716687	-0.2752100497731541	CADPS2
ENSG00000081818	38.74750381526667	118.74539516043333	-0.7664569728090088	0.9928638600443429	-1.6156962906606886	PCDHB4
ENSG00000081842	8.465009279133334	75.57642141916666	-1.0641098342435298	0.9970885156990342	-3.1583526532123565	PCDHA6
ENSG00000081853	296.783000754	5.064516405133333	2.744174178379839	0.9999999999999993	5.87284013172634	PCDHGA2
ENSG00000081870	614.0090443669333	739.1167269035	-0.21643039644655798	0.9272005460597681	-0.2675423169944501	HSPB11
ENSG00000081913	360.76102033626665	872.7495330583333	-0.7833738422275487	0.9934243673151644	-1.2745242138298507	PHLPP1
ENSG00000081923	2929.6756953300664	310.03258665873335	2.1642793282764776	0.9999999999999987	3.240249206055313	ATP8B1
ENSG00000082014	2028.8915912206332	2533.6857183383	-0.4750552207220108	0.983388598729365	-0.3205458014828726	SMARCD3
ENSG00000082068	1008.6655634169667	663.9571594479	0.5198303950717834	0.9701214661506392	0.6032858462761035	WDR70
ENSG00000082074	15.5874372989	3.845860141466667	0.6658009252570496	0.9783943871127353	2.0190055530644293	FYB
ENSG00000082126	20.482029355866665	88.87323619363333	-0.599214975762388	0.9880782229687103	-2.117390358443237	MPP4
ENSG00000082146	572.7316632616333	869.8417200365001	-0.5457067829015534	0.9863370329901117	-0.6028935416037	STRADB
ENSG00000082153	2672.7081664883667	1428.6355190829	1.254253784813838	0.9940822621046328	0.9036644225133996	BZW1
ENSG00000082175	10.432525753733334	191.7294278545	-1.1066074423056358	0.9966575929225028	-4.199911400875331	PGR
ENSG00000082196	295.9283158848333	148.68237397250002	0.4295090162071896	0.9643516241173716	0.9930141187034258	C1QTNF3
ENSG00000082212	1038.8539821076668	1048.0525576298667	-0.01425474912822377	0.10010998650472891	-0.012718178778141557	ME2
ENSG00000082213	701.002462817	819.4931650622333	-0.21616757318720756	0.927075100295798	-0.22531240382158801	C5orf22
ENSG00000082258	1271.7178090215666	1558.4284412322666	-0.33457310289976117	0.964586162460533	-0.2933133361377266	CCNT2
ENSG00000082269	349.906721487	609.0382456714333	-0.5636666897469693	0.988754012290612	-0.7995624495481677	FAM135A
ENSG00000082397	3399.1289137608	1403.2777280802666	1.2108413666479336	0.996868892879228	1.2763645113606275	EPB41L3
ENSG00000082438	650.2079046806333	2651.7131126456666	-1.304785125608378	0.9992255890752614	-2.027951699205981	COBLL1
ENSG00000082458	514.1618270066	1419.5567251307332	-1.3057656780988873	0.999230118022007	-1.4651460909097205	DLG3
ENSG00000082482	13517.735977909833	18.318794794966667	6.2686171964044455	1	9.527313235557612	KCNK2
ENSG00000082497	805.7950854665	235.3685615835	0.8043994381493104	0.986500609262904	1.775491375524343	SERTAD4
ENSG00000082512	1764.9688998475667	1285.7351671365	0.4511329129881275	0.9658413968187304	0.4570492521313332	TRAF5
ENSG00000082515	651.1448067652	642.5794124782334	0.015542949373762386	0.08900179648044715	0.019103657855380242	MRPL22
ENSG00000082516	773.6144619032666	864.4649064300334	-0.15854613736536255	0.8995961766679162	-0.16019263309816137	GEMIN5
ENSG00000082641	18208.224290556533	17677.391015007932	0.12714501554588695	0.8306302679697445	0.04268486930945337	NFE2L1
ENSG00000082701	3192.3448714664	2440.063672945533	0.6029248794245878	0.9798413122584558	0.38769772033054617	GSK3B
ENSG00000082781	21459.917254179	15403.5273281031	0.5012875727018845	0.9712176843975323	0.4783837548601417	ITGB5
ENSG00000082805	2216.307538273033	2219.6131798595334	-0.002782545951811782	0.006813596382635234	-0.0021501888377253894	ERC1
ENSG00000082898	6053.7698243933	7104.401388693067	-0.3274511364645493	0.9625321453423598	-0.23087927197770694	XPO1
ENSG00000082996	995.9574097051667	3235.210521113733	-1.3657672605280133	0.9983659233377976	-1.6997036395852112	RNF13
ENSG00000083067	53.16639320236666	23945.6770193642	-3.814799262252947	1	-8.815034912731338	TRPM3
ENSG00000083093	394.7626599949333	451.05936937716666	-0.13976919829467277	0.8832849505353797	-0.1923318026178393	PALB2
ENSG00000083097	639.2677962379	1171.9170061461	-0.7205344836052339	0.9899370623789044	-0.8743780797633656	DOPEY1
ENSG00000083099	967.7781522762	1191.0069968271666	-0.3194908154257416	0.9598316536899035	-0.29943361299209553	LYRM2
ENSG00000083123	867.2852686378334	898.4649352464334	-0.04578649903783047	0.5609447078850607	-0.050955595491560896	BCKDHB
ENSG00000083168	1732.1939089731334	2300.4226287342335	-0.5208277232999865	0.9842672998786484	-0.4092984939991067	KAT6A
ENSG00000083223	1345.6934273079332	918.8351485055334	0.5201827698716852	0.9700957293950778	0.55047182523527	ZCCHC6
ENSG00000083290	1367.3932649609	1694.3109960453	-0.2898193522799696	0.9540115328684857	-0.30927048561222115	ULK2
ENSG00000083312	4907.6130404284995	5014.4802669491	-0.07995349003560187	0.784282568297741	-0.031078679712630328	TNPO1
ENSG00000083444	25831.798485683932	12018.3646829521	2.7959603034815257	0.9999999999999989	1.1039074871088117	PLOD1
ENSG00000083454	10.0523772944	4.531590099066666	0.389144583699306	0.962655577192545	1.1494474513265067	P2RX5
ENSG00000083457	660.0743867475334	448.8673106617333	0.4384488152252809	0.9640734670747647	0.5563395834570993	ITGAE
ENSG00000083520	1877.9876065197334	1441.6405290231332	0.51519201033316675	0.9704680443972991	0.3814760666838577	DIS3
ENSG00000083535	558.1776416657	474.1211686473333	0.16332941959210567	0.864755241418192	0.23546852883418362	PIBF1
ENSG00000083544	534.4295642718333	741.1503671966334	-0.3568491544440948	0.9664896940794607	-0.4717664523718298	TDRD3
ENSG00000083635	218.6940232624	237.96145311183332	-0.07459257584857991	0.7662438177344187	-0.12181410005492516	NUFIP1
ENSG00000083642	1016.8168041484333	1357.6703933289	-0.475256911988737	0.9834107756729482	-0.417073495708868	PDS5B
ENSG00000083720	1774.8038376988666	2638.7639849829334	-0.5819205869183531	0.9898882399035127	-0.5722027417749516	OXCT1
ENSG00000083750	650.7931269441667	1120.3360125362333	-0.7018261951669478	0.989339278894256	-0.7836605721946421	RRAGB
ENSG00000083799	1405.4972000595	2609.9305164831667	-1.1648639141155992	0.9949004813950846	-0.8929308191255151	CYLD
ENSG00000083807	100.17675239133334	221.6793143764	-0.6656113862013641	0.9889340449341288	-1.1459264068365143	SLC27A5
ENSG00000083812	251.13323927253333	433.6798027251	-0.5158349365238711	0.9843959978934105	-0.7881772635651252	ZNF324
ENSG00000083814	192.0343467126	515.7049376733333	-0.9468187707145308	0.9938151201327556	-1.425181488521603	ZNF671
ENSG00000083817	130.9844661683	244.38757239436666	-0.5172216404957471	0.9843530050431556	-0.8997751945673892	ZNF416
ENSG00000083828	244.6611018136	207.07901719613332	0.16010870336030045	0.862552947151179	0.2406033721583874	ZNF586
ENSG00000083838	251.39534793733333	331.1021144791333	-0.2576957161694884	0.9431586357838483	-0.39731827109975987	ZNF446
ENSG00000083844	555.4273397229333	745.1613144258666	-0.3824085015146125	0.9730663170878985	-0.4239545852126436	ZNF264
ENSG00000083845	14585.141001532767	6631.2470667192665	4.4147240023821075	1	1.1371472205511604	RPS5
ENSG00000083857	11283.437466154533	16599.3386009247	-0.5364364873396815	0.9849901282214844	-0.5569191111556464	FAT1
ENSG00000083896	2337.5291758166	2965.9852686535	-0.5444412105412255	0.9861391667492063	-0.34352706020809737	YTHDC1
ENSG00000083937	1698.3352007542	1620.7711923153333	0.09270596824826821	0.7769410142700064	0.06744079506893323	CHMP2B
ENSG00000084070	839.0126392731667	625.1018692184666	0.3285019446145899	0.9454697832598128	0.4246012276923707	SMAP2
ENSG00000084072	1017.634207691	855.3560728986333	0.2651518538021599	0.9241090184125582	0.25062204849039077	PPIE
ENSG00000084073	2743.3937829423667	2983.1968890737335	-0.22859693513506285	0.9324539986997589	-0.12089747826215584	ZMPSTE24
ENSG00000084090	3222.555308914433	5690.461000852233	-1.0714973786839193	0.997244272466448	-0.820340414338988	STARD7
ENSG00000084092	979.8165627819667	939.7397253219667	0.0651017684609562	0.6812133780062921	0.06025044249258345	NOA1
ENSG00000084093	1480.2203502033667	1746.6567523512	-0.27498495705768056	0.9503959170900951	-0.23878416617659773	REST
ENSG00000084110	6.749931474033334	11.656712293033333	-0.2385000596384912	0.9357690665311578	-0.7882161813119646	HAL
ENSG00000084112	5831.583579763167	5727.0297371659	0.02725269535745532	0.25764447523902345	0.02610060917576504	SSH1
ENSG00000084207	9116.666097956433	25589.799925784668	-3.6223223284514443	0.9999999999999998	-1.4889906253903538	GSTP1
ENSG00000084234	58604.154254304834	49732.5358496955	0.7762220496896335	0.9900746325137226	0.23681294046403994	APLP2
ENSG00000084444	663.3246723387333	457.3495429334333	0.3559101765376978	0.9531832395467938	0.536417978599351	FAM234B
ENSG00000084453	2.1227571367666664	67.35445509436667	-1.4857960092099518	0.99999900972474	-4.987762146475625	SLCO1A2
ENSG00000084463	1614.4799511206334	2120.1395535741	-0.605918977032371	0.9869623784596793	-0.39308970473944893	WBP11
ENSG00000084623	5827.308595948766	3457.4283520039335	1.5611440378178074	0.997485396131352	0.7531303584655209	EIF3I
ENSG00000084628	4.969441891133333	29.414800192366666	-0.9090255337513928	0.9954710080465653	-2.56538649683063	NKAIN1
ENSG00000084636	35856.118676969265	13754.9438091946	1.4849881992417113	0.9980780286706569	1.382269082954652	COL16A1
ENSG00000084652	5877.450539117433	4025.702231702	1.4889149681999423	0.9984668419306613	0.5459500284512153	TXLNA
ENSG00000084674	2.0187300975	8.894487728733333	-1.1139809517035646	0.9972670756387282	-2.1394634804991246	APOB
ENSG00000084676	1409.5770599581667	2450.5809940371337	-0.8112870224930442	0.9934405571327268	-0.7978614794371575	NCOA1
ENSG00000084693	1202.3809296509999	1427.575887402	-0.3107662077558111	0.9575489737617118	-0.24767340603579813	AGBL5
ENSG00000084710	53.60366168503333	4554.021350282066	-2.914261292392454	0.999999999999998	-6.408665689889514	EFR3B
ENSG00000084731	1427.3320295698	1200.0042691070335	0.2476845290942516	0.9190372602686303	0.2502814388653937	KIF3C
ENSG00000084733	5800.3196805642	2555.3337334815333	1.857701913035558	0.9980743819518729	1.1826206922263358	RAB10
ENSG00000084734	14.082592907	3.0065648701	0.7943652826356702	0.9883590365472703	2.2277249977019924	GCKR
ENSG00000084754	5628.2965969598	8644.072650849566	-0.7743378704355602	0.9932717537403808	-0.6190128407210793	HADHA
ENSG00000084764	776.28473787406665	1950.2075737483333	-1.0562841521041495	0.9966258773608486	-1.3289698590329007	MAPRE3
ENSG00000084774	3014.4135009625	3377.4641882472	-0.2030626803151383	0.9205604444673573	-0.1640631408991053	CAD
ENSG00000085063	22644.3028933044	10564.809962254134	3.0963637561278152	1	1.0998813099995766	CD59
ENSG00000085117	494.02324983293335	1675.5242926999333	-1.3816870907187309	0.9983461469273361	-1.7619617587458678	CD82
ENSG00000085185	1015.9655069768334	607.3937213358666	0.6633486561842108	0.9783279103860296	0.7421475215603439	BCORL1
ENSG00000085224	2924.3184416972335	4193.735538626634	-0.8470738260730435	0.9930331896725582	-0.520135465282016	ATRX
ENSG00000085231	479.44151998673334	446.73306596373334	0.06881787603161191	0.7009411868253282	0.10194180989688888	AK6
ENSG00000085274	525.5306932054666	569.5129359635333	-0.09448410437472704	0.8190497948580724	-0.11595358568542402	MYNN
ENSG00000085276	103.61911240726667	51.83610493943333	0.3453861542456676	0.9507753002266827	0.9992609101066885	MECOM
ENSG00000085365	1581.7844067316666	2089.1865685191	-0.5082032886296945	0.9845769941007633	-0.40138835622164637	SCAMP1
ENSG00000085377	1510.5925568414666	1631.4376726107332	-0.1424009085294118	0.885986452169303	-0.11102928840310067	PREP
ENSG00000085382	684.5185448342667	759.0354365242666	-0.12871210085987167	0.8700681985132065	-0.14907761403894593	HACE1
ENSG00000085415	1238.2554199694666	572.9935830126333	0.9945878610445285	0.9913922026094775	1.1117180484461802	SEH1L
ENSG00000085433	957.8807684039667	864.7955942796666	0.14609697419643125	0.8532343810118868	0.14748691534504813	WDR47
ENSG00000085449	3563.0290161463668	4298.2106398025335	-0.46439074785278267	0.9820304852157095	-0.2706319534222401	WDFY1
ENSG00000085465	46.79189873026667	121.7727979892	-0.6007603811270023	0.9878147971236473	-1.3798612182960768	OVGP1
ENSG00000085491	1589.4471580848667	942.3138229342001	0.6757563764386088	0.9793372223165359	0.7542455421252143	SLC25A24
ENSG00000085511	1114.5543577890999	1186.4046484765	-0.08482108714139659	0.7977741025041294	-0.09012917575920507	MAP3K4
ENSG00000085514	15.406912540866667	77.2351094145	-0.9853760187664137	0.9968735785296103	-2.325679031843824	PILRA
ENSG00000085552	11.630183642833334	1191.9526203237333	-2.745699904195198	0.9999999999999994	-6.679309202696923	IGSF9
ENSG00000085644	969.2574619446333	767.8247735903334	0.33569617785164735	0.9479411847341885	0.33610282780699624	ZNF213
ENSG00000085662	3344.5550541865	2009.1710239223667	1.2155787246487244	0.9971701713734247	0.7352139195742429	AKR1B1
ENSG00000085719	3155.8278682230666	3018.051658505033	0.1199320270181356	0.8188634289475865	0.06440101702412694	CPNE3
ENSG00000085721	1032.9594311771	1367.6999526171332	-0.5099329621750164	0.9845508502750735	-0.40496817066752383	RRN3
ENSG00000085733	18393.976294007567	14188.829707839466	0.5810566050083399	0.9772927179918699	0.37447778512232677	CTTN
ENSG00000085741	36.8349618528	121.7863130255	-0.7370573822154187	0.991758056439449	-1.7252043511915558	WNT11
ENSG00000085760	1052.3518909891	964.9860671608333	0.12330347526155652	0.8244516280131942	0.12503718384084242	MTIF2
ENSG00000085788	1659.4600883613334	3124.3504632030667	-1.1186340462492677	0.9976582567438192	-0.9128423602751631	DDHD2
ENSG00000085831	12.916889715733333	57.6289419525	-0.8926060672580255	0.9952722919017692	-2.1575348102215264	TTC39A
ENSG00000085832	2835.0112131361	2223.4610736951	0.46977729658281686	0.968991161125795	0.3505472938400733	EPS15
ENSG00000085840	36.87187371706666	24.777525697633333	0.2592230898024003	0.9229495680428748	0.5734886056329797	ORC1
ENSG00000085871	256.7203617005666	818.0451642151667	-1.2585567559189523	0.9964247258578447	-1.6719827690686027	MGST2
ENSG00000085872	1431.0288447546	1832.6277339773667	-0.48738623439177775	0.9842861364010146	-0.3568610053059013	CHERP
ENSG00000085978	1051.9638351644999	1024.5266562124	0.03747768593148783	0.41807022996342713	0.038127586946127695	ATG16L1
ENSG00000085982	2330.0475250968334	2276.0028743595667	0.047332155757638564	0.5430896534224883	0.03385700166158215	USP40
ENSG00000085998	2827.2255666718	3062.4381763427	-0.20158925601785233	0.9198158373182593	-0.11529372829094481	POMGNT1
ENSG00000085999	52.107468441066665	22.634623672033335	0.5257291516497166	0.9699078227388123	1.2029588451784838	RAD54L
ENSG00000086015	4407.011284641633	1610.7499415494333	2.2318913788822456	0.9999999999999997	1.4520680483937696	MAST2
ENSG00000086061	4894.287397046366	5872.604574033133	-0.4886014227595212	0.9843295994701283	-0.2629016783940734	DNAJA1
ENSG00000086062	18554.647297009302	6972.7940384172	2.9112572395900065	1	1.4119718040772085	B4GALT1
ENSG00000086065	2229.3156610502997	1761.3746666139666	0.4679442974406483	0.9687274958823858	0.33989908892796905	CHMP5
ENSG00000086102	1898.6669572654	1710.1386198266332	0.20333526488000508	0.8922383527698241	0.15087359506539083	NFX1
ENSG00000086189	1394.2741402178333	908.8652890113666	0.6569992501002964	0.9782760409151692	0.6173758690186895	DIMT1
ENSG00000086200	636.1809792075	518.9652883669667	0.24021000201586928	0.9151005777875837	0.29379919287688633	IPO11
ENSG00000086232	4370.255792671	4159.2428001058	0.14550882677771765	0.8527375830898055	0.07139681740629238	EIF2AK1
ENSG00000086289	540.2307644014334	1695.9050123444667	-1.466663823417222	0.9999236258939328	-1.650407662668138	EPDR1
ENSG00000086475	1175.4576844582334	1745.4188910411333	-0.64221184551224	0.9882772654203817	-0.570350712901135	SEPHS1
ENSG00000086504	1833.7460640759	1917.7003520030667	-0.08300170635732568	0.7928991160430128	-0.06458344203765377	MRPL28
ENSG00000086506	3.5646739465333335	16.981175113833334	-0.7031771282462198	0.98930870246131275	-2.25209427080637	HBQ1
ENSG00000086544	724.833157763	721.3582559595	0.006069012367747217	0.01086543921405525	0.006933014813631401	ITPKC
ENSG00000086570	16.064382863	14.384024791266667	0.07610547978788626	0.7320982463455674	0.15939814612039854	FAT2
ENSG00000086589	1379.7666052467334	1497.6388307293332	-0.13158550902293784	0.8737149080902418	-0.1182654984540916	RBM22
ENSG00000086598	10227.884154068433	5161.3132242149	2.247338877354078	0.9999999999999998	0.9866976340140385	TMED2
ENSG00000086619	221.53954360216667	314.86997840006666	-0.3139114161751547	0.9582801830763696	-0.5071919738230989	ERO1B
ENSG00000086666	1627.3153401214	1956.3896974254667	-0.38147221574424783	0.97281191224514	-0.26569992979006424	ZFAND6
ENSG00000086696	12.903765444833333	17393.252125288967	-6.650909226065774	1	-10.396519872661791	HSD17B2
ENSG00000086712	865.2341256751333	1102.9014506535334	-0.33872784077309553	0.9653262710822258	-0.35014141238304347	TXLNG
ENSG00000086717	2.315846759833333	13.153003654866666	-1.2478613537042347	0.9965483694088577	-2.505780596712692	PPEF1
ENSG00000086730	40.31201688313333	48.3040280294	-0.10538853933693332	0.8376126904720633	-0.2609335334801176	LAT2
ENSG00000086758	8683.2244400217	12202.713283987932	-0.9707962310436151	0.9941214105974886	-0.4908991884058952	HUWE1
ENSG00000086827	565.2629311893334	432.4588697382333	0.3168909391184706	0.9414576212675646	0.38635916348917604	ZW10
ENSG00000086848	243.41851217416666	291.0134374913333	-0.15412199689591888	0.8963294513428193	-0.25764688050138723	ALG9
ENSG00000086967	2.1734216674333333	25.8174362161	-1.7420678051993752	0.9977280085528026	-3.5703057365446624	MYBPC2
ENSG00000086991	162.21693527143333	261.18986968703337	-0.289210345763771	0.9538999499884185	-0.687174499480109	NOX4
ENSG00000087008	800.3077415636667	574.10045937	0.36632486337858516	0.9557150862313726	0.4792516548287872	ACOX3
ENSG00000087053	1741.3587024532	1634.2359955233667	0.1248583569166424	0.8269579733108074	0.09159708018256306	MTMR2
ENSG00000087074	9512.497715350633	2213.9268317562	3.7600041350522946	0.9999999999999999	2.103216658954905	PPP1R15A
ENSG00000087076	333.56556128759996	2541.2721434191	-2.0368845716635504	0.9993776328760197	-2.9295086293971453	HSD17B14
ENSG00000087077	5224.813386955533	5317.940624186133	-0.052703877233103366	0.6334080946347664	-0.025488159501291314	TRIP6
ENSG00000087085	9.713957435033333	259.0080903682333	-1.8921031584498618	0.9991137565010093	-4.73679418764278	ACHE
ENSG00000087086	68424.05350093544	35212.88446686373	1.2251411451534953	0.9976204015612008	0.9584001626103734	FTL
ENSG00000087087	4005.9629146476	5096.990193040533	-0.671288383312408	0.9887299341999162	-0.34749651199271836	SRRT
ENSG00000087088	4779.460471728967	3065.3373257033	0.5880769814619402	0.9787097966851735	0.6408019247698222	BAX
ENSG00000087095	600.1766856006001	1765.1109408370667	-1.3891723560603753	0.9981149303302421	-1.556299680323792	NLK
ENSG00000087111	2886.7628045850665	4184.029839198467	-0.8422259492599368	0.9932154395432738	-0.535440569341318	PIGS
ENSG00000087116	19626.244470078535	2344.8885478266334	3.168523990692211	1	3.0651928775649244	ADAMTS2
ENSG00000087152	4049.8186437139666	3328.3266353046	0.5151172669540331	0.9704743108493298	0.28306028000728134	ATXN7L3
ENSG00000087157	1275.1670152228	1241.4049744551	0.040245909757278084	0.4580438319439676	0.03871238460355761	PGS1
ENSG00000087191	2821.6571370169668	3283.2400392385	-0.3070672389763618	0.9568546226332877	-0.21857753492662602	PSMC5
ENSG00000087206	936.4940910858667	692.7591090885	0.37439665725454785	0.9581335849233692	0.43491611582506856	UIMC1
ENSG00000087245	138695.3710895552	29955.268418187366	2.278507410722337	0.9999999999909629	2.2110379728773775	MMP2
ENSG00000087253	1092.0674880773	1432.1816667986	-0.2708290886920879	0.9489212620304932	-0.3911524892606414	LPCAT2
ENSG00000087258	26.596524010766668	1209.3915742816	-2.0781542595538953	0.9999999661703148	-5.506899915413647	GNAO1
ENSG00000087263	1547.7014962857002	1042.8218156301666	0.6137638908378262	0.9789360453226784	0.569634577890393	OGFOD1
ENSG00000087266	1519.7968763442334	2071.8737985706666	-0.45990572997091206	0.9814180824834245	-0.44705761094186097	SH3BP2
ENSG00000087269	1300.1129774421665	1048.6825403376	0.35304345316743413	0.9525498768351024	0.31005898831715484	NOP14
ENSG00000087274	11313.0441246568	8111.644667197634	1.3048389314264282	0.9980742080134108	0.4799208221285232	ADD1
ENSG00000087299	111.63030136816667	304.0919059051	-0.801649828471877	0.993405595940546	-1.4457787251387797	L2HGDH
ENSG00000087301	239.48838363256667	723.1066900129333	-0.867784084893052	0.9939725883890883	-1.594252843961676	TXNDC16
ENSG00000087302	2809.5937970395335	2487.4134765567333	0.2778901010694316	0.9264978955971097	0.17571522174040352	C14orf166
ENSG00000087303	5292.840499280666	4584.500528816567	0.18277718893606876	0.8795046610023068	0.20727761479718843	NID2
ENSG00000087338	695.0602914153667	677.7789495116333	0.03320026692094043	0.35301289118078427	0.03632329631415628	GMCL1
ENSG00000087365	7437.243840732467	7621.6974223283005	-0.1097717698586829	0.8441423552380536	-0.03534426124477571	SF3B2
ENSG00000087448	1498.1712485302332	1454.2004264247666	0.05189182058064773	0.5877319257453489	0.042976416895570364	KLHL42
ENSG00000087460	54037.09390861827	40578.87160144547	0.7853633074755343	0.9898516403451383	0.4132213413849699	GNAS
ENSG00000087470	2677.4875091926333	2374.9549504931333	0.2955844280899963	0.9330636849774606	0.17297969680544226	DNM1L
ENSG00000087494	105.5267948539	64.44151620443334	0.23499822881791202	0.9118854996322545	0.7115470237696273	PTHLH
ENSG00000087495	311.77143914293333	20.212025360833334	1.1366418266364153	0.9924321499632137	3.947202970833983	PHACTR3
ENSG00000087502	1368.2618234412	1024.2858121275667	0.40523590107618135	0.9664060546395881	0.41772598855498483	ERGIC2
ENSG00000087510	962.7944903484666	23.3972068462	2.0067840555839314	0.9989559481360766	5.3628196693637395	TFAP2C
ENSG00000087586	312.9900034049	74.99569380856667	1.0183419129129023	0.9940015600124303	2.0612369148933887	AURKA
ENSG00000087589	330.2109790274333	80.0264541879	0.6602426793060252	0.97830602232581	2.044839195704665	CASS4
ENSG00000087842	239.75337930516665	793.7122168713668	-0.9954956792698288	0.9977469726441214	-1.7270648616504263	PIR
ENSG00000087884	285.44571440466666	184.97265192396668	0.41893826685677327	0.9659951158668836	0.6259044172454267	AAMDC
ENSG00000087903	715.9417826537667	654.3497044550667	0.07346747520167865	0.721824562217074	0.12978041633219853	RFX2
ENSG00000087995	315.3974103387667	395.6274876911333	-0.23202732118998387	0.9337092348576196	-0.3269718516689057	METTL2A
ENSG00000088002	6.6534127667666665	2.282351880466667	0.7097224255514473	0.9837339922871434	1.543573303354551	SULT2B1
ENSG00000088035	272.48183661716666	507.4159846238333	-0.6197216973123475	0.9856965308737835	-0.8970089035117135	ALG6
ENSG00000088038	2279.7208136801	1771.9460282885666	0.4983149803240934	0.9711813865731481	0.3635224938551381	CNOT3
ENSG00000088053	2.8174033250666666	14.317609847766667	-0.8414155314329869	0.9932481706282464	-2.3453526597091368	GP6
ENSG00000088179	480.7852265194667	1395.6826027625	-1.1286814130643625	0.9980278194494052	-1.537506419368035	PTPN4
ENSG00000088205	1780.151786638	1499.7137058432	0.23774799762559837	0.9136158421536843	0.2473131417799752	DDX18
ENSG00000088247	8219.438513486333	7026.7106715886	0.6706454916006375	0.9786807874224317	0.2261903477716387	KHSRP
ENSG00000088256	4268.600072172067	2432.1232989132336	1.611408592128364	0.9999999822301019	0.811546632412884	GNA11
ENSG00000088280	3555.0759694487665	3832.9381390042	-0.16374821338005055	0.9030417711153561	-0.1085703246741211	ASAP3
ENSG00000088298	1072.2177516011334	1474.1762562139334	-0.36268509749036376	0.9675327381782192	-0.4593111013647766	EDEM2
ENSG00000088305	108.31398747376667	153.66763751926666	-0.21946953228783286	0.9286165312619894	-0.504593802703255	DNMT3B
ENSG00000088325	810.9469372909333	71.8001653224	2.0201342145143615	0.9976925836878189	3.497548446613262	TPX2
ENSG00000088340	209.19234751336668	838.1454507677	-1.2044724011875303	0.9971059545433311	-2.002370552062309	FER1L4
ENSG00000088356	486.7204152384	644.6275891074333	-0.3111783290526774	0.9576445855991096	-0.40537264594311967	PDRG1
ENSG00000088367	2197.4861074429	2537.0366289765334	-0.34348320239190405	0.9657476700040061	-0.20729030410531557	EPB41L1
ENSG00000088386	2.0220645704666667	6.837843711966666	-0.6710309779946462	0.9887279284713977	-1.7577123809590416	SLC15A1
ENSG00000088387	828.3871550286334	1515.3751544695333	-0.8315831944567529	0.9935232532346305	-0.8712979108884834	DOCK9
ENSG00000088448	1334.0194124663667	3308.949755859767	-1.3630569203383271	0.9984837066628148	-1.3105937249043533	ANKRD10
ENSG00000088451	340.48353448086664	997.4883628167333	-0.9973415871338382	0.9978039773098711	-1.5507149779395506	TGDS
ENSG00000088538	25.28099817316667	1467.5401508240666	-3.307873341202651	1	-5.85920273796156	DOCK3
ENSG00000088543	953.6355520738333	973.9556703006999	-0.0231168475003852	0.22706809221257118	-0.03041808808730379	C3orf18
ENSG00000088682	937.8767442190333	1973.5027266444333	-1.1690516092150134	0.9949071526719847	-1.0732882711997758	COQ9
ENSG00000088727	122.561252646	171.33156416	-0.2731150223118877	0.949782220911942	-0.4832880138574512	KIF9
ENSG00000088756	917.4122220024	206.50984330740002	1.018997615367463	0.9940137968901407	2.151359578051005	ARHGAP28
ENSG00000088766	1278.4269846523666	1568.4347403927666	-0.306584389247473	0.9567660978850812	-0.2949557369414612	CRLS1
ENSG00000088808	371.7785420842	3203.0255522692332	-1.8535516123205338	0.999999556452876	-3.1069198974726895	PPP1R13B
ENSG00000088812	4050.9539398468332	3443.2864138362	0.42510406354287433	0.9649713793070356	0.23447549158196607	ATRN
ENSG00000088826	973.2592263714666	2253.9957704807002	-0.8320641111793137	0.9935203699178388	-1.2115887870496074	SMOX
ENSG00000088832	3952.965750656633	2509.386226499133	0.8448837633373227	0.9838536037708742	0.6556009184148073	FKBP1A
ENSG00000088833	2410.608664151533	5558.279680743433	-1.727439321963328	0.9985180990877729	-1.2052409654437426	NSFL1C
ENSG00000088836	84.32218678843333	449.5585906776	-0.76106155648890506	0.9925197866339054	-2.414524966466251	SLC4A11
ENSG00000088854	1925.9995000506667	820.8796251003666	1.4863661218868995	0.9982079745469279	1.2303647448161161	C20orf194
ENSG00000088876	497.47821646753334	308.28432045806665	0.5217475320416928	0.9700218232043931	0.6903718395368023	ZNF343
ENSG00000088881	100.53575195446666	2170.1450164654334	-2.512435503593849	1	-4.4320109108795185	EBF4
ENSG00000088888	4796.2861605641	3123.532409471133	1.3086518275433006	0.9979775790077238	0.6187392375111493	MAVS
ENSG00000088899	533.6887970878666	767.6433053197001	-0.35669883191164853	0.9664653694516834	-0.5244373737140493	LZTS3
ENSG00000088930	3162.308747535467	2620.958135168033	0.46849614407161966	0.9688066700327015	0.2708839205245811	XRN2
ENSG00000088970	935.9621076065333	739.8790049438	0.2710280211492626	0.9250737277047356	0.33916076257432354	KIZ
ENSG00000088986	4614.0516874119	3335.2395028934666	0.6793956574517193	0.9800364305434728	0.46824380065570603	DYNLL1
ENSG00000089006	2172.1448741264335	2818.9208787968	-0.6234315089469659	0.9857483130017152	-0.37602265621026104	SNX5
ENSG00000089009	3692.5334566782667	2636.9264645867	0.9153754384267205	0.9869813691704366	0.48575365314431695	RPL6
ENSG00000089022	942.5993670907667	1095.6418651212334	-0.21717474560946148	0.9275559289515016	-0.2170596806694429	MAPKAPK5
ENSG00000089041	32.687792412	18.178546911966666	0.260378571381996	0.9232036173261696	0.8465150637609333	P2RX7
ENSG00000089048	725.8537693175333	681.2879518930333	0.07774812483777115	0.7382982889092573	0.09141423786299861	ESF1
ENSG00000089050	705.9611658052	1137.2778979021666	-0.7547366900191026	0.9922254558502914	-0.687924095348736	RBBP9
ENSG00000089053	4823.758784164267	4245.207440884067	0.33095218151083894	0.9463342945201776	0.1843227135525809	ANAPC5
ENSG00000089057	1247.9941070953	7674.808380792	-1.9894331138738606	0.999822852869568	-2.620519608786213	SLC23A2
ENSG00000089060	1198.3956239684	781.5394965604333	0.5234584263630192	0.9699649365008118	0.6167135713370671	SLC8B1
ENSG00000089063	3485.2750724912335	2848.9253346431	0.4478785186587954	0.9652518382635042	0.2908547124760272	TMEM230
ENSG00000089091	126.7097498134	265.1212039568	-0.5721469927663015	0.9895250072577292	-1.0651245207711528	DZANK1
ENSG00000089094	1103.7915303522	1173.7536460868666	-0.08693348424136929	0.8028546160687386	-0.08866191884647508	KDM2B
ENSG00000089123	282.6707122066	217.29289699803334	0.25112315571722865	0.9204615179105851	0.3794813962457682	TASP1
ENSG00000089127	18.461831054766666	366.5729298616667	-1.099231688833313	0.9963203968169496	-4.3114826992943245	OAS1
ENSG00000089154	5545.197271982766	4738.639028602834	0.542744255577406	0.971238895722925	0.22676601942379432	GCN1
ENSG00000089157	20876.501453084566	8224.0727778092	4.733210986184236	1	1.343955024355243	RPLP0
ENSG00000089159	7097.086818407167	2124.4309206318	2.966968408543848	1	1.7401505220750415	PXN
ENSG00000089163	38.05217313053333	54.09182315786666	-0.19625860043328727	0.9172126529368285	-0.5074316768666318	SIRT4
ENSG00000089177	402.1312675221333	520.5772410587666	-0.2754640293958527	0.950546674816585	-0.3724457238672228	KIF16B
ENSG00000089195	454.4030213934	533.5112920216	-0.1503695995865244	0.8933073775094084	-0.23154637913444306	TRMT6
ENSG00000089220	6508.777586891467	12397.981625215833	-1.1893123913238748	0.9966215075928158	-0.929646749430681	PEBP1
ENSG00000089225	198.8258031396	68.16182355936667	0.5405881460893643	0.970981541441107	1.5444691604141076	TBX5
ENSG00000089234	950.1380711909001	890.5413787094667	0.09952298846324464	0.7881785482687734	0.09345452952746731	BRAP
ENSG00000089248	4608.352056767333	6288.776574802	-0.881312446785214	0.994802733765397	-0.44852844477923315	ERP29
ENSG00000089280	12888.070907556734	11860.527712516467	0.3310423437421922	0.9463662357287101	0.11986813520234442	FUS
ENSG00000089289	1445.4923872507666	1038.0108028000668	0.5846058785790852	0.9780833343884533	0.47773955260881756	IGBP1
ENSG00000089327	3743.5507100557	385.63057712746667	2.0114703506937652	0.9984408209574358	3.279115942998072	FXYD5
ENSG00000089335	909.7766983544334	1505.8925108657666	-0.7324592046153748	0.9913596324758008	-0.7270344063195411	ZNF302
ENSG00000089351	2596.9904314792666	3118.0123043838335	-0.4278409551813731	0.9787385531810807	-0.2637859227823028	GRAMD1A
ENSG00000089472	3991.4293345686333	4199.8295191404995	-0.08948376036530596	0.8087822957212438	-0.07342529731614633	HEPH
ENSG00000089486	1391.5826111679332	2430.777032277633	-0.7574414561092409	0.9923254351555861	-0.8046910087797824	CDIP1
ENSG00000089505	91.67815469356667	53.37605157336667	0.352256024437086	0.9523755243049944	0.7803854178205866	CMTM1
ENSG00000089597	24148.038653375334	13646.319891481433	1.5168301204264132	0.997449466709403	0.8233940746854405	GANAB
ENSG00000089639	768.7377909591667	527.792506837	0.3469622639004637	0.9511512005964322	0.5425207241230998	GMIP
ENSG00000089682	363.37737833546663	380.57298971013336	-0.041706073236012706	0.5103821717857429	-0.0667045643407643	RBM41
ENSG00000089685	334.30801268486664	43.99805628246667	1.3137648101419181	0.9979307972640468	2.92566623801658	BIRC5
ENSG00000089692	68.90605248363333	18.734771942800002	0.9461715663950864	0.9905045674381575	1.878912294199461	LAG3
ENSG00000089693	7647.457276151633	5456.480476585866	1.0827076601234624	0.9978256121664436	0.4870094538334582	MLF2
ENSG00000089723	91.70933735443333	98.93849494463333	-0.055216759283952345	0.6553603785420326	-0.1094633245484003	OTUB2
ENSG00000089737	5512.592933600366	7136.505420816967	-0.8698468695462863	0.99415414911698	-0.37248672083663936	DDX24
ENSG00000089775	523.2971715073334	581.1863115229334	-0.11603554943096105	0.8530130500117457	-0.15137026307130433	ZBTB25
ENSG00000089818	941.6233037004666	1118.3323167358667	-0.2520869995411762	0.9406445089281469	-0.24812702388084504	NECAP1
ENSG00000089820	82.1580053734	173.02653214746667	-0.5576061883234823	0.9880505860771602	-1.0745202183030682	ARHGAP4
ENSG00000089847	69.86376331273334	245.32394321816668	-0.9749463071128156	0.994932263055446	-1.8120717826633754	ANKRD24
ENSG00000089876	1270.7759817170333	1558.9582102184668	-0.29766866514180534	0.9553381934955083	-0.29487252756386706	DHX32
ENSG00000089902	1795.4598294341333	1449.0984846256001	0.43673253883450147	0.9640093376540813	0.30919772769319226	RCOR1
ENSG00000089916	1371.0852861313333	2079.2808152084667	-0.7863965257611699	0.9934257767585503	-0.6007662986945159	GPATCH2L
ENSG00000090006	2579.9658896567003	5130.024972395867	-0.9819203927859719	0.9962972187982687	-0.9916138571698035	LTBP4
ENSG00000090013	1122.2161946690333	1716.7081577776	-0.533481628934376	0.9846807975567374	-0.6132941629246171	BLVRB
ENSG00000090020	2940.980922221667	2298.266182133667	0.4529474028231364	0.9661793996807666	0.35575152698913215	SLC9A1
ENSG00000090054	2682.6385187268666	1684.0872553062668	1.0010012507396333	0.9923750227212134	0.6716857781101024	SPTLC1
ENSG00000090060	5101.222611087167	4909.279750754266	0.15292850378093037	0.857988687457778	0.0553316798621098	PAPOLA
ENSG00000090061	743.4612098964667	354.9940072662	0.8252491053779607	0.9860454253713841	1.0664628012356883	CCNK
ENSG00000090097	2433.3246081546667	12502.420636185567	-2.0656076517241226	0.9999982108363313	-2.361206751707618	PCBP4
ENSG00000090238	2602.1286475543334	1561.4579550555	0.9553365987082526	0.9921606333866098	0.7367985668939938	YPEL3
ENSG00000090263	701.9308313367	900.0354095148667	-0.3223102096703051	0.9607786031425237	-0.3586528880388949	MRPS33
ENSG00000090266	1315.4984144615667	1353.7742169066	-0.047846323597397725	0.5846679862207755	-0.0413776359663122	NDUFB2
ENSG00000090273	2584.450046596	2778.795214446	-0.1599044692161749	0.9005145760318048	-0.10460220038177945	NUDC
ENSG00000090316	2884.5947875499	2922.287386281533	-0.03000938348660353	0.3372428197574284	-0.01872939294517183	MAEA
ENSG00000090339	470.94593171860004	3707.8588573380002	-1.9189865225120841	0.9990501931010046	-2.9769529858808883	ICAM1
ENSG00000090372	3679.591125619	3338.5161984904666	0.3030654009304097	0.9363533949770234	0.14033842340689415	STRN4
ENSG00000090376	494.1553938416	14.7224781448	2.4038154991945695	0.9999894239167396	5.0688723511192615	IRAK3
ENSG00000090382	4.070320817533333	3.2942464759666668	0.10365401173074455	0.7941344499501737	0.3051940086289516	LYZ
ENSG00000090432	1468.5785144342667	1588.2294125216	-0.12236712874542516	0.8616780568721736	-0.11299891992188216	MUL1
ENSG00000090447	265.3138354728667	249.18975531086667	0.0541556612409807	0.6079487784363942	0.09045515307159824	TFAP4
ENSG00000090470	1055.2315902975333	1030.8774298508001	0.03302335377409574	0.35024077139130916	0.03368685196682689	PDCD7
ENSG00000090487	2548.997878120667	3284.7513598628666	-0.691616069863048	0.9894359286549463	-0.36585399708329125	SPG21
ENSG00000090520	1599.3379385874332	2141.0316138007	-0.3922638802043028	0.9750283384074522	-0.420831287141865	DNAJB11
ENSG00000090530	549.7278962867	6781.246414295099	-1.5479897987053388	0.998986868937055	-3.624760872783816	P3H2
ENSG00000090534	6.481038222966667	6.895365632033333	-0.029578707954253883	0.3303859899539203	-0.08940211116704824	THPO
ENSG00000090539	183.49239721563333	287.42659248596664	-0.33872672683785676	0.9653261627604982	-0.6474732570072401	CHRD
ENSG00000090554	33.253327720499996	5.338355164	1.0288252091947525	0.9936993870968054	2.639031523773962	FLT3LG
ENSG00000090565	3215.5997978684336	2734.278468958433	0.38983121327722337	0.9628523727974325	0.2339276852013419	RAB11FIP3
ENSG00000090581	3219.8848722273	4148.728750042167	-0.669664572029187	0.9887642954215792	-0.3656602294323493	GNPTG
ENSG00000090612	481.72546049833335	917.2304453572333	-0.8370433554775993	0.9934107588954565	-0.9290730663712701	ZNF268
ENSG00000090615	4879.7147491202	2649.2627775105	1.3140656101384456	0.9979305301893564	0.881205865233083	GOLGA3
ENSG00000090621	7716.161005582833	3455.5591923555003	2.2640336929663207	0.9999999999999952	1.158964054842357	PABPC4
ENSG00000090661	34.712215757766664	2728.6414203225336	-3.273428396301338	1	-6.296595549045547	CERS4
ENSG00000090674	1043.2568253547001	1031.8689376245	0.01454109489697801	0.0776117895511822	0.015834620126148755	MCOLN1
ENSG00000090686	3174.0877023389335	3187.0785907098334	-0.010389200229477504	0.05623477820534695	-0.005892603784089395	USP48
ENSG00000090776	1711.4846601661	1231.2115329695334	0.3908693489631988	0.9631508266687604	0.47516971088738963	EFNB1
ENSG00000090857	1297.8665352793	1487.5749577906333	-0.21880325277197243	0.9283156748225401	-0.19682033361828974	PDPR
ENSG00000090861	9872.184375896533	6744.9516630542	1.7223612858693333	0.9992418491995001	0.5495612346501204	AARS
ENSG00000090863	18170.921388556333	9945.866165111032	2.548475372103578	0.9999999999999997	0.8694626528197428	GLG1
ENSG00000090889	131.23384215793334	34.22965364153333	0.8071269635571496	0.986159282998907	1.9388212060724959	KIF4A
ENSG00000090905	3431.2105280874666	4085.2993344654997	-0.34715125571908356	0.9658788154748843	-0.25172414237010343	TNRC6A
ENSG00000090924	4537.991180675734	2555.0186206068	0.8715473556781976	0.9893020971877888	0.8287199998639635	PLEKHG2
ENSG00000090932	17.811874888600002	48.377084199466665	-0.549552585926732	0.9869305355902623	-1.4414844339432613	DLL3
ENSG00000090971	957.8898051715666	1958.6324498364665	-0.8915206976203651	0.9952213419582486	-1.031915087654131	NAT14
ENSG00000090975	962.3664946557667	1298.3668710334666	-0.2776303207608491	0.9512294570251296	-0.43203977360057705	PITPNM2
ENSG00000090989	1420.7100674173666	1314.5236751800667	0.1344790154792311	0.8411998358565418	0.11207203963857755	EXOC1
ENSG00000091009	466.1312819003333	479.88607787246667	-0.03343248799619976	0.3915712678018617	-0.041955624313050784	RBM27
ENSG00000091039	4524.548788806267	1976.8903544496334	2.0041057930816817	0.9992155794709303	1.1945410702694632	OSBPL8
ENSG00000091073	326.5053495985667	297.162225911	0.09283976510847616	0.7771790173526114	0.1358558918436718	DTX2
ENSG00000091106	16.1858098874	13.845308425333334	0.08358075238230228	0.7562179486913813	0.22533236301714799	NLRC4
ENSG00000091127	409.91125957766667	345.4215022030333	0.15630889889306943	0.860125746892383	0.2469537267040446	PUS7
ENSG00000091128	2.4483999799666667	20.5381935546	-1.5118598033067916	0.999948179196561	-3.0683981278254913	LAMB4
ENSG00000091129	311.94204135046664	752.837628667	-0.4381147798489105	0.9797528582397953	-1.2710607372089158	NRCAM
ENSG00000091136	27721.74537177673	35632.24510867233	-0.47524766741093954	0.9834097588754379	-0.36216529437660056	LAMB1
ENSG00000091137	14.264951673933332	36.82800481823334	-0.455301344866448	0.9808654556852434	-1.3683283809468443	SLC26A4
ENSG00000091140	2419.016444138567	2267.7153561489336	0.12893157464369193	0.8334019848095182	0.09318101216911767	DLD
ENSG00000091157	657.7084578285667	1029.0370508995	-0.5686996361749552	0.9892509978560617	-0.6457748000919001	WDR7
ENSG00000091164	2198.063309171667	1877.9848875241998	0.29944996747960556	0.9347954074294946	0.22704748633377908	TXNL1
ENSG00000091262	31.33775018633333	416.2981638381333	-1.4151509688858739	0.9980082742497424	-3.731643681174193	ABCC6
ENSG00000091317	3233.1586532687666	2326.1799202181332	0.8115132754863065	0.9859947010189886	0.47498161570559827	CMTM6
ENSG00000091409	1154.0272846189	7505.134899297	-1.932778002736847	0.9998130913607817	-2.701200669499347	ITGA6
ENSG00000091428	27.592822832666666	1279.4736946502667	-1.9090070643127566	0.9984684003179743	-5.535113619869609	RAPGEF4
ENSG00000091436	8634.187673700733	2350.538592289267	2.391927171593408	0.9998490635008573	1.8770690841291826	AC013461.1
ENSG00000091482	1.988118651	144.08485554330002	-3.4406664598851764	0.9999999999999987	-6.179371035041997	SMPX
ENSG00000091483	1880.2927504430666	1842.1601252528333	0.04299968322460875	0.4930488932139012	0.029558828853127456	FH
ENSG00000091490	2756.7202154055667	2932.0744967291002	-0.07200854610346492	0.7559451533015112	-0.08896890622419776	SEL1L3
ENSG00000091513	11.151218712766667	17608.4309590611	-2.943041704229237	1	-10.624849254405232	TF
ENSG00000091527	7039.901416225233	5865.002741258867	0.6771226997311094	0.9795602977385777	0.26342344355950037	CDV3
ENSG00000091536	80.43342925256667	339.2750262369	-0.7835227049457114	0.9934244944876265	-2.0765881030402062	MYO15A
ENSG00000091542	3061.8491608582	3696.9534701389002	-0.46647968892352554	0.9823220191892056	-0.2719336743144416	ALKBH5
ENSG00000091592	2539.2706202452	2111.6883356962335	0.3473884753112755	0.9512531869343872	0.26601723407580335	NLRP1
ENSG00000091622	87.2535924296	342.0411288143667	-0.7377235556836217	0.9917992413017584	-1.9708833760333508	PITPNM3
ENSG00000091640	1906.9339292073	1624.4027745966666	0.25666163886229715	0.9223146135028557	0.23134546190988564	SPAG7
ENSG00000091651	142.8884905033	55.96786803966667	0.6112849778010583	0.9792643578695277	1.3522190158360836	ORC6
ENSG00000091656	1047.8086260725668	1488.2226097665332	-0.4231692147224749	0.9780170814703638	-0.5062150981574227	ZFHX4
ENSG00000091704	3.7761017572666664	4.331716635433334	-0.064220950485271	0.7178573628126259	-0.19804122782371011	CPA1
ENSG00000091732	486.15576237926666	524.6422719776999	-0.0825438934829461	0.791606567074107	-0.10991543281901997	ZC3HC1
ENSG00000091831	42.6560486137	24.065268399766666	0.39578736722695734	0.9644814467032248	0.82579781597269	ESR1
ENSG00000091844	37.6627253653	66.4884799352	-0.41442970875243673	0.9766692206832002	-0.8199669944394441	RGS17
ENSG00000091879	26.060781077233333	9.083380680233333	0.4532692200534402	0.966239842217232	1.5205790748958585	ANGPT2
ENSG00000091947	633.5757146572	806.2193791731333	-0.28253883965337045	0.9525324994656421	-0.3476554247076663	TMEM101
ENSG00000091972	73.61890807693334	231.42076618826667	-0.7300823469055011	0.9911043238594749	-1.6523700714905678	CD200
ENSG00000091986	142290.47152763675	10510.7550532108	9.31939829014873	0.9999999999999981	3.7589008391827696	CCDC80
ENSG00000092010	2516.8338492273333	2435.3374800314	0.06044872548483293	0.6531314029120033	0.04748826950414449	PSME1
ENSG00000092020	500.7798370927667	393.363968905	0.25988157451133687	0.9230942416994412	0.3483116595510588	PPP2R3C
ENSG00000092036	253.03910672823335	257.23691440463335	-0.014212384633595289	0.09963052325870392	-0.0237373213355564	HAUS4
ENSG00000092067	2.0338100032	5.0462161766	-0.6215526024231531	0.9857176849912237	-1.3110171016027412	CEBPE
ENSG00000092068	1364.1557673946	29220.764309688733	-3.130089248870369	1	-4.420913619972914	SLC7A8
ENSG00000092094	734.7504582921999	1104.9519636974667	-0.5029206404266086	0.9845901963474998	-0.5886573928967339	OSGEP
ENSG00000092096	409.89184920499997	2594.708071768867	-2.226234181926211	1	-2.6622570243711734	SLC22A17
ENSG00000092098	754.7642284820333	879.2067735937	-0.20843178403902213	0.9232884040485756	-0.22017645211038814	RNF31
ENSG00000092108	2287.0802053463667	1430.4216487344668	0.8536617651890512	0.9850233895751455	0.6770664840538458	SCFD1
ENSG00000092140	536.9179447476666	497.0457546890333	0.09039904768318965	0.772481901585496	0.11132296042265598	G2E3
ENSG00000092148	5051.751649655834	7471.888980576233	-1.0800965197463697	0.9970153550012987	-0.5646893030384441	HECTD1
ENSG00000092199	4936.052496902533	5702.066728736467	-0.42820491720575565	0.978789455426551	-0.20812718437879116	HNRNPC
ENSG00000092200	6.9056336072	43.8997670518	-0.7567831806594888	0.9923010021972628	-2.6683675881752156	RPGRIP1
ENSG00000092201	3764.3396833504667	3716.673754854067	0.033581514286770565	0.3589898261509875	0.01838476293031498	SUPT16H
ENSG00000092203	2616.9424826596332	1846.8142597603667	0.7486414607335217	0.9838970473802306	0.5028434389940615	TOX4
ENSG00000092208	185.00339572573333	220.953477162	-0.15366814321340558	0.8959909303703915	-0.256190883515604	GEMIN2
ENSG00000092295	58.1428812993	200.36303354703333	-0.6382031004495218	0.9875358363890074	-1.784941887815741	TGM1
ENSG00000092330	1465.0079756166333	1477.9208276743	-0.016113187543714595	0.12412533398043768	-0.012660467464131579	TINF2
ENSG00000092421	54.01373555553334	449.3681921867667	-1.5341835453567738	0.9991811940573444	-3.056499776533784	SEMA6A
ENSG00000092439	2647.5737152268334	5812.635300955933	-0.9346086507739297	0.9939401825619766	-1.1345215400735966	TRPM7
ENSG00000092445	478.54026376543334	659.9856312884667	-0.30857878525872795	0.9571321570647957	-0.46379429920714127	TYRO3
ENSG00000092470	169.2623200736	97.59549732013333	0.356685343183752	0.9533540849520122	0.7943743528201564	WDR76
ENSG00000092529	39.54747869853333	88.53882752946666	-0.44156436993685577	0.9799332379146637	-1.162724548392898	CAPN3
ENSG00000092531	1681.0353070275667	1653.3140820216333	0.029618047822791975	0.2959682027569934	0.023989204883975167	SNAP23
ENSG00000092607	2571.5710438095334	6.335809392833333	5.089521503467354	0.9999999999999918	8.66490536180842	TBX15
ENSG00000092621	10077.213818390801	4313.141960292267	1.759571188573969	0.9969652853907129	1.2242857068365824	PHGDH
ENSG00000092758	26.6395618311	9364.5882031994	-3.2830570694840477	1	-8.457501391731622	COL9A3
ENSG00000092820	2932.6655239542333	22650.254224601333	-4.529759039323396	0.9999999999999984	-2.9492427995597117	EZR
ENSG00000092841	28301.615708161335	14749.1899221512	1.340307356908505	0.9975630899796475	0.9402486985645205	MYL6
ENSG00000092847	1748.0642179766999	2346.0786837957667	-0.6613032103841505	0.989211641465734	-0.4244932143481834	AGO1
ENSG00000092850	6.8483470923	69.92576155453334	-1.1372134019190894	0.9976247934062266	-3.3519963327396916	TEKT2
ENSG00000092853	90.67699890646666	10.993844074233333	1.1336233909494151	0.9922977437287214	3.044040720797131	CLSPN
ENSG00000092871	225.0815852117333	581.0026474484333	-0.8604115821607256	0.9933075619255982	-1.3680967083552371	RFFL
ENSG00000092929	84.234637411	7899.980389909733	-4.012633227091207	0.999999999999999	-6.551291668182562	UNC13D
ENSG00000092931	686.8274055534666	505.90073947256667	0.3748908845291169	0.9582906666331422	0.4410932584884485	MFSD11
ENSG00000092964	12106.1322055297	3810.3323247060002	2.651012090763382	1	1.6677492758039865	DPYSL2
ENSG00000092969	69.84487673906666	2944.857329988133	-2.9560567407886733	1	-5.3978996360688525	TGFB2
ENSG00000092978	541.3268377567666	453.9630123635333	0.2069327555842832	0.8941375791438155	0.2539251598253719	GPATCH2
ENSG00000093000	1471.3238479674	1027.9265808193334	0.6118526384935032	0.9791963593120971	0.5173776037398703	NUP50
ENSG00000093009	77.13831070593334	15.3200280528	1.0149454168182792	0.9939386346085116	2.3320286129325445	CDC45
ENSG00000093010	6270.0511033096	4885.3104330046335	0.7774044483423102	0.9901313133545675	0.3600269616226762	COMT
ENSG00000093072	289.64474922073333	719.0208603958333	-0.6302969796328762	0.9862762062063941	-1.3117491154898842	CECR1
ENSG00000093100	16.331357259033332	21.627318237500003	-0.10662955123294986	0.8395281554673488	-0.40521008914286777	XXbac-B461K10.4
ENSG00000093144	2010.9255235690334	2523.087203494233	-0.5189125347496658	0.9843070666708936	-0.32733041879141284	ECHDC1
ENSG00000093167	3635.5489135544	2181.5221838767334	1.1322869318631004	0.9923061412988913	0.7368380614414045	LRRFIP2
ENSG00000093183	2106.461248995	1668.6238995309334	0.4669571695336687	0.968586310360077	0.33616256171265124	SEC22C
ENSG00000093217	251.23295807086666	118.49495839056667	0.4382931762694175	0.9640609972327948	1.084200058996474	XYLB
ENSG00000094631	1690.5984012494666	3654.6629981219667	-1.3686544605292992	0.9982708312288959	-1.1122043885543256	HDAC6
ENSG00000094755	1.9973141656	5.4977110575333334	-0.5715730839850143	0.989480390288151	-1.460769807360423	GABRP
ENSG00000094804	188.51145829333333	65.8993437554	0.5185503354715956	0.9702146295868296	1.5163162138564765	CDC6
ENSG00000094841	367.28117812356663	487.1382729691333	-0.2787126352810654	0.9515389423676743	-0.4074463708963546	UPRT
ENSG00000094880	1168.2813823119666	1027.1770169636	0.182738871608836	0.8794759723169683	0.1857029636184349	CDC23
ENSG00000094914	1688.0434787819668	2780.6555650365667	-0.7319626862851705	0.9913092958693375	-0.7200729877404517	AAAS
ENSG00000094916	2940.272946397133	6971.7321384235	-1.4037338598884843	0.9973903635442914	-1.2455670535258991	CBX5
ENSG00000094975	1433.7063078687665	5030.2307032901335	-1.2687806654712768	0.9971790870969119	-1.81087504754406	SUCO
ENSG00000095002	727.5546251999	1537.2625493399667	-0.9230280666834958	0.9942929886600227	-1.0792361086767006	MSH2
ENSG00000095015	166.43272056746667	825.4412155062	-1.3741553926529213	0.99826039667867	-2.3102263817550464	MAP3K1
ENSG00000095059	1176.5083800009002	1343.3180194735	-0.19672716816517088	0.9174368658143122	-0.19128929477881745	DHPS
ENSG00000095066	1285.8882358185	1273.4771217316668	0.013448145275745012	0.06520815470597818	0.013992213379709987	HOOK2
ENSG00000095139	10058.006001812	4351.153735426266	2.312056383507595	0.9999968558627846	1.2088744230682538	ARCN1
ENSG00000095203	34.98984707366667	2715.8328518414664	-2.6315465910715288	0.9999999999999997	-6.278314521080391	EPB41L4B
ENSG00000095209	191.4356627047	781.0626405249666	-1.2242535662826655	0.9973217525807775	-2.028578640169785	TMEM38B
ENSG00000095261	1399.9054304620333	1199.0090876181666	0.2306242175543407	0.908978671847231	0.22348677693042363	PSMD5
ENSG00000095303	2376.3088487771665	80.36661698583333	2.7874291282978114	0.9999999999999998	4.885982191857796	PTGS1
ENSG00000095319	1901.9364686892	1955.0842089865334	-0.05455392901566076	0.6495763438713398	-0.039761692378383943	NUP188
ENSG00000095321	3696.766123153967	1773.0936253658333	1.720520338355828	0.9993722922418451	1.059995056498402	CRAT
ENSG00000095370	7.524034606033333	44.2280868227	-0.7974776828853964	0.9934015741146709	-2.555384447312354	SH2D3C
ENSG00000095380	1141.8512758628333	795.3071360803	0.4328446879498412	0.9640347635499796	0.5217907334066598	NANS
ENSG00000095383	1096.658480092	2425.6777895663	-0.9515997508610243	0.993521764863877	-1.14527361191536	TBC1D2
ENSG00000095397	441.99876983506664	2029.7739323578332	-2.039475355967697	0.9995400109745858	-2.199204795635567	WHRN
ENSG00000095464	14.894136742866667	15.8910862221	-0.027592560691410688	0.2985802292720825	-0.09347323420009022	PDE6C
ENSG00000095485	530.1609578243333	403.84727485736664	0.3075340468834361	0.9381386604603023	0.3926206267927654	CWF19L1
ENSG00000095539	146.99824019753333	634.9871130206666	-1.1045762547175784	0.9965162270604492	-2.11092842906377	SEMA4G
ENSG00000095564	3075.1191225604002	2406.312952903767	0.5750379050953752	0.975723557232904	0.35381801365274934	BTAF1
ENSG00000095574	561.2633300983666	504.5591189359667	0.13178353243508817	0.8375805868052967	0.15365448542871496	IKZF5
ENSG00000095585	2.250278327566667	64.94209920393334	-1.5601897642460925	0.9995327163700983	-4.850978660856852	BLNK
ENSG00000095587	26.1484880532	109.89565877893332	-0.5885689120219764	0.9895499839226384	-2.071334961366854	TLL2
ENSG00000095596	2.3163255725333336	373.49690155046665	-3.3066364950663085	1	-7.333114418104675	CYP26A1
ENSG00000095637	470.1765807261	1207.3278542748333	-0.7920679926959671	0.9934087362798977	-1.3605429124539843	SORBS1
ENSG00000095713	3.3704673452333336	2755.7943803459666	-4.099997090287662	0.9999999999999988	-9.675303884335607	CRTAC1
ENSG00000095739	275.9619726735	3049.2256424990333	-2.6729433987575995	0.999999999999999	-3.4659015299816343	BAMBI
ENSG00000095752	529.7855694373334	68.54783389583334	1.283452644813858	0.9960692419110222	2.950225564568561	IL11
ENSG00000095787	3906.9028232601	4026.980585266	-0.1002871065991915	0.8294203307964892	-0.043673145144632844	WAC
ENSG00000095794	405.1231322886	725.9020942686334	-0.6013934254348141	0.9877064046882151	-0.8414145140711902	CREM
ENSG00000095906	1497.1452979583332	1795.5588642097332	-0.35787503998545733	0.9666558875921238	-0.262218708222017	NUBP2
ENSG00000095951	1058.3581903002332	2007.5602318124	-0.6973401810285369	0.9894320643641185	-0.9236152976434192	HIVEP1
ENSG00000096060	358.63956632266667	143.09001690266666	0.6558872571940634	0.9782647719692062	1.3256116382554906	FKBP5
ENSG00000096063	1109.8657703222334	1139.8203206267	-0.043010394059858195	0.5275515224072471	-0.03842121395191983	SRPK1
ENSG00000096070	2206.6894002813	1718.6119551827333	0.5420043169312941	0.9711502991746704	0.3606397432728656	BRPF3
ENSG00000096080	403.1989624055	670.8718009985	-0.471540743159263	0.9829919548450674	-0.734545177429438	MRPS18A
ENSG00000096092	727.4324629804667	1323.5900968415333	-0.7122410051054999	0.9893116232003222	-0.8635711872958913	TMEM14A
ENSG00000096093	769.3837836253	2806.7336332834	-1.4123368805623526	0.9977795781360169	-1.8671168273843328	EFHC1
ENSG00000096384	19091.8400891529	26188.2514987736	-1.877394165352512	0.9998600564780975	-0.45596358130046066	HSP90AB1
ENSG00000096395	4.9425392060333335	2.3309568144	0.46042356862552347	0.9675470905205298	1.0843301340597562	MLN
ENSG00000096401	1627.0147680300333	1906.2308978387666	-0.3122683000810377	0.957897747838087	-0.22849553445035112	CDC5L
ENSG00000096433	3177.9207241592667	1420.1192216047334	0.7521861210582587	0.9844926870160944	1.1620710842231656	ITPR3
ENSG00000096654	271.3944622577	452.5020469157	-0.47446499027176225	0.9833237815676923	-0.737533035121174	ZNF184
ENSG00000096696	6173.522244593667	19887.687869239333	-2.520994040343661	1	-1.687709813687117	DSP
ENSG00000096717	1137.4686242694668	925.9460799148334	0.34008471498493176	0.9493090398550259	0.2968266614047592	SIRT1
ENSG00000096746	4096.4605061922	4698.960178075933	-0.35063505911640475	0.9660089681503506	-0.197963635564124	HNRNPH3
ENSG00000096872	449.9846567807	605.6923568046667	-0.31992304487660095	0.9599678790307902	-0.4287093958119582	IFT74
ENSG00000096968	667.5200726937667	499.6451501005667	0.33379971371850264	0.9472995046071262	0.41790736907043485	JAK2
ENSG00000097007	7800.3606730542	7698.463714012067	0.07040246051918338	0.7082001195434029	0.018970258897199933	ABL1
ENSG00000097021	722.6240047279667	462.7671994881	0.43441033758330555	0.9640160921874731	0.6429585690391826	ACOT7
ENSG00000097033	5579.152271773367	3514.7665529924334	1.3215966842837765	0.9981153657524447	0.6666170571617871	SH3GLB1
ENSG00000097046	140.04588798326665	140.55967556543334	-0.0029752453697456088	0.007577177531602253	-0.005283142756225304	CDC7
ENSG00000097096	223.03495669576665	444.6887343545333	-0.5730354050920397	0.9895942821009546	-0.9955260120140875	SYDE2
ENSG00000099139	435.0164052638	986.6170553767333	-0.6672965016887376	0.9888571407466514	-1.1814204183646182	PCSK5
ENSG00000099194	8631.522018916367	8460.9842770291	0.028713114662682112	0.28128726218687117	0.028789472384996653	SCD
ENSG00000099203	466.6949558947666	366.6929588172	0.2449181016075892	0.917689025284719	0.3479073106305164	TMED1
ENSG00000099204	430.4345204846	7673.615898501066	-2.310028905822434	0.9996276899382627	-4.156040862331038	ABLIM1
ENSG00000099219	520.9227075386333	2022.8812590475	-1.107288742831531	0.9967067640972652	-1.9572704056526569	ERMP1
ENSG00000099246	3813.0229663658333	3166.8350353280666	0.48047970614541935	0.9700784054387865	0.26789350323294386	RAB18
ENSG00000099250	18813.007298181965	762.1540792532667	8.663016390069496	1	4.625503988291886	NRP1
ENSG00000099251	40.6210012629	43.511659839766665	-0.03463690056916847	0.4095954075810706	-0.09917625151711608	HSD17B7P2
ENSG00000099256	506.4100484635333	498.22589144436665	0.013823680318307493	0.06946742779153581	0.02350603532579009	PRTFDC1
ENSG00000099260	68.33748053586666	1482.5690408528333	-2.6070593127394837	1	-4.439278420584049	PALMD
ENSG00000099282	28.5906841499	579.9275658839333	-1.637411006806659	0.9999304322676714	-4.3422556680717666	TSPAN15
ENSG00000099284	788.1981423562667	1791.3228279259333	-1.1736383833567723	0.9951424694558522	-1.1843951053977486	H2AFY2
ENSG00000099290	1154.7499104255335	984.4936512893667	0.23447871259208136	0.9115600758843145	0.23012662652391525	FAM21A
ENSG00000099308	822.9452902318333	849.4871756572667	-0.03985978324535769	0.48521052610981397	-0.04579564499882293	MAST3
ENSG00000099326	889.2869769656667	1554.9523000980332	-0.7330192875580643	0.9914165361779578	-0.8061493611727172	MZF1
ENSG00000099330	456.5643283430333	399.1773653901667	0.14733439471036833	0.8541855691352618	0.19378822764228018	OCEL1
ENSG00000099331	6267.186416492	3697.809784091967	1.505224477007053	0.999125411986297	0.7611468923111386	MYO9B
ENSG00000099337	1331.9406918919667	406.7537644771333	0.9859645550449297	0.9908759628921013	1.711302240995035	KCNK6
ENSG00000099338	13.099394443633333	173.47435989253333	-1.590054583056409	0.9999983917830617	-3.727150417488655	CATSPERG
ENSG00000099341	5431.4087221385	3462.166988496633	1.3701375894102619	0.9953563751985742	0.6496511214675447	PSMD8
ENSG00000099364	1217.7370336712333	1717.3628836889666	-0.4863809219780588	0.9842503124339332	-0.4959922955367046	FBXL19
ENSG00000099365	333.812794022	428.99440180966667	-0.20536144273866114	0.9217258512753785	-0.36191957146251397	STX1B
ENSG00000099377	342.4652139709	170.6997453041	0.5473980789657696	0.9717389867066082	1.0044965474740282	HSD3B7
ENSG00000099381	1621.5999146474333	1910.0636175995667	-0.30982917192649045	0.9573622113813853	-0.2362027722517396	SETD1A
ENSG00000099385	1205.6219830945	856.899069694	0.4892219687639302	0.970710062815259	0.4925804372644964	BCL7C
ENSG00000099617	2.6368908117000003	107.25658898656667	-2.411940552265358	0.9999999999346276	-5.346084634496989	EFNA2
ENSG00000099622	12828.9705372978	19260.888900428832	-1.338669334040335	0.9998614668347443	-0.5862688800852016	CIRBP
ENSG00000099624	2271.1740259344333	2240.5148459380334	0.026763133882740403	0.2497327091879057	0.019607969020757645	ATP5D
ENSG00000099625	514.0703740846334	619.3788401737667	-0.17996050527082602	0.9109017057217533	-0.26885622523697933	CBARP
ENSG00000099769	10.8615422745	1748.6298853995665	-2.8318273724428895	0.9999999999999992	-7.3308521790287555	IGFALS
ENSG00000099783	6420.027977555933	6476.756657306167	-0.029386060713575628	0.32731751690045385	-0.012691956190695533	HNRNPM
ENSG00000099785	992.9636140749667	920.3455393554333	0.10751751492616056	0.7996266413688078	0.1095652370775789	MARCH2
ENSG00000099795	1974.7679886961	1902.6130581988	0.07044351751353753	0.7083885123601277	0.0537009791102936	NDUFB7
ENSG00000099797	1035.8657994715334	2227.9099444119333	-1.0997527418608488	0.996323222542818	-1.1048538096189857	TECR
ENSG00000099800	1552.3709664833334	1853.5531535211	-0.36877481153665126	0.9690687527603528	-0.2558201310688873	TIMM13
ENSG00000099804	1817.567840589	2370.6369002415668	-0.5044682995219549	0.9846000305431846	-0.3832654950118061	CDC34
ENSG00000099810	739.4704838357334	754.8404090878	-0.02843343773289935	0.3120936882767644	-0.029679094301462552	MTAP
ENSG00000099814	3610.4402233353	3089.689418601067	0.4301872587383933	0.9642875224119256	0.22471293359087008	CEP170B
ENSG00000099817	6330.122451418333	4143.1027346083665	1.2402200804279022	0.997002613880597	0.6115218131605896	POLR2E
ENSG00000099821	1186.9182452968334	2181.1171329472	-1.1772498589690348	0.9954701990023598	-0.8778466835428154	POLRMT
ENSG00000099822	230.93243795703333	239.23675695896665	-0.027338020223554062	0.2944864364794223	-0.05096823028718356	HCN2
ENSG00000099834	7.351723255166667	2612.0137799692334	-2.428614845619892	0.9999999999999755	-8.47286433315324	CDHR5
ENSG00000099840	116.55430265813334	258.2752797644	-0.5173611515265097	0.9843486676774009	-1.147907302532288	IZUMO4
ENSG00000099849	110.39973035183333	773.7498146560333	-1.316058005038686	0.9994584524305609	-2.809130510364658	RASSF7
ENSG00000099860	9627.0480955531	2452.2034086741664	2.3743263166709525	0.9982814148376513	1.9730148432811716	GADD45B
ENSG00000099864	626.4412408050333	6852.191068048866	-2.024569852205089	0.99835131910842	-3.4513142819194056	PALM
ENSG00000099866	47.439322555	48.9922745849	-0.022993985817848957	0.22516012788219453	-0.04647086578711883	MADCAM1
ENSG00000099875	4846.731096396334	3840.972384368233	0.5088111974480474	0.9709607542210227	0.3355404506419598	MKNK2
ENSG00000099889	419.3146929687	5929.3020720705	-3.2527947309150234	1	-3.821757008775143	ARVCF
ENSG00000099899	1362.4689888107334	1544.7953191287	-0.22156675820146968	0.9295643553713104	-0.18119230486281349	TRMT2A
ENSG00000099901	1528.3245586326334	1004.1112409315334	0.6197658126523031	0.9779076921285712	0.6060318422694966	RANBP1
ENSG00000099904	3482.9399583275	1831.3192500653665	1.250976888602814	0.9948637850240489	0.9274222877441124	ZDHHC8
ENSG00000099910	1091.2539217795334	1247.2008584671999	-0.18963714996384004	0.9143884918320124	-0.19270698751477341	KLHL22
ENSG00000099917	4469.1191496123665	3004.8509607082333	1.0212467905083122	0.9939867519323581	0.5726970727615084	MED15
ENSG00000099940	1418.9999554398335	1217.7150248504	0.24507355113536128	0.91776450480937	0.22069799733507475	SNAP29
ENSG00000099942	2243.8454143725003	2066.2478217841667	0.15325917959148783	0.858196908651183	0.11895998888795897	CRKL
ENSG00000099949	4246.990060076967	3796.286542595133	0.25908993997852775	0.9229203474411207	0.16185184144736772	LZTR1
ENSG00000099953	143.84773255603332	1261.1872464290668	-1.1429531367902808	0.9970252668385259	-3.1321681007194146	MMP11
ENSG00000099956	2385.0626054887002	3259.115657785667	-0.7390186011968432	0.9918796264065153	-0.45045341457117294	SMARCB1
ENSG00000099957	251.53344480386667	183.1351168328	0.2250081439809777	0.9051446549855304	0.4578417790302435	P2RX6
ENSG00000099958	5.602723417033333	62.041553537300004	-1.311708167045953	0.9993230981961515	-3.4690346326681087	DERL3
ENSG00000099960	32.90530706173333	30.444011693466667	0.039357753315066434	0.44519647533723583	0.11216180532433295	SLC7A4
ENSG00000099968	2275.3264751491333	9918.227116433167	-2.25700485458082	0.9999999999738707	-2.1240086966334335	BCL2L13
ENSG00000099974	43.6253535677	32.64327490626667	0.20347517118387023	0.8923117897473135	0.4183810222792186	DDTL
ENSG00000099991	2648.3800953397	3880.177761590167	-0.7135382998439381	0.9893859793800805	-0.5510125552412384	CABIN1
ENSG00000099992	641.9488601081	622.0216224889333	0.037515871014081846	0.4186202430755571	0.045493640124577184	TBC1D10A
ENSG00000099994	176.13006532476666	578.1559733816666	-0.7402442095264046	0.9919451856676729	-1.7148175540681483	SUSD2
ENSG00000099995	3820.604788591	3814.5498902698664	0.004485458156204678	0.004052919047845216	0.002288198204126008	SF3A1
ENSG00000099998	445.3862697613	968.6229403192333	-0.5058799391052009	0.9845913596247293	-1.1208780874924666	GGT5
ENSG00000099999	913.4845983103334	899.9611895730333	0.020594003807707525	0.15527103662994357	0.021517617483199736	RNF215
ENSG00000100003	372.9072799786	2014.2163657023334	-1.3798685644687763	0.9983293012922965	-2.4333297978417257	SEC14L2
ENSG00000100014	1533.8783419139334	1235.4374368771666	0.3954692933988391	0.9643955084819164	0.3121621076353905	SPECC1L
ENSG00000100023	1941.8062924461333	1459.5432632924667	0.5613435119336423	0.9729646512261027	0.4118823145524916	PPIL2
ENSG00000100024	2.1651764888	14.907328826699999	-0.9546732111648325	0.9933348135452768	-2.783465238683102	UPB1
ENSG00000100027	17.706085622133333	140.9572486463	-1.1862442048237813	0.996375948165714	-2.992940461347454	YPEL1
ENSG00000100028	2010.0902569864668	2145.6314323896	-0.13244726591957395	0.8747737116564908	-0.09414199455579861	SNRPD3
ENSG00000100029	2791.5879952521	2389.5362774530668	0.3666485950020084	0.9558036264111545	0.22435536240289922	PES1
ENSG00000100030	5397.778339032233	3744.109212132567	1.1312718708626146	0.9923124922468255	0.5277432158405078	MAPK1
ENSG00000100031	42.58054180716667	274.5328032718	-1.0007031997986522	0.9978406736281799	-2.688712331439898	GGT1
ENSG00000100034	2219.7994317326	1367.2407769818333	0.9477301415942297	0.9908208864490209	0.6991619987453215	PPM1F
ENSG00000100036	347.4470764885	722.5140036190332	-0.6345137664685805	0.9868739273874048	-1.0562323081909786	SLC35E4
ENSG00000100038	13.346226447700001	15.686623490599999	-0.09884988087814199	0.8270098761340322	-0.23310296132990155	TOP3B
ENSG00000100053	2.049350963933333	7.5478291074333335	-0.8464438226234238	0.9930474873938088	-1.8808946829453048	CRYBB3
ENSG00000100056	816.3673117665667	781.4592722749334	0.06142199328623613	0.6592788217971328	0.06304773096562394	DGCR14
ENSG00000100058	491.4951839354667	355.06570372403337	0.3128612755893431	0.9400822496052029	0.4690912647248081	CRYBB2P1
ENSG00000100060	2.167171509066667	6.2938041511666665	-0.754944069993513	0.9922330830194652	-1.5381189537099103	MFNG
ENSG00000100065	297.7902180557667	488.2402423611	-0.41687073559440124	0.9769940283850719	-0.7132948472576699	CARD10
ENSG00000100068	104.12234761556667	131.51930261893332	-0.159549528892188	0.9002746007503525	-0.33699480902559326	LRP5L
ENSG00000100075	4207.0045919460335	2861.4799557306	1.018574416237884	0.9940058957295882	0.556031891765356	SLC25A1
ENSG00000100077	50.16355824276667	374.2984385569	-1.5660079754503688	0.9997641224322632	-2.899477438514457	GRK3
ENSG00000100079	17.394307587666667	11.7849885549	0.26457695019545	0.9240100660948855	0.5616648934750509	LGALS2
ENSG00000100083	1921.9328932993667	2866.3680400828666	-0.7468011954808204	0.992090060645966	-0.5766658992628977	GGA1
ENSG00000100084	393.9325626034333	411.37514551059996	-0.046562446661995334	0.570257404051915	-0.0625059560984621	HIRA
ENSG00000100092	175.68965411213333	186.0374618011	-0.04823495167398689	0.5886791382134686	-0.08256392428027005	SH3BP1
ENSG00000100095	28.241738724999998	137.5134301774	-0.7311551281372026	0.9912276443090628	-2.2836717084583507	SEZ6L
ENSG00000100097	72447.72573137087	6067.501851043533	3.432849258632041	0.9999999999999993	3.5777658529975613	LGALS1
ENSG00000100099	1249.9606601146	2906.8583406422	-1.2954009219828642	0.9992839653089319	-1.217578076805733	HPS4
ENSG00000100100	1351.5545051660001	1918.3059426476334	-0.520095712939281	0.9842825323196036	-0.5052131344407738	PIK3IP1
ENSG00000100104	363.9528661274667	401.6756399768	-0.09995123314913491	0.8288572525228156	-0.1422793446654254	SRRD
ENSG00000100105	809.4329238970666	2211.5065770186334	-1.5586913605389068	0.9994611760462767	-1.4500460955030534	PATZ1
ENSG00000100106	7125.787622418066	7070.268129124934	0.023711347514484775	0.2018741544837569	0.011284557826877128	TRIOBP
ENSG00000100109	1101.8382168510666	1105.8877553979332	-0.005877812894729582	0.019802889621650777	-0.005292555149496707	TFIP11
ENSG00000100116	687.7359250265333	572.2826917828	0.1990066367887916	0.8899007345635364	0.26512673470221765	GCAT
ENSG00000100122	4.6488935473	4.084167358833334	0.0669604945176122	0.6913469520350652	0.1868454052637758	CRYBB1
ENSG00000100124	793.8370497977	994.3275204749333	-0.27983931837239223	0.9518310210389629	-0.32487824076817295	ANKRD54
ENSG00000100129	4874.539576063967	2986.4599746040667	1.196853500190827	0.9955826563823152	0.7068295692494142	EIF3L
ENSG00000100138	2782.627004739233	2612.8337798521666	0.1487082936680465	0.8551453954636851	0.09083218867507557	SNU13
ENSG00000100139	2951.7038474987667	3992.9294808646337	-0.49849918363028933	0.984550465097572	-0.43589961362672164	MICALL1
ENSG00000100142	7.8415931278999995	8.955252833000001	-0.055378695602332835	0.6567727841139073	-0.1915873767570758	POLR2F
ENSG00000100147	91.22478584293333	97.833880798	-0.05026425611898739	0.6095931283977695	-0.10090831166481036	CCDC134
ENSG00000100150	365.1458964197667	511.4462857056667	-0.3408158365037514	0.9655296876307449	-0.4861097124946351	DEPDC5
ENSG00000100151	453.75241524266664	1530.4824055183	-1.5241676467168581	0.9996567729208644	-1.7540092322370595	PICK1
ENSG00000100154	2620.3883996985664	2577.765921411033	0.03218273966435955	0.337081007446155	0.023659403850687443	TTC28
ENSG00000100156	54.55788214976667	4163.145494673034	-2.5965993946570847	1	-6.253742526487467	SLC16A8
ENSG00000100162	53.666424499966666	17.378819358933335	0.6620771218183288	0.9783189123427578	1.6266896973583556	CENPM
ENSG00000100167	7.666587023333333	1437.4710914641335	-3.0483287624923228	1	-7.550732759252171	SEPT3
ENSG00000100181	109.73644720303334	481.1491816463334	-0.923457382215539	0.9942576678666265	-2.1324415015982443	TPTEP1
ENSG00000100191	1.9995801239666666	5.989275584233333	-0.9704459521387818	0.9940711538934889	-1.5826844248298755	SLC5A4
ENSG00000100196	3936.3845945870335	272.1045550703	3.204984511437173	1	3.854638169635398	KDELR3
ENSG00000100197	23.156282525399998	125.33983517253334	-1.08681999266203	0.9966533644230805	-2.4363694320844997	CYP2D6
ENSG00000100201	21401.51404764713	32721.168584398267	-1.0910941485680932	0.9964355076613206	-0.6125114092229513	DDX17
ENSG00000100206	17.129481716966666	9.281584254966667	0.29255627209381396	0.9317222616912869	0.8840385185680538	DMC1
ENSG00000100207	1457.1181807972334	1523.9701236108	-0.0872522147557343	0.803620358197965	-0.06471672691738431	TCF20
ENSG00000100209	387.96407079156666	220.03957903783333	0.5824904261809927	0.9776105652077545	0.8181600030975678	HSCB
ENSG00000100211	522.5873188291666	539.8031775814333	-0.03745794428097613	0.45169875507656665	-0.046761352874387235	CBY1
ENSG00000100216	1630.6878330232	1373.8395082599334	0.30093882271687006	0.9354349120204184	0.24726715090689988	TOMM22
ENSG00000100218	4.818098004633334	18.4579595543	-0.5992927565658956	0.9880650058872888	-1.9377074334913493	RSPH14
ENSG00000100219	6916.9369420324665	2500.4305791102333	2.8777058230043395	1	1.4679567529822404	XBP1
ENSG00000100220	2595.9211293007997	2530.5148274204666	0.05342140056671308	0.601381896171802	0.036815623482878604	RTCB
ENSG00000100221	2694.1238988357	2103.9042297204332	0.5259575777442378	0.9699117126465545	0.35674716550709795	JOSD1
ENSG00000100225	2877.2977604033	3794.1426477293003	-0.5574575329343907	0.9880318397923318	-0.3990593928005865	FBXO7
ENSG00000100226	1657.1469600701666	2426.3543148586	-0.6602684930198959	0.989269670941297	-0.5500886890790255	GTPBP1
ENSG00000100227	3362.0018260932334	2999.7018613134	0.34226259624495375	0.949923659835261	0.16450138898863023	POLDIP3
ENSG00000100228	297.64038155743333	546.8773208712333	-0.6056938675410727	0.9869997274756851	-0.8776469609517853	RAB36
ENSG00000100234	38793.87758557883	139030.19563665803	-1.8067438361292896	0.9999997383541265	-1.8414973618031458	TIMP3
ENSG00000100239	2821.8405379093665	3226.1748733953664	-0.371925909522403	0.9699799064602445	-0.19318817766330368	PPP6R2
ENSG00000100241	6536.373716170867	5566.739548373067	0.5056067791965011	0.9711307223485683	0.23165788645219068	SBF1
ENSG00000100242	3546.4804301427666	1983.8298604132667	1.512769930558901	0.9982701822839785	0.838099685775164	SUN2
ENSG00000100243	25127.0942031586	5735.695987003433	7.68477871818223	1	2.131203378855573	CYB5R3
ENSG00000100246	574.5665379057666	622.1695843282	-0.09600828604259355	0.8218805662841082	-0.11483389391775217	DNAL4
ENSG00000100249	3.9169608863333334	120.0935036801	-1.4585087617232395	0.9997454757336293	-4.938279579985906	C22orf31
ENSG00000100253	19.574848899366668	12.564469988366666	0.247636111063881	0.9190135724217576	0.6396513564517519	MIOX
ENSG00000100258	5876.677545982233	4004.019109533833	1.142731970633507	0.9931112785860523	0.553551880065031	LMF2
ENSG00000100263	1162.4557029430666	1599.4779900001	-0.5224680382709164	0.9842330170237747	-0.4604253987539658	RHBDD3
ENSG00000100266	2920.523206468133	2292.953810301033	0.505632970085498	0.971129941109376	0.3490195551878274	PACSIN2
ENSG00000100271	450.99704404653335	372.5780095873	0.20705174493771794	0.8942018396374402	0.27557545210170803	TTLL1
ENSG00000100276	4.749249739	15.439197072433334	-0.6467200052977335	0.9889826099493426	-1.7008261987365172	RASL10A
ENSG00000100280	2802.8478967947667	3498.794297180367	-0.5441169445948288	0.9860886263363512	-0.3199643922229459	AP1B1
[truncated: 21,842 more rows]
