# Supplementary material for: Mutant PRPF8 Causes Widespread Splicing Changes in Spliceosome Components in Retinitis Pigmentosa Patient iPSC-Derived RPE Cells
Source: Front Neurosci. 2021 Apr 29;15:636969. doi: 10.3389/fnins.2021.636969 (PMC8116631; doi:10.3389/fnins.2021.636969)
Supplement: Supplementary file 1 [file Data_Sheet_1.zip › Supplemental_Information/Supplementary File_2.csv]

gene_id	Healthy_mean	Patient_mean	theta	prob	log2FC	gene_name
ENSG00000000003	997.4416353232	949.5074090653	0.10990153127787035	0.7477000505033364	0.07105316754416577	TSPAN6
ENSG00000000419	1394.7858378099666	1456.7232576710667	-0.12359560559482263	0.7777388236630312	-0.06268320546998433	DPM1
ENSG00000000457	308.5836774759	314.75833066393335	-0.028195084368015898	0.1759358841547224	-0.028582809436747795	SCYL3
ENSG00000000460	99.4214793933	79.6637097031	0.23030208856866818	0.8864334981404864	0.3196349074638834	C1orf112
ENSG00000000938	4.292265136966667	6.05186788	-0.22997174629506234	0.8775500499043437	-0.4956412966445702	FGR
ENSG00000000971	1331.1505799727	982.6197427804334	0.8098211317122552	0.9795986543700262	0.43796864728259893	CFH
ENSG00000001036	2864.637465992567	2720.7500690235	0.18134820465405782	0.8566211915816735	0.07434813517448362	FUCA2
ENSG00000001084	710.5076198792333	675.1941173105666	0.08563130671119701	0.6577044915506292	0.07354778732610324	GCLC
ENSG00000001167	729.7988388575667	779.1079575488667	-0.12254065333149605	0.7756676927192928	-0.09432439448657334	NFYA
ENSG00000001460	350.72011537506665	294.3215601151	0.23908678373279713	0.8935767187921997	0.2529269492481173	STPG1
ENSG00000001461	2632.2925974401332	1816.1889396414333	1.0594332756221951	0.9773159532359363	0.535405568272942	NIPAL3
ENSG00000001497	1227.6272317601668	1139.2198054378332	0.21515144290049135	0.8743825191678771	0.10782642074284075	LAS1L
ENSG00000001561	464.1757479895667	52.48731226743333	2.5626225980392827	1	3.144630519417576	ENPP4
ENSG00000001617	1196.8167262913	671.0030922576	1.2835184960468864	0.9944324285976495	0.8348109229953858	SEMA3F
ENSG00000001626	6.0141328277333335	3.3931733226333334	0.2665446044089003	0.9037785153219229	0.8257216070163406	CFTR
ENSG00000001629	3363.4782888122	3413.3803589827335	-0.060617653806445695	0.4907198756742114	-0.021247239812222016	ANKIB1
ENSG00000001630	373.0671446019667	438.2006165450667	-0.2553540360119761	0.8896170630312008	-0.23215620417557747	CYP51A1
ENSG00000001631	1342.7354296029	1353.2395537396333	-0.02256547805466012	0.12693078625087928	-0.01124218479669407	KRIT1
ENSG00000002016	481.48275007766665	475.4927877765667	0.016784385387829476	0.053731207035793704	0.018060653430572372	RAD52
ENSG00000002079	2.2651907585333335	2.4564579855333335	-0.0739923446786702	0.591630367393803	-0.11694701482813678	MYH16
ENSG00000002330	892.4828795726334	847.5832812487	0.11421998011740397	0.7590021930322679	0.07446936376426543	BAD
ENSG00000002549	2322.8203895101333	2151.072146997133	0.18426716507213028	0.858549338211749	0.11082168946800777	LAP3
ENSG00000002586	34055.565593052364	35611.29258415347	-0.2992902432141047	0.9019165809027967	-0.06444420961707664	CD99
ENSG00000002587	2.0585125479666666	2.0585125479666666	0	0.0025350847088160267	0	HS3ST1
ENSG00000002726	2.1720974307666667	4.2055606399	-0.3738027025193444	0.9293698666897138	-0.9532093202468441	AOC1
ENSG00000002745	9.9886506843	12.7105764929	-0.11985224424610381	0.7703749693688642	-0.3476677557914719	WNT16
ENSG00000002746	244.96726558496667	211.674362142	0.16147144251250653	0.8335912406097997	0.21074243640834842	HECW1
ENSG00000002822	1012.5983818448334	1145.2146826388	-0.300061889016498	0.9023952776762463	-0.177555988258912	MAD1L1
ENSG00000002834	18679.998795268235	20799.2380436345	-0.4817874537264305	0.9511829271093034	-0.15503631584325578	LASP1
ENSG00000002919	706.2502218840333	696.4722490509333	0.026869771522061797	0.1386322634033318	0.020113545907283904	SNX11
ENSG00000002933	9.821426977366666	30.90342854916667	-0.481283241244159	0.9510883714725396	-1.6537623480186876	TMEM176A
ENSG00000003056	2563.2343332818336	2084.349912503467	0.8345194198628134	0.9722051691082398	0.2983678852461034	M6PR
ENSG00000003096	3.1774455941666666	10.849983590933332	-0.7071195665311478	0.9619725832452857	-1.771753532800148	KLHL13
ENSG00000003137	2416.2303341447664	688.7466245385	1.9792390495207344	0.9999999994373793	1.8107127419509976	CYP26B1
ENSG00000003147	2.3486887691000002	23.519664073633333	-1.6702503036421852	0.9999999999999429	-3.323939998784654	ICA1
ENSG00000003249	14.7320910228	38.45417033416666	-0.6418858843183745	0.966599455635144	-1.3841778500502857	DBNDD1
ENSG00000003393	1470.9511095577334	1367.217421294	0.21899827916387937	0.8770992175502393	0.10550661081754409	ALS2
ENSG00000003400	128.29595158770002	213.09112310123334	-0.5925796360711204	0.9562006563128997	-0.7319948484026894	CASP10
ENSG00000003402	3319.454252663467	2639.8296012511	0.8558627403517605	0.9734004101629647	0.33050126151972814	CFLAR
ENSG00000003436	1460.3328513152333	1045.3467146746666	0.5361914885505631	0.949382957134501	0.4823157111500074	TFPI
ENSG00000003509	554.5253049299	599.3468490108667	-0.12938703663367468	0.7883920361088725	-0.11213785202431507	NDUFAF7
ENSG00000003756	3499.497030361033	3740.82078367	-0.20504300508731776	0.8569914896042429	-0.09620726670386572	RBM5
ENSG00000003987	40.9263423685	39.78145127336667	0.025512265048172396	0.12605860076799247	0.040933829009499066	MTMR7
ENSG00000003989	2.886543314033333	8.384919588933332	-0.4402686741439457	0.9416674080025139	-1.5384540745918607	SLC7A2
ENSG00000004059	3200.4182434528666	3803.1940806718	-0.922882546889361	0.9821096303997623	-0.24895110838052278	ARF5
ENSG00000004139	332.70364326913335	382.83357367226665	-0.187252993309982	0.8498782511879058	-0.20247969206109478	SARM1
ENSG00000004142	3407.9940395217	3397.1361615848	0.01438527364774262	0.038877936822777626	0.00460376788805012	POLDIP2
ENSG00000004399	9140.4069605388	12493.903756158199	-2.0788009567106402	0.9999999999999961	-0.45089401631331216	PLXND1
ENSG00000004455	2257.8861290643667	2410.773334033	-0.23837267478088148	0.8845839562192404	-0.09452328293393604	AK2
ENSG00000004478	1456.627232719	1279.2107404269332	0.311610901640073	0.907728913892191	0.18737776571427112	FKBP4
ENSG00000004487	3050.7094793375	3110.3557685359	-0.09838418788399833	0.7130124791056577	-0.02793481020280177	KDM1A
ENSG00000004534	5555.558231925634	5247.297813657066	0.15970015148075972	0.8308733018635843	0.08235720998527553	RBM6
ENSG00000004660	535.1346312174667	420.5836528119	0.2806106877308418	0.9062825444684369	0.3475091192303872	CAMKK1
ENSG00000004700	2016.4405868922	2061.141653535033	-0.06889523487169699	0.5566344885668415	-0.0316327603026252	RECQL
ENSG00000004766	712.1990649098667	612.3397970283	0.23142943464885904	0.8874053220051876	0.21794809210033939	VPS50
ENSG00000004776	4198.442366098533	5274.642873763967	-0.6015056207393318	0.956786428933357	-0.3292192344238185	HSPB6
ENSG00000004777	382.87584483296666	411.4108902938	-0.11021064705786954	0.7483618899128766	-0.10370333817408499	ARHGAP33
ENSG00000004779	1124.1861696093333	982.9481291648	0.31927942261378633	0.9102129082846562	0.1936937795653739	NDUFAB1
ENSG00000004799	36.17732462946667	17.45442427973333	0.4525091532383323	0.9390512992779977	1.051492950787584	PDK4
ENSG00000004838	36.76366647783333	41.79078247846667	-0.06582474679951339	0.5334190275976827	-0.18490411627063122	ZMYND10
ENSG00000004846	2.8443742051666665	2.1647720735333333	0.17917990634529976	0.855111402402186	0.393896144869408	ABCB5
ENSG00000004864	454.65261117026665	254.5376252969	0.8276460158281796	0.9748248860539214	0.8368857099162419	SLC25A13
ENSG00000004866	672.62853031453335	548.3668357628	0.37252098054811533	0.929856034481667	0.2946686515742644	ST7
ENSG00000004897	2677.0703325259333	2614.3268479583667	0.08705106144855171	0.6650184838265263	0.03421552144769843	CDC27
ENSG00000004961	1075.1192706148	975.4999917307	0.22902339728800225	0.8853173587297267	0.14028295138085728	HCCS
ENSG00000004975	2640.9099052111333	2146.2064911656666	0.6573744737255769	0.9560476007903713	0.299246197142075	DVL2
ENSG00000005007	4622.114294941834	5672.7849991033	-1.17427453189521	0.9893886984720323	-0.29550425131552044	UPF1
ENSG00000005020	1470.6528653314333	1195.9482552400666	0.4853294852681024	0.944421555886559	0.2983017811045211	SKAP2
ENSG00000005022	3696.7446194768	2740.5631880748665	1.3721374178162882	0.9915869348324734	0.43178298320827185	SLC25A5
ENSG00000005059	686.5387777811667	720.8291181873	-0.08763973609696622	0.6688521135379382	-0.07031608014360173	MCUB
ENSG00000005073	541.4839527917334	574.5363151176333	-0.0941662846142403	0.6971968767172174	-0.08547950186841007	HOXA11
ENSG00000005075	792.2323455378333	699.2404499698666	0.2674303199783813	0.9038952065564985	0.18013496038867707	POLR2J
ENSG00000005100	932.8391787832667	856.2166877545001	0.21890318358920335	0.8770285485843823	0.12365242819874246	DHX33
ENSG00000005108	6.095328876566667	8.5391154783	-0.17074047602541484	0.8380683845757544	-0.48638257216515063	THSD7A
ENSG00000005156	655.7379225202333	803.6326082755	-0.3813735587992078	0.9314751967553788	-0.29341677323377346	LIG3
ENSG00000005175	965.5691716779332	874.7453440526666	0.20626830810767247	0.8691043373670566	0.14251653446333035	RPAP3
ENSG00000005187	3.3866339377666668	12.487549269533334	-0.610251587039213	0.9585580778942889	-1.8825664111201832	ACSM3
ENSG00000005189	130.69025949936668	144.5622690989	-0.09376232484992214	0.6955848144944942	-0.14553943716730905	AC004381.6
ENSG00000005194	1057.8203357073999	933.4108073129667	0.29964130975946285	0.9081211109439274	0.1805105388873642	CIAPIN1
ENSG00000005206	2352.8475478809332	2614.996493727667	-0.3418865913503272	0.9205408310836306	-0.15240116750463104	SPPL2B
ENSG00000005238	1640.4704365522666	1674.3199580466999	-0.05922656267109712	0.47876011518465067	-0.029465654563928974	FAM214B
ENSG00000005243	4623.014230894433	5707.208797069533	-0.8814211260730106	0.979408785747563	-0.3039515410954444	COPZ2
ENSG00000005249	140.2940448605	116.91616189996667	0.2211307186329832	0.8786923832805668	0.2629793968431977	PRKAR2B
ENSG00000005302	1186.5625040751333	1168.769971201	0.044350940421566426	0.32619308943698544	0.02179708172917173	MSL3
ENSG00000005339	4167.006806287233	4187.493248351867	-0.020620154444527933	0.11063444445627646	-0.0070754078445394875	CREBBP
ENSG00000005379	431.74930613423334	892.9514198125667	-1.1781169790583617	0.9883524351164019	-1.0483878298101303	TSPOAP1
ENSG00000005421	2.0306502116333336	2.0306502116333336	0	0.0025350847088160267	0	PON1
ENSG00000005436	450.5044021515333	345.39660283406664	0.3971334511074397	0.9304563540818359	0.3832873103194178	GCFC2
ENSG00000005448	388.84553408103335	494.1991590984333	-0.3918718199054463	0.9328146389718658	-0.34589538643653317	WDR54
ENSG00000005469	628.4498139278334	646.9891121123334	-0.06013923588960762	0.4865984822023517	-0.04194389390834222	CROT
ENSG00000005471	40.205129200866665	152.43703473866665	-0.8380911624662453	0.9684613346618863	-1.9227619784917986	ABCB4
ENSG00000005483	1994.1090870469	2131.9619626132335	-0.27037252562310987	0.8886677136644197	-0.09643736446426014	KMT2E
ENSG00000005486	1698.1133754078332	2163.297495494633	-0.7094924618476095	0.9627863127880151	-0.3492992932013807	RHBDD2
ENSG00000005513	16.7222727037	17.664037100633333	-0.028603840792408474	0.17961648075795067	-0.07904417172559809	SOX8
ENSG00000005700	3174.3019010301336	3404.5092063064	-0.2481041325145619	0.8891015865126817	-0.10100748813725019	IBTK
ENSG00000005801	302.05555032126665	302.34578290916664	-0.001179731136756621	0.0034606246722742595	-0.0013855599729199488	ZNF195
ENSG00000005810	5265.838942571167	3395.9199957618	1.407959058712839	0.9995092091812828	0.6328609258116923	MYCBP2
ENSG00000005812	1803.3470923808334	1511.4130229758332	0.5252141412100337	0.9462930183244073	0.2547791419113829	FBXL3
ENSG00000005844	4.076013705133334	5.842241310966667	-0.1859700170527994	0.8491460136797664	-0.5193630468122106	ITGAL
ENSG00000005882	815.9552303365666	840.5984176555334	-0.05775989238674213	0.4655884224254867	-0.04292674388577255	PDK2
ENSG00000005884	3903.5097919658333	4354.010133789	-0.38859383194886166	0.9325204705210489	-0.15757287666318784	ITGA3
ENSG00000005889	1505.9309551158667	2198.5963795145667	-1.3231756113117905	0.9978911649260692	-0.5459271512038198	ZFX
ENSG00000005893	9014.852384382533	7060.144493705667	1.3851288173900005	0.993376621589689	0.3526061579778523	LAMP2
ENSG00000005961	4.086493908266666	10.546002175166667	-0.5171729853652927	0.9552111720257287	-1.367760710389958	ITGA2B
ENSG00000006007	2822.1571412236667	2811.7818488199664	0.016963663173491197	0.05484411983275628	0.005313653501124037	GDE1
ENSG00000006015	1157.0895641438333	1306.2709998518333	-0.3061994566948938	0.9058043378357765	-0.17495369029860885	C19orf60
ENSG00000006016	562.7288792510667	2012.4458556961667	-2.314148448504102	0.9999999999999991	-1.8384380589046958	CRLF1
ENSG00000006025	313.60618282273333	500.9061975819	-0.6675032057158836	0.9636696451679199	-0.6755864589764489	OSBPL7
ENSG00000006042	5093.196034105366	4011.6971040746	1.3166002978823115	0.9967127332673825	0.344358564798133	TMEM98
ENSG00000006047	2.0161687570666667	2.1663581745	-0.06916757909446139	0.5585415321948918	-0.10365539028830624	YBX2
ENSG00000006062	339.54463936126666	286.62872970156667	0.24602266081510976	0.8980505843929382	0.24441803290175193	MAP3K14
ENSG00000006118	956.4628142730667	1627.9143721596333	-1.0433576345151947	0.983604806770304	-0.7672440311194683	TMEM132A
ENSG00000006125	7522.924647149934	8262.2542635315	-0.5413855721645673	0.9546533073488566	-0.13524181875138105	AP2B1
ENSG00000006194	1115.0275145961	1139.9128663407666	-0.055491168238858704	0.4442820293248604	-0.03184423985911085	ZNF263
ENSG00000006282	3278.5872881402997	4601.650945786267	-2.1282297599954645	0.9999999999999946	-0.4890772480797188	SPATA20
ENSG00000006283	164.68541109856668	96.87205989606667	0.36406931332073567	0.928696732343633	0.7655602327374295	CACNA1G
ENSG00000006327	8936.763067321566	8215.445830864533	0.30338443740164844	0.9078536119856715	0.12141350728338156	TNFRSF12A
ENSG00000006432	20.47063906296667	15.001594364166667	0.20936118300100687	0.87080701680225725	0.4484403038715626	MAP3K9
ENSG00000006451	2536.1987399138334	2647.7984961362336	-0.15400771441510372	0.8240189727659117	-0.06212553233048112	RALA
ENSG00000006453	279.1434500002	600.4684078233	-0.9795652014747025	0.9808406671499545	-1.1050816398568817	BAIAP2L1
ENSG00000006459	706.1232326294667	695.1074614849666	0.02843889066621176	0.1545544952378426	0.02268395329999933	KDM7A
ENSG00000006468	360.96850060180003	325.41013577776664	0.15552767294209033	0.8244107813281254	0.14961375954797548	ETV1
ENSG00000006530	661.6346258055667	654.8045625934334	0.021600275203025994	0.09080456707005391	0.014970363733236782	AGK
ENSG00000006534	3927.757545766167	2687.500688932467	1.2488351296493216	0.9849984110955943	0.5474407525954976	ALDH3B1
ENSG00000006555	2.8544619164333334	1.9979765976333332	0.23380327452859295	0.8894080184869998	0.5146791294659032	TTC22
ENSG00000006576	1857.301431176	1432.8290261709333	0.8279371174582125	0.9747121162382834	0.37434150804045735	PHTF2
ENSG00000006607	1854.1760391399	1771.2735537823332	0.1213985704601116	0.7763255753259486	0.06599118505636123	FARP2
ENSG00000006611	2.953636481233333	2.018878433266667	0.24007421857815184	0.8943276704145763	0.5489382359319395	USH1C
ENSG00000006625	528.6729239983333	481.8743071339333	0.15200374505668737	0.8193603337008591	0.13371856029476667	GGCT
ENSG00000006634	168.70568724066666	181.85434370433333	-0.07817630048036622	0.6177781954025668	-0.10827477670971379	DBF4
ENSG00000006638	142.1366120471	196.11044676376667	-0.3555518557803735	0.9221130562971416	-0.46438817275069016	TBXA2R
ENSG00000006652	2102.8324862819336	1648.1565902481	0.4373247376225936	0.9354472894775979	0.35148060961393035	IFRD1
ENSG00000006695	419.48615619916666	411.34303084796665	0.031678836563700144	0.18784706861517808	0.028281198958376712	COX10
ENSG00000006704	780.9977898922666	843.5681275221666	-0.15275565258208265	0.8227247704334633	-0.11118612115125932	GTF2IRD1
ENSG00000006712	2250.2224690288335	2156.5199656817667	0.1763691100770734	0.852633160336451	0.0613625680219718	PAF1
ENSG00000006715	2057.4257219825668	1987.7788005256	0.10227940955341999	0.7259848809842575	0.04968312369836003	VPS41
ENSG00000006740	74.794165962	99.7703078642	-0.28863637641574047	0.8952171843701975	-0.4156847837841185	ARHGAP44
ENSG00000006744	2454.6468887818	2045.0417678129	0.8007649955024359	0.980223489055737	0.2633851927656914	ELAC2
ENSG00000006747	53.413253298	120.20139264433334	-0.5177865515973152	0.9551964853438943	-1.1701839473178597	SCIN
ENSG00000006756	733.5332268884666	957.6822412161666	-0.5995042057497929	0.9565055707689598	-0.3846847322174608	ARSD
ENSG00000006757	320.28048724313334	535.737794664	-0.783640026138264	0.9617564670383411	-0.7421911712842615	PNPLA4
ENSG00000006788	5.246584806266667	13.2368001617	-0.5164704443995789	0.9552279055957615	-1.3351038795052381	MYH13
ENSG00000006831	2772.935601685567	2908.6219999375667	-0.21630950798007703	0.8641459346938437	-0.06892170638645403	ADIPOR2
ENSG00000006837	26.2619300359	22.615062082733335	0.0867498247701393	0.6634625221933044	0.21568898989635632	CDKL3
ENSG00000007001	3.4741000184	2.1790792740666665	0.32221608901274773	0.9117373504759823	0.6729206073465195	UPP2
ENSG00000007047	2392.3864561713667	2228.997792463533	0.23886733299694157	0.8934103620892173	0.10205526753149838	MARK4
ENSG00000007062	2.026909445533333	5.103783951466667	-0.6716010368136998	0.9613130954855964	-1.3322856233838751	PROM1
ENSG00000007080	2357.255159281067	2489.2751342834667	-0.187045877544387	0.8497724966526179	-0.07861776668330915	CCDC124
ENSG00000007168	6676.6691635084335	6332.311714725834	0.3207101947153563	0.9108822623935938	0.07639627942583156	PAFAH1B1
ENSG00000007171	2.323568230833333	2.0456551887666663	0.11438856025885094	0.7594294653789302	0.18377902173983693	NOS2
ENSG00000007202	5859.014793448533	5760.627314617	0.08736320862864037	0.6666331484034962	0.024432167336503066	KIAA0100
ENSG00000007237	1298.0532774289334	2139.653935743	-1.1826881853226463	0.9876058921756469	-0.7210278775988288	GAS7
ENSG00000007255	274.86983414696664	432.3466704586333	-0.6315574131537661	0.9634099208279974	-0.6534399934264379	TRAPPC6A
ENSG00000007312	5.6773804	4.1732245081	0.17443379389800573	0.850884393062268	0.4440628736124925	CD79B
ENSG00000007314	3.1404690012666667	5.568780630766667	-0.2467958539966352	0.8886669300834832	-0.8263814331701198	SCN4A
ENSG00000007341	527.3026709356333	371.9887776845	0.5844699561833318	0.9573244687631908	0.5033722062376469	ST7L
ENSG00000007372	75.9390505253	49.469210912533335	0.44863641082981043	0.937533389888547	0.6183110737550259	PAX6
ENSG00000007376	726.1196224321334	663.8131353585001	0.1702284837601995	0.8461082497796052	0.12943006296707404	RPUSD1
ENSG00000007384	4743.717461853466	4504.899931609667	0.23201602796442705	0.8878979162015852	0.07452302534201079	RHBDF1
ENSG00000007392	1944.5953789404666	1962.5585188134	-0.019894652400339007	0.1050006333921012	-0.013265674240032808	LUC7L
ENSG00000007402	17.513215096633335	33.01447458136667	-0.47740003974663037	0.9506229034549969	-0.9146547261974253	CACNA2D2
ENSG00000007516	12.9091944752	8.817379815666667	0.23480561073523984	0.8902610774637968	0.5499770688808376	BAIAP3
ENSG00000007520	1903.1198202159	1788.1112423857667	0.2155669233534136	0.8746560612660667	0.08992990380632646	TSR3
ENSG00000007541	1590.9867686859334	1293.7401380686333	0.57391721962954	0.9572795778616565	0.29837397239302704	PIGQ
ENSG00000007545	692.7379794506334	675.6047815313667	0.04288763081517721	0.3102859409641131	0.03613023322812278	CRAMP1
ENSG00000007866	2486.0360432602665	2710.410804495267	-0.29694839381958	0.9004764883995353	-0.12466431765470823	TEAD3
ENSG00000007923	1550.1737842000334	1533.7668852607667	0.032100424075235515	0.19237369976421215	0.015350733099838048	DNAJC11
ENSG00000007944	398.4204558298333	540.7481069350333	-0.4925839542047774	0.9536759037387823	-0.44066498895650397	MYLIP
ENSG00000007952	8.993462637066667	4.8126911181	0.3480093990082824	0.9235218597110206	0.9020328518935753	NOX1
ENSG00000007968	41.34863517336667	46.21214831693334	-0.08094567277125583	0.6337001777150215	-0.1604324492533662	E2F2
ENSG00000008018	3493.0698777377	3519.6181308232	-0.03166600557594787	0.20795113635124474	-0.010923405119599007	PSMB1
ENSG00000008056	27.470793306866668	64.87455792243334	-0.5981420873152374	0.9564117910369485	-1.2397542290424959	SYN1
ENSG00000008083	813.0046740421	559.5931364722334	0.6096433630050849	0.953611865721581	0.538885378864332	JARID2
ENSG00000008086	283.6183672527	424.90990851506666	-0.49223234314883346	0.9535881185396995	-0.5832060212071204	CDKL5
ENSG00000008118	2.0551930661	23.340588879566667	-1.3394088287378887	0.9939501210571899	-3.505495127439788	CAMK1G
ENSG00000008128	53.384733112266666	129.51964492193332	-0.8430069204172834	0.9683704789734136	-1.278671809415161	CDK11A
ENSG00000008130	2713.8566889439667	2316.770894063033	0.6970923399549633	0.9654354785699181	0.2282291552893763	NADK
ENSG00000008226	10.428612546733333	11.868879428	-0.08576856528339245	0.6595327766299218	-0.18663650255518352	DLEC1
ENSG00000008256	5653.079387873267	5050.814800419933	0.5076200514110867	0.9468294349084954	0.16252081427746506	CYTH3
ENSG00000008277	31.961788617733333	55.485881063466664	-0.368581127760853	0.927402282126061	-0.795772564635351	ADAM22
ENSG00000008282	3162.7332482615334	2573.115418844933	0.7589103998222693	0.9670142385141052	0.29765570938539493	SYPL1
ENSG00000008283	1939.5019469781	2484.4704176989	-0.6416527948927293	0.9665156853704977	-0.35725213986155624	CYB561
ENSG00000008294	5035.513533625433	5250.003432472799	-0.18820151245090516	0.850364037046988	-0.06017945081835435	SPAG9
ENSG00000008300	161.43169853463334	164.7851615346	-0.021493442473185898	0.11794385987423761	-0.029662445220164247	CELSR3
ENSG00000008311	603.8128805757333	1071.0067527149333	-1.1875890345549607	0.9872469761640529	-0.8267941383753572	AASS
ENSG00000008323	18.802899565866667	20.1054381698	-0.04793030840686344	0.37012073809473867	-0.09663062317945514	PLEKHG6
ENSG00000008324	284.0218930605667	274.5277704544	0.052148897025218535	0.4072850513626002	0.04905004469646079	SS18L2
ENSG00000008382	323.63999137323333	293.2354632743333	0.14157426452130317	0.8067704506772091	0.14233029845352846	MPND
ENSG00000008394	6604.381971935367	5190.645321659066	1.2095956484416737	0.9952635325516753	0.3475096512553807	MGST1
ENSG00000008405	658.1709793827333	632.6285459631333	0.07013126076946354	0.5611090753487462	0.05710375962077517	CRY1
ENSG00000008438	7.4292398217999995	5.145764607233334	0.19977255752080522	0.8659327631140573	0.5298291356272016	PGLYRP1
ENSG00000008441	30228.268383837065	31591.8205053356	-0.326214541244292	0.9173189158782749	-0.06365273896671594	NFIX
ENSG00000008513	2826.5954135391335	4147.958716466566	-1.504417564632828	0.9986220229333206	-0.5533361385506284	ST3GAL1
ENSG00000008516	17.139804699566668	31.045702477333332	-0.44514681561089087	0.9435048671912266	-0.857042905538544	MMP25
ENSG00000008517	145.27392866546668	80.90614483563333	0.5740054123339151	0.957282118453088	0.8444546305623872	IL32
ENSG00000008710	10194.151068221267	10720.798765056366	-0.22886015555365669	0.8764938211977467	-0.07267076143423042	PKD1
ENSG00000008735	52.85641626583333	31.94703859326667	0.35843126413591264	0.9270462513263718	0.7263964083625557	MAPK8IP2
ENSG00000008838	2353.231719822433	1944.9191424081	0.7003148096230086	0.96590990738392	0.27493320974858443	MED24
ENSG00000008853	879.2111184366333	805.6753127426333	0.19657247034074682	0.8644800159311619	0.126011081030469	RHOBTB2
ENSG00000008869	908.6489753367666	955.3385738869333	-0.1202907981687121	0.7712901054839291	-0.07228905034328138	HEATR5B
ENSG00000008952	6274.161470161233	5554.128593665833	0.7060018299899106	0.966881523833371	0.17586207849465305	SEC62
ENSG00000008988	16201.474638002468	13892.035229281766	1.5051968017169508	0.9996029268326572	0.22186715697196716	RPS20
ENSG00000009307	26797.09509540727	22311.036963114202	1.447265296791373	0.9999999981123575	0.26431904753925584	CSDE1
ENSG00000009335	4771.219862402933	4889.355298642667	-0.12221933465135247	0.775039222602697	-0.03528607798533417	UBE3C
ENSG00000009413	5700.618143642567	4850.1672661878665	0.5667516063430927	0.9572671414730779	0.23308386373975673	REV3L
ENSG00000009694	7.237680567266667	6.1711749575	0.08222795147055388	0.6391208226454356	0.22998223956340164	TENM1
ENSG00000009724	60.840483517533336	64.36914702593333	-0.051448544483458127	0.4052107070834907	-0.08133773277038873	MASP2
ENSG00000009780	468.82510100456665	402.7021765320667	0.23872763080344683	0.8933045609314961	0.21933654424567578	FAM76A
ENSG00000009830	1151.0909389117999	1164.5199676168	-0.027860041071796467	0.1729213273812814	-0.016733562848980144	POMT2
ENSG00000009844	2036.5634751755333	1919.7117403184666	0.2013165828767212	0.8666481587558941	0.08524708534964912	VTA1
ENSG00000009950	72.51521509556666	6.3510914568	1.1625376952257482	0.991375207638395	3.513207281846353	MLXIPL
ENSG00000009954	4497.8661163603	4314.5962292853	0.18084168407025375	0.8562673707501397	0.060015163735801284	BAZ1B
ENSG00000010017	3510.9935784270333	3361.1435940296997	0.28889896609719656	0.907838014914044	0.06292717908648435	RANBP9
ENSG00000010030	59.00778921923333	37.2244046662	0.30075243480403646	0.9080414813060738	0.6646566316424527	ETV7
ENSG00000010072	389.4672219138	350.0301771470667	0.15764558067206277	0.8276789086230937	0.1540226077693222	SPRTN
ENSG00000010165	1731.2842785052	1311.7936337032668	0.8566698027820199	0.9737640216438285	0.4003018574299679	METTL13
ENSG00000010219	473.2754531099333	567.0235312611334	-0.3053383305612289	0.905357657507571	-0.26072851046581125	DYRK4
ENSG00000010244	4111.588628933733	3878.8426949838	0.28483225952430263	0.907153798494529	0.08406965869180671	ZNF207
ENSG00000010256	3670.1881184783665	3668.5264955123666	0.002219813190740677	7.914611080307443e-4	6.533065747699439e-4	UQCRC1
ENSG00000010270	970.4352057409667	840.1515582784	0.31625564384608046	0.9088525482895009	0.2079822850734018	STARD3NL
ENSG00000010278	206.27334635203334	1171.3068400812333	-2.5877003793469644	0.9999999999999998	-2.5054897390589366	CD9
ENSG00000010292	1851.6155742305334	1745.5387153346	0.21078317793045676	0.8716232697774928	0.08511224689760717	NCAPD2
ENSG00000010295	3207.250031594733	2836.7681306048335	0.4205263453350439	0.9331695953919973	0.1770885945187607	IFFO1
ENSG00000010310	40.312148498233334	69.04136805626666	-0.3987122557624445	0.9332302294544881	-0.7762463759357785	GIPR
ENSG00000010318	207.9156863885	133.62305433036667	0.4301786064280364	0.9350267256845168	0.6378296665597138	PHF7
ENSG00000010319	4.9751907055	12.244003450766666	-0.5242606101785913	0.955281189664485	-1.2992516243796906	SEMA3G
ENSG00000010322	6024.3257788566	6815.845016947666	-0.5945248903035857	0.9561953359778366	-0.17809274193990152	NISCH
ENSG00000010327	5.282940315833333	20.642065605766668	-0.7543548676877845	0.9696225555020169	-1.9661743290737186	STAB1
ENSG00000010361	409.82679258166667	381.85030843366667	0.09754305369447645	0.7102482801391046	0.10200711513243794	FUZ
ENSG00000010379	2.8855642371666668	4.9214850123	-0.32588444384880233	0.9171511917497849	-0.7702402530450617	SLC6A13
ENSG00000010404	3645.4525035214	2507.5786281113	1.4402248349683124	0.9999999552587369	0.5398029658652299	IDS
ENSG00000010438	15.2017181549	20.130364895666666	-0.1552834639274116	0.8252108315535522	-0.40513893203459866	PRSS3
ENSG00000010539	223.44035109633333	210.13035863853332	0.07376822099390323	0.5864525493581805	0.08860513485551366	ZNF200
ENSG00000010610	14.340910418033333	67.78522763273332	-0.9528901810329498	0.9749319696023606	-2.2408342875531444	CD4
ENSG00000010626	257.4139339736	199.9682285092	0.2963731895061459	0.9082676880269772	0.36431935070351856	LRRC23
ENSG00000010671	3.3731664842	2.3658206524666667	0.2414690551109944	0.8952617745663952	0.5117628146353514	BTK
ENSG00000010704	1015.7060961657668	1024.7056286834334	-0.016660366317253844	0.08034141711861409	-0.012726514918253022	HFE
ENSG00000010803	1720.8443368821	1578.8699611478	0.273810773048406	0.9048694034476574	0.12422424795195157	SCMH1
ENSG00000010810	5163.331872240833	5172.735135526266	-0.008577023291388385	0.029799532034675336	-0.0026249916999413845	FYN
ENSG00000010818	2854.6772535745336	2304.855509378733	0.5904033567810799	0.956800415423048	0.30865133399756667	HIVEP2
ENSG00000010932	12.1585695371	31.2715911717	-0.4452938869712926	0.9435598184535956	-1.362879123988405	FMO1
ENSG00000011007	2190.787565837267	2270.1127433272663	-0.12966151112130156	0.7888886623673105	-0.051314352329171	TCEB3
ENSG00000011009	756.5273763884001	845.7687409533333	-0.24558931079073582	0.8882688810672893	-0.1608709502459604	LYPLA2
ENSG00000011021	1361.5166593203667	1213.9631901838668	0.2570732389646028	0.9022087491999422	0.1654899582680553	CLCN6
ENSG00000011028	41701.671489095934	59582.40160851857	-2.352871277029602	0.999999999999999	-0.514781064943744	MRC2
ENSG00000011083	2.0000329537333332	4.304879636166667	-0.45744541522735455	0.9479128968759577	-1.1059491297361985	SLC6A7
ENSG00000011105	1741.8265714881666	2518.8340717581	-1.2077399315309503	0.9889974731066762	-0.5321551014233488	TSPAN9
ENSG00000011114	1584.8637405630666	1584.8789085622668	-3.1370121037093576e-5	0.002559705688152669	-1.3807302137065746e-5	BTBD7
ENSG00000011132	561.5502628511999	591.0461655645666	-0.08774620617952097	0.6693341255309884	-0.0738556609953035	APBA3
ENSG00000011143	341.9258011819	397.5017920821333	-0.2176753035359488	0.8653856932673571	-0.21727807423155404	MKS1
ENSG00000011198	836.8034930576	593.1477107796334	0.7270901426924498	0.9664426402647754	0.4964974518938076	ABHD5
ENSG00000011201	3.1793273569	2.1688646971	0.2268047270761378	0.8833977518720424	0.5517815156314394	ANOS1
ENSG00000011243	1156.370427623	1113.0628511848	0.09311432898098027	0.693366877296026	0.05506856024964794	AKAP8L
ENSG00000011258	575.3347769080333	612.8035676160333	-0.11092028784944652	0.7501853298309362	-0.09102301780112962	MBTD1
ENSG00000011260	880.3672041404	849.4316727705	0.09346054354317415	0.6948807881087498	0.051607498787584735	UTP18
ENSG00000011275	2987.0574795755333	2965.658401201233	0.03246784684228647	0.1963325206537544	0.010372568708551149	RNF216
ENSG00000011295	1052.1166680319	1190.0519540693	-0.3114098294577678	0.9085836729049676	-0.17772986628210347	TTC19
ENSG00000011304	11260.949807633768	10757.916902264033	0.255413374130908	0.9018248088996161	0.06592976679923208	PTBP1
ENSG00000011332	73.9423316556	81.14843676083333	-0.07425032035717283	0.5932601329465435	-0.13416276566983615	DPF1
ENSG00000011347	57.36912280883334	81.16851407613333	-0.23409969981997725	0.8813179113248241	-0.5006457439201791	SYT7
ENSG00000011376	901.7042652657333	689.2346994069333	0.5561264195158724	0.9574861286180861	0.38765901027128646	LARS2
ENSG00000011405	2137.650767332433	2100.275705279467	0.059932028763773494	0.48010459201165334	0.02544745173957707	PIK3C2A
ENSG00000011422	1537.5941140303	1267.9598318829667	0.4360779055634395	0.9353711477477711	0.2781656759525138	PLAUR
ENSG00000011426	1119.5408811107	792.2561179211667	0.5104171290072209	0.9472277439539818	0.49886841007591604	ANLN
ENSG00000011451	4432.320585434033	4480.770689602967	-0.05573699410720607	0.4465810191496137	-0.015684662331739666	WIZ
ENSG00000011454	4947.388249930634	4378.715905096633	0.6121103076777787	0.9531611886298815	0.17615927097766174	RABGAP1
ENSG00000011465	152647.8658179429	90772.27288180537	1.8899477945061152	1	0.7498838320923316	DCN
ENSG00000011478	391.9306360498	567.6520185947	-0.5870845016775756	0.9563330643891998	-0.5344084528764927	QPCTL
ENSG00000011485	2630.311504564567	3116.9241196021335	-0.6134329104018728	0.9593923024004066	-0.2448893672590283	PPP5C
ENSG00000011523	818.4204622039	763.3126419034667	0.13158642989012098	0.7949958945236006	0.1005681306030525	CEP68
ENSG00000011566	1144.4788620082666	1017.5456917852333	0.26482718666022614	0.9035540411833257	0.16959723863242873	MAP4K3
ENSG00000011590	13.099963177833333	7.6003809489666665	0.28622762258221307	0.9074153411226634	0.7854191198048801	ZBTB32
ENSG00000011638	1191.0032238787333	1001.1447078109667	0.37008412130385093	0.9296213341084347	0.2505267985996703	TMEM159
ENSG00000012048	336.4624859533333	248.7524215071	0.4002585352817748	0.9302208419385833	0.43573509003073824	BRCA1
ENSG00000012061	2536.388016089267	2493.0563036015	0.06577472063845782	0.528230320932884	0.024860000271443753	ERCC1
ENSG00000012171	1829.4674041399667	2058.8536855802	-0.39647735750416513	0.9331115796638911	-0.17041759588095873	SEMA3B
ENSG00000012174	1690.4589837433334	1254.7519676139	0.8598799777100543	0.9754079681366696	0.43001280355892485	MBTPS2
ENSG00000012211	348.1501128856	375.8007058818	-0.1265272033848668	0.7832207269953337	-0.11025828544457697	PRICKLE3
ENSG00000012232	3101.4441812351333	3843.0083878631	-0.986523103817738	0.9842509449072872	-0.3092959652768279	EXTL3
ENSG00000012504	2.0186533357666665	2.0186533357666665	0	0.0025350847088160267	0	NR1H4
ENSG00000012660	4179.718067338867	5076.010903875534	-1.2212693737719924	0.99186493695046	-0.28028953614097457	ELOVL5
ENSG00000012822	8078.4040905532	7179.049222340366	0.5918531093876317	0.9566214913893318	0.17027752371286747	CALCOCO1
ENSG00000012963	1062.4746035145668	900.7704971451667	0.4276360136738546	0.9346809543180669	0.23819687586840663	UBR7
ENSG00000012983	4184.135652195433	4305.803129695433	-0.11037583978912666	0.7488076063779618	-0.041352732600787236	MAP4K5
ENSG00000013016	1057.9171645569668	1740.8159121688334	-1.3298913192110025	0.9962254102942731	-0.7185369807838043	EHD3
ENSG00000013275	2631.885642490167	2553.907958311733	0.14761146883598594	0.8136361122001008	0.04339027229556486	PSMC4
ENSG00000013288	6559.473906796233	5723.602496357166	0.7186907017708748	0.9684692315391831	0.19665662968328498	MAN2B2
ENSG00000013293	207.60861268633332	79.9679933037	0.6559335131353398	0.9555060333674232	1.3763717045975377	SLC7A14
ENSG00000013297	21518.5915222869	15052.701276051266	0.5955425103204297	0.9560238354729226	0.5155612423976674	CLDN11
ENSG00000013306	2836.790361917633	3138.8621718363333	-0.3787006369123428	0.9308149602536084	-0.14598214148116656	SLC25A39
ENSG00000013364	11895.121982336866	12021.145963890034	-0.09366945005779645	0.6952146771094616	-0.015204366871258578	MVP
ENSG00000013374	2716.9179292373	2463.3087584452333	0.48851169341509865	0.9438489020523644	0.14137351543451449	NUB1
ENSG00000013375	2644.8664505469665	3150.0704237904333	-0.6292531572889675	0.9629196006679384	-0.25218920526567684	PGM3
ENSG00000013392	392.92305729043335	421.32084442219997	-0.10816517236259225	0.7428761317021183	-0.10067246384054335	RWDD2A
ENSG00000013441	1790.4408745995333	1970.3397418824666	-0.18033999876540696	0.8454417177204623	-0.13812953466345623	CLK1
ENSG00000013503	548.9592600655	559.4921636477334	-0.033256837754491064	0.22303511901274287	-0.027418838264554372	POLR3B
ENSG00000013523	624.6724497106333	688.0168507131333	-0.18081931727900752	0.8457923162780094	-0.13934399614197218	ANGEL1
ENSG00000013561	1677.5351966073667	1438.1630284824666	0.4254774988435514	0.9343843289758768	0.22211580886177829	RNF14
ENSG00000013563	267.7354685265	219.20215078286668	0.2470002926968419	0.8985306432566887	0.2885463202183216	DNASE1L1
ENSG00000013573	226.72095259073333	383.1608387585	-0.757492058375729	0.9698788954717541	-0.7570323918691845	DDX11
ENSG00000013583	2932.8689828669667	2319.113442657	0.838885977053525	0.9709069693276831	0.33873923131372446	HEBP1
ENSG00000013588	406.7236767792	808.7795016108666	-0.9440879927783814	0.976370825926739	-0.991697455358051	GPRC5A
ENSG00000013619	4040.6924655845664	2885.4269933998667	1.3989373420127555	0.9979355741827529	0.48581772450204974	MAMLD1
ENSG00000013810	778.5035556009667	555.9655312091334	0.5555715467886724	0.9574564644693927	0.48570818702156854	TACC3
ENSG00000014123	1441.0555950127	1752.9850555295666	-0.48879537883584334	0.9527227765067982	-0.2826877021023096	UFL1
ENSG00000014138	399.28902481386666	325.4527534084	0.2728205909069358	0.9047066653186936	0.29498529759022574	POLA2
ENSG00000014164	935.0496213519333	1061.7384098221332	-0.3279903260576507	0.9182264875555433	-0.18331352668542897	ZC3H3
ENSG00000014216	5736.273479586233	6997.280658746633	-1.3311888867835777	0.9958942661050146	-0.2866805520050033	CAPN1
ENSG00000014257	4.188248790133334	2.0071983921333336	0.49533144300728105	0.9439076422522249	1.0611639235197128	ACPP
ENSG00000014641	2937.623265610833	2849.7445904249666	0.11223139156473609	0.7539587193549444	0.0438167669621525	MDH1
ENSG00000014824	2550.3899412309333	2514.618164384933	0.048744589032834615	0.37269223111634797	0.02037849577448785	SLC30A9
ENSG00000014914	638.1685098877	649.3040612220667	-0.03446482662187866	0.23452824039832676	-0.024956811768364028	MTMR11
ENSG00000014919	921.9929784489667	1021.2790423148333	-0.24721802315497	0.8888068419293654	-0.14754943637213966	COX15
ENSG00000015133	14.928569404266666	3.8699626746333333	0.6345450778854896	0.9488268114728333	1.9476843625938052	CCDC88C
ENSG00000015153	612.0727490752	466.73936772963333	0.4862766052240439	0.9441998483610258	0.39108597898793046	YAF2
ENSG00000015171	4895.891030312833	4208.4969306728335	0.8642368241021883	0.9777742526040069	0.2182663826267439	ZMYND11
ENSG00000015285	10.2520320773	13.076427008100001	-0.14357297228798127	0.8112659110948484	-0.35105849614624207	WAS
ENSG00000015475	661.9209063301666	542.6430554129666	0.32471061622446057	0.9132746559034524	0.28665531688289475	BID
ENSG00000015479	82.258214762	72.93947379893334	0.09962020884745557	0.7173035776992431	0.1734599697797052	MATR3
ENSG00000015532	1824.3544873803	2010.1558609712667	-0.3336315147023233	0.9201650185865686	-0.1399212831498097	XYLT2
ENSG00000015676	2779.9078066379334	3119.293988134433	-0.5848752171176794	0.9564304615944402	-0.16618249272070046	NUDCD3
ENSG00000016391	348.7682424701333	91.85071227006667	1.2166944636953265	0.995136715704182	1.924905865601647	CHDH
ENSG00000016402	44.84786717363333	73.39871295180001	-0.38818410439560713	0.932478312815646	-0.7107153889526181	IL20RA
ENSG00000016864	3515.5156419868667	3838.7652664236666	-0.4201970425018016	0.9346074390891047	-0.1269060310366052	GLT8D1
ENSG00000017260	4531.3507403706335	4848.5369082252	-0.4492293904536539	0.9450279719663863	-0.09760830195561718	ATP2C1
ENSG00000017427	22.226863722133334	27.56959964556667	-0.1480178852363166	0.8172364413507169	-0.3107739231929001	IGF1
ENSG00000017483	937.8966934658666	888.3942332442	0.08659574504200665	0.6626675210389179	0.07822899484427646	SLC38A5
ENSG00000017797	3580.8586481919	3492.3944596259335	0.1074701634273198	0.7411933439693896	0.03608905247681271	RALBP1
ENSG00000018189	1552.9038575702	1472.0574380232333	0.15434775468007905	0.8226798738710118	0.07713454841205013	RUFY3
ENSG00000018236	16.917829177966667	34.7041509488	-0.5185171872633795	0.9551789077229962	-1.0365637732671251	CNTN1
ENSG00000018280	12.7971929522	14.2823941312	-0.07379301499760267	0.590372525520475	-0.15841044430159296	SLC11A1
ENSG00000018408	3802.4634115976	4235.404852498234	-0.3990298696551645	0.9332472271620693	-0.15556551402434435	WWTR1
ENSG00000018510	2068.290410372533	2341.8578255213333	-0.4247513439978659	0.9357433989363838	-0.17921472241971753	AGPS
ENSG00000018607	1.995046756	1.995046756	0	0.0025350847088160267	0	ZNF806
ENSG00000018610	637.6573734961	479.23992886626667	0.5028399350193543	0.9456944738434995	0.4120333280177206	CXorf56
ENSG00000018625	20.647474876233336	16.5192706869	0.12473387812664756	0.7831417376405458	0.3218153609035216	ATP1A2
ENSG00000018699	932.7098330223666	737.2983027782333	0.4924070739952921	0.9435542496221856	0.3391798910171479	TTC27
ENSG00000018869	114.66300603933334	84.90651877176667	0.3277932359758476	0.9151907357606248	0.43345277945680205	ZNF582
ENSG00000019144	6526.764234149567	7494.1267393560665	-0.5662269543590743	0.9558428685557049	-0.1993924506080786	PHLDB1
ENSG00000019186	33.767928899266664	47.7419206378	-0.19817640821536553	0.8545511235363836	-0.4996029098980995	CYP24A1
ENSG00000019485	346.85189804690003	322.3937055184	0.10055545724010923	0.7203450718239047	0.10549620267228418	PRDM11
ENSG00000019505	2.0020078542666666	2.0020078542666666	0	0.0025350847088160267	0	SYT13
ENSG00000019549	4781.707686685267	5790.000637686133	-0.4034529393983507	0.9334434299498586	-0.27603756857956036	SNAI2
ENSG00000019582	73.2478182686	26.597369548133333	0.648016733698569	0.9522362615937607	1.4615022168543683	CD74
ENSG00000019991	448.7663646611333	406.9306203845	0.10813487524634047	0.7429953610884934	0.1411817058017549	HGF
ENSG00000019995	813.8504057129334	798.3009292159334	0.045756449621679754	0.3415620944302953	0.02783094592986866	ZRANB1
ENSG00000020129	2496.6845392035666	2349.0764672431333	0.26266653203303475	0.9032423546246118	0.08791986875565821	NCDN
ENSG00000020181	18814.533811441936	24265.751277253366	-0.7147432205707243	0.9640523655011192	-0.3670739846078604	ADGRA2
ENSG00000020256	687.0079349832666	812.3967522416333	-0.3858898363819684	0.9322441762916563	-0.24185770975810122	ZFP64
ENSG00000020426	442.33363601586666	520.3104588414667	-0.25221969310097825	0.889635734969376	-0.23423775535342226	MNAT1
ENSG00000020577	4549.2494735196	3599.2454185449665	0.80108500124	0.9802122274046157	0.3379340744933796	SAMD4A
ENSG00000020633	132.17287931646666	471.8642873730667	-1.4306456933170746	0.9934723669075894	-1.835945807327985	RUNX3
ENSG00000020922	696.5435403148333	732.2799509091	-0.09439119356194951	0.6980959251554493	-0.07218175961291005	MRE11
ENSG00000021300	13.396874594833333	29.033030636633335	-0.5340393711455842	0.9553557800523317	-1.1157987083159657	PLEKHB1
ENSG00000021355	1622.1739159274666	1191.4307373616666	0.680098948746063	0.9614195656425596	0.4452334172221814	SERPINB1
ENSG00000021488	11.480092263533333	11.865900656633332	-0.01511807694804405	0.0692271466874822	-0.04768737271652082	SLC7A9
ENSG00000021574	704.2752819948666	743.0270060394	-0.10853816688010949	0.7438719001192391	-0.07727519863750214	SPAST
ENSG00000021762	2181.4298167461666	2949.7996766834667	-1.1066526347130843	0.9911162126935237	-0.4353429246378296	OSBPL5
ENSG00000021776	1862.8746425838333	2016.5811048919	-0.2835817305380541	0.8924069896080709	-0.11438083562579653	AQR
ENSG00000021826	370.7240852722	530.9679304959333	-0.5339940814477574	0.9553587364726552	-0.518278880000746	CPS1
ENSG00000022267	14328.098084962267	14651.682896189566	-0.1128123758167652	0.7546634632528848	-0.03221926386328305	FHL1
ENSG00000022277	4324.4228882151	3918.580650489633	0.3867754610884278	0.930734806753472	0.1421764218542257	RTFDC1
ENSG00000022355	2.1132830435	2.1132830435	0	0.0025350847088160267	0	GABRA1
ENSG00000022556	1.9979500788	1.9979500788	0	0.0025350847088160267	0	NLRP2
ENSG00000022567	274.5044970085	353.3673411921333	-0.3639278378401972	0.9254092416918194	-0.3643389256800412	SLC45A4
ENSG00000022840	6295.917396773967	6148.040059225733	0.21863486381206507	0.8768293233351497	0.034290047298755094	RNF10
ENSG00000022976	237.04192687009999	259.0195605575	-0.11800167021057295	0.7663931012538362	-0.1279187921536369	ZNF839
ENSG00000023041	1426.4680894884	1353.6296200478332	0.14753365906514937	0.8135401147168235	0.07561443087902135	ZDHHC6
ENSG00000023171	555.2935260679001	675.7838798186333	-0.3604091901745289	0.9239079688665928	-0.28331136053778744	GRAMD1B
ENSG00000023191	18539.2920127472	16377.553964451967	0.760819543996269	0.9680223840015516	0.17886624834748485	RNH1
ENSG00000023228	2811.397729027	2928.0598573779666	-0.1701600641038713	0.837605858714623	-0.05865747994332778	NDUFS1
ENSG00000023287	3149.3077788985	2817.9340755556	0.4978465650026261	0.9443681929843999	0.16039689683100444	RB1CC1
ENSG00000023318	3174.163414978433	3138.2091482206665	0.060491137338022416	0.48491775947543236	0.016434899171620335	ERP44
ENSG00000023330	1021.5377933348667	1124.7643850132333	-0.22452460510580274	0.8721020543341524	-0.13888023843445055	ALAS1
ENSG00000023445	94.30370389873333	22.827107695166667	0.973662219402622	0.9787604930440745	2.046566360998155	BIRC3
ENSG00000023516	2712.7455574481	2724.7766393207667	-0.014284299081566545	0.06370147221710076	-0.006384235264112699	AKAP11
ENSG00000023572	347.71356567686666	331.7891998828	0.06737378803879805	0.5403563056578642	0.06763242769646348	GLRX2
ENSG00000023608	579.7068289636667	482.72627554163336	0.32162236228288865	0.9113754690826206	0.264118123649252	SNAPC1
ENSG00000023697	956.0589127433667	968.4193354751334	-0.027170058172323285	0.16671971184654422	-0.01853236408861903	DERA
ENSG00000023734	5232.619629266467	5227.791278500767	0.005404852595914988	0.004123652412649115	0.0013318479095095132	STRAP
ENSG00000023839	13.958084301333335	17.655292234766666	-0.17279890586227936	0.8397074143413045	-0.33899975089786005	ABCC2
ENSG00000023892	19.041668696033334	62.72763504986666	-1.0733906719502795	0.985580254325223	-1.7199412581454434	DEF6
ENSG00000023902	1874.1622777831333	2222.5625318519665	-0.5120470975240602	0.9553749461671255	-0.24597813308132394	PLEKHO1
ENSG00000023909	3493.2770128356333	2040.1785669797	1.2228198755863293	0.99465159055587	0.7758856214663603	GCLM
ENSG00000024048	1995.2153229909	1836.5625689736667	0.31687457452074447	0.909103072242601	0.11953640263501297	UBR2
ENSG00000024422	24490.9012213415	29328.869431996067	-0.6654174701018147	0.9648779640866388	-0.26007559574534034	EHD2
ENSG00000024526	140.35514036103334	115.7351685581	0.15999796752005188	0.8313323970901773	0.27825457781340335	DEPDC1
ENSG00000024862	465.06028976519997	445.8894531811	0.06406434144556755	0.5146050636907524	0.06073168195460872	CCDC28A
ENSG00000025039	58.46361588523334	12.5301645045	0.7985308579256625	0.9801346293939015	2.222133704922029	RRAGD
ENSG00000025156	442.3468836296	446.06769123286665	-0.013828646015784015	0.06068313149416216	-0.012084497970608237	HSF2
ENSG00000025293	1864.0229978014333	1919.7301252556665	-0.10586502451706556	0.7367629282665213	-0.04248385214549204	PHF20
ENSG00000025423	25.287500317333333	15.7044837522	0.32109649712803645	0.9110641606885037	0.6872479143095739	HSD17B6
ENSG00000025434	331.0037024769333	336.22236450176666	-0.02036150530482582	0.10856767340848883	-0.022568336965730462	NR1H3
ENSG00000025708	1007.9740690143666	733.1083922116001	0.5723055521757913	0.957241628879932	0.459360098857654	TYMP
ENSG00000025770	1067.0853982333	944.9488855582333	0.26241814266405045	0.9032052980831552	0.17536744095083548	NCAPH2
ENSG00000025772	908.628797136	1022.7067529620999	-0.2552095327117807	0.8896242394994769	-0.17062959699205657	TOMM34
ENSG00000025796	6486.810368878333	6723.5523819776	-0.21635156843517142	0.8641839780670346	-0.05171441623973585	SEC63
ENSG00000025800	3425.9784596851	3163.3042664821	0.4129630298480937	0.9310764767765827	0.11508375072207677	KPNA6
ENSG00000026025	66492.08967639368	110515.61874023426	-1.2662791163934182	0.9928267501831881	-0.732995650754398	VIM
ENSG00000026036	154.77613289443335	217.99695327283334	-0.3706812715049026	0.9282615465662164	-0.4941249528014287	RTEL1-TNFRSF6B
ENSG00000026103	2044.5490479205332	2990.7342688297667	-1.0038255627968562	0.9910231981295382	-0.5487170575989913	FAS
ENSG00000026297	523.6541440569333	713.6628156768	-0.6049724267135934	0.9573420464349527	-0.44662833024172144	RNASET2
ENSG00000026508	23252.775126223598	21916.478341230635	0.17431822395367277	0.8507803664639373	0.08538690956382364	CD44
ENSG00000026559	519.1037998328334	390.86176359943335	0.43158004048555837	0.9351136634309261	0.40936458967557593	KCNG1
ENSG00000026652	681.7449531254333	775.5267656929	-0.25013725538376896	0.8893811347618209	-0.18594445865353887	AGPAT4
ENSG00000026950	1211.2223477622333	1353.1388146506333	-0.26234262565821637	0.8889596823395344	-0.15984611962396703	BTN3A1
ENSG00000027001	526.1326948423666	462.49518728233335	0.22342770116569655	0.8805620704752761	0.18598835150649898	MIPEP
ENSG00000027075	56.87473449796667	49.68453598506667	0.1431759754126471	0.8085096578219464	0.19499101399924496	PRKCH
ENSG00000027644	64.99940100603334	292.2709013692	-1.0576365251964883	0.9833999244841825	-2.168807872548357	INSRR
ENSG00000027697	2172.9001921257	1699.2335928228667	0.6451663419310273	0.951072968456939	0.35473771594960407	IFNGR1
ENSG00000027847	1079.3444941114	1538.1716894451667	-1.0652138306392227	0.9843263035709887	-0.5110611417695783	B4GALT7
ENSG00000027869	6.298442336233333	24.376068106166667	-0.9756817111154725	0.9792198103901171	-1.952398450154717	SH2D2A
ENSG00000028116	411.66229771359997	476.6411635353333	-0.21078077280829483	0.8599659988484643	-0.21144222568601617	VRK2
ENSG00000028137	512.2922942918333	313.86107634576666	0.43929722946048894	0.9355691836271948	0.7068410680857405	TNFRSF1B
ENSG00000028203	1919.3700170088666	2201.5548706676	-0.5085259907773563	0.9555056953688243	-0.19788994013425076	VEZT
ENSG00000028277	201.48501950303333	443.1906503312	-1.013997555547394	0.992924215115722	-1.1372548684764578	POU2F2
ENSG00000028310	1444.1721786050334	1398.4435235729668	0.09790612707468217	0.711628932645013	0.04642076351842978	BRD9
ENSG00000028528	5139.303783965367	4650.177206580666	0.6018082590810974	0.9549333115075964	0.14428723753360592	SNX1
ENSG00000028839	416.8710612424	460.2238969855	-0.15763552487717572	0.8274293661779619	-0.14273467178118415	TBPL1
ENSG00000029153	395.13407110266667	399.9429923579	-0.016822943184101963	0.0815787604971181	-0.017452123244670967	ARNTL2
ENSG00000029363	3501.8857389956	3242.3129280706	0.3123976759292591	0.9079070493366226	0.1111086740640559	BCLAF1
ENSG00000029364	2444.6329461888668	2491.8857083106	-0.07718649013206996	0.6119574589794774	-0.027620034492946314	SLC39A9
ENSG00000029534	103.94568187473334	86.0078391	0.15805609074412671	0.8283152608485075	0.2732897628705552	ANK1
ENSG00000029639	132.36210683413333	162.31264836256665	-0.21212256657281064	0.8609152443166463	-0.29428526699439933	TFB1M
ENSG00000029725	3380.6752415389333	2768.442244463067	0.8546819815869939	0.9728720478875471	0.28823700846951067	RABEP1
ENSG00000029993	607.6798761952334	758.2991215088666	-0.37895354710192064	0.9308790456615303	-0.31945553487812006	HMGB3
ENSG00000030066	1442.0912554444667	1199.5580001275334	0.5574092687650978	0.9575551878668876	0.26565954569442995	NUP160
ENSG00000030110	416.7555781538	390.9021588549667	0.10654249660825313	0.7384973363457648	0.09239395710647907	BAK1
ENSG00000030419	375.55605815133333	335.35082805093333	0.1509201157538222	0.8178351877171062	0.16335710629956962	IKZF2
ENSG00000030582	19139.5686146256	17330.06953924553	0.45486648117023326	0.9400887163757933	0.1432808698710889	GRN
ENSG00000031003	2085.453645875267	1804.0452010300667	0.48353139869124584	0.9448380497102001	0.20912575897215893	FAM13B
ENSG00000031081	1654.9494395304334	2549.723339945	-1.3548372008605636	0.9916042141984117	-0.6235535728016028	ARHGAP31
ENSG00000031691	207.11493037576668	158.8322783787	0.3040811750855332	0.9078043051970498	0.3829274262837872	CENPQ
ENSG00000031698	12424.341925110966	12465.0691496262	-0.025700757108972513	0.15354268141112104	-0.004721446972197	SARS
ENSG00000031823	2578.4111523315664	2619.725439441567	-0.07577456392026878	0.6029322920086984	-0.022933284329863902	RANBP3
ENSG00000032219	856.7221730731334	1166.0167036507	-0.6750126668757492	0.9595699889138908	-0.4446891229753483	ARID4A
ENSG00000032389	648.6991835759334	664.1158879691667	-0.04099275172487069	0.2994478732912119	-0.033885390168969236	TSSC1
ENSG00000032444	3363.2067755830335	3533.1275760652	-0.20244488106653422	0.8560361399513842	-0.07110836287761724	PNPLA6
ENSG00000032742	427.4808372204667	439.4807913724667	-0.04458322683688008	0.336016824995094	-0.03994036065144544	IFT88
ENSG00000033011	764.9035607454666	846.4341695438334	-0.22255006415376816	0.8700941468741507	-0.14612000463833158	ALG1
ENSG00000033030	1026.6618534197667	970.9941023882334	0.11662265670396492	0.7651200743342521	0.08042664833987871	ZCCHC8
ENSG00000033050	3014.7767479690665	2793.531207971767	0.33965620574228284	0.9210502881069299	0.10996123330520213	ABCF2
ENSG00000033100	5677.713840476967	6985.1269951528	-1.553783521263078	0.9969477666071027	-0.2989762068471364	CHPF2
ENSG00000033122	16.588225858266668	8.2497274073	0.3702881030463219	0.9296408182042143	1.0077412407971535	LRRC7
ENSG00000033170	3720.3872738151667	3051.8119613389	0.48148580913861505	0.9453133705958523	0.2857867338730532	FUT8
ENSG00000033178	1669.6253608738334	1774.9125819541	-0.1555242112948162	0.8254366473550192	-0.08822355103009132	UBA6
ENSG00000033327	1041.7341418839667	1011.9034880536999	0.06879314658966512	0.5511977610056347	0.04191544114176904	GAB2
ENSG00000033627	1707.6077552929667	1335.6692127954334	0.6765281753068872	0.9603982372171341	0.3544138606774271	ATP6V0A1
ENSG00000033800	1002.7528529482333	1016.1188935524	-0.03327757862838533	0.22323216710744886	-0.0191031473633316	PIAS1
ENSG00000033867	2090.7592683911666	1922.5429079956334	0.30726944878230317	0.907610317165219	0.1210111613612031	SLC4A7
ENSG00000034053	9.876906670133334	141.2435521665	-2.716276174557979	0.9999999999999692	-3.837981921512597	APBA2
ENSG00000034152	4708.685034956633	4355.445791781067	0.2372901901944374	0.8922204990922539	0.11250383349393589	MAP2K3
ENSG00000034239	13.6915814548	19.306505895466668	-0.21389172219865407	0.8621772900680321	-0.4957979923594018	EFCAB1
ENSG00000034510	32664.771062226733	46524.48807373547	-1.0947956685200084	0.9888597405591687	-0.5102547475118115	TMSB10
ENSG00000034533	196.94539127646667	185.5698251549	0.07139145300562774	0.56984017117868635	0.0858335187484734	ASTE1
ENSG00000034677	1744.4656854018333	1435.9333133434666	0.5996099772977016	0.9553180958447929	0.28079646917100576	RNF19A
ENSG00000034693	642.5232695581667	498.6389214744	0.4413064570525468	0.9358337494380029	0.36575320634792996	PEX3
ENSG00000034713	2674.7380341438666	2204.9767263065332	0.6673518976524602	0.9584354554779778	0.2786341716850489	GABARAPL2
ENSG00000034971	109.85911047313334	29.4582617908	0.7723150460858743	0.9731062945705902	1.8989103049665987	MYOC
ENSG00000035115	937.1027937517333	1025.7327638571	-0.20032980189325206	0.8552783970510572	-0.1303756963347368	SH3YL1
ENSG00000035141	1073.4259402399334	906.1361986342666	0.4177296890242469	0.9323392780820169	0.24442283870394588	FAM136A
ENSG00000035403	17908.276138093832	25619.193212919632	-1.2784226384738215	0.9932636141216762	-0.5165985744725616	VCL
ENSG00000035499	42.6862196482	30.4951915099	0.19886106097480058	0.8655126416925221	0.48518862507408966	DEPDC1B
ENSG00000035664	1792.8870697202333	1015.7057113257	1.1338010475862084	0.9811928027360428	0.8198021597764196	DAPK2
ENSG00000035681	3461.1756471868666	2368.647146981333	1.760342245472031	0.9950668715374482	0.5471988580661244	NSMAF
ENSG00000035687	1788.7245541620332	1459.7437618900333	0.5880881261293358	0.9570673901699519	0.29321609787786895	ADSS
ENSG00000035862	77436.60095746254	70875.9434123343	0.3023380017736069	0.9079272238233227	0.12771959405073874	TIMP2
ENSG00000035928	2143.4584913142335	2089.2206067406332	0.09866282632825926	0.7142031948083576	0.03697564050649864	RFC1
ENSG00000036054	1737.3856122121001	1730.7750213331667	0.011133414523691739	0.02204290339015247	0.005499790370720017	TBC1D23
ENSG00000036257	2617.8621825129	2405.1127658282003	0.34598787182109175	0.9229268967541426	0.12228461092138676	CUL3
ENSG00000036448	87.8720950264	31.404617167266668	0.8556928508158158	0.9733241250312359	1.484428408241175	MYOM2
ENSG00000036530	29.298268338366668	48.7601994669	-0.4306953093054713	0.9378948265289616	-0.7348886304145961	CYP46A1
ENSG00000036549	1924.0762525943667	1639.0344970838332	0.4835031003601581	0.944844558782585	0.2313197558891689	ZZZ3
ENSG00000036672	89.41460485740001	82.3664100358	0.054653295245298425	0.4318677346497952	0.11845438865790668	USP2
ENSG00000037042	944.8941116246333	1193.3416385243333	-0.6121374075535846	0.9590504053073424	-0.3367825577050258	TUBG2
ENSG00000037241	357.34902617813333	406.5493186008	-0.18687022752952331	0.8496828983445253	-0.18609651986751516	RPL26L1
ENSG00000037280	5.809651117633334	3.7305096041333337	0.2525731521799921	0.9009098271759306	0.6390788067365154	FLT4
ENSG00000037474	2607.6184901326333	2482.9707816474	0.18808549151819584	0.8606052998658839	0.07066552556437519	NSUN2
ENSG00000037637	1222.2380925144	1182.1131733153	0.08191963315113907	0.6373347461539924	0.04815718709163489	FBXO42
ENSG00000037749	884.2199090037001	837.645885831	0.11725017027518389	0.7666921896235422	0.07806474366896332	MFAP3
ENSG00000037757	910.4839481098332	868.7683640248	0.10075617150506655	0.7209994640675752	0.06766201388845372	MRI1
ENSG00000037897	405.3149136532	403.4593122975	0.007393628687577321	0.007907384521572913	0.00662007142463277	METTL1
ENSG00000037965	1709.3703525217002	2064.6302444738667	-0.4320638162810644	0.9384401602863485	-0.2724184264216456	HOXC8
ENSG00000038002	1359.2309255412001	1197.6284715020333	0.3358861110679408	0.9196407619181621	0.1826101581009286	AGA
ENSG00000038210	442.0461664905333	620.3023442674	-0.5125044207519979	0.9553542015854843	-0.4887745272932491	PI4K2B
ENSG00000038219	2373.1887089262	2293.0757491823665	0.14966002440335036	0.8161732710869305	0.04954281040664205	BOD1L1
ENSG00000038274	2051.9303761586666	2135.2701736180334	-0.15443466394012545	0.8244169566557706	-0.057436844331934266	MAT2B
ENSG00000038295	5.053368018	5.533523270533333	-0.05405088111613832	0.4308590670251289	-0.13095310694196338	TLL1
ENSG00000038358	1618.2953154653333	1855.0492875078335	-0.44240613276288754	0.9424839316169055	-0.19698261611687445	EDC4
ENSG00000038382	8957.736182366632	9327.079621432033	-0.17846355332439104	0.8440776261829966	-0.05829125567637255	TRIO
ENSG00000038427	25799.135644024365	24113.9433747499	0.36814337930503055	0.929399752203668	0.09745513598014463	VCAN
ENSG00000038532	1076.8515837236332	1150.3232302202666	-0.16371748337239078	0.832503978352142	-0.095219876936083	CLEC16A
ENSG00000038945	7.012114460133334	15.216986524	-0.4987395798913893	0.9549831622207481	-1.1177612341045877	MSR1
ENSG00000039068	32.487785460666665	18.764848125566665	0.3679193769701095	0.9293605451689522	0.7918647915598748	CDH1
ENSG00000039123	2102.7875173922	2013.7739644287667	0.14641974813297856	0.8121687892142964	0.06240131841721946	SKIV2L2
ENSG00000039139	60.10193388416666	81.00341087806667	-0.20418488155157752	0.8566744915757282	-0.43057124513425127	DNAH5
ENSG00000039319	2299.2352932159	1979.5288985721334	0.48848633856689017	0.9438513930182812	0.2159969834069207	ZFYVE16
ENSG00000039523	379.557991446	356.184666677	0.08866428707571006	0.6733730377622194	0.091694915737488	FAM65A
ENSG00000039560	5211.931414513966	4554.081141441034	0.5973743760423873	0.9557124881200254	0.19465810250432394	RAI14
ENSG00000039600	10.361023265566667	15.590915209066667	-0.25373267726983945	0.8896972520129725	-0.5895391266459342	SOX30
ENSG00000039650	1189.5293146897334	1129.3086370263666	0.12246904240095112	0.7786167911032804	0.07495100120144559	PNKP
ENSG00000040199	820.7648330766	1018.8908781538667	-0.3937560452888468	0.9329426706947591	-0.3119587261653099	PHLPP2
ENSG00000040275	1914.2242796408	1545.5149137314	0.3973526858782018	0.9304400077490985	0.3086722969393351	SPDL1
ENSG00000040341	606.8401546575667	572.7288584683666	0.10158958146768376	0.7237229294358951	0.08346425265504398	STAU2
ENSG00000040487	836.7269789257	686.7315719381667	0.34639288767562104	0.9230453939798703	0.28501066133860736	PQLC2
ENSG00000040531	1049.1603883576333	801.7894706555667	0.508436672824486	0.9469448223715318	0.38793986716516665	CTNS
ENSG00000040608	3.2703369374333335	11.0354246015	-0.8082068106371254	0.9656805396330557	-1.7546309531574509	RTN4R
ENSG00000040633	1887.5797187072	1688.8407168295666	0.3612636575876384	0.9279040007790725	0.16050430884908565	PHF23
ENSG00000040933	1252.1987332323	1422.6328406391667	-0.38748763688952176	0.9324068921217149	-0.1840998259494304	INPP4A
ENSG00000041353	80.6191060663	23.773016887566666	1.0731059310758264	0.9824258138502576	1.761796787689792	RAB27B
ENSG00000041357	3484.196277107533	3377.090157200367	0.13211487039186978	0.7956651920114214	0.04504520327140613	PSMA4
ENSG00000041515	64.4206880842	12.4522436915	1.2204885020928817	0.9948578861648893	2.3711183545173777	MYO16
ENSG00000041802	1349.1835378701333	1356.7794236895	-0.016705461805328	0.08068460755976581	-0.008099575450332974	LSG1
ENSG00000041880	1513.1202019449668	1812.9217730457	-0.5476097978623942	0.9539488156256475	-0.26079007513531	PARP3
ENSG00000041982	133096.59338012277	153809.49022126754	-0.30793855010762594	0.9067130073881192	-0.2086708761717484	TNC
ENSG00000041988	385.70456765719996	403.6487571673333	-0.058665796024950735	0.47395958515170855	-0.06560421865488315	THAP3
ENSG00000042062	637.9848463279667	801.2172782792334	-0.20813338621174	0.8585029472562558	-0.32867137633051596	FAM65C
ENSG00000042088	389.7736458142667	350.1501548005	0.16030607114792236	0.8318037245548044	0.15466282210853835	TDP1
ENSG00000042286	1907.8138265701332	1108.0935270226332	1.1467877531018948	0.9789147062805638	0.7838407381540169	AIFM2
ENSG00000042317	310.1089035484	298.5576157003333	0.055858659337736274	0.44337091711743837	0.05476557792069034	SPATA7
ENSG00000042429	848.1824442301667	752.1195267974333	0.23557932147290744	0.8909226119095832	0.17341266904268376	MED17
ENSG00000042445	2366.5966602973667	2373.2233803945664	-0.010076310226510522	0.0373331421804034	-0.004034052925479001	RETSAT
ENSG00000042493	3729.8716575355666	4912.006578098966	-0.6299006283835062	0.9630565797956896	-0.3971865036149029	CAPG
ENSG00000042753	4703.344147099167	5149.618528506967	-0.47948295680443553	0.9508504240535187	-0.13077866573701813	AP2S1
ENSG00000042781	6.642015807366667	7.655064712733333	-0.08317567075114049	0.6460140996371314	-0.20479341739861437	USH2A
ENSG00000042832	68.37096306346666	52.710655469466666	0.183888302825315	0.8583470239719654	0.37528911462751713	TG
ENSG00000042980	42.330582152699996	10.945989313	0.8553998777371936	0.9731927805292112	1.95129797640417	ADAM28
ENSG00000043093	1053.229977152	916.7812373021667	0.3172174188919775	0.9092601428337124	0.20017106568798448	DCUN1D1
ENSG00000043143	1539.2424970142667	1235.5162550118666	0.435282275900402	0.9353229226426448	0.31710654466029287	JADE2
ENSG00000043514	614.0893940711667	516.1719909486334	0.33286019430125224	0.9181309090834561	0.25059682796784954	TRIT1
ENSG00000044090	2932.3812270570666	3857.8463824407663	-1.0951223960441476	0.9888933831413041	-0.39572302249009755	CUL7
ENSG00000044115	16845.618849130402	14910.217144769567	1.1125351306606233	0.9893622928021965	0.17607216055778593	CTNNA1
ENSG00000044446	791.1188172081	974.9310113478333	-0.4774501022148179	0.9506283284828122	-0.3014057459750155	PHKA2
ENSG00000044459	568.8409964517333	561.5745208272	0.022164802030764874	0.09531479258772202	0.01854796326728328	CNTLN
ENSG00000044524	32.60926143926667	154.47300634646666	-1.045515179929438	0.9832117069201645	-2.2440010826527033	EPHA3
ENSG00000044574	28729.17398539463	30163.787124808736	-0.19271406184656778	0.8525222859837891	-0.07030105984371515	HSPA5
ENSG00000046604	3.7269748710333332	16.3756923993	-0.9945898616870369	0.9878315433473537	-2.1354789112684323	DSG2
ENSG00000046647	511.7259735344	796.1463927546333	-0.8617581155669098	0.9731460238358607	-0.6376622714524295	GEMIN8
ENSG00000046651	783.8455864162333	1136.5050064104666	-0.8550081820259285	0.9702596301030408	-0.5359626554999737	OFD1
ENSG00000046653	90.21407996890001	86.45141792423334	0.0327082572025467	0.19892561621412996	0.061462990306402294	GPM6B
ENSG00000047056	1064.3743722419333	1184.8129322754	-0.28571522239779684	0.8934980147478709	-0.1546536138771451	WDR37
ENSG00000047188	1428.1755235193	1306.2325826364	0.28041286167328927	0.9062394984354077	0.12876149787745175	YTHDC2
ENSG00000047230	423.60154730526665	589.397353305	-0.4928187334016768	0.9537346540106865	-0.4765327229130544	CTPS2
ENSG00000047249	1801.8442922303666	1563.2891856042334	0.42936679550130336	0.9349156198877593	0.20488966445048812	ATP6V1H
ENSG00000047315	3710.2680886170333	3677.4215316733003	0.054718132541378764	0.4325078557719677	0.012828876009839552	POLR2B
ENSG00000047346	861.6290163453666	864.6730448815666	-0.006679221238899887	0.020266866147615192	-0.00508788064819446	FAM214A
ENSG00000047365	8.830031370033334	11.6543029228	-0.1169242121207288	0.7640932129377519	-0.40037224693982504	ARAP2
ENSG00000047410	5204.071343516	4869.5358000242995	0.3635588152366458	0.9285723861305467	0.09585648978996553	TPR
ENSG00000047457	18.9090022549	21.6472146497	-0.07048943950624939	0.5678330865243049	-0.1951081645026153	CP
ENSG00000047578	1283.1289662162667	1326.7891838237667	-0.10097377099440144	0.722033475434303	-0.048272974445252366	KIAA0556
ENSG00000047579	567.5314084295667	481.6564588898	0.2854479306157662	0.9072689029837383	0.23669572442658277	DTNBP1
ENSG00000047597	1.9948510173666667	3.6101376131333334	-0.3538537196921487	0.9216071255978064	-0.8557728267451064	XK
ENSG00000047617	4.046893152466667	15.265664913966667	-0.652502971702618	0.9690778116895998	-1.9154037651226135	ANO2
ENSG00000047621	850.0526845017333	758.0134504551334	0.24218209775019037	0.8957131992564731	0.16532881095908153	C12orf4
ENSG00000047634	858.1420883366334	558.8148011168	0.9166122727339088	0.9849502238458059	0.618846310817067	SCML1
ENSG00000047644	2073.452586755933	1945.5547577385667	0.16092144912767894	0.8327466868663919	0.09185347218104951	WWC3
ENSG00000047648	225.1584159597	293.5025759663333	-0.27830386890063147	0.8902137573094667	-0.38243276173665314	ARHGAP6
ENSG00000047662	20.924413631666667	7.216539535166667	0.688848608026681	0.9638739062846223	1.5358080855069336	FAM184B
ENSG00000047849	22254.199479179333	23700.9376711499	-0.2946563399690813	0.8990313096910966	-0.09086653147871743	MAP4
ENSG00000047932	2127.6617273669335	3323.660386914133	-1.3062635797484932	0.9995611070962944	-0.6435041765176334	GOPC
ENSG00000047936	6.604845680033333	11.264295385966667	-0.2842245958052329	0.8927343491519625	-0.770160312775837	ROS1
ENSG00000048028	886.7820770639667	986.4724114948333	-0.26804275282871326	0.8885731018115365	-0.1536990920157096	USP28
ENSG00000048052	801.5668617013666	570.5934978031	0.5223829632393971	0.9464973175566378	0.4903595592237381	HDAC9
ENSG00000048140	2345.5023588768336	2618.1293419375997	-0.4307108723260423	0.9379009984099672	-0.15863941992064565	TSPAN17
ENSG00000048162	422.45232438646667	345.4500094919667	0.3147492211730486	0.9084802943835503	0.29031158457114475	NOP16
ENSG00000048342	524.9409097021667	615.0543416409666	-0.3004299499760249	0.902624344743042	-0.22855884785968866	CC2D2A
ENSG00000048392	2030.0119740061334	1643.6636821241334	0.48267310348847153	0.9450348476657818	0.30457310466450066	RRM2B
ENSG00000048405	691.9072250008334	754.8204155380333	-0.17581707986075742	0.8420771725857642	-0.12555483809236004	ZNF800
ENSG00000048471	2068.529801231	2226.7205095748	-0.22529531416967755	0.8728754193031025	-0.10631474471244272	SNX29
ENSG00000048540	14.866502194066667	19.874949485666665	-0.13990764793495214	0.8057888490504266	-0.4188859450940796	LMO3
ENSG00000048544	1106.8722390536	904.7879013230666	0.49888511994431134	0.9446384761966107	0.2908371652842447	MRPS10
ENSG00000048649	1701.562443944	1856.8361796078334	-0.2777409542919066	0.890015409096568	-0.12598644202350182	RSF1
ENSG00000048707	2098.7665414952	2070.4604405791997	0.03908098118932798	0.26852576804625927	0.01959005785294134	VPS13D
ENSG00000048740	2347.0012729824666	923.8158268352333	2.0503184107687273	0.9744926989624879	1.3451414565621462	CELF2
ENSG00000048828	7632.4941310228005	8112.360750967967	-0.28411537074119214	0.8926786455191085	-0.08796723432231508	FAM120A
ENSG00000048991	1206.1135023255333	1347.9453405610666	-0.31942710080064396	0.9133469302571093	-0.16039631649184896	R3HDM1
ENSG00000049089	67.7584885349	66.82366878193334	0.011218078469802738	0.02239306327169166	0.02004250101746993	COL9A2
ENSG00000049130	3327.5093604096332	3740.5461866579335	-0.34132376402076586	0.9205504374208825	-0.1688062202802133	KITLG
ENSG00000049167	264.28480802313334	257.30061082273335	0.033390427652493795	0.20629558289843142	0.038638614431098436	ERCC8
ENSG00000049192	872.2829989044334	958.696766134	-0.17121045058803758	0.8384439367167739	-0.13627829451374956	ADAMTS6
ENSG00000049239	7376.187991010534	7802.771835152666	-0.18021146504710242	0.8453478512859112	-0.08111128898254326	H6PD
ENSG00000049245	5434.5010210921	4534.0429493619	0.9552267772119138	0.9829097296842366	0.2613495203054724	VAMP3
ENSG00000049246	708.9927073694666	499.0712092159667	0.6357290151921426	0.9489334370317479	0.5065251091233549	PER3
ENSG00000049283	22.248816441966667	38.7414076718	-0.36633326441024294	0.9264701681618184	-0.8001477834534998	EPN3
ENSG00000049323	10161.1390223752	7731.486786500166	0.88292997078284	0.9842367784670796	0.39424435119664275	LTBP1
ENSG00000049449	12159.411134558834	13512.288869341133	-0.5395300208941702	0.9548870402908811	-0.15219871339056526	RCN1
ENSG00000049540	83397.60089596247	28530.664960628736	2.322060564726717	0.9999999999999977	1.5474925101439718	ELN
ENSG00000049541	414.2368675014	377.2451896759	0.14618560333162717	0.811881237116505	0.134953455800312	RFC2
ENSG00000049618	3253.716134703833	3366.3517142694	-0.16877124468228175	0.8365048054221863	-0.04909752553250986	ARID1B
ENSG00000049656	4592.190977573933	3886.7720381946333	0.7677973947134211	0.971319889145111	0.24061014616858425	CLPTM1L
ENSG00000049759	168.23856197263333	220.4711737803	-0.34484524772855857	0.9205318707134168	-0.39008161453592566	NEDD4L
ENSG00000049768	9.3407121421	7.8686648606333325	0.09551245234544475	0.7025687921051171	0.24741368327651347	FOXP3
ENSG00000049769	378.06414600523334	344.1990836785333	0.14912244385771123	0.8155056460140961	0.13538778009122507	PPP1R3F
ENSG00000049860	5817.768770900767	4448.893147753466	0.9719570321151507	0.9790127750417289	0.38701950850537853	HEXB
ENSG00000049883	412.8129853523333	493.83112328553335	-0.29831267270772405	0.9013131252653543	-0.25852941140568036	PTCD2
ENSG00000050030	2.3242011787	2.1839383894333335	0.05944969072526786	0.47571854783242684	0.08980279394650063	KIAA2022
ENSG00000050130	1821.3953065468334	1706.5132454601999	0.22548083946828087	0.8822749985113515	0.09399245936926262	JKAMP
ENSG00000050165	6713.358248839433	11368.190423260334	-1.4417886263368533	0.9902163117206099	-0.7598960888532986	DKK3
ENSG00000050327	108.1141902611	160.2388949363	-0.42288362266012036	0.9352149292312216	-0.5676684840899182	ARHGEF5
ENSG00000050344	39.107611374	61.9678776772	-0.31707903243022356	0.9118887125683827	-0.6640711372266366	NFE2L3
ENSG00000050393	1374.2533821008333	1144.8714495492331	0.4643229096691611	0.9444818328748641	0.2634624137010591	MCUR1
ENSG00000050405	22311.794165130334	29273.7598903382	-1.3770142776382277	0.9931468571579839	-0.3918015257274267	LIMA1
ENSG00000050426	1598.5411896865332	1242.3917018379666	0.6262277241582639	0.949986648458907	0.36363581974354947	LETMD1
ENSG00000050438	188.58544380796667	199.26342227026666	-0.049814277885868334	0.3890858129822574	-0.07945858242668392	SLC4A8
ENSG00000050555	4.767788325633333	5.2147845934333334	-0.05651100485884691	0.4538349259532548	-0.1292874744887491	LAMC3
ENSG00000050628	187.80720549153335	276.7849660186333	-0.44249226182819335	0.942517103742759	-0.559513167897495	PTGER3
ENSG00000050730	49.8639760848	73.93938397826666	-0.3209921627749107	0.9143073953635511	-0.5683450979118934	TNIP3
ENSG00000050748	1849.0767821671334	1810.6782211730667	0.07761049184114983	0.6114440179812203	0.03027494813427175	MAPK9
ENSG00000050767	2.043280758133333	8.9260086896	-1.0750667922718975	0.985886841165594	-2.1271277590659876	COL23A1
ENSG00000050820	4218.262310839634	4968.0277500066	-0.6818829594799782	0.9574419637311148	-0.2360244207740172	BCAR1
ENSG00000051009	1288.540382275	1611.1034593781999	-0.6262849688938721	0.9623227678149947	-0.3223113904846123	FAM160A2
ENSG00000051108	6227.219178447634	6619.498354704967	-0.2795745424973681	0.8906638182090423	-0.08813383103137336	HERPUD1
ENSG00000051128	1726.5815291157332	1410.5855792151667	0.6828554650009112	0.9622350739187245	0.29162426395417845	HOMER3
ENSG00000051180	136.81890583896666	110.54355354516667	0.2088457831011086	0.8705124576213742	0.30765270229243435	RAD51
ENSG00000051341	99.1689673092	75.40628636593334	0.23133022864402808	0.8873221608054292	0.395203931280207	POLQ
ENSG00000051382	525.1448071701	561.9643924799334	-0.11386267596273897	0.757169285773092	-0.09776342380060232	PIK3CB
ENSG00000051523	3021.0430532258333	4311.2968235453	-1.6037296839256214	0.9980565831544693	-0.513075148174643	CYBA
ENSG00000051596	82.65297354333333	106.71137297013334	-0.24570261480116898	0.8883061471993107	-0.3685753140504849	THOC3
ENSG00000051620	3115.2485547893334	2351.9511301441335	1.1002147946092933	0.9900232828445659	0.4054891918889164	HEBP2
ENSG00000051825	560.2708170154667	534.4368560954	0.08539546187757263	0.6564942685301165	0.06810484537790625	MPHOSPH9
ENSG00000052126	1516.3715274452	1284.8519716475334	0.4409428999888957	0.9357775757813589	0.23902111725462755	PLEKHA5
ENSG00000052344	1.9986486777333332	3.2305182249	-0.3391379269867317	0.9205874620911056	-0.6927407164205961	PRSS8
ENSG00000052723	1425.7865391631667	1616.5834736285667	-0.3210244283548077	0.9143272804002184	-0.18118999847744408	SIKE1
ENSG00000052749	1237.5052624802668	978.0146742038334	0.5966090547064885	0.9558460855265873	0.33950664349864734	RRP12
ENSG00000052795	845.2264813042667	1045.4140064986	-0.4431140381950396	0.9427514520998839	-0.30666452048438664	FNIP2
ENSG00000052802	1913.5284962022333	1907.7983308733667	0.005600046813805389	0.004494625483692616	0.004326710419573357	MSMO1
ENSG00000052841	3354.6694192524	3257.1865846481	0.14318928277394466	0.80852415018331	0.0425442398307897	TTC17
ENSG00000053254	2027.3499623661335	2111.055284451333	-0.12623836867969834	0.7827028856162641	-0.058369211385223295	FOXN3
ENSG00000053328	174.61376020706666	117.23538658689999	0.4141720609045403	0.9313769642512018	0.5747591513888197	METTL24
ENSG00000053371	1553.4123370183668	1588.6468303868	-0.06459502626699697	0.523877347201088	-0.032357608201762735	AKR7A2
ENSG00000053372	1174.0647127227332	1014.563095868	0.3513320491507838	0.92458342523872	0.21065334051341827	MRTO4
ENSG00000053438	12.240644282633333	25.537714836733333	-0.5375179948997264	0.9551258226603433	-1.0609499398725484	NNAT
ENSG00000053501	808.0284523956667	754.9107050468333	0.1432382153710953	0.8085774462154908	0.09810008952774854	USE1
ENSG00000053702	61.6377465097	78.1556446047	-0.2369896376943108	0.883518391076116	-0.3425359546383947	NRIP2
ENSG00000053747	56.824115733999996	67.1452141393	-0.13473636514387632	0.7975016554979606	-0.24078124460795367	LAMA3
ENSG00000053770	1000.5567108798334	1189.4279596106	-0.4079638005813165	0.9335892666706115	-0.2494649537838132	AP5M1
ENSG00000053900	950.0589938435	914.2287866040333	0.08447311094027313	0.6517742056621385	0.055461854026479	ANAPC4
ENSG00000053918	2.0232252399666666	2.0232252399666666	0	0.0025350847088160267	0	KCNQ1
ENSG00000054116	2172.8615812346998	2178.1670999718	-0.009256866916788195	0.03321531319791149	-0.003518363093323035	TRAPPC3
ENSG00000054118	5881.2934879132	6182.020534846667	-0.2783370882310531	0.8902254821615827	-0.07194496084361247	THRAP3
ENSG00000054148	3003.2593605186	2946.9677157963997	0.07708628605109019	0.6080688523576372	0.02729781521788255	PHPT1
ENSG00000054179	6.2607263266999995	4.3704576528	0.2084281068994652	0.8702742500741025	0.5185456789352795	ENTPD2
ENSG00000054219	37.198195912033334	32.560519528566665	0.09146759041178858	0.6859197543736061	0.1921089341560317	LY75
ENSG00000054267	1711.943057807	1633.6782138820333	0.16108135273471508	0.8329920564752848	0.067510872635074	ARID4B
ENSG00000054277	227.93728257423334	47.70536325603334	1.0423454192117014	0.9796937662917925	2.2564135435342956	OPN3
ENSG00000054282	746.1010034362	760.7749673652334	-0.038738403051783124	0.27675198623241204	-0.028098827793781478	SDCCAG8
ENSG00000054356	907.1627921844666	1115.1958709535	-0.26116862175589695	0.8890984695671582	-0.29786375108623475	PTPRN
ENSG00000054392	385.9328597851333	362.63342443426666	0.07764242667428317	0.6116499108074386	0.08983797918011589	HHAT
ENSG00000054523	2953.1208836269334	2493.3782179549667	0.4498219440785589	0.937945019439882	0.2441386728982241	KIF1B
ENSG00000054598	1799.8700791788333	1421.9851204565334	0.6737855041584303	0.9597265265828618	0.3399864028307199	FOXC1
ENSG00000054611	1318.0590403836334	1210.8884914063333	0.2250902671213515	0.8819478110811492	0.12234897915325023	TBC1D22A
ENSG00000054654	195.79761328333333	281.14476139283335	-0.3947124173148182	0.9330082283898503	-0.5219499861928526	SYNE2
ENSG00000054690	19.945153782800002	33.376951402133336	-0.42290685073348205	0.9352202307022385	-0.7428139401821157	PLEKHH1
ENSG00000054793	2637.4059342864334	2998.2139082661665	-0.4757516933945962	0.9504595447747275	-0.18498367679014707	ATP9A
ENSG00000054938	77.07353390196667	37.373303499466665	0.35641907617826385	0.926340908119979	1.0442274495555335	CHRDL2
ENSG00000054965	3240.8394404841333	3556.6536101481333	-0.3760534697466278	0.9301213648372123	-0.13415292658156616	FAM168A
ENSG00000054967	119.57555916876667	181.75315669969999	-0.4522940641305231	0.9461750492304603	-0.6040578833906474	RELT
ENSG00000054983	1175.4626863142335	1055.9856866562	0.27164156079136254	0.904519303694937	0.15463846321568683	GALC
ENSG00000055044	1484.1751653299	1462.5489651664	0.03743904695505404	0.25042083536783855	0.021176445794894142	NOP58
ENSG00000055070	5035.886860747467	5356.399107397967	-0.38254295183960324	0.9316726456517295	-0.08901758947090052	SZRD1
ENSG00000055118	3.2084314724666667	5.235321300733333	-0.2238096764679425	0.8713725520979761	-0.7064099109270132	KCNH2
ENSG00000055130	2989.2463919940333	2636.1434554786997	0.5418051687029315	0.9526045636378913	0.1813529356183422	CUL1
ENSG00000055147	870.6661572846333	998.6108976005333	-0.27600253953814796	0.8895174226526688	-0.1978030035338306	FAM114A2
ENSG00000055163	90.4728795269	147.11337635763334	-0.5081615714008008	0.955508337151641	-0.7013711356252889	CYFIP2
ENSG00000055208	3147.0853944026667	3052.4499310252336	0.1293265285690108	0.7913590840849122	0.044048694839956236	TAB2
ENSG00000055211	3807.5854189082334	2991.130766114367	1.203723113527531	0.994738685492567	0.348185418810673	GINM1
ENSG00000055332	3111.459894776067	3064.5678154032666	0.0361873399689123	0.23669923991255548	0.021908020351476726	EIF2AK2
ENSG00000055483	1967.0938916105	2150.7467139148334	-0.2813716336107226	0.8913058950120598	-0.12877181278173555	USP36
ENSG00000055609	1859.1867203359	1678.4670452816001	0.34322117742638697	0.9221193542760233	0.14752745741432818	KMT2C
ENSG00000055732	48.831241492333334	26.475309680166667	0.34619413355151346	0.9229871998160359	0.8831568982859521	MCOLN3
ENSG00000055813	73.17825406623334	645.9521937518333	-2.1774137573132957	0.9999999999999921	-3.141940496058999	CCDC85A
ENSG00000055917	3479.3212567979335	3093.0424000471	0.498996334536251	0.944667549253972	0.1697792834133	PUM2
ENSG00000055950	1384.1992510909333	1323.2770773927332	0.1391451262548847	0.8040987919660367	0.06493645405439487	MRPL43
ENSG00000055955	6.687284088566667	8.694789036066666	-0.1520362305041116	0.8219036461752603	-0.378730616416388	ITIH4
ENSG00000056050	475.9714192930333	486.61070809156666	-0.034523734193904476	0.23508957049584944	-0.03189312132110256	HPF1
ENSG00000056097	4930.903920921233	4791.9399884843	0.1402350087968865	0.8053049226557623	0.04124230132607612	ZFR
ENSG00000056277	108.34068391816668	142.97637665866668	-0.2532600489796579	0.8897204905055908	-0.4002016935073254	ZNF280C
ENSG00000056291	2.0011274385999998	2.0011274385999998	0	0.0025350847088160267	0	NPFFR2
ENSG00000056487	2.0406944070333335	2.3113642254999998	-0.1122055168566429	0.753222142587852	-0.17968446237243452	PHF21B
ENSG00000056558	297.46561079773335	363.9086060591667	-0.23575688212596746	0.8825754526576058	-0.2908532778643437	TRAF1
ENSG00000056586	2450.120146892033	2361.1141077113666	0.19366833112871185	0.8632007539665038	0.05338473091727478	RC3H2
ENSG00000056736	341.7490361674	89.88834386783333	1.1930546383956986	0.9929454319042107	1.9267313152839622	IL17RB
ENSG00000056972	1804.4608471746	1583.6291717940667	0.349738969868327	0.9240421777031964	0.18833329187729617	TRAF3IP2
ENSG00000056998	103.85478291276667	157.3086280666	-0.4492991743735104	0.9450537977726632	-0.5990301425125715	GYG2
ENSG00000057019	4135.6466492624	4884.4846589024	-0.6015162841399566	0.956787935428193	-0.24009343096117433	DCBLD2
ENSG00000057252	2248.0538695926666	1816.1522396151665	0.7848563833680557	0.9775423828004774	0.3077914648103249	SOAT1
ENSG00000057294	31.2424381837	1.9988944860666666	2.399732790691056	0.9999999999999999	3.9662328219984695	PKP2
ENSG00000057468	10.345664829466667	5.9659692314	0.2916238522686337	0.9081212319459074	0.7941979158174943	MSH4
ENSG00000057593	13.459056890866666	19.9963325802	-0.3334479907807264	0.9201075231042873	-0.57115810701453	F7
ENSG00000057608	6506.5482693742	7449.172135722433	-0.7634513966167754	0.9690822236068428	-0.19518770535815827	GDI2
ENSG00000057657	473.7130318189	465.6002040948	0.021764894718358692	0.09211912683334456	0.024921670276323277	PRDM1
ENSG00000057663	731.3442233745	693.6630198548	0.11098677305037258	0.7506076109870685	0.07631562789604182	ATG5
ENSG00000057704	3.097602542633333	3.5073885481666665	-0.06567000387674561	0.532215364331836	-0.1792452191158727	TMCC3
ENSG00000057757	1278.0073868588668	1235.452851666	0.09794920477124311	0.7117928963208711	0.04885622061740005	PITHD1
ENSG00000057935	1221.0443019828333	1362.3640107503	-0.34914216396421655	0.9207350533737529	-0.15799668409728093	MTA3
ENSG00000058056	713.4899593591	779.0873645324333	-0.17974986409510146	0.8450112712946749	-0.12689198946570218	USP13
ENSG00000058063	3802.6074446831	3269.2559981300333	0.5613601732096003	0.9574843370578102	0.21802666129697712	ATP11B
ENSG00000058085	140.1642681493	199.11673068743335	-0.30411180525192905	0.9046729097208882	-0.5064958356066258	LAMC2
ENSG00000058091	1667.5497268338333	1966.6570358999668	-0.4525109263634496	0.9462485986741388	-0.23801560520750736	CDK14
ENSG00000058262	23396.569684530932	25529.863119580732	-1.1089723653507684	0.9918549977831101	-0.12588877974980298	SEC61A1
ENSG00000058272	3935.9274111377667	4425.7274417685	-0.41898194783066023	0.9343479345643513	-0.1692109917352356	PPP1R12A
ENSG00000058335	2.4615525464666668	2.5755203375	-0.0342250865281133	0.23224459148065002	-0.06529539535428479	RASGRF1
ENSG00000058453	1972.8369264235	1849.7289963083667	0.16160751916951938	0.833800456147666	0.09295779158533339	CROCC
ENSG00000058600	1430.5134839471666	1263.7833330703	0.34124363841551586	0.9215485953306577	0.17878395188725796	POLR3E
ENSG00000058668	12298.2134295873	11678.513260080634	0.1402147964273161	0.8052825100160104	0.07459212665102984	ATP2B4
ENSG00000058673	4017.9419821736333	3928.4175932387334	0.10834810658112329	0.743561342799901	0.03250843496979169	ZC3H11A
ENSG00000058729	947.8881428723333	962.4367160312667	-0.033769382798292794	0.2279074640356593	-0.02197485946275539	RIOK2
ENSG00000058799	725.3946740848334	659.9318048063	0.1924983442394708	0.8626719841160013	0.13644920415810366	YIPF1
ENSG00000058804	592.8321858543	451.08929843873335	0.47796832168496206	0.9461282770968937	0.3942107158790991	NDC1
ENSG00000059122	2777.6963969961666	2738.9793629122332	0.04674394927691154	0.35188470054217014	0.020250524991278655	FLYWCH1
ENSG00000059145	1498.4478443703	1128.1749693783333	0.6097010957454725	0.9536020613925577	0.4094780360653335	UNKL
ENSG00000059377	10.329083779866666	16.285102123	-0.22725066610811254	0.8748514335229642	-0.6568404782433562	TBXAS1
ENSG00000059378	441.7953436052667	386.13527182866665	0.17716633910047802	0.8533572699363168	0.1942718687792591	PARP12
ENSG00000059573	4340.716472745833	4831.177451602367	-0.4740108877488981	0.9503620677804678	-0.15444165306301352	ALDH18A1
ENSG00000059588	806.0125498790667	829.7895177948667	-0.05801497294714224	0.46799652379229273	-0.041943130510620256	TARBP1
ENSG00000059691	568.4545658214	659.5124019056667	-0.2361649234421203	0.8828868550192754	-0.2143547439311812	GATB
ENSG00000059728	413.1508127913	360.9509062978	0.19893721679106435	0.8655476806482703	0.19486587955143608	MXD1
ENSG00000059758	1698.9797236663667	1566.3484654898	0.28958306187181165	0.9079086361101852	0.11726343024722943	CDK17
ENSG00000059769	458.95944565843337	452.1549157421	0.025834701934725417	0.12904068812802583	0.02154953209888605	DNAJC25
ENSG00000059804	3929.9017788092333	4872.285029536	-0.5025122040918716	0.9553826424355812	-0.31010527839496754	SLC2A3
ENSG00000059915	105.4159299672	103.38740025576666	0.016132729823504784	0.04968938106606424	0.028032520630840222	PSD
ENSG00000060069	1227.9395469676333	1169.6430955472333	0.12543843411031555	0.7845575930384383	0.07017116319723268	CTDP1
ENSG00000060138	10072.476757290233	7415.321905032	1.3594997599621217	0.9942760620892999	0.4418372487111351	YBX3
ENSG00000060140	29.194797356600002	14.1575288434	0.40332868789223064	0.9300941925594209	1.0441418282463903	STYK1
ENSG00000060237	7311.063821995433	7103.1510644004	0.13312162189574503	0.796943970269401	0.04162217807106666	WNK1
ENSG00000060339	3111.1251207912665	3077.901056711467	0.04222588274889424	0.3031235256547741	0.015489562187278825	CCAR1
ENSG00000060491	2389.993368966533	2382.315075040067	0.010524352369390639	0.019525296097101075	0.004642384815945185	OGFR
ENSG00000060642	615.5689642508667	560.2306301075	0.17145872956711716	0.8475272855084857	0.13589963209042874	PIGV
ENSG00000060656	1469.0607946014	1269.1585498007667	0.2470555544768064	0.8985578575053956	0.2110217913212467	PTPRU
ENSG00000060688	1143.4742460159334	970.9405129339667	0.39577256714526876	0.9305427630811456	0.23596905971512377	SNRNP40
ENSG00000060718	2713.0275002881667	22181.296819085266	-3.602721987372649	0.9999999999999999	-3.031368137935072	COL11A1
ENSG00000060749	1667.8542226008667	1476.9999038034	0.33905015131270355	0.9208210826484089	0.17532346460286327	QSER1
ENSG00000060762	924.4651746843333	976.7878431757	-0.1219289686708585	0.7744722357433342	-0.07942627184503764	MPC1
ENSG00000060971	1468.3719549496	1585.1008452726	-0.25259898467947106	0.8896824288171283	-0.1103571634189672	ACAA1
ENSG00000060982	3926.3877176735	5201.187534447233	-1.1029597209708444	0.9901218275788913	-0.4056384156482307	BCAT1
ENSG00000061273	7332.779693888633	8192.684756088867	-0.5783050135598004	0.9566699992076974	-0.15997610716920074	HDAC7
ENSG00000061337	214.5129484718	358.6482329305667	-0.5673503767023081	0.9559864371467257	-0.7415047880027664	LZTS1
ENSG00000061455	26.282769253666668	45.906905691300004	-0.3966841314228486	0.9331224875121774	-0.8045939003547721	PRDM6
ENSG00000061492	1.9998002243333335	1.9998002243333335	0	0.0025350847088160267	0	WNT8A
ENSG00000061656	60.9583619117	169.03817097703333	-1.139794625302783	0.9907159460039588	-1.4714530222500122	SPAG4
ENSG00000061676	9339.606180854767	8319.997868986167	0.8060132403778946	0.9799821937236053	0.16677855887126358	NCKAP1
ENSG00000061794	1483.8433089014	1313.1804235229333	0.3439179551350372	0.9223224332351384	0.17627360614002627	MRPS35
ENSG00000061918	205.12759695096665	497.11770561776666	-1.0326163778017223	0.9870968474984989	-1.2770658893919609	GUCY1B3
ENSG00000061936	2559.2256039556332	2633.265168164033	-0.11228939155649352	0.7534210655001771	-0.041145476008007886	SFSWAP
ENSG00000061938	1544.7053381522333	2116.1912341706666	-1.0674192060267336	0.984633929653862	-0.45413834397662844	TNK2
ENSG00000061987	2420.286005378733	2617.6225606130333	-0.34167109656911054	0.9205445127015939	-0.11307954670712836	MON2
ENSG00000062038	5.410562904833333	13.114030534766666	-0.43632508304971346	0.940136968577697	-1.2772605568923074	CDH3
ENSG00000062194	2204.1524967991	1838.4212751345	0.7332118708214325	0.9636812175777079	0.26175664307549634	GPBP1
ENSG00000062282	72.3933758059	61.856661535600004	0.1427912920605121	0.8080910235206316	0.22692872089281657	DGAT2
ENSG00000062370	201.80775149673332	177.52196618526668	0.14700533664539994	0.8128890133258129	0.18498403822514226	ZNF112
ENSG00000062485	2498.1365373754334	2314.7190349949	0.3248804641026219	0.9133803308841097	0.11001524355244516	CS
ENSG00000062524	11.789002210866666	12.829459806300001	-0.06237797569989863	0.5059593355767118	-0.12201880829230599	LTK
ENSG00000062582	171.40101711736668	101.26192876473333	0.5689727770431429	0.9572264716646278	0.7592838015834422	MRPS24
ENSG00000062598	2078.7749933114665	1786.5745548211	0.6134669573107394	0.9528999884518132	0.21853748957449534	ELMO2
ENSG00000062650	1897.8262140612	2018.4971454934666	-0.19807948072966966	0.8545185821906541	-0.0889336572899264	WAPL
ENSG00000062716	7356.903073200399	7825.252443775767	-0.2140865017132422	0.862316971924225	-0.08903871029283106	VMP1
ENSG00000062725	1959.2763940730333	2223.5090574469	-0.37606519185058485	0.93012530462083	-0.1825173493285335	APPBP2
ENSG00000062822	683.8120051939333	558.3521396293	0.3968868270919239	0.9304725840719557	0.29242446825220886	POLD1
ENSG00000063046	7208.846616016934	7519.534207996267	-0.2838956046885178	0.8925666715564875	-0.060874844967586994	EIF4B
ENSG00000063127	7.086515450533334	38.7469341951	-0.9178478096979643	0.9817567381282162	-2.4509338519586903	SLC6A16
ENSG00000063169	1006.3761695494	1271.6158031943332	-0.5339890830459442	0.9553590626999549	-0.3374931855212243	GLTSCR1
ENSG00000063176	956.9006505743333	918.1839377567667	0.09399614379465365	0.6968806218815148	0.059585951359385284	SPHK2
ENSG00000063177	19476.010277208534	19399.6840986695	0.04358728229683677	0.3178797205793832	0.00566500701910275	RPL18
ENSG00000063180	57.980419012300004	72.47119805763333	-0.18654561937262773	0.8495136078885404	-0.321841984942541	CA11
ENSG00000063241	1350.8289340111	1433.2859028025334	-0.17885529146281243	0.8443612976214714	-0.08548143146252399	ISOC2
ENSG00000063244	6973.2788690321995	7095.6174455924	-0.0985597892427292	0.7136202075491314	-0.02509105228568574	U2AF2
ENSG00000063245	6827.8538721663	8110.4322233617	-0.8917568177637297	0.9797890307691888	-0.24834661845095457	EPN1
ENSG00000063322	1727.3637560763334	1907.9406948911333	-0.35206247062996804	0.9211649322282238	-0.1434444041953819	MED29
ENSG00000063438	4337.708323080366	3905.8297013951333	0.27029207802944405	0.9043065403494535	0.15130399887076051	AHRR
ENSG00000063587	1087.9030718991667	1196.4857795757666	-0.19470480418851316	0.8533058317374489	-0.13725322674394613	ZNF275
ENSG00000063601	984.4679324768666	971.9660191387334	0.030910827888416786	0.17992372482609154	0.01843833661356587	MTMR1
ENSG00000063660	12025.425877479367	12951.3153708345	-0.4869978352319254	0.952265650217391	-0.10701064179984837	GPC1
ENSG00000063761	229.02952978316668	239.01282212396669	-0.04637414384835951	0.35421439749027483	-0.0615543920315329	ADCK1
ENSG00000063854	1238.4522989841666	835.6061640220667	0.7868142414982426	0.9781543652506638	0.5676432619993939	HAGH
ENSG00000063978	2346.930790885	2359.665830226533	-0.016403250914808157	0.078385031006728	-0.0078072647478299485	RNF4
ENSG00000064012	400.4270880844333	457.3077342669	-0.2024676102674406	0.8560444406875827	-0.1916257462051064	CASP8
ENSG00000064042	2381.6489616296335	7130.614771896	-2.5291707063901727	0.9999999999999929	-1.5820656794563341	LIMCH1
ENSG00000064102	868.8128443541333	863.6884715482666	0.011942151628366473	0.025389685688132047	0.008534399051739423	ASUN
ENSG00000064115	1330.9433135263666	1332.2167662478666	-0.002236701894598693	0.0059209602999926725	-0.0013797173366280687	TM7SF3
ENSG00000064195	5.520793545866667	10.730921137166666	-0.36381088691929186	0.9253580300458856	-0.9588263650565251	DLX3
ENSG00000064199	97.768892109	118.20936449126667	-0.20864173092642763	0.8587656965070813	-0.27389691990996806	SPA17
ENSG00000064201	23.7153175715	21.843678534066665	0.06813329825691698	0.5461484526341642	0.11860335722437061	TSPAN32
ENSG00000064205	8883.839781604967	2767.7790088292	2.6106573568881295	1	1.682454617678132	WISP2
ENSG00000064225	6.3117350515	30.000774000266667	-1.3090163786632643	0.9995608319160109	-2.2488911702429144	ST3GAL6
ENSG00000064270	11.558694245466667	10.884881502866667	0.03297518340210661	0.20180729349847393	0.08665272781165623	ATP2C2
ENSG00000064300	38.943870028633334	145.32913009806666	-0.7231616181585995	0.9642939509358721	-1.8998557455677025	NGFR
ENSG00000064309	2951.2130976683334	1472.9467294561	1.3990073167109485	0.9979510728734021	1.0026028420754747	CDON
ENSG00000064313	1578.4906946314334	1579.3917890668001	-0.0017371915589155177	0.0044004488320215085	-8.233393834449938e-4	TAF2
ENSG00000064393	1308.4038448159333	1059.8592229182334	0.44400688266325705	0.9362557480232865	0.3039352541753599	HIPK2
ENSG00000064419	1884.1815295306333	1862.6635291902	0.038838787466460245	0.2658479967001911	0.01657087666788761	TNPO3
ENSG00000064489	2.1735705642666665	4.117992354366667	-0.36813673374357564	0.9272217884246332	-0.9218742184008943	BORCS8-MEF2B
ENSG00000064490	799.4558961457	970.9443386827332	-0.4120562232070647	0.9337367278376021	-0.28037014639476715	RFXANK
ENSG00000064545	964.2308173288	984.5037259069	-0.04403657752562409	0.3304613584854512	-0.030018126323145697	TMEM161A
ENSG00000064547	145.68325390836668	308.0789269264667	-0.7792919115042873	0.9631883346189681	-1.0804649520844611	LPAR2
ENSG00000064601	12114.608367993533	11303.277124897866	0.3415706245289193	0.9216424033627404	0.10000665768581188	CTSA
ENSG00000064607	4550.529365039866	4809.299174135133	-0.23397382881186535	0.881213752667455	-0.0797922909449153	SUGP2
ENSG00000064651	1166.3582391515001	1455.0202071487665	-0.5175439107214316	0.9552023014368567	-0.3190282184923749	SLC12A2
ENSG00000064652	591.0264141143333	490.01459786326666	0.3088862711205361	0.9076540649920155	0.27039787995708003	SNX24
ENSG00000064655	50.7590496256	112.38319061913333	-0.6107198963379102	0.9586797507527414	-1.146689302279228	EYA2
ENSG00000064666	22907.3939690146	32035.80334947597	-1.3059990547438924	0.9995433721993967	-0.48387182727928557	CNN2
ENSG00000064687	268.79534814503336	392.23792498246667	-0.4686880928741324	0.9500076346194175	-0.5452208640007945	ABCA7
ENSG00000064692	25.240143668800002	117.64348044286666	-1.338200882161375	0.9942187811474088	-2.2206293442319724	SNCAIP
ENSG00000064703	752.0006915476	689.3600702887667	0.18815341077655878	0.8606421523462346	0.12547625252759398	DDX20
ENSG00000064726	3654.550310899633	3662.9919502263	-0.01325444901820629	0.05688093624839419	-0.003328635807370371	BTBD1
ENSG00000064763	77.471756109	271.0993392579667	-1.3465898634279434	0.9926879542865001	-1.8070792491632093	FAR2
ENSG00000064787	102.48319975060001	75.38908135806668	0.24807234539440456	0.8990600920596733	0.4429599281801651	BCAS1
ENSG00000064886	15.568482879533333	5.805742693866667	0.4646416877153859	0.944592917256126	1.4230758239081487	CHI3L2
ENSG00000064932	6554.647497131734	5965.452202148266	0.3640274339674449	0.9286896146527329	0.1358866923335021	SBNO2
ENSG00000064933	893.0525126155334	743.3007084853666	0.3635045227535157	0.9285564435941218	0.2647990269931918	PMS1
ENSG00000064961	2279.6685562599	2437.2948338649335	-0.2509536315823474	0.8894805913072616	-0.0964566965901406	HMG20B
ENSG00000064989	41.38435315303333	61.98411382166667	-0.2707712595831653	0.8886840316616592	-0.5828131003497267	CALCRL
ENSG00000064995	831.5436751448666	704.9093548199667	0.30271918648712376	0.9079004704809742	0.23835428866371108	TAF11
ENSG00000064999	667.2733495537667	899.1033752161	-0.6746127416582819	0.959776593582043	-0.43020911569368564	ANKS1A
ENSG00000065000	7711.067068193466	8003.129552891934	-0.32658949591986786	0.9175098044865122	-0.053633747340878585	AP3D1
ENSG00000065029	1220.4895242988332	1190.6369997329	0.05846444400249908	0.4667899041557366	0.035726279479991414	ZNF76
ENSG00000065054	2012.7001192186667	1527.4788757700667	0.9055969162167609	0.9837626673006268	0.39797980651133824	SLC9A3R2
ENSG00000065057	311.05695902126666	234.46984479396667	0.38340040591754676	0.930573623642639	0.40777639342250965	NTHL1
ENSG00000065060	699.0628050557	896.2365070879	-0.5204276932469443	0.9552018036321004	-0.3584574183567076	UHRF1BP1
ENSG00000065135	3736.310545176567	3774.3657217690334	-0.039674038162290676	0.28610524549161687	-0.014619851110955906	GNAI3
ENSG00000065150	13547.240836279967	9929.785396055566	1.5255166397210635	0.9931899808508213	0.4481646046277079	IPO5
ENSG00000065154	4908.485894180967	5519.103233875333	-0.4762495244426005	0.9504988090740479	-0.16915580176279593	OAT
ENSG00000065183	1063.4073988485	1081.269657369	-0.04377414457039023	0.3277754642645314	-0.02403195165346182	WDR3
ENSG00000065243	1766.6571576402334	1921.8970918125	-0.249816194912871	0.8893421452612209	-0.12150899524366805	PKN2
ENSG00000065268	1921.2575836624333	1582.5318549316	0.7238556065239351	0.9676418128549548	0.279816414499895	WDR18
ENSG00000065308	19988.954130156533	12860.710600621633	2.0226874556762935	0.998346893998132	0.6362326298355161	TRAM2
ENSG00000065320	1874.4720933468666	249.93710975813335	2.2797360715346535	0.9999999999999097	2.9068473187341195	NTN1
ENSG00000065328	152.7758041884	71.49028593393334	0.6281544859883577	0.9495872215531334	1.0955969475657876	MCM10
ENSG00000065357	1586.1330519537332	2175.1813073282665	-0.6873679891539889	0.9569706252313368	-0.4556218627140572	DGKA
ENSG00000065361	15.5558960207	22.5979681704	-0.21314784641766082	0.861645179043153	-0.5387315662047525	ERBB3
ENSG00000065371	3.362325004666667	2.6998915408333333	0.12367821228540087	0.7810276143024321	0.31655773025417416	ROPN1
ENSG00000065413	38.6738067811	48.83569274683333	-0.20397573585214995	0.8565974504868884	-0.3365791815603416	ANKRD44
ENSG00000065427	3746.9808021901335	3820.911917075967	-0.1011528709828507	0.7226620849113015	-0.02818841386209469	KARS
ENSG00000065457	606.28877798456665	670.9030749818334	-0.19603442695104978	0.8538337624188808	-0.14609923674926492	ADAT1
ENSG00000065485	2073.4422537254	3672.535182199567	-1.515890257791924	0.9969106068748311	-0.8247484434813646	PDIA5
ENSG00000065491	431.5168750886	428.2522422823667	0.012672818851165302	0.028417129386435258	0.010956179049803507	TBC1D22B
ENSG00000065518	1864.6395529934666	1930.6064726396	-0.11274428501290501	0.7545015065707037	-0.050157345819669	NDUFB4
ENSG00000065526	2788.0593015930667	3073.1987299069333	-0.2856265509284706	0.8934524060794939	-0.14047981509700183	SPEN
ENSG00000065534	10031.936112970267	9977.034632553334	0.02049574575376663	0.08199822027424908	0.00791707812616306	MYLK
ENSG00000065548	2276.5537619289	2123.7237743702335	0.2661234879548463	0.9037232555671201	0.10025539786921275	ZC3H15
ENSG00000065559	1038.4507934887667	1102.6955499488	-0.15718038835150727	0.8269979107311215	-0.08660166692422099	MAP2K4
ENSG00000065600	232.09944597036667	208.41017584926666	0.11488116941751	0.7606797064651547	0.15531735846084466	TMEM206
ENSG00000065609	2.1723000248333335	3.5028819237333337	-0.2662545141194477	0.8886252206322184	-0.6893189849872683	SNAP91
ENSG00000065613	3520.9207308218	3006.361856098333	0.5903551895677341	0.9568060146033848	0.22793407960669312	SLK
ENSG00000065615	643.7793747652333	539.4061014136666	0.3576189796311373	0.9267602536108756	0.2551945163696842	CYB5R4
ENSG00000065618	7.3585388923999995	4.344315555066666	0.27052156599061894	0.9043425960529288	0.7602904349545321	COL17A1
ENSG00000065621	53.9836109237	78.52169194773333	-0.27140658949769597	0.888710108714307	-0.540569778805646	GSTO2
ENSG00000065665	499.2456833883333	363.27693585516664	0.45302549381975626	0.9392664083114957	0.4586801806208415	SEC61A2
ENSG00000065675	2.0004304549333334	2.0004304549333334	0	0.0025350847088160267	0	PRKCQ
ENSG00000065717	811.7916144571667	1544.3989215386	-1.0404781181800637	0.9841664859804125	-0.9278641092961016	TLE2
ENSG00000065802	2345.219122360533	1975.5730525243666	0.5355036446811064	0.9490037295141717	0.24745153016673752	ASB1
ENSG00000065809	441.7111433702	216.6279654577	0.9631806070142078	0.9813108392383909	1.0278837299378873	FAM107B
ENSG00000065833	1176.7463912677333	1220.7558197349333	-0.07937909714938345	0.6246658462983736	-0.05297122706619644	ME1
ENSG00000065882	1002.0382032208666	1242.9820355804334	-0.47350292877780575	0.950333874172195	-0.31086793266300694	TBC1D1
ENSG00000065883	2393.6825835239333	2166.692515007633	0.41497022971897746	0.931576808954792	0.14373742639041762	CDK13
ENSG00000065911	6649.686897655533	6124.412099568367	0.2696921366123531	0.9042125238551222	0.1187150503207878	MTHFD2
ENSG00000065923	1069.8753786126001	1276.9876297224332	-0.4065429022631636	0.9335492694388705	-0.2553017914216211	SLC9A7
ENSG00000065970	1608.7697370944666	1801.3377083712667	-0.3508211980209526	0.9209813550461261	-0.1631108297518652	FOXJ2
ENSG00000065978	10585.971201951801	9353.1015824891	0.8760855174343916	0.983262204674984	0.178636872757857	YBX1
ENSG00000065989	1722.2676733828666	1363.7012020409334	0.6813631665625905	0.9617951621724634	0.33678180976204314	PDE4A
ENSG00000066027	1217.8133718625668	1296.3198351167	-0.1555169142400454	0.8254297986624377	-0.09012865249280869	PPP2R5A
ENSG00000066044	3103.0281935541	2795.6417884655	0.5452869244866687	0.9545350021536407	0.15049728802482396	ELAVL1
ENSG00000066084	1225.5730423909667	1330.9385360924666	-0.2119529548614237	0.8607948772546988	-0.11898747855039857	DIP2B
ENSG00000066117	2044.6033455539332	2060.7594124268667	-0.026179724595918538	0.15783382113256617	-0.011355097835877374	SMARCD1
ENSG00000066135	1931.9525789411666	2362.1984407326336	-0.7052435082980046	0.9612581282913721	-0.2900704833195932	KDM4A
ENSG00000066136	845.9143438627	920.4958025508	-0.17742219476329985	0.843326354362772	-0.12189955751810654	NFYC
ENSG00000066185	13.2747664338	9.642182380566668	0.18191751596142244	0.857019700215787	0.46125485390869386	ZMYND12
ENSG00000066230	74.57281774646667	202.00083998559998	-1.0923554013011747	0.9886095026931838	-1.4376395320460889	SLC9A3
ENSG00000066279	555.7445633686333	502.94676321953335	0.12555988970448423	0.7848020629483017	0.14401623077301262	ASPM
ENSG00000066322	3489.8518169618665	3598.5969515024667	-0.12943354561968748	0.7884768027384785	-0.04426874792617222	ELOVL1
ENSG00000066336	8.280090166	6.546979304400001	0.12307277529608908	0.7798190785124425	0.3388170595877455	SPI1
ENSG00000066379	183.91955013143334	219.34860241376668	-0.1960142810348928	0.8538257357069928	-0.2541506718810695	ZNRD1
ENSG00000066382	2.4596954198	151.57009852826667	-3.6415882889906634	0.9999999999999978	-5.945361679140282	MPPED2
ENSG00000066405	19.9121810187	12.881114267600001	0.2986518988241606	0.9081915110848418	0.6283938531110845	CLDN18
ENSG00000066422	828.9845007557334	821.0248497754667	0.021090628430083393	0.08673819968817909	0.013919239997473038	ZBTB11
ENSG00000066427	840.7581388549333	928.9069751148	-0.20964780452367787	0.8592878153132502	-0.14384328627945253	ATXN3
ENSG00000066455	2914.444775509967	3043.7826026667667	-0.18354633721936486	0.8476103263428441	-0.06264425539098338	GOLGA5
ENSG00000066468	348.8515301242	244.20154595063332	0.5252976429450391	0.9463018033636748	0.5145408280417222	FGFR2
ENSG00000066557	586.4706000189334	650.9160914934666	-0.17568945314916035	0.8419762048066831	-0.15041279272009508	LRRC40
ENSG00000066583	238.91111696553335	239.4778037616	-0.00309048784794248	0.008519479814615094	-0.0034179579726989857	ISOC1
ENSG00000066629	1712.9093996659333	1424.3769929784667	0.390807326863394	0.9307617820205121	0.26611780736104196	EML1
ENSG00000066651	504.64934955736663	427.58501405929997	0.2608453493128473	0.9029719337780252	0.23907000350044327	TRMT11
ENSG00000066654	1382.4476053303333	1444.8866099795	-0.12570718280795767	0.7817526495991283	-0.0637314756822062	THUMPD1
ENSG00000066697	1557.4111815378	1222.0732701499667	0.7207940056574469	0.9682648865053383	0.34981910393034876	MSANTD3
ENSG00000066735	5.1104461773	7.625495648666666	-0.2201114755933154	0.8676438396236081	-0.5773818602527533	KIF26A
ENSG00000066739	1640.6535944232	1712.3052544365	-0.13720896571810492	0.8014990033013929	-0.06166925325771262	ATG2B
ENSG00000066777	2235.9022782767997	2237.8229026652334	-0.0034192321422965555	0.009519884164975512	-0.0012387329747656386	ARFGEF1
ENSG00000066827	377.71148472223337	312.7154772183333	0.29605238347647156	0.9082646266699085	0.2724340268377527	ZFAT
ENSG00000066855	883.5974716478667	840.7523104145	0.11387955781548229	0.7581402861925755	0.07170845219864881	MTFR1
ENSG00000066923	103.86987788666667	77.18795325793333	0.29974569408646584	0.9081136558800484	0.42832972701463395	STAG3
ENSG00000066926	1697.1057609074	1274.3763908336332	0.8261171821829119	0.9754136326062338	0.41328502934513067	FECH
ENSG00000066933	1443.6988155997667	1470.211579278	-0.0471466896922112	0.36209999079379707	-0.02625399073159238	MYO9A
ENSG00000067057	2643.6256300598334	2615.8374737750332	0.0267243628743922	0.13728310073849304	0.015244981290812726	PFKP
ENSG00000067064	1142.0067520974667	1427.6160563302	-0.45922005277627076	0.9483915830057402	-0.32203685187529507	IDI1
ENSG00000067066	2798.5116238146998	2419.1318056249333	0.4939839975010074	0.9437438173051632	0.21017036384275015	SP100
ENSG00000067082	13215.200117748835	13197.958847562666	0.0033049510943076897	1.38107977486146e-4	0.0018834474559965885	KLF6
ENSG00000067113	2368.876185460333	3323.0269670310668	-1.2814652598209242	0.9940124588532245	-0.4882952059276424	PLPP1
ENSG00000067141	2454.429276520533	3221.2370431305667	-0.7042822195474718	0.9608958961003226	-0.3922272325306734	NEO1
ENSG00000067167	20726.556889294	15327.992688304934	4.453207779711977	1	0.4353116968034249	TRAM1
ENSG00000067177	95.14818099493334	250.28422333203332	-1.0155159303881918	0.992926390541667	-1.395319372593399	PHKA1
ENSG00000067182	9378.0860055691	9198.341082126566	0.09930787385203141	0.7162906618185996	0.027919814903691085	TNFRSF1A
ENSG00000067191	535.5060620833	660.3570966164333	-0.3929524834165305	0.9328878871199895	-0.3023434846437049	CACNB1
ENSG00000067208	935.7910143698334	1007.2968812851667	-0.17547148255892644	0.841803920646464	-0.1062306716289219	EVI5
ENSG00000067221	983.8142046589332	974.2042727365999	0.020092314727270768	0.07878766997914266	0.014161574685026218	STOML1
ENSG00000067225	53586.929175015735	59792.21425672914	-0.4311857046454392	0.9380896328090014	-0.15807649445058086	PKM
ENSG00000067248	2047.0638045658334	2002.846624655	0.07822791438534521	0.6154303545398596	0.0315041244631143	DHX29
ENSG00000067334	1707.3355659927333	1574.8196772670667	0.2876219253475244	0.9076790928131772	0.11655999470731909	DNTTIP2
ENSG00000067365	794.8033521199333	784.9049345515667	0.02663442060431291	0.136448860080701	0.018080027759612382	METTL22
ENSG00000067369	2660.4053581734333	2877.8598028138335	-0.35084855151992855	0.9209853867428992	-0.11335023008206321	TP53BP1
ENSG00000067445	606.6023436688333	1009.2754907857334	-0.9486875539269207	0.9752868839904356	-0.7344970476513684	TRO
ENSG00000067533	768.0477240181	548.9736306011	0.6531023263306432	0.9544418548540982	0.4844591056842107	RRP15
ENSG00000067560	26766.098515370035	26864.0297098492	-0.023086028765010123	0.13130016259169164	-0.0052688669721709745	RHOA
ENSG00000067596	1914.5325889891333	1896.7691161906666	0.032831954637540614	0.20026068928304452	0.013448140117282691	DHX8
ENSG00000067601	35.9974202005	51.6955439977	-0.3544444206830831	0.9217825684871991	-0.5221464121324869	PMS2P4
ENSG00000067606	16.2622677163	41.382436920033335	-0.7340669726569484	0.963800237417009	-1.3474901546005997	PRKCZ
ENSG00000067704	4684.764948576567	4087.2742407347337	0.7656171569679233	0.970347675802215	0.19683761850762013	IARS2
ENSG00000067715	29.501592900766667	71.49106139483334	-0.7364643005031086	0.9640703197797478	-1.2769700183859973	SYT1
ENSG00000067798	2216.1317248608666	1366.819333555	1.4147274583232434	0.9998641216648908	0.6972210765859697	NAV3
ENSG00000067829	1490.144446215	1762.7357002828332	-0.5966935517722607	0.9563210136099466	-0.24236399296506533	IDH3G
ENSG00000067836	1006.2016192932333	814.8043044082	0.5440983845999992	0.9539893735640131	0.3043939096504993	ROGDI
ENSG00000067840	29.612986594966667	24.9878583695	0.1426876835574986	0.8079783713874213	0.24500274186787085	PDZD4
ENSG00000067842	4.8490530163	10.344507522566666	-0.46044860505019175	0.948726804531966	-1.0930900311534946	ATP2B3
ENSG00000067900	3078.3578313381	3962.4784710676668	-0.8609880986903758	0.9727715366945263	-0.36424215512234265	ROCK1
ENSG00000067955	1844.0961811109335	1975.6759419836667	-0.22127283092466066	0.8688067470084548	-0.09943242663290845	CBFB
ENSG00000067992	16.344078970166667	45.30997986163333	-0.9563139496869136	0.9750211870566018	-1.4710607697219689	PDK3
ENSG00000068001	859.5159598151666	928.5387308584	-0.17600599288699953	0.8422267492995534	-0.11143766011342088	HYAL2
ENSG00000068024	824.8322253342333	929.0779080544334	-0.252758747681417	0.8897021267933253	-0.17169888082808227	HDAC4
ENSG00000068028	1302.3517016446	1540.0103793482333	-0.4540656191895774	0.9467763847394084	-0.24182097176463666	RASSF1
ENSG00000068078	71.3717273909	56.54375248033333	0.16268011158197063	0.8354531735657935	0.33598506043639553	FGFR3
ENSG00000068079	947.63703517	893.1414657041666	0.09955562915105448	0.7170940274333821	0.08544587893557087	IFI35
ENSG00000068097	897.8727895007333	839.3028912556333	0.14995454636307992	0.8165395931330413	0.0973195079430739	HEATR6
ENSG00000068120	2133.9561277369667	2019.2973657056332	0.1882868783412812	0.8607145997550278	0.07967713549857913	COASY
ENSG00000068137	1634.8382077704334	1866.9195674068667	-0.3837455519964331	0.931877143636706	-0.19151190713566904	PLEKHH3
ENSG00000068305	2452.9674611327664	2010.8327465189	0.7310245449459652	0.9647133504989299	0.28673500782024064	MEF2A
ENSG00000068308	2935.271942647367	3354.9923430654003	-0.6719589177703054	0.9611322833866296	-0.19281530367574354	OTUD5
ENSG00000068323	6972.2014594647	7158.144253017634	-0.1590995503225245	0.8286950897650698	-0.037971361396000346	TFE3
ENSG00000068354	832.3876068120334	753.8255383061334	0.19973542177792894	0.8659156148726794	0.14302481350297983	TBC1D25
ENSG00000068366	2961.4695358315666	2850.7747678455335	0.12258431978470033	0.7788461379961303	0.054959185164594686	ACSL4
ENSG00000068383	1275.6648658929	1369.9765618701333	-0.20999670813574944	0.8594695418468571	-0.10290184744182579	INPP5A
ENSG00000068394	893.6954409567667	881.3424492467333	0.032258927252550404	0.1940808736453068	0.020080571458909045	GPKOW
ENSG00000068400	1665.8867797328332	1630.5356725189	0.06244842735838485	0.501117319362248	0.03094434835072112	GRIPAP1
ENSG00000068438	1619.7977311567333	1590.3168688979333	0.06372531831407785	0.5117667168625388	0.026499421279646312	FTSJ1
ENSG00000068489	289.52302621633334	219.80096380413335	0.25750117394852284	0.9023083410376287	0.39748038018952164	PRR11
ENSG00000068615	2.6811094096666666	2.763552412666667	-0.023199020151307356	0.13224906687170435	-0.04369388105429872	REEP1
ENSG00000068650	1258.7860972020999	1323.9160497450666	-0.11704007058739097	0.7643398713449133	-0.07277849311144423	ATP11A
ENSG00000068654	2217.5879052626333	2412.9900461971665	-0.323161204042832	0.9156521259443295	-0.12183067017596638	POLR1A
ENSG00000068697	20549.122265757935	18922.1228065971	0.8061123258673332	0.9799723308510646	0.1190028233610945	LAPTM4A
ENSG00000068724	4223.502472365333	4102.708876857233	0.08215378334994143	0.6386909278174846	0.04186310954818946	TTC7A
ENSG00000068745	1867.1706156284	2176.6595073403	-0.4767593367344377	0.950553660221682	-0.22126198374206227	IP6K2
ENSG00000068784	516.0500360516667	494.23168048396667	0.07222761808841371	0.5756627819415756	0.062323464631091875	SRBD1
ENSG00000068796	1211.1975322893	1241.6458843866	-0.057468394423038194	0.46283963921212157	-0.03581960660549225	KIF2A
ENSG00000068831	22.823843046566665	27.5872037084	-0.12303589741201991	0.7766384977123171	-0.27345749873979863	RASGRP2
ENSG00000068878	2818.7242716135	2436.5109643113665	0.5303126295288054	0.9469343929839068	0.21022564530344978	PSME4
ENSG00000068885	904.5936880808666	1097.0438574555	-0.4102638259639197	0.9336629254842624	-0.2782793682145513	IFT80
ENSG00000068903	2182.8843484120666	2069.1795415833	0.16016492103738206	0.8315877321895977	0.07717686430725021	SIRT2
ENSG00000068912	3835.829650178	3851.7776247295333	-0.02351576472517365	0.13491001235601718	-0.005985762794750227	ERLEC1
ENSG00000068971	1337.8042215942667	1327.1639346878999	0.024315776579119847	0.11501678559764217	0.011520415872750656	PPP2R5B
ENSG00000068976	7.763310425766667	20.0236544275	-0.6230412291812318	0.9617031164506966	-1.3669614162094064	PYGM
ENSG00000069020	381.73173334633333	543.4268322449334	-0.529132196573117	0.955424327130083	-0.5095266791037523	MAST4
ENSG00000069122	58.78937339216667	22.290174760933333	0.5122191200355013	0.9472837883440812	1.3991474732241111	ADGRF5
ENSG00000069188	3.2379708384	12.940203589766668	-0.9459581801758489	0.9757807181942071	-1.998698417895715	SDK2
ENSG00000069248	1728.0231044564332	1638.3595793134	0.20104581699609592	0.8665223633637474	0.07687047959200598	NUP133
ENSG00000069275	11101.319900785633	10004.1209927784	0.4939966363806136	0.9437453460218833	0.15013680610137778	NUCKS1
ENSG00000069329	4372.9785534813	4179.046174527	0.22383607044824425	0.880901396399271	0.06544257381684435	VPS35
ENSG00000069345	3002.3192916985668	2635.162420650967	0.6412431417056638	0.9498244017228028	0.18818552691860427	DNAJA2
ENSG00000069399	1937.1651484011334	1644.6654080762332	0.38384610557505516	0.9305946795948243	0.23615284182803412	BCL3
ENSG00000069424	386.4534875841667	682.8949494798667	-1.0010248514888893	0.9901354227169413	-0.8213688781096069	KCNAB2
ENSG00000069431	3285.3958933398667	2666.1710534812	0.41285158012710316	0.9310489116275716	0.3012978847996155	ABCC9
ENSG00000069482	2.9100969258666667	4.485570861299999	-0.22587638964326778	0.8734604412894219	-0.6242243976466688	GAL
ENSG00000069493	73.89069705396668	107.84474710283334	-0.2612106186866793	0.8890935207135198	-0.5454912639663485	CLEC2D
ENSG00000069509	330.1188494208	381.8333986281	-0.22366816922723978	0.8712284967287457	-0.20995778231256743	FUNDC1
ENSG00000069535	3.764262991033333	9.336349284666667	-0.5307329605094083	0.9554246968472468	-1.3104911093228726	MAOB
ENSG00000069667	460.6269994987	548.0246958691666	-0.2859569419581011	0.8936224615614579	-0.2506419307286667	RORA
ENSG00000069696	22.22900434143333	23.895636484966666	-0.053839329902001284	0.42889418700742077	-0.10430386566093153	DRD4
ENSG00000069702	5707.816826290533	4152.118857363766	0.7636191061684232	0.9694268800186798	0.4590912945171698	TGFBR3
ENSG00000069849	2970.8609471256	2578.9968614869	0.35160532918035997	0.9246769076107545	0.20407106313429904	ATP1B3
ENSG00000069869	1405.2087444659667	1406.1720089933333	-0.0018705449037135402	0.004806394208744291	-9.886224122204331e-4	NEDD4
ENSG00000069943	354.8091114298667	355.44754178183337	-0.0029320574434863658	0.008037331732505093	-0.0025935992197588147	PIGB
ENSG00000069956	2302.8112907382333	2078.4395193777664	0.3889710354307824	0.9307689008657898	0.14789542343906947	MAPK6
ENSG00000069966	761.8282876497334	853.0636076233333	-0.23803952045919574	0.8843265296295382	-0.16318746031869233	GNB5
ENSG00000069974	1110.3933970305666	903.7767984925	0.45704166526992074	0.9411428363222988	0.29703246791896515	RAB27A
ENSG00000069998	1124.6239466965333	1074.6315902387332	0.12034902107812614	0.7738730810386192	0.06560051798588135	CECR5
ENSG00000070010	1725.3898156505	1626.0954314584	0.19741513729836346	0.8648541066384339	0.08551041736307077	UFD1L
ENSG00000070018	1549.6554523650666	1601.2251689575667	-0.09412928245318539	0.6970490686441124	-0.04722871320209567	LRP6
ENSG00000070019	1.9994943523333333	5.617588947933333	-0.7363139139877695	0.9640532350084352	-1.4903158567769768	GUCY2C
ENSG00000070031	2.0112271635666668	2.4734956771	-0.16206213388146395	0.8311620813841458	-0.29847533812366495	SCT
ENSG00000070047	2368.6540825588	2348.9489935558	0.03232523838930844	0.19479536732307612	0.012052137094065675	PHRF1
ENSG00000070061	1868.9211181792666	1704.0704342943668	0.29251761143936916	0.9082152538931958	0.1332207106634231	IKBKAP
ENSG00000070081	3311.9510338378	3870.2212682659333	-0.5312841372884621	0.9554248251396489	-0.22473470728029896	NUCB2
ENSG00000070087	4573.2634698384	6070.4929626973	-1.7518910943296617	0.999999989405525	-0.40858964076206716	PFN2
ENSG00000070159	3.726186348966667	8.397197858066667	-0.5228164086175014	0.9552422138399379	-1.1722081551913246	PTPN3
ENSG00000070182	4.8384364558333335	7.658573760266666	-0.23033648812719365	0.8778806346680673	-0.6625348322795279	SPTB
ENSG00000070193	46.61491608123333	10.582076757833333	0.7945735726828017	0.9798114997535912	2.1391688821682293	FGF10
ENSG00000070214	3809.7291207327335	5614.8443870392	-1.6703327585338492	0.9999999999999455	-0.5595576166192515	SLC44A1
ENSG00000070269	770.7470474570333	835.0696696851667	-0.17009058029846358	0.8375505818113025	-0.1156391086166968	TMEM260
ENSG00000070366	1306.5727408503333	1667.170270547	-0.7596568600690505	0.9697863507972958	-0.3516140103276957	SMG6
ENSG00000070367	2730.9394333888667	2781.6614392722668	-0.0674386225019685	0.546023945924354	-0.02654951925302183	EXOC5
ENSG00000070371	558.9889518261333	693.4045912807667	-0.4099327888087604	0.9336493902189282	-0.31087762006491965	CLTCL1
ENSG00000070388	16.826266429533334	11.922609655066667	0.24551769150971633	0.8978036463940394	0.4970150418134887	FGF22
ENSG00000070404	4037.0085646936	3194.7733733855334	0.6476884841391991	0.9521010712385287	0.3375730527571251	FSTL3
ENSG00000070413	3942.6880031915002	4227.290598133133	-0.3414836134087968	0.9205477121674993	-0.1005537413261842	DGCR2
ENSG00000070423	1603.5275593248334	1592.6274781081	0.017799977650359105	0.06060545916960858	0.009840294916105906	RNF126
ENSG00000070444	1742.0472159757667	1692.6171931711333	0.08054381439925412	0.6293968006831065	0.041528000524468665	MNT
ENSG00000070476	876.8855582630666	716.7845142468333	0.39112456412303465	0.9307605423435421	0.29084910074514025	ZXDC
ENSG00000070495	1546.8685316610333	1806.2562485077333	-0.488726852186218	0.9527052315077447	-0.22365199107514327	JMJD6
ENSG00000070501	226.20511776796667	280.02818063936667	-0.2682248419396562	0.8885804516634482	-0.30794045022017796	POLB
ENSG00000070540	2385.4427316261667	3308.9575111428335	-1.1496054759902476	0.991238712838057	-0.4721197154386581	WIPI1
ENSG00000070601	2.0253694675333334	4.019866589266667	-0.3544876956014486	0.9217954443293215	-0.9889625140768042	FRMPD1
ENSG00000070610	1996.7006918791335	2196.3088052433	-0.33530515201174976	0.9203220335613906	-0.13746282724187847	GBA2
ENSG00000070614	24703.5209429215	29305.730093280134	-0.9163412004781215	0.9815774658738378	-0.2464660987536038	NDST1
ENSG00000070669	4650.104548133467	4724.9444428664	-0.05421530775029602	0.4323874381558993	-0.023034213201429118	ASNS
ENSG00000070718	770.9525725689	707.1441794635333	0.16811163616547353	0.8433549060463159	0.12463771542652509	AP3M2
ENSG00000070731	28.5700874068	24.6774224818	0.10958643867817282	0.7468583639453646	0.21131373492106184	ST6GALNAC2
ENSG00000070756	47862.7919440063	40590.42464202607	1.1765919661894813	0.9952135050261512	0.23776512191152432	PABPC1
ENSG00000070759	99.9761390866	150.34489252503334	-0.45222725585555756	0.9461497590336598	-0.5886201391991179	TESK2
ENSG00000070761	892.5124852425666	781.8358922165334	0.30821215305297456	0.9076357649847769	0.19100653413108987	CFAP20
ENSG00000070770	2436.3686538266334	2176.0032008765334	0.46879449430360853	0.9459443222392425	0.16305176924734177	CSNK2A2
ENSG00000070778	3047.0475840801	2506.0472033526335	1.0509587173636252	0.977963136192245	0.2819984407804181	PTPN21
ENSG00000070785	956.7062818426999	894.5067951399333	0.14924698717552803	0.815660201282298	0.09698362946038476	EIF2B3
ENSG00000070808	8.935969919966666	25.673389202166668	-0.6898278245276245	0.9570047965213611	-1.5225775273415052	CAMK2A
ENSG00000070814	1693.6517958821998	1572.9613012402333	0.2588536946466594	0.9026247611220704	0.10665411885882027	TCOF1
ENSG00000070831	5424.5861756776	5203.870780680667	0.18054619885851517	0.8560612838097563	0.05992794478205706	CDC42
ENSG00000070882	2817.1680515416997	2301.512449114	0.6849511687288247	0.9628565223356876	0.2916633805965977	OSBPL3
ENSG00000070915	1.9859972955666667	4.7929280071000004	-0.45121528696272734	0.9457682418236998	-1.2710436116240222	SLC12A3
ENSG00000070950	449.5208213349667	380.46146819013336	0.25371880614731745	0.9013117128620045	0.2406375914072125	RAD18
ENSG00000070961	5474.948074944266	4566.197766898933	0.5151116701550986	0.9472311581791403	0.2618519365102755	ATP2B1
ENSG00000070985	2.2007234694333335	2.4380914866000003	-0.09325062642682702	0.6935478098007817	-0.14777438680688548	TRPM5
ENSG00000071051	1278.8003715445	1633.5954471221332	-0.7472699414540162	0.967614307812948	-0.3532596821072298	NCK2
ENSG00000071054	15079.1468190862	14229.580219285433	0.35725116833673465	0.9266313150002204	0.083661700796303	MAP4K4
ENSG00000071073	2.008101738166667	4.020349984166667	-0.4311770331439215	0.9380861822099785	-1.0014887344054628	MGAT4A
ENSG00000071082	17897.0503628915	15671.7249746472	1.2200356720806549	0.994896618067261	0.19155784967985987	RPL31
ENSG00000071127	19622.34983376663	23058.288481837233	-0.631891710397182	0.9634817143160164	-0.23278761302731332	WDR1
ENSG00000071189	1728.9123998896666	1504.3252207648	0.43325246732186073	0.9352071194955986	0.20074827507004817	SNX13
ENSG00000071205	1093.4259633317	1084.3603310022668	0.018106868816560633	0.06303369376030798	0.012011296412308678	ARHGAP10
ENSG00000071242	8927.558470992833	8819.2055238923	0.053325103402412546	0.41879595801050573	0.01761698098078251	RPS6KA2
ENSG00000071243	420.937870975	338.0109038658	0.313093493186584	0.9080756857542254	0.3165375249928776	ING3
ENSG00000071246	288.7452816518	387.6157804014	-0.40221092869031083	0.9333917491859547	-0.42482993432536686	VASH1
ENSG00000071282	17124.443742870266	7883.8174056442995	3.8024739023008296	0.999999999999998	1.1190908573267442	LMCD1
ENSG00000071462	2233.3631090269	2125.1439196332335	0.20894161623833846	0.8705671760240787	0.07165728212393467	WBSCR22
ENSG00000071537	9506.556728056934	7948.5127428921	1.6350818674961207	0.9990847837749744	0.25823795098918223	SEL1L
ENSG00000071539	329.36035210616666	258.15416400416666	0.26287787673287233	0.903273928136732	0.351434027268805	TRIP13
ENSG00000071553	6409.8116525022	5722.5675419405	0.45936242179623343	0.9422641250596325	0.16361937933063436	ATP6AP1
ENSG00000071564	3556.651042562133	4381.329588997633	-0.9924211995385948	0.9869616380389665	-0.3008493139332073	TCF3
ENSG00000071575	1759.1099235443332	2262.615948223	-0.4845380727437679	0.9517053606908972	-0.3631460883096109	TRIB2
ENSG00000071626	4278.898415738333	4352.082633572133	-0.07248878972890856	0.5819995043060603	-0.024466520786754497	DAZAP1
ENSG00000071655	3227.7446331444335	2785.9619444009	0.601697644163365	0.9549518082718995	0.2123508914051378	MBD3
ENSG00000071794	1157.6025643556	1193.216903235	-0.07734715535342673	0.6129884829413146	-0.043716297412079407	HLTF
ENSG00000071859	3911.305704236167	3500.0141024795	0.3254562372415617	0.9137395243706901	0.160289565193507	FAM50A
ENSG00000071889	1678.3133219333333	1953.0025828485334	-0.5283761230445848	0.955424153978423	-0.21868178157969326	FAM3A
ENSG00000071894	4505.2745387455	5455.457480295567	-1.3544367005523903	0.9916307690508512	-0.27608515973672115	CPSF1
ENSG00000071967	39155.50730300923	20712.973036214767	1.8765427200733162	1	0.9186805941984356	CYBRD1
ENSG00000071991	2.0766453802666667	2.0766453802666667	0	0.0025350847088160267	0	CDH19
ENSG00000071994	1666.6621112196667	1465.8066886169668	0.44569802941800285	0.9366747315824613	0.18526679827806233	PDCD2
ENSG00000072041	132.9855290004	145.70305965553334	-0.09614506237043517	0.7051442440279843	-0.1317619077781616	SLC6A15
ENSG00000072042	1936.4996452783666	1974.3575459047001	-0.056944186256702736	0.45790478378250854	-0.027932040940199916	RDH11
ENSG00000072062	4224.036858768966	4309.3276064090005	-0.08195961378214375	0.6395862028650651	-0.0288403564378375	PRKACA
ENSG00000072071	555.4070326322667	1000.8879001350333	-1.0046332927901047	0.9912520629025785	-0.8496630508043084	ADGRL1
ENSG00000072110	30738.0984049277	34772.35428416093	-0.5666014986056692	0.955890614582845	-0.17791283267273522	ACTN1
ENSG00000072121	1424.0411972703666	1134.3791345624334	0.5001336932438373	0.944966322233325	0.3280879824068753	ZFYVE26
ENSG00000072133	74.92690145323334	170.46923142753334	-0.8550859743481687	0.9702828909065492	-1.1859556695741433	RPS6KA6
ENSG00000072134	1297.1353734078	1466.7266595777332	-0.3225835351607546	0.9152924042083916	-0.17727098224054005	EPN2
ENSG00000072135	1160.7710689891667	1388.7673826041334	-0.5369835263840204	0.9551615278001931	-0.2587215020278521	PTPN18
ENSG00000072163	3135.2026924777333	2865.2658346993667	0.2947656166298916	0.9082524139598852	0.12988972093506973	LIMS2
ENSG00000072195	5968.2061708786005	7633.6937769646665	-0.813938514670414	0.9671305866756112	-0.35508394033231355	SPEG
ENSG00000072201	432.4460145168666	313.7306733785	0.4548995105854223	0.9401045957838655	0.46299345348324666	LNX1
ENSG00000072210	2687.771557755	1545.4021909446	1.1011253588182353	0.9899926133994961	0.7984281756894128	ALDH3A2
ENSG00000072274	8842.5829606363	7895.9278128119	0.433829317422965	0.9352396220854069	0.16335904901817921	TFRC
ENSG00000072310	3057.7011657204666	4726.798699656133	-2.2569993541820628	0.9999999999999912	-0.6284160093254132	SREBF1
ENSG00000072364	6004.177774644167	5525.645681593767	0.34627433548725917	0.9230106723484245	0.11982363776065114	AFF4
ENSG00000072401	1224.2885117329333	1103.9636975190667	0.26992086470069776	0.9042483264053143	0.14925084712695996	UBE2D1
ENSG00000072415	1299.2670775791667	1324.6166049656667	-0.04676239975206754	0.3581747329117537	-0.027876826687732822	MPP5
ENSG00000072422	2557.0904633840664	1924.5686493393334	0.6994853695043011	0.9657867414917828	0.4099680673985202	RHOBTB1
ENSG00000072501	2819.5550483433667	2979.984988320267	-0.25976277812917803	0.8892634563039996	-0.0798375530549339	SMC1A
ENSG00000072506	1489.5371472236334	1419.0261169706	0.1328336702854782	0.7965777201271238	0.06996296083868596	HSD17B10
ENSG00000072518	1496.8335314576666	1629.7740025489	-0.2624303458743046	0.8889492751786179	-0.12275814001181122	MARK2
ENSG00000072571	146.25373250336668	120.47283018746667	0.15661208389428688	0.8260810073972327	0.27976562659551185	HMMR
ENSG00000072609	1754.7344975538333	1550.8786251154	0.3735894712957778	0.9299522578349534	0.17816697557032896	CHFR
ENSG00000072657	289.6317976475	28.0423817705	2.0769740344792846	0.9976701436192289	3.3685392049909044	TRHDE
ENSG00000072682	4893.382221499766	8205.412148794101	-1.4692401011152998	0.9951922238583132	-0.7457438246290067	P4HA2
ENSG00000072736	560.880041714	568.5883264003	-0.025873333063736834	0.1550883302326429	-0.019692232317698566	NFATC3
ENSG00000072756	678.6863153502334	701.7561085734333	-0.05786186551412645	0.46655079922089826	-0.04822479328868828	TRNT1
ENSG00000072778	11266.013594695134	11349.017840239667	-0.04948475121014892	0.3858467613826958	-0.010590332495728789	ACADVL
ENSG00000072786	2020.1487004120333	2246.402734214433	-0.2968205191258242	0.9003983981514764	-0.15315510502058532	STK10
ENSG00000072803	2893.2263071365333	2469.501306676567	0.7651269958503135	0.9701207150720623	0.22845944269249516	FBXW11
ENSG00000072818	160.8661972197	182.61302845113335	-0.13645145981640067	0.8002687398465875	-0.18292849277501866	ACAP1
ENSG00000072832	692.4634336946333	707.6480945443667	-0.03841388520921485	0.2735212266361352	-0.03129421253329025	CRMP1
ENSG00000072840	4594.0219351256	4706.4789478467665	-0.09403053748105025	0.6966547676284037	-0.03489039656935461	EVC
ENSG00000072849	1502.3626797032334	1508.0717776799668	-0.011903951568737744	0.047944436234635845	-0.00547196581071624	DERL2
ENSG00000072858	2.1980010491333335	2.9306198381	-0.20435565280436338	0.8567374605829816	-0.4150137579277993	SIDT1
ENSG00000072864	834.4171272627	862.0412383791667	-0.07489366459437202	0.5973335706778358	-0.04698811574597668	NDE1
ENSG00000072952	2734.7024279755	2846.7280251312	-0.12192077376092397	0.7744562468099744	-0.05792080821886176	MRVI1
ENSG00000072954	34.5675723703	41.38153182486667	-0.1440116308329879	0.8119009137674477	-0.2595677617828842	TMEM38A
ENSG00000072958	3032.3141010045333	2515.2745460855667	0.8200202068654965	0.9774871401766863	0.269703321211359	AP1M1
ENSG00000073008	4677.895794640566	3735.4396483287	0.6834374953550513	0.9624067142376722	0.32458167117816894	PVR
ENSG00000073050	702.7499212394666	676.1345798107	0.08392963909162234	0.649002627233707	0.05570095357211659	XRCC1
ENSG00000073060	444.5176417302	581.6151021206	-0.4102677751933408	0.9336630871364153	-0.3878240535784029	SCARB1
ENSG00000073067	2.2032310184333337	2.6780019588666666	-0.15580965178496295	0.8257047561384615	-0.2815362400732531	CYP2W1
ENSG00000073111	751.8497967948666	470.5931159517	0.7341649540179713	0.9632480201159487	0.6759642553360017	MCM2
ENSG00000073146	104.1452259533	40.52373188356667	0.629805221256352	0.949264692061614	1.3617577622980601	MOV10L1
ENSG00000073150	87.03595745293333	60.354732127666665	0.3663213498650248	0.929082726526752	0.5281446592119021	PANX2
ENSG00000073169	1095.1775479753335	936.0770322711334	0.3218787884653904	0.9115315754780646	0.22646561257508338	SELENOO
ENSG00000073282	7.928614137266667	7.072058412833333	0.080005692239122	0.6263062445815606	0.1649385246550986	TP63
ENSG00000073331	683.0278467325667	589.9519378119334	0.2614332748956787	0.903058910551072	0.2113469719082803	ALPK1
ENSG00000073350	5.386942706866667	6.7256569491	-0.14996811055032302	0.819560553926268	-0.32020847280588405	LLGL2
ENSG00000073417	1225.3771505442	1372.6211143399	-0.27366570531112566	0.8890592315794072	-0.16370759729353773	PDE8A
ENSG00000073464	137.68090532743332	41.06555377696667	1.014102728953325	0.9769766290449017	1.7453278306904259	CLCN4
ENSG00000073536	582.9432285104	670.1127891810667	-0.2658661776697668	0.888658201595508	-0.20104855184601808	NLE1
ENSG00000073578	2645.3667132527667	2646.2502864861335	-0.0014073593363590326	0.003639117713822193	-4.8179100412990754e-4	SDHA
ENSG00000073584	1923.704910202	1874.8158914379333	0.08655967590230863	0.6624814998793453	0.037138582913639584	SMARCE1
ENSG00000073598	6.065344394266666	3.9726372822333333	0.28450163513301513	0.9070921769074757	0.6104924892726401	FNDC8
ENSG00000073605	356.46754040950003	456.71218966226667	-0.3120542308367677	0.9089426894415927	-0.3575145835740097	GSDMB
ENSG00000073614	2020.2760742313667	2270.6456327000665	-0.42599070291474367	0.9361664373856091	-0.16855011682345397	KDM5A
ENSG00000073670	26.74525259423333	15.999370670166666	0.44438822004102807	0.9363160237125533	0.7412676709040733	ADAM11
ENSG00000073711	1171.4714473053	1114.3784339899335	0.10451911350419285	0.7326547122848726	0.07208254774038324	PPP2R3A
ENSG00000073712	9704.368035922233	8574.5205567131	0.7570299118542926	0.9660250106872948	0.17857825995230203	FERMT2
ENSG00000073756	2493.8034514773667	4547.106684827767	-1.1125227888608529	0.9930206216170309	-0.866601089200796	PTGS2
ENSG00000073792	2827.8337882153664	2883.5131943072	-0.06047994206830619	0.48953265150202685	-0.028130298606024524	IGF2BP2
ENSG00000073803	558.1207502651	533.6370943792	0.0801260507505103	0.6269968001047027	0.06471832990978918	MAP3K13
ENSG00000073849	14.509995962633333	36.556264761066664	-0.5534192841951387	0.9538922212023121	-1.3330715485336084	ST6GAL1
ENSG00000073905	6.9706914533	7.1292429098	-0.012614275949686076	0.052643709420457485	-0.03244710734540488	VDAC1P1
ENSG00000073910	831.0828561025667	646.5316706936667	0.4879327487228309	0.9439056591805454	0.36227127295855893	FRY
ENSG00000073921	8746.835092130166	8930.466559653067	-0.10555874754837952	0.7358357362885055	-0.029974454554046254	PICALM
ENSG00000073969	1579.7738874606666	1679.7355421082	-0.18277087028015176	0.8471230773887811	-0.08851603200209891	NSF
ENSG00000074047	1105.1662932106667	1713.682226236	-0.9620658879141044	0.9757444022791915	-0.6328361437805332	GLI2
ENSG00000074054	2415.4350110392	2465.179595983767	-0.09067038518433007	0.6826791727467204	-0.029409718665251574	CLASP1
ENSG00000074071	1733.7652021575666	1633.9490918777	0.21301007755317033	0.872981027168105	0.08554549770719065	MRPS34
ENSG00000074181	4749.825753500167	5136.206399194633	-0.18249373332186883	0.8469494218374962	-0.11282858912597765	NOTCH3
ENSG00000074201	2081.7464551234334	1898.3089395596	0.3540448566058083	0.9255197895718297	0.13307956497023324	CLNS1A
ENSG00000074219	1381.040718248	1494.4942586161333	-0.23471067912234972	0.8817802167765985	-0.11390149836816219	TEAD2
ENSG00000074266	584.8308420755334	501.93976208003335	0.28630796344134224	0.9074304730447137	0.2205051599770206	EED
ENSG00000074276	8.418932547533334	5.405734549433333	0.19138423060035822	0.8621510243916244	0.6391466532938369	CDHR2
ENSG00000074319	2099.1124895170665	1935.5632524131668	0.2762099445223571	0.9053551129455508	0.11702602707109233	TSG101
ENSG00000074356	2133.2954017032666	2420.8559271924	-0.44732784955126925	0.9443259901543429	-0.1824334701439461	NCBP3
ENSG00000074370	126.2489033073	138.55221972553335	-0.0984725838722734	0.7133183315050908	-0.13415896863059062	ATP2A3
ENSG00000074410	837.0687560070334	1480.5978009952667	-0.9215177746195773	0.9820860214940508	-0.8227617566770391	CA12
ENSG00000074416	3223.3621805868665	3916.4677942313333	-0.4890825752902723	0.9527964107221824	-0.28098679456174125	MGLL
ENSG00000074527	2136.3955492832	1413.8158952822	0.861901616709026	0.9764928193616902	0.5955845167369394	NTN4
ENSG00000074582	752.2313793359667	741.5540841146333	0.026263843654049955	0.13301391961641618	0.02062457238806821	BCS1L
ENSG00000074590	2607.228451189467	4480.312150671433	-2.0590333206123885	0.9999999999999991	-0.7810822501274558	NUAK1
ENSG00000074603	1893.3969838086334	1513.5548887929667	0.654180359569169	0.95485475415198	0.3230359338290814	DPP8
ENSG00000074621	518.7289179037333	595.7904584077	-0.24601845625592755	0.8884101529858267	-0.19982422023043003	SLC24A1
ENSG00000074657	3207.6901474963997	3152.006528918567	0.08611921142786315	0.6602124326248815	0.025264265715653038	ZNF532
ENSG00000074660	54.211929742533336	76.7404323807	-0.22837590157949467	0.875998147122994	-0.501376531178306	SCARF1
ENSG00000074695	7799.8580776367	11145.974942354465	-1.383450998004716	0.9935486674011539	-0.5150030364002073	LMAN1
ENSG00000074696	4007.4042498185668	3146.703455681	1.0525914617533227	0.9776408408186963	0.3488268240943432	HACD3
ENSG00000074706	3.7059820557666665	2.753039084	0.19859600065058375	0.8653907769804547	0.42883080435311977	IPCEF1
ENSG00000074755	2249.5322411904667	2216.0536426745334	0.04262442347390909	0.3074348011419914	0.021632240085184423	ZZEF1
ENSG00000074800	47048.74821488907	45337.821456438134	0.1374649171759378	0.8022488784054749	0.0534412696339124	ENO1
ENSG00000074803	18.485594149999997	6.894118187	0.6851596002649233	0.9629188515682482	1.4229634778965385	SLC12A1
ENSG00000074842	6621.970436459967	6487.377313478433	0.09642964656939676	0.7060286642773768	0.029625219797818812	MYDGF
ENSG00000074855	816.8026382535667	874.4443987072667	-0.1222640903804507	0.7751266949897581	-0.09837912762395712	ANO8
ENSG00000074935	1119.0836929523	1173.3230196347333	-0.10435057161089158	0.7321933289620554	-0.06828231144016833	TUBE1
ENSG00000074964	2021.8798112516001	1469.3437128135333	0.8764701614463303	0.9833827420105405	0.46052532567941096	ARHGEF10L
ENSG00000075073	23.834482345933335	14.565629326966667	0.3314730556828532	0.9174135178982328	0.7104822559400554	TACR2
ENSG00000075089	621.4195135184666	604.1303246504667	0.05124190035626902	0.3984501709702687	0.04070773973613383	ACTR6
ENSG00000075131	183.30685894976668	137.5806371741	0.3004204043198282	0.908065339986047	0.4139833271550181	TIPIN
ENSG00000075142	2001.7964574750333	2053.782658961167	-0.0886279709408074	0.6733364897380322	-0.03698822839053933	SRI
ENSG00000075151	6585.097514190334	6133.794523882767	0.5375819190302163	0.9501557338334049	0.1024249659792477	EIF4G3
ENSG00000075188	467.62736299706665	503.41359472966667	-0.11413444480178	0.7578200224949414	-0.1063848261680169	NUP37
ENSG00000075213	1681.4962913727668	1843.0510260799	-0.15090478723039433	0.8206185876043013	-0.13235041655335897	SEMA3A
ENSG00000075218	276.0333756673	198.77379428793333	0.3055907565206655	0.9076966581355483	0.47371514721500696	GTSE1
ENSG00000075223	19971.101551214833	11811.936412449468	2.0227014755311523	0.9983428212217449	0.7576684149780863	SEMA3C
ENSG00000075234	825.4599483724334	915.7355968723	-0.24780644019871767	0.8890024025127277	-0.14973288798428197	TTC38
ENSG00000075239	1763.212392144	1427.5732921251667	0.5624026623648756	0.9574393280545772	0.30464145258245806	ACAT1
ENSG00000075240	1165.9129458831999	864.8572416294332	0.6161357396462942	0.9523563712529478	0.43092615434366427	GRAMD4
ENSG00000075275	90.13203146533334	53.60078322646667	0.457275004790545	0.9412569334378613	0.7497858258194128	CELSR1
ENSG00000075290	2.0374664567666665	2.5854219478	-0.1846077512833176	0.8482804557892838	-0.34362344330649	WNT8B
ENSG00000075292	3116.4177731432	3165.6686877587	-0.056863651252270823	0.4571475828354643	-0.022621626278529747	ZNF638
ENSG00000075303	453.53576617506667	503.98140643153334	-0.1734544131413948	0.8402189222571295	-0.15215418156958338	SLC25A40
ENSG00000075336	731.0168062937333	667.7912512992333	0.18410759216842781	0.8584640887872464	0.13050738169980491	TIMM21
ENSG00000075340	571.5776059352667	170.04241123496666	1.1741789189611835	0.9954356070274412	1.749054771686956	ADD2
ENSG00000075391	2240.8671804061332	1867.4194602075	0.5943696995235099	0.9562155130245167	0.26301111818979483	RASAL2
ENSG00000075399	1246.7887575872	1899.5363222838334	-1.3798818521647893	0.9933605137021869	-0.6074302477716182	VPS9D1
ENSG00000075407	1144.5261528433	1079.014881851	0.14712844142467968	0.813040615760805	0.08503566666513725	ZNF37A
ENSG00000075413	3950.9694808611666	3738.679824542933	0.2634311377438988	0.9033567719562607	0.07967777626208458	MARK3
ENSG00000075415	17785.659254201535	17045.9930793886	0.4351315750914941	0.9353138198499373	0.061281799581519164	SLC25A3
ENSG00000075420	10470.189467079266	9833.062318409067	0.3815255380886744	0.9304626444278584	0.0905748579933981	FNDC3B
ENSG00000075426	10408.107845565066	11029.142067169001	-0.3932934182858496	0.9329110974427823	-0.08361275520157695	FOSL2
ENSG00000075461	2.0041628833000003	2.9269247199333335	-0.24210949097452225	0.886783535182032	-0.5463858756122064	CACNG4
ENSG00000075539	895.0197816447	974.3210941060333	-0.20423043923502693	0.8566912846074526	-0.12247773153451338	FRYL
ENSG00000075568	3058.555252057267	3294.7310996129668	-0.3090973623943063	0.9073234151947698	-0.107310385838149	TMEM131
ENSG00000075618	10157.083623025967	14275.374007977	-1.1777716921506585	0.9884466667035309	-0.49104231970641843	FSCN1
ENSG00000075624	159681.07435496192	221677.31526970083	-1.0114537263540677	0.9927802385535266	-0.47326781112232547	ACTB
ENSG00000075643	2046.1836288705001	673.2398155386667	2.7739581600682905	0.9999999999999862	1.6037432158345766	MOCOS
ENSG00000075651	482.1877110527	273.4054907239333	0.7313840692146811	0.9645447331266492	0.8185526666835604	PLD1
ENSG00000075702	251.73543212706667	101.03129405436667	0.7680625707958452	0.9714242660430075	1.3171060607756462	WDR62
ENSG00000075711	2702.956053361633	2627.9169763825666	0.09856848539799476	0.7138983953844045	0.04061835826550771	DLG1
ENSG00000075785	12107.274005899068	9830.924193130799	2.4461132924807085	0.999999999999998	0.3004751198321029	RAB7A
ENSG00000075790	2807.3865495935333	2284.227297186467	0.7728197347248951	0.9732893457785953	0.2975215060188026	BCAP29
ENSG00000075826	497.1552046144667	526.4906445315667	-0.06964562295372546	0.561894975125554	-0.08271158504326913	SEC31B
ENSG00000075856	2280.5607866263667	1980.4062198156	0.582854069203625	0.9574036093585175	0.20359223919702973	SART3
ENSG00000075886	7.395778140333333	6.068590008933333	0.12345547730146543	0.7805826714851021	0.28534059109208076	TUBA3D
ENSG00000075914	1039.1065123469666	940.8794946219	0.24253757376092833	0.8959389065480627	0.14326168021810148	EXOSC7
ENSG00000075945	1500.0422059510665	1570.9554057736334	-0.13847040983944134	0.8035588710403752	-0.06663913418012804	KIFAP3
ENSG00000075975	1592.1840081919333	1732.6346401628332	-0.29424559039700215	0.89876303045447	-0.12196038883921431	MKRN2
ENSG00000076003	1408.6450581664667	1445.6847551232333	-0.06227763512486183	0.5050874848732076	-0.03744485774466664	MCM6
ENSG00000076043	4283.975375257267	3971.6352637705	0.37689250481166947	0.9301664905727356	0.10921704869953013	REXO2
ENSG00000076053	805.4081234768333	842.8321328390333	-0.10576999325532432	0.7364750738753232	-0.06552529410632066	RBM7
ENSG00000076067	1797.9539694738	1574.9333561092	0.3141316666704328	0.9083288313750355	0.19106530427459045	RBMS2
ENSG00000076108	3325.9305958624	3888.9805328596	-0.5748815433772814	0.9566648822168826	-0.22563394968677478	BAZ2A
ENSG00000076201	3569.5880628488	3287.6448472860334	0.3973762008009435	0.9304382528993834	0.11870313598523119	PTPN23
ENSG00000076242	1464.6504571488667	1485.2032571624666	-0.040769130893732144	0.29718132887301885	-0.020103981652868887	MLH1
ENSG00000076248	1455.0655308866333	1140.4631739276667	0.6198445967316077	0.9515073408048705	0.3514642662352349	UNG
ENSG00000076258	115.0485177639	97.8823589798	0.12050464029009002	0.7742360622164253	0.23312162049358684	FMO4
ENSG00000076321	1297.5899605956668	1228.5354215249333	0.16155776504640812	0.8337239480479787	0.07889510809106436	KLHL20
ENSG00000076344	370.7422950262667	194.88706016323334	0.8229309579782167	0.9765576072513074	0.9277784063555853	RGS11
ENSG00000076351	62.39491711323333	171.19471458353334	-1.0496985988391592	0.9829633830377736	-1.456137748576071	SLC46A1
ENSG00000076356	474.13562276803333	539.3838994396	-0.198518851536522	0.8546662250200762	-0.18601266816840378	PLXNA2
ENSG00000076382	309.8141402019	228.78953866806665	0.35268824621628386	0.9250491971874326	0.43738190472351524	SPAG5
ENSG00000076513	7114.331152613733	6275.486387439067	0.3977413600769566	0.9304109633374704	0.18100084863750168	ANKRD13A
ENSG00000076554	3.8846905845	2.7612818912666666	0.16989731315350923	0.8457273642912185	0.49246151658775006	TPD52
ENSG00000076555	307.9780970607333	350.429873357	-0.1565356383472635	0.82638848511735	-0.18629801441660704	ACACB
ENSG00000076604	1350.8558987257666	1713.9610649709334	-0.7399106027726899	0.9649480625201059	-0.34346055223801614	TRAF4
ENSG00000076641	225.39074884386667	113.9219339473	0.760012358916334	0.9675946602903566	0.9843827584290636	PAG1
ENSG00000076650	427.02006952569997	350.81947554846664	0.2977838027274135	0.9082528900161507	0.28357503627510866	GPATCH1
ENSG00000076685	2188.3809206783335	2040.9803516969	0.27408680035907196	0.9049249105487821	0.10060158903814516	NT5C2
ENSG00000076706	922.6283011451001	659.4600204503	0.4035953794479867	0.9300930008423302	0.48446434779587993	MCAM
ENSG00000076716	2099.1765867003332	2565.3328455709334	-0.6665417519691652	0.9642371574703772	-0.28932249011099803	GPC4
ENSG00000076770	162.2802621344	119.9590985628	0.3261312656555255	0.9141598680083239	0.4359449518981267	MBNL3
ENSG00000076826	2.4897239163666667	3.1272189317	-0.1421726045011088	0.8091606529413566	-0.32889445183641075	CAMSAP3
ENSG00000076864	44.00671246053333	25.293595881866665	0.3789736555889506	0.9303008206047907	0.7989514452965112	RAP1GAP
ENSG00000076924	1664.1788384982667	1718.7705090511665	-0.10031514245935853	0.7197270643343524	-0.046566449554475683	XAB2
ENSG00000076928	3445.7747488612335	3721.0389742656666	-0.32463561412342057	0.9165194168837817	-0.11087710605350624	ARHGEF1
ENSG00000076944	15.5057544723	53.90481925546666	-1.1171130600391819	0.9943257779338632	-1.7976105343961966	STXBP2
ENSG00000076984	1803.5067312084666	1706.7358689911666	0.17187153275367745	0.8480048917554385	0.0795650006318746	MAP2K7
ENSG00000077009	1.9921141222	3.407889084733333	-0.3077333359717325	0.9066053231820972	-0.7745780840684303	NMRK2
ENSG00000077044	630.0132177164	579.1618230129334	0.14614974610415604	0.8118372224893899	0.12141559027477734	DGKD
ENSG00000077063	12.6259950097	4.973157638033333	0.49227034880203285	0.9435379217247462	1.3441630188013347	CTTNBP2
ENSG00000077092	9.007347680266665	299.350184028	-2.864311698872343	0.9999999999999969	-5.054587996917584	RARB
ENSG00000077097	4612.7479607299665	4828.527389942667	-0.1998391115687243	0.8551119441386764	-0.06595679518382663	TOP2B
ENSG00000077147	10911.8239320057	9651.220176493232	1.2674376782938115	0.9901889626809727	0.1771090161411325	TM9SF3
ENSG00000077150	1650.0487436819667	1374.4120928976668	0.4342294530507659	0.9352622492186289	0.26369400806144844	NFKB2
ENSG00000077152	169.35671396963335	149.9110292558	0.11114425334622591	0.7510306436664812	0.17595865293538154	UBE2T
ENSG00000077157	553.1455050298666	943.1430073875	-0.9076779997699498	0.9805546570228335	-0.7698175096281179	PPP1R12B
ENSG00000077232	5937.4129529447	6696.2919192535	-0.7881533671368925	0.9609076069436233	-0.1735279648810722	DNAJC10
ENSG00000077235	4032.3478956133335	3774.3919821044333	0.30905623606380617	0.9076586925412407	0.09537585544554286	GTF3C1
ENSG00000077238	2060.9409776458	2016.0299040997331	0.06816809029424221	0.5464142890336333	0.03178615005272004	IL4R
ENSG00000077254	2451.9652140349	2248.6626580042334	0.3977887002556019	0.9304074201026853	0.12487126593480581	USP33
ENSG00000077264	17.271131170466667	28.6005091621	-0.39193797414160286	0.9328191089553045	-0.727678255804824	PAK3
ENSG00000077312	1101.9557761565334	1163.9443083990334	-0.12271641129171568	0.7760119239464807	-0.07895570419316043	SNRPA
ENSG00000077348	306.0343585664	264.35265655063336	0.1949901740023966	0.8637811096735277	0.21122980898205795	EXOSC5
ENSG00000077380	2380.6333618675	2405.3804061662	-0.03602512911341383	0.24983188233326037	-0.014919621214553067	DYNC1I2
ENSG00000077420	2170.4453288824334	1900.1649297946667	0.3443348051704207	0.9224444234877986	0.19186643666798975	APBB1IP
ENSG00000077454	412.1606991844	536.3946892403667	-0.37483020567950265	0.9297117097406183	-0.3800880074783488	LRCH4
ENSG00000077458	597.1697041029	540.6006959049333	0.17069413762338015	0.8466445991646543	0.14357760681132317	FAM76B
ENSG00000077463	642.7769384347333	773.5865141520334	-0.37568421074427616	0.9299973957586273	-0.2672444757943936	SIRT6
ENSG00000077498	2.952530122233333	5.911163201466667	-0.40641816140457965	0.9335457756891359	-1.0014902742186393	TYR
ENSG00000077514	748.4555223137667	540.7290826782	0.6104281054669737	0.9534782562639352	0.46901063259900744	POLD3
ENSG00000077522	2.8756527939666667	2.4910334118	0.08711987156528399	0.6653742170407246	0.20714512310860528	ACTN2
ENSG00000077549	10580.453168010734	11995.054062462434	-0.5011747192483342	0.9552818311828074	-0.18103823957737822	CAPZB
ENSG00000077585	711.9270839877667	612.859276081	0.23009564904899332	0.8862528124415575	0.21617364478287854	GPR137B
ENSG00000077616	52.023428908266666	66.92891430386666	-0.1817810097135783	0.8464984168456849	-0.36346811995985484	NAALAD2
ENSG00000077684	2558.1998074332	2869.522732554067	-0.31465745310374327	0.9104062540213955	-0.16568185369233734	JADE1
ENSG00000077713	1596.7340345842001	1410.3979863349334	0.37793583751529125	0.9302352566360225	0.17902170537623524	SLC25A43
ENSG00000077721	3109.401459398067	3018.9647968296335	0.13049590728344906	0.7932849626495742	0.042582963034265904	UBE2A
ENSG00000077782	11893.884274261267	10717.599193725167	0.45720057905627126	0.9412205195278565	0.150238174010314	FGFR1
ENSG00000077935	2.2089408084	2.6722022215	-0.1541187870685091	0.824122423961692	-0.27467442907458006	SMC1B
ENSG00000077942	41020.860290241835	69400.33197511127	-1.1684541720831776	0.9913043407376966	-0.7585848155609936	FBLN1
ENSG00000077943	819.8157896016334	1387.6146964228	-0.5793293436872748	0.9566547613026105	-0.7592353440337622	ITGA8
ENSG00000077984	2.0987185731999998	2.7790465843	-0.21191928922650446	0.8607709990024539	-0.4050812961885282	CST7
ENSG00000078018	176.69021919736667	96.47862097956667	0.4998827464804215	0.9449001727401203	0.8729409894847439	MAP2
ENSG00000078043	885.7165814989334	719.263586712	0.4760382752711325	0.9463058355651347	0.3003245594355539	PIAS2
ENSG00000078053	588.3952566274	733.8739367132333	-0.31152989702329226	0.9086504687358041	-0.31874664500535516	AMPH
ENSG00000078061	2495.4441796416	2262.715301742867	0.404648347415902	0.93008827270549	0.1412415587350791	ARAF
ENSG00000078070	822.156227587	733.2999181903999	0.23741195873597035	0.892312011183298	0.1650091850055097	MCCC1
ENSG00000078081	8.8376781669	11.813075183533334	-0.1620973298929758	0.831191621716717	-0.4186452765172565	LAMP3
ENSG00000078098	7474.531114319367	4857.1331106432335	2.3479662810362116	1	0.6218780560474698	FAP
ENSG00000078114	2.5725431023	4.551180745866667	-0.3968340919590373	0.933130407148315	-0.8230456334145207	NEBL
ENSG00000078124	1013.7962539467667	840.1128607419666	0.40073307009766507	0.9301846033695	0.27111268054202997	ACER3
ENSG00000078140	3114.819865907267	2801.9246696975	0.44313842381088797	0.9361191117048501	0.15273056358030132	UBE2K
ENSG00000078142	1596.5845693076667	1517.0561653396667	0.16166838879687176	0.8338940756191231	0.07371447401021305	PIK3C3
ENSG00000078177	667.6593084915	627.4775741899333	0.12056195031969233	0.7743697950785977	0.08954821706208482	N4BP2
ENSG00000078237	764.8102827457	648.5133786284666	0.3319425297266315	0.9176555137413316	0.2379655831092839	TIGAR
ENSG00000078246	1916.6666970321	2225.735784434033	-0.5370369494878124	0.9551579650406246	-0.21568286331476771	TULP3
ENSG00000078269	1795.2282565770333	2353.1861643836332	-0.5758647876750822	0.9567058849472548	-0.39044817002327664	SYNJ2
ENSG00000078304	3195.7516142171335	3114.8452728935667	0.11387789964016594	0.7581360908606184	0.036994780497227694	PPP2R5C
ENSG00000078319	102.15084686643333	130.42388691526668	-0.26867046251095894	0.8885984705779508	-0.35250695636588775	PMS2P1
ENSG00000078369	19022.419524869	18675.618046307565	0.10494645993164439	0.7338844055196112	0.026544771055631054	GNB1
ENSG00000078399	528.6389953261	429.5460364844	0.3176414720299767	0.9094549451968704	0.29947008992831486	HOXA9
ENSG00000078401	540.7648390405	242.62179154703333	0.8227778169407195	0.9766069498995394	1.1562922147590586	EDN1
ENSG00000078403	1334.5246127983667	1381.9192397654333	-0.09287026970430687	0.6920372710538982	-0.050347392655004077	MLLT10
ENSG00000078487	203.48464949953333	165.0699575656	0.23171612163840513	0.8876458820710519	0.3018423881396233	ZCWPW1
ENSG00000078596	2.0198813455666667	5.2524695227	-0.6241308492263932	0.9619118096764737	-1.378725338883811	ITM2A
ENSG00000078618	5938.7109486756335	5338.753524129666	0.6144688407212107	0.9527054884203355	0.15364686970712604	NRDC
ENSG00000078668	2477.2145225435	2184.5082170542332	0.49917653175760884	0.944714708811017	0.18141027641151036	VDAC3
ENSG00000078674	3800.1934176986333	3290.2144176211664	0.6832462857419769	0.9623502464364011	0.20789124400983056	PCM1
ENSG00000078687	424.61424910873336	577.9721429827	-0.4537704923495929	0.9466757168081582	-0.44484717390699435	TNRC6C
ENSG00000078699	1035.6218581459334	958.0211887382001	0.16400416777320753	0.8375022759108101	0.11236785083716334	CBFA2T2
ENSG00000078725	1494.6822132203333	356.51513799683335	1.7121058744549542	0.9894293925868306	2.0678035419355494	BRINP1
ENSG00000078747	1311.6512964467665	1303.2879959755	0.01791062099038094	0.06148069825799729	0.009228308504500408	ITCH
ENSG00000078795	4.4301543401	2.7536852316333333	0.3237255689597834	0.9126643189065842	0.6859933037893007	PKD2L2
ENSG00000078804	1299.9778065501666	1747.5852468494668	-0.7518931225510785	0.9691497356272326	-0.4268758381646188	TP53INP2
ENSG00000078808	13549.770733335434	14810.819306878133	-0.9708052605351947	0.9776157721364487	-0.12838300912917555	SDF4
ENSG00000078814	36.35142557073333	85.67912223976667	-0.7173148327722745	0.964389504257081	-1.236931757621934	MYH7B
ENSG00000078900	2.1806410732	4.303035517233333	-0.47454317971888466	0.9503917324401183	-0.9806024219709478	TP73
ENSG00000078902	2974.334291075567	2434.2496742935	0.7473049070797284	0.9617798808125374	0.2890896548337113	TOLLIP
ENSG00000078967	478.7750912949333	355.7390405766	0.4242518878057301	0.9340838564642809	0.4285287850880857	UBE2D4
ENSG00000079101	4.418141450633334	4.6827095385	-0.030131801212486913	0.19345936958915022	-0.08390394402055824	CLUL1
ENSG00000079102	1847.0046576611333	2219.6482416806334	-0.5941646526782688	0.95619632647711	-0.2651435594528862	RUNX1T1
ENSG00000079134	849.6175586639	757.4993866830333	0.22382659168079277	0.8808935125038039	0.16556886148603372	THOC1
ENSG00000079150	774.2140801918666	1139.3682351039001	-0.7185715669032998	0.9644676079212399	-0.5574296399612231	FKBP7
ENSG00000079156	529.3827008938333	446.35986945366665	0.28027418469162135	0.9062093556984177	0.24610372570075567	OSBPL6
ENSG00000079215	1519.8646757360334	1439.8140107513	0.06492208781831627	0.5218024884014416	0.07806041378464813	SLC1A3
ENSG00000079246	7875.573056516467	7111.119988364567	0.6627865730394591	0.9575610055156029	0.1473081037084891	XRCC5
ENSG00000079257	51.583802286166666	261.0225476335	-1.443302140430121	0.9899985833540881	-2.3391844105273747	LXN
ENSG00000079263	4.9172841743	4.924968481266666	-8.601121889824333e-4	0.0032099490655159713	-0.0022527594431909987	SP140
ENSG00000079277	829.3953641179334	846.8672454442667	-0.047220926630361995	0.3628588875348192	-0.030075847646535293	MKNK1
ENSG00000079308	8167.937176803	13549.629840830266	-1.9117186642909916	0.9999999999999974	-0.7302097644999841	TNS1
ENSG00000079313	1297.4147602994333	1326.2388052559	-0.060853043083707106	0.4927508515575363	-0.031700816311584154	REXO1
ENSG00000079332	7098.137276431734	7374.940129193633	-0.2552438815682599	0.8896225341597439	-0.0551908613300218	SAR1A
ENSG00000079335	99.05630825566666	99.77363207286666	-0.0066908879203282185	0.02032545632153626	-0.010409740122626375	CDC14A
ENSG00000079337	105.74859618406667	157.68755719833334	-0.43319875075435343	0.9388964748569975	-0.5764303128630259	RAPGEF3
ENSG00000079387	670.6193484255	702.8711133393	-0.09477366329396454	0.6996273010469816	-0.06776605637040925	SENP1
ENSG00000079432	5712.618542090467	6052.372651979566	-0.19336838323276714	0.8527789190782131	-0.08334862105516619	CIC
ENSG00000079435	73.06057786156666	77.74334157703333	-0.05182507195698198	0.40894026946436945	-0.08962595464140229	LIPE
ENSG00000079459	2284.920344673	3021.5305287604333	-0.884788401306873	0.9796098023671659	-0.40313564681328934	FDFT1
ENSG00000079462	149.9149745713	261.0845883293667	-0.6812223055598231	0.9575460228165799	-0.8003728016192418	PAFAH1B3
ENSG00000079482	325.9981340607667	432.66437033053336	-0.40372437198642697	0.9334547792584721	-0.4083846136982847	OPHN1
ENSG00000079616	522.8550383043666	382.37902642526666	0.4216463809792303	0.9334540254953237	0.4514076209896348	KIF22
ENSG00000079691	446.61131224273333	815.1856280878667	-1.0697565282233341	0.9849772236754223	-0.868108822952973	CARMIL1
ENSG00000079739	3994.9405508514333	4837.730465729734	-1.2328696184190657	0.9921440179298631	-0.2761563573579018	PGM1
ENSG00000079785	4250.960930335734	4365.783870304766	-0.12387474764075118	0.7782888424876176	-0.03845171142210656	DDX1
ENSG00000079805	5293.0919334678	5161.4087218642	0.1662827323619081	0.840777936850978	0.03634583240352246	DNM2
ENSG00000079819	7984.653071328034	10179.564210128901	-0.8796334538858978	0.9792867791991582	-0.35037417074920363	EPB41L2
ENSG00000079841	54.8285053687	723.6509304891666	-3.2775215430663485	1	-3.7222958970308535	RIMS1
ENSG00000079931	8437.5906797588	10555.195427835999	-0.3436973274433509	0.9205229841121778	-0.3230502831547919	MOXD1
ENSG00000079950	2558.9647106718335	2131.98736188	0.6778013050263831	0.9607457908263229	0.2633613660407085	STX7
ENSG00000079974	476.3088852728333	425.88680563353336	0.17634301609421282	0.8526094965027122	0.16142742705672594	RABL2B
ENSG00000079999	3547.4086650873	2905.5667376165998	0.866544479931641	0.979062121813869	0.2879459476499389	KEAP1
ENSG00000080007	10.5125638036	13.979252013433333	-0.20961038082586358	0.8592683433195311	-0.41117261201173155	DDX43
ENSG00000080031	20.439890992733332	52.973111404166666	-0.5740973047071969	0.9566220612616054	-1.3738727462828297	PTPRH
ENSG00000080166	20.896739226933335	34.52523597766667	-0.2744431256621766	0.8892109894370178	-0.7243734366736321	DCT
ENSG00000080189	1917.8197659369332	2152.9473722008997	-0.4525145998147275	0.9462498384360212	-0.1668459096941153	SLC35C2
ENSG00000080200	737.9061337254334	825.2637728217334	-0.19544834896679514	0.853600601261419	-0.16141800265057818	CRYBG3
ENSG00000080298	129.05465453476666	129.08413105903333	-2.390872728058465e-4	0.002722719585837474	-3.2947885354902347e-4	RFX3
ENSG00000080345	1768.2074209189	1559.9852606472334	0.3946198165735735	0.9306147582749774	0.18075512309427777	RIF1
ENSG00000080371	2759.8729992540666	2242.823830739433	0.9041028890562015	0.983525841562053	0.29928557609893675	RAB21
ENSG00000080493	510.6337923577	852.8121689628	-0.8304884945234434	0.9685490332108277	-0.7399390098298069	SLC4A4
ENSG00000080503	7512.960129508034	7830.679782372167	-0.3844175980970265	0.9319920654979451	-0.05975610745029866	SMARCA2
ENSG00000080546	667.1188089692666	863.4123289951667	-0.44893611175271186	0.9449195823717245	-0.37210597603919454	SESN1
ENSG00000080561	376.1801901515667	510.0881856991	-0.47264021937014333	0.950286245982586	-0.4393228086671498	MID2
ENSG00000080573	15601.935303089267	8887.1876390709	0.7538246579484448	0.9643421110315733	0.8119261418347422	COL5A3
ENSG00000080603	195.36186584463334	159.9074163137	0.2085601134162433	0.8703494871528916	0.2889120334352585	SRCAP
ENSG00000080608	1174.2776677686	1243.1596088324666	-0.1390908727032995	0.8045772051047722	-0.08223794931316888	PUM3
ENSG00000080618	2.004889839966667	2.004889839966667	0	0.0025350847088160267	0	CPB2
ENSG00000080644	9.042827392233333	8.727622123933333	0.02047999129466374	0.08187278452169566	0.05118528679613503	CHRNA3
ENSG00000080802	850.3415970962333	890.6386122577334	-0.11066867612977672	0.7495932846800312	-0.06679764541770998	CNOT4
ENSG00000080815	2668.550790607633	2244.1604410417335	0.7462469745375269	0.961592655248379	0.24988064867864987	PSEN1
ENSG00000080819	1132.537685882	927.5285940749667	0.5300815979346784	0.9468502622814997	0.2880953943453861	CPOX
ENSG00000080822	1795.1699797891667	1349.2416904907666	0.9053990233129543	0.9837265822674948	0.41197165312474165	CLDND1
ENSG00000080823	1054.1687897000334	870.3193603458	0.30488515852278764	0.9077471136297347	0.2764890899611518	MOK
ENSG00000080824	23152.23496728817	17010.752608783667	2.202407166606246	0.9822761938962756	0.4447044969284875	HSP90AA1
ENSG00000080839	315.4271305711334	221.11177818813334	0.45322573211660355	0.9393500513264224	0.5125308780734097	RBL1
ENSG00000080845	4604.105310430234	4661.8189031498	-0.052480553644895234	0.41544590361786393	-0.017972128597739407	DLGAP4
ENSG00000080854	13.0573437505	6.087327282066667	0.3857724079656211	0.9306864827322769	1.10098060115489	IGSF9B
ENSG00000080947	220.8181976654	196.42775560229998	0.11836753429497127	0.7692711199975895	0.16886027024708844	CROCCP3
ENSG00000080986	273.9689284453	173.89846730246666	0.44330510432961284	0.9361452676394266	0.6557670653819914	NDC80
ENSG00000081014	1232.2215686244667	910.6583713508667	0.791143248449302	0.9792813989838676	0.4362798524536137	AP4E1
ENSG00000081019	517.1403263157333	497.1657420108	0.07011536884984654	0.5609993077150468	0.05682892112758445	RSBN1
ENSG00000081026	470.41615606426666	427.3541994431	0.15514106692412516	0.823816901102319	0.13850530997091193	MAGI3
ENSG00000081041	249.95566802126666	170.74427911906668	0.30201599028778126	0.9079501875141233	0.5498350010635598	CXCL2
ENSG00000081051	15.7680219157	8.221375348033334	0.4692013330817078	0.945999901155139	0.9395500200358959	AFP
ENSG00000081052	230.81396790293334	249.76298959956665	-0.09421056733267458	0.6973738061416956	-0.11382917868652806	COL4A4
ENSG00000081059	271.35797234433335	380.35940609223337	-0.3253083217560423	0.9168591938536919	-0.48716598772537856	TCF7
ENSG00000081087	2289.2913400358334	1328.6710544706666	1.272068937865085	0.9920329969060981	0.7849171011650932	OSTM1
ENSG00000081148	30.096802772033335	29.4113429495	0.014578980422205994	0.04007446133954895	0.033237574954954	IMPG2
ENSG00000081154	4315.798844982966	4308.947329006766	0.008490778292597374	0.011137127094037691	0.002292160256394094	PCNP
ENSG00000081177	961.2577087768	1069.8976347943667	-0.2482430943677436	0.8891479420163095	-0.1544776017916263	EXD2
ENSG00000081181	93.8525276121	86.66726778826667	0.07388172273395052	0.5872506592931778	0.11490837592594019	ARG2
ENSG00000081189	476.15992772276667	484.2441295734	-0.028925802996676443	0.18251772240428366	-0.024288346767023874	MEF2C
ENSG00000081237	25.716077505533335	56.44846315986667	-0.5569677841718489	0.9542159319655873	-1.1342636993904056	PTPRC
ENSG00000081248	2.0755785149	2.0755785149	0	0.0025350847088160267	0	CACNA1S
ENSG00000081277	3.4088478708000003	4.3411163786	-0.14766029508850487	0.8167555652530367	-0.3487818828413018	PKP1
ENSG00000081307	1477.0384144964	1576.2023235315667	-0.19656265605878515	0.8540114997245178	-0.09374538513902383	UBA5
ENSG00000081320	2352.4302033379668	1574.4594481368001	0.9034148914478588	0.9834352431607671	0.5792953189715575	STK17B
ENSG00000081377	2204.587076621833	2597.6724296601	-0.5828402731364675	0.9565262592016716	-0.23671105473041804	CDC14B
ENSG00000081386	368.6996148842333	329.4184845469667	0.16935918599266025	0.8451094505012733	0.1625243987123248	ZNF510
ENSG00000081479	2.9483783781	2.240615758533333	0.20630294469720614	0.8691219990249357	0.39602642018377654	LRP2
ENSG00000081665	234.5427958607	291.7571741306	-0.2917890632757035	0.8971714795828177	-0.31491694318958025	ZNF506
ENSG00000081692	216.09807681756666	272.4788180873333	-0.2896186026960774	0.8958161322704997	-0.33445784939086565	JMJD4
ENSG00000081721	627.5376015136	554.9159650275333	0.24636188491668431	0.8982168611273796	0.17743259652994683	DUSP12
ENSG00000081760	1025.2483035592	1375.7150334504333	-0.7589494781959145	0.9698167508050624	-0.42420830366034645	AACS
ENSG00000081791	2403.3430528213667	2285.9271996718	0.19731410868892513	0.8648091870162629	0.072263134717194	KIAA0141
ENSG00000081803	100.89913202276666	325.09479304126666	-1.2876758461368611	0.9959203948111028	-1.6879466851206235	CADPS2
ENSG00000081818	29.92946724886667	38.74750381526667	-0.19915928473717182	0.8548820460938984	-0.3725367735656726	PCDHB4
ENSG00000081842	3.1971902789333333	8.465009279133334	-0.6155226655300444	0.9599313762234281	-1.404707041732482	PCDHA6
ENSG00000081853	252.1434332894	296.783000754	-0.21257806000824636	0.861239032095731	-0.23516380622617322	PCDHGA2
ENSG00000081870	532.4542489234667	614.0090443669333	-0.24422143367140536	0.8878208296597965	-0.20560233944108366	HSPB11
ENSG00000081913	458.6401858487333	360.76102033626665	0.3110535481841086	0.9077134861942073	0.3463193026812529	PHLPP1
ENSG00000081923	4583.175463025033	2929.6756953300664	1.3466761568632055	0.9968892176805374	0.6456065468570512	ATP8B1
ENSG00000082014	1628.1016800961334	2028.8915912206332	-0.7146061105923638	0.964034571684785	-0.31750097704699026	SMARCD3
ENSG00000082068	1005.6632126012333	1008.6655634169667	-0.008037913858646904	0.027091197250358134	-0.004300668184872338	WDR70
ENSG00000082074	4.706045285033333	15.5874372989	-0.671200559952876	0.9615148691972565	-1.7277966483514366	FYB
ENSG00000082126	60.507777535100004	20.482029355866665	0.7109658784314309	0.9678222679704421	1.5627619307263612	MPP4
ENSG00000082146	557.2548693668333	572.7316632616333	-0.050009265877278206	0.39100436844955344	-0.03952204653786772	STRADB
ENSG00000082153	2747.3897841736334	2672.7081664883667	0.0887332044203033	0.6736795347165769	0.03975928833811628	BZW1
ENSG00000082175	5.221497787566666	10.432525753733334	-0.29639091601739875	0.9001364588010626	-0.9985528734404959	PGR
ENSG00000082196	142.22250506700001	295.9283158848333	-0.8118085323946036	0.966655644692311	-1.0570979745026485	C1QTNF3
ENSG00000082212	1155.0041013956	1038.8539821076668	0.2779825326983622	0.9057187532427113	0.1529050865994757	ME2
ENSG00000082213	816.4040836395333	701.002462817	0.34026056949007544	0.9212679041548926	0.21986388589056102	C5orf22
ENSG00000082258	1186.9253242188	1271.7178090215666	-0.1877366434358782	0.8501256521906584	-0.09954940551814973	CCNT2
ENSG00000082269	375.8185555389667	349.906721487	0.1006824633028779	0.7207590838003244	0.10306592155225909	FAM135A
ENSG00000082397	1632.3632969513	3399.1289137608	-2.257121790833078	0.9999999999999911	-1.058202900248179	EPB41L3
ENSG00000082438	636.8452539237667	650.2079046806333	-0.036353224831753836	0.253076041897875	-0.02995823845314361	COBLL1
ENSG00000082458	381.49264587653335	514.1618270066	-0.46340367284004813	0.9493469177527423	-0.4305672577676203	DLG3
ENSG00000082482	12705.601168839534	13517.735977909833	-0.18003942387015084	0.8452223109080281	-0.08938890313914824	KCNK2
ENSG00000082497	1176.3591370491001	805.7950854665	0.4424545046116647	0.9360121267573941	0.5458436639522144	SERTAD4
ENSG00000082512	1967.8975053577333	1764.9688998475667	0.26585978190489323	0.9036887238575353	0.1570123199923297	TRAF5
ENSG00000082515	671.3819706513666	651.1448067652	0.06158291882063877	0.4939354354780475	0.044155378221709604	MRPL22
ENSG00000082516	856.2344713957	773.6144619032666	0.24650358389205704	0.8982864106489504	0.14639115386536716	GEMIN5
ENSG00000082641	18781.417470124634	18208.224290556533	0.3493395797875199	0.9239181993327911	0.04471571598807049	NFE2L1
ENSG00000082701	3510.97869133	3192.3448714664	0.5136352565648874	0.9472581710755009	0.1372567248751042	GSK3B
ENSG00000082781	18042.351137085032	21459.917254179	-0.5972288644976457	0.9563544582229854	-0.2502571618187247	ITGB5
ENSG00000082805	2661.1142632065335	2216.307538273033	0.699151621153562	0.9657373894194345	0.2638723724025625	ERC1
ENSG00000082898	5153.080063134334	6053.7698243933	-0.53593518628276	0.955231165423003	-0.23239881451291236	XPO1
ENSG00000082996	1300.3568852033668	995.9574097051667	0.6223838848671855	0.9508859349559033	0.3847516732419306	RNF13
ENSG00000083067	23.7034371285	53.16639320236666	-0.45749792180975696	0.9479269669341931	-1.1654183246004024	TRPM3
ENSG00000083093	422.88415789970003	394.7626599949333	0.10230040890034797	0.7260538476415386	0.09927698119158827	PALB2
ENSG00000083097	631.4316366905666	639.2677962379	-0.024230660291462418	0.14092076632085626	-0.017793872475529073	DOPEY1
ENSG00000083099	1105.5657301248334	967.7781522762	0.37931216094152853	0.930322111363751	0.1920365258023635	LYRM2
ENSG00000083123	1032.6769979124667	867.2852686378334	0.3413981122629903	0.9215928840446234	0.251810566868374	BCKDHB
ENSG00000083168	1995.8606914361333	1732.1939089731334	0.34943303693157346	0.9239461923091471	0.20441058551796445	KAT6A
ENSG00000083223	1331.5598188603333	1345.6934273079332	-0.03082926261972551	0.2000407319536901	-0.015232534518677397	ZCCHC6
ENSG00000083290	1909.8647922311334	1367.3932649609	1.119949942927255	0.9879789071741362	0.482042282598909	ULK2
ENSG00000083312	5398.1627181773	4907.6130404284995	0.6586024380128459	0.9564490940333514	0.1374469663180076	TNPO1
ENSG00000083444	13694.128325773667	25831.798485683932	-3.2066627216870534	1	-0.915590654718155	PLOD1
ENSG00000083454	10.9816781368	10.0523772944	0.04744483037948914	0.3591537641306446	0.12756180710004936	P2RX5
ENSG00000083457	681.4427446248	660.0743867475334	0.06267873853134157	0.5030333747741715	0.045963828291212955	ITGAE
ENSG00000083520	1921.3349190359	1877.9876065197334	0.07279345536789256	0.5796163359386385	0.03292148328004587	DIS3
ENSG00000083535	657.7871198738334	558.1776416657	0.2967718486951419	0.9082715016007176	0.23689642200126293	PIBF1
ENSG00000083544	586.1820136421334	534.4295642718333	0.16704222460315232	0.8418459800974525	0.13334888227168362	TDRD3
ENSG00000083635	215.9051557876	218.6940232624	-0.016598879116842165	0.07987350947252125	-0.018516098045672336	NUFIP1
ENSG00000083642	1096.7896883582666	1016.8168041484333	0.21116891115681294	0.8718455941188346	0.10922713460524582	PDS5B
ENSG00000083720	1259.687474906	1774.8038376988666	-0.732901606132625	0.9636706734750534	-0.49459372850988315	OXCT1
ENSG00000083750	641.4562034384667	650.7931269441667	-0.02576600778506819	0.15412702448582627	-0.0208482486115663	RRAGB
ENSG00000083799	1631.9642972974	1405.4972000595	0.42218813983713044	0.9335839960935592	0.21552891594355653	CYLD
ENSG00000083807	80.56046204053334	100.17675239133334	-0.19997863041298097	0.8551592279241051	-0.31440388423739835	SLC27A5
ENSG00000083812	305.8228184384	251.13323927253333	0.24361855809170194	0.8966279714249084	0.28424306268989497	ZNF324
ENSG00000083814	224.33223540216667	192.0343467126	0.18331294430445286	0.8580001945519201	0.2242725729426077	ZNF671
ENSG00000083817	153.9615507407	130.9844661683	0.15421227286205544	0.8224872398886087	0.23317437905911215	ZNF416
ENSG00000083828	226.33885205403334	244.6611018136	-0.10231831548042501	0.7261203187199892	-0.11230049763123807	ZNF586
ENSG00000083838	236.1808361272	251.39534793733333	-0.08066637212633013	0.6320841704696301	-0.09006604474847948	ZNF446
ENSG00000083844	469.87388300503335	555.4273397229333	-0.28428604510664157	0.8927657028111464	-0.24132461181788725	ZNF264
ENSG00000083845	16188.091790432165	14585.141001532767	0.86648417968846	0.9790282030243606	0.15043360104985404	RPS5
ENSG00000083857	10498.759050637267	11283.437466154533	-0.2692225366159367	0.8886208569621193	-0.10398783555581717	FAT1
ENSG00000083896	2631.975509314533	2337.5291758166	0.4096819269009532	0.9304651548944208	0.17116169269660172	YTHDC1
ENSG00000083937	1823.0687963007667	1698.3352007542	0.24481055659980336	0.8973925475420992	0.10224777271719478	CHMP2B
ENSG00000084070	814.5337157	839.0126392731667	-0.05437420115527633	0.4338653608131007	-0.04271812731027266	SMAP2
ENSG00000084072	1059.2406524785665	1017.634207691	0.10417569495550705	0.7316681792861865	0.05781132472565663	PPIE
ENSG00000084073	3007.2685968153	2743.3937829423667	0.46235044951052473	0.9436525230894283	0.132492009734491	ZMPSTE24
ENSG00000084090	3656.9196587922	3222.555308914433	0.6477632199991711	0.9521318230533252	0.1824238116741132	STARD7
ENSG00000084092	1000.3776412754667	979.8165627819667	0.05310493301834536	0.4166366345282334	0.029961134146050887	NOA1
ENSG00000084093	1264.5262666085666	1480.2203502033667	-0.45550962545659257	0.9472722055125734	-0.2272149510859114	REST
ENSG00000084110	4.3856532189	6.749931474033334	-0.20802722371200025	0.8584481646528833	-0.6220811156988788	HAL
ENSG00000084112	5965.515914752633	5831.583579763167	0.10603595471258744	0.7370298239876633	0.03275920793659261	SSH1
ENSG00000084207	7731.395809204633	9116.666097956433	-1.2370041781192913	0.9923790216290547	-0.23777743853082622	GSTP1
ENSG00000084234	42118.7222680002	58604.154254304834	-1.6164674787295243	0.9998200976507543	-0.4765412653443072	APLP2
ENSG00000084444	605.0003231239	663.3246723387333	-0.15786039020950726	0.8276429162407161	-0.13277927495177883	FAM234B
ENSG00000084453	2.4579253935	2.1227571367666664	0.12519404266794348	0.7840660271747687	0.2115018027087263	SLCO1A2
ENSG00000084463	1593.3077895333668	1614.4799511206334	-0.04137937969662009	0.30337043644663375	-0.019044536953784746	WBP11
ENSG00000084623	6065.493839975733	5827.308595948766	0.23274455496838356	0.8885117839868263	0.057795398073621634	EIF3I
ENSG00000084628	7.129752438900001	4.969441891133333	0.19148726815153588	0.8621991062150149	0.5207681494478741	NKAIN1
ENSG00000084636	29435.990342106667	35856.118676969265	-0.58093385654963825	0.9566148374877567	-0.28463816263264663	COL16A1
ENSG00000084652	5639.2823127819	5877.450539117433	-0.3606801284219449	0.9240205516415158	-0.059678924415882684	TXLNA
ENSG00000084674	2.0187300975	2.0187300975	0	0.0025350847088160267	0	APOB
ENSG00000084676	1404.9228312447	1409.5770599581667	-0.008770357551383392	0.03077086391028283	-0.004771461406467733	NCOA1
ENSG00000084693	977.3863167271667	1202.3809296509999	-0.5511170146833351	0.9538041647286485	-0.29889322039196653	AGBL5
ENSG00000084710	28.691788459366666	53.60366168503333	-0.450226299359461	0.9453981989212048	-0.9016936559269785	EFR3B
ENSG00000084731	958.6307321045333	1427.3320295698	-0.9155782937506356	0.9814749945647898	-0.574273880995468	KIF3C
ENSG00000084733	5972.3735070755	5800.3196805642	0.15798129545992634	0.8281992465303599	0.042171977634349885	RAB10
ENSG00000084734	7.608827959566666	14.082592907	-0.36349262877039346	0.925218840379173	-0.888166841838653	GCKR
ENSG00000084754	6174.445775101266	5628.2965969598	0.508670301371412	0.946977969511256	0.13361128770082814	HADHA
ENSG00000084764	1004.684587827	776.28473787406665	0.5421716917549232	0.9528242509350134	0.372084821778758	MAPRE3
ENSG00000084774	2922.597575470467	3014.4135009625	-0.11826255844639325	0.7669520156911954	-0.044626139442664726	CAD
ENSG00000085063	25363.401118466667	22644.3028933044	0.5184371505581088	0.9468867768226134	0.16360009080329038	CD59
ENSG00000085117	322.4955815147333	494.02324983293335	-0.5595914701671648	0.9546500433519839	-0.6152995454191511	CD82
ENSG00000085185	895.1703898896	1015.9655069768334	-0.27196677049333	0.8887331796019785	-0.1826172007423703	BCORL1
ENSG00000085224	2844.2542176376332	2924.3184416972335	-0.10356968863888226	0.7298518641689804	-0.04005000326665774	ATRX
ENSG00000085231	544.5794007961667	479.44151998673334	0.18647499517448615	0.8597343534788607	0.18378755933677604	AK6
ENSG00000085274	556.2204540116667	525.5306932054666	0.09934992691773539	0.7164269596998025	0.08188177207444888	MYNN
ENSG00000085276	51.256152079799996	103.61911240726667	-0.5064871379465293	0.9555203813270292	-1.015493049458644	MECOM
ENSG00000085365	1619.7273338188	1581.7844067316666	0.06360926933442251	0.5107961891450044	0.03419799164950083	SCAMP1
ENSG00000085377	1603.622204199	1510.5925568414666	0.19294756667218663	0.8628827069292953	0.0862197152890694	PREP
ENSG00000085382	705.9704802004	684.5185448342667	0.06893564919668055	0.5522903306959119	0.04451823198501569	HACE1
ENSG00000085415	1439.8361122851666	1238.2554199694666	0.3406848737449058	0.9213888082095087	0.2175956720748672	SEH1L
ENSG00000085433	863.0329321978667	957.8807684039667	-0.2362056613577257	0.8829179831928948	-0.15043047680081897	WDR47
ENSG00000085449	4782.0513008796	3563.0290161463668	1.161526277270188	0.9906754181255847	0.4245253747163096	WDFY1
ENSG00000085465	43.25830903956667	46.79189873026667	-0.049610830573896855	0.38708556068397815	-0.1132815001485791	OVGP1
ENSG00000085491	1669.602789777	1589.4471580848667	0.13647660554892146	0.8011660959527959	0.07097986204324072	SLC25A24
ENSG00000085511	1169.2278578351666	1114.5543577890999	0.12547849973937125	0.7846382255872038	0.06908912827623216	MAP3K4
ENSG00000085514	15.9421961159	15.406912540866667	0.022268960509826494	0.09621499724907645	0.049272598557058865	PILRA
ENSG00000085552	5.842693698666666	11.630183642833334	-0.4999022284181566	0.9551868752918093	-0.9931683138670842	IGSF9
ENSG00000085644	779.3895585726666	969.2574619446333	-0.5321061898188425	0.955425017434679	-0.3145353328277474	ZNF213
ENSG00000085662	4433.5374122405	3344.5550541865	1.6793907029155009	0.9996770133044809	0.4066439562757135	AKR1B1
ENSG00000085719	3046.8823685863667	3155.8278682230666	-0.1584742362701872	0.8281792678977654	-0.05068471423073671	CPNE3
ENSG00000085721	857.1265792341334	1032.9594311771	-0.4705374189299329	0.9501527964364871	-0.26920341405243614	RRN3
ENSG00000085733	19053.51220206987	18393.976294007567	0.1901296335769256	0.861567178204498	0.05082357317402611	CTTN
ENSG00000085741	51.353690847033334	36.8349618528	0.22637385330208892	0.8830274363717061	0.47939221983666164	WNT11
ENSG00000085760	1056.6371363654334	1052.3518909891	0.009254424157318947	0.01428384222038237	0.005862819276293776	MTIF2
ENSG00000085788	1593.9678742435333	1659.4600883613334	-0.11701511352777783	0.7642867255388812	-0.058091378900590004	DDHD2
ENSG00000085831	14.229131441566667	12.916889715733333	0.07760019765211641	0.6113776552296142	0.13958887884187496	TTC39A
ENSG00000085832	3071.6059982959664	2835.0112131361	0.3849899020656503	0.9306490327039485	0.1156387288619518	EPS15
ENSG00000085840	65.67662403806666	36.87187371706666	0.47253177973377913	0.9464613479395466	0.8328592387748883	ORC1
ENSG00000085871	210.93223563106667	256.7203617005666	-0.22129849357559306	0.868832526413641	-0.283418136138116	MGST2
ENSG00000085872	1299.8296950388667	1431.0288447546	-0.26938336294408893	0.888627391554351	-0.13873013994691927	CHERP
ENSG00000085978	1152.8424620970334	1051.9638351644999	0.238778240573441	0.8933428803024095	0.13211027177005344	ATG16L1
ENSG00000085982	2251.6672101653667	2330.0475250968334	-0.13612744958188447	0.7997440414554643	-0.0493657642219852	USP40
ENSG00000085998	3397.0001821401665	2827.2255666718	0.9106810071503114	0.9846175066692009	0.26487430418281577	POMGNT1
ENSG00000085999	64.54269442133334	52.107468441066665	0.19645075102906778	0.8644260886858333	0.30876364090576924	RAD54L
ENSG00000086015	4851.346904579434	4407.011284641633	0.46276333813070786	0.943846828109604	0.13858475501141126	MAST2
ENSG00000086061	6068.914092524933	4894.287397046366	1.4240261455233338	0.9999881410034774	0.31033957865792144	DNAJA1
ENSG00000086062	16168.6399811124	18554.647297009302	-0.7986353574783049	0.9621452600486894	-0.19858224510425734	B4GALT1
ENSG00000086065	2439.3031619363333	2229.3156610502997	0.32206584128577825	0.9116456286910917	0.12986816039734445	CHMP5
ENSG00000086102	1908.2622956440666	1898.6669572654	0.016409186966511148	0.05140340906640162	0.007272620786806255	NFX1
ENSG00000086189	1403.9430908321667	1394.2741402178333	0.018622345040590498	0.06711645771050545	0.009970207076723586	DIMT1
ENSG00000086200	759.9506719856333	636.1809792075	0.3558770127094986	0.9261526786305065	0.2564685387378755	IPO11
ENSG00000086232	3638.0601936340668	4370.255792671	-0.8469461537253434	0.9685124382880416	-0.2645483103249652	EIF2AK1
ENSG00000086289	126.61394793753334	540.2307644014334	-1.4812255885731673	0.9945068487073271	-2.0931394565615147	EPDR1
ENSG00000086475	1471.3642146488332	1175.4576844582334	0.638638798507274	0.9491993498830462	0.32393180476303307	SEPHS1
ENSG00000086504	1604.4284685005	1833.7460640759	-0.461646470113407	0.9490567230094218	-0.19273439908079684	MRPL28
ENSG00000086506	3.1803570578333336	3.5646739465333335	-0.06448710814251045	0.5230425631696625	-0.16458137673885329	HBQ1
ENSG00000086544	980.2212868097666	724.833157763	0.6550092795939239	0.9551616559074688	0.43545852361452175	ITPKC
ENSG00000086570	30.105570175466667	16.064382863	0.5488974535614216	0.9561832134560009	0.9061648825602869	FAT2
ENSG00000086589	1465.8208771848	1379.7666052467334	0.187627663240497	0.8603571442206221	0.08728456918332601	RBM22
ENSG00000086598	9198.863863920167	10227.884154068433	-0.5690595187796125	0.9562069314017613	-0.15298013266081284	TMED2
ENSG00000086619	313.4088524759667	221.53954360216667	0.484135560138107	0.944698746381191	0.5004816954515374	ERO1B
ENSG00000086666	1615.3368503223	1627.3153401214	-0.023412850709632702	0.13404529172914448	-0.010658797442800575	ZFAND6
ENSG00000086696	6.247449217200001	12.903765444833333	-0.32688446498276097	0.9176602516333001	-1.0464529451629796	HSD17B2
ENSG00000086712	557.6309953315333	865.2341256751333	-0.9826047962198579	0.9823202097863414	-0.6337798135977428	TXLNG
ENSG00000086717	2.329386420766667	2.315846759833333	0.004724711140665818	0.00283168718955229	0.008410194382956128	PPEF1
ENSG00000086730	22.559115577533333	40.31201688313333	-0.42791937019843374	0.9368320952423789	-0.8374994571614429	LAT2
ENSG00000086758	7488.534440113367	8683.2244400217	-0.6886559180288612	0.956969051026481	-0.21354747389978773	HUWE1
ENSG00000086827	616.4209724134333	565.2629311893334	0.15883443449012336	0.829524408889948	0.12499385627552971	ZW10
ENSG00000086848	252.26870915183335	243.41851217416666	0.04635721625868898	0.34788314194891024	0.05152237839027242	ALG9
ENSG00000086967	2.0352611825999998	2.1734216674333333	-0.06321802263931438	0.5132567596944748	-0.09475415452021721	MYBPC2
ENSG00000086991	101.4690700251	162.21693527143333	-0.331542112533533	0.9195138978197226	-0.6768844135493504	NOX4
ENSG00000087008	802.0214202423	800.3077415636667	0.004375012254347185	0.0021678180262321156	0.0030859036119375567	ACOX3
ENSG00000087053	1846.6774325945	1741.3587024532	0.18238188866874444	0.8573454031922866	0.08471847200107148	MTMR2
ENSG00000087074	10630.4916221699	9512.497715350633	0.3491743988473954	0.9238687703761177	0.16031221065938517	PPP1R15A
ENSG00000087076	568.4030720325	333.56556128759996	0.5794830822165151	0.9574059938976225	0.7689440053327288	HSD17B14
ENSG00000087077	5750.931629368	5224.813386955533	0.5565164589157301	0.9575070548426899	0.13841617635731224	TRIP6
ENSG00000087085	11.6828992541	9.713957435033333	0.10993149806220331	0.7477801573917932	0.26626727120372023	ACHE
ENSG00000087086	120420.02325893186	68424.05350093544	1.5038209955330513	0.9997073594240997	0.8154998229190212	FTL
ENSG00000087087	4908.8019435043	4005.9629146476	1.2533684734958215	0.984664153483363	0.29322189373995716	SRRT
ENSG00000087088	5321.467660682633	4779.460471728967	0.3248058966154583	0.9133339210242628	0.15497642676483808	BAX
ENSG00000087095	425.59858891413336	600.1766856006001	-0.592864761726715	0.9561998808076906	-0.49589390970225183	NLK
ENSG00000087111	2604.4486553888332	2886.7628045850665	-0.3541863449593709	0.9217058465188155	-0.1484745753359818	PIGS
ENSG00000087116	17680.6045724956	19626.244470078535	-0.513934594303034	0.9552888600161736	-0.15061652874354023	ADAMTS2
ENSG00000087152	3716.081695713	4049.8186437139666	-0.45223947191538905	0.946154382451063	-0.12407508482359568	ATXN7L3
ENSG00000087157	1230.2209550114	1275.1670152228	-0.0809133781389315	0.6335132059586698	-0.05176876123523991	PGS1
ENSG00000087191	3065.2734295715336	2821.6571370169668	0.3687200266469874	0.9294917872404681	0.11947307647418903	PSMC5
ENSG00000087206	923.5606747099	936.4940910858667	-0.029700418207756214	0.18950573409497473	-0.020063147306050053	UIMC1
ENSG00000087245	158657.52102759568	138695.3710895552	0.3314714834494312	0.9174127088468529	0.1939962736202218	MMP2
ENSG00000087253	1124.3783346728667	1092.0674880773	0.06638980451933424	0.5328836125286196	0.04206554488819154	LPCAT2
ENSG00000087258	7.756078690466667	26.596524010766668	-0.6183880657175378	0.9606801273825734	-1.7778383616644609	GNAO1
ENSG00000087263	1623.4833182071	1547.7014962857002	0.12513341453191967	0.7839441535525628	0.06896531346999925	OGFOD1
ENSG00000087266	1929.0439828513333	1519.7968763442334	0.555540554211468	0.9574548112148891	0.3440075199942039	SH3BP2
ENSG00000087269	1576.3425298351667	1300.1129774421665	0.6162529195747761	0.9523298830562535	0.2779440616272587	NOP14
ENSG00000087274	12093.6057540345	11313.0441246568	0.4036372165375857	0.9300928136801984	0.0962572703586102	ADD1
ENSG00000087299	105.70405645463333	111.63030136816667	-0.060823987332541754	0.4925000401557059	-0.07869794910043569	L2HGDH
ENSG00000087301	296.91000388916666	239.48838363256667	0.24385297162934028	0.8967779351972616	0.31007002351971136	TXNDC16
ENSG00000087302	2722.1993707246666	2809.5937970395335	-0.11708213275884886	0.7644294586551583	-0.04558883281560267	C14orf166
ENSG00000087303	4135.5779595851	5292.840499280666	-0.710306868070566	0.9630150925841884	-0.35595321424637083	NID2
ENSG00000087338	787.1658284222667	695.0602914153667	0.27763431109021275	0.9056469921425534	0.17952946679916285	GMCL1
ENSG00000087365	7086.1108438118	7437.243840732467	-0.3743973937066468	0.9295674665714113	-0.0697740409003609	SF3B2
ENSG00000087448	1880.1153170339333	1498.1712485302332	0.7692012012072487	0.9718744149451004	0.3276186118984361	KLHL42
ENSG00000087460	39735.41413798577	54037.09390861827	-1.5351810988577477	0.9945138538999042	-0.4435247084011908	GNAS
ENSG00000087470	2674.1762363364664	2677.4875091926333	-0.004381761462877857	0.012448525645489261	-0.0017852980924801581	DNM1L
ENSG00000087494	130.19094241233333	105.5267948539	0.18840334921286991	0.8607686396498408	0.3030197138402832	PTHLH
ENSG00000087495	596.6461921374666	311.77143914293333	0.6772415367613999	0.9605833448877446	0.9363869037142899	PHACTR3
ENSG00000087502	1407.6532859359666	1368.2618234412	0.08302537524904106	0.6437525652640153	0.040947709422391274	ERGIC2
ENSG00000087510	992.1927486092	962.7944903484666	0.05441739940718975	0.42954037858865757	0.04339252748131522	TFAP2C
ENSG00000087586	474.5114333998	312.9900034049	0.43694128510120156	0.9354237984336098	0.6003262699217327	AURKA
ENSG00000087589	231.51781376896665	330.2109790274333	-0.37180190623633	0.9287100492651253	-0.5122648849028143	CASS4
ENSG00000087842	514.8268194107	239.75337930516665	1.01804272794209	0.977224917153078	1.1025360612737114	PIR
ENSG00000087884	257.411432689	285.44571440466666	-0.1363246132810566	0.8000632174086753	-0.14914027137221117	AAMDC
ENSG00000087903	863.9444953222667	715.9417826537667	0.40958932832453177	0.930453559563215	0.2710963500586308	RFX2
ENSG00000087995	381.0973399961	315.3974103387667	0.2958682723970312	0.9082628727531052	0.272988723869965	METTL2A
ENSG00000088002	7.028773798766666	6.6534127667666665	0.031944937069776705	0.19069993846813316	0.07917848768402128	SULT2B1
ENSG00000088035	277.47901869186666	272.48183661716666	0.025719316705509077	0.12797322078404538	0.026218623193242446	ALG6
ENSG00000088038	2203.2204242242333	2279.7208136801	-0.1485389481330792	0.8179387976160599	-0.04924331668964138	CNOT3
ENSG00000088053	1.9881064455333333	2.8174033250666666	-0.23260999234093166	0.8799561753030395	-0.5029711048088028	GP6
ENSG00000088179	504.6471256138667	480.7852265194667	0.07451498268306554	0.5916361065242368	0.0698823703679707	PTPN4
ENSG00000088205	2048.8879288143667	1780.151786638	0.5594333880117741	0.9575666072990281	0.20284081374314972	DDX18
ENSG00000088247	7879.1551101299665	8219.438513486333	-0.2185751154936515	0.8662074682370593	-0.06099890753996733	KHSRP
ENSG00000088256	4288.943129675234	4268.600072172067	0.023908431763951438	0.11126620736420778	0.006859184410483321	GNA11
ENSG00000088280	3069.0444257414333	3555.0759694487665	-0.5128226048194244	0.9553397259115423	-0.21209085995420887	ASAP3
ENSG00000088298	781.4063518887333	1072.2177516011334	-0.6444917291177654	0.9674641189642293	-0.4564530375736231	EDEM2
ENSG00000088305	136.4821630136	108.31398747376667	0.22589012751111703	0.8826185409043602	0.33349285422623043	DNMT3B
ENSG00000088325	929.0234316155334	810.9469372909333	0.19164563084827116	0.8622730442615882	0.1961074667556456	TPX2
ENSG00000088340	42.379876989133336	209.19234751336668	-1.4162153745605441	0.994656236066224	-2.3033787718804617	FER1L4
ENSG00000088356	437.1509923523667	486.7204152384	-0.17252211970242354	0.8394919555075107	-0.1549616150000701	PDRG1
ENSG00000088367	1892.5085610118667	2197.4861074429	-0.5686457798561572	0.9561533240952443	-0.2155542181997813	EPB41L1
ENSG00000088386	2.0220645704666667	2.0220645704666667	0	0.0025350847088160267	0	SLC15A1
ENSG00000088387	875.6582646998667	828.3871550286334	0.13092356455742754	0.7939914495253875	0.08006276870050706	DOCK9
ENSG00000088448	1558.7029631280666	1334.0194124663667	0.26424115846570395	0.9034779805839404	0.2245663640286075	ANKRD10
ENSG00000088451	271.455130928	340.48353448086664	-0.30570332643118603	0.9055467253018067	-0.32687127898783114	TGDS
ENSG00000088538	60.0917602397	25.28099817316667	0.761016842293672	0.96812726350606515	1.2491137559102587	DOCK3
ENSG00000088543	844.827841707	953.6355520738333	-0.25760816918647084	0.8895043568315605	-0.17478064110408834	C3orf18
ENSG00000088682	947.1209663192333	937.8767442190333	0.021680550048388904	0.09144553047443604	0.014150362330763099	COQ9
ENSG00000088727	126.21989582766668	122.561252646	0.030422742468928985	0.1748984969671874	0.0424363901947112	KIF9
ENSG00000088756	601.6428845493333	917.4122220024	-0.5980369138050748	0.956405170250424	-0.6086627228523862	ARHGAP28
ENSG00000088766	1105.6991279386334	1278.4269846523666	-0.3814061218087904	0.9314806763475627	-0.20941089880067842	CRLS1
ENSG00000088808	255.43343892106665	371.7785420842	-0.4729803657940853	0.9503049864448961	-0.5414961033892087	PPP1R13B
ENSG00000088812	4672.4241815071	4050.9539398468332	0.7039176497380619	0.9665121134112382	0.20590957244878563	ATRN
ENSG00000088826	693.1406501379	973.2592263714666	-0.650568729879863	0.9689407350606546	-0.48967598653904215	SMOX
ENSG00000088832	3748.340737056233	3952.965750656633	-0.1803312053075238	0.8454352939605685	-0.07668335049621329	FKBP1A
ENSG00000088833	2543.899175442167	2410.608664151533	0.22193372989737842	0.8793264560584985	0.07764402792466296	NSFL1C
ENSG00000088836	115.22593440953334	84.32218678843333	0.35132886939405644	0.9245823386242109	0.45048128003746885	SLC4A11
ENSG00000088854	1902.7226191637667	1925.9995000506667	-0.042073702255677865	0.3104269597448046	-0.017542069295825358	C20orf194
ENSG00000088876	480.68403980696667	497.47821646753334	-0.062414085979274614	0.5062731892255401	-0.04954445209059434	ZNF343
ENSG00000088881	46.5470009719	100.53575195446666	-0.5643756953677289	0.9554997118194676	-1.1109485127846266	EBF4
ENSG00000088888	4744.369609930966	4796.2861605641	-0.05055092324055142	0.3963415072446783	-0.01570132939339063	MAVS
ENSG00000088899	669.4233090622333	533.6887970878666	0.367183403467438	0.9292321864990092	0.32692005863058765	LZTS3
ENSG00000088930	3310.4724625162335	3162.308747535467	0.20641400889701417	0.8691786502825302	0.06605889956712989	XRN2
ENSG00000088970	872.8214950757	935.9621076065333	-0.13915455720447506	0.8046767295809795	-0.10076349201595479	KIZ
ENSG00000088986	4924.9569028778	4614.0516874119	0.26532523424852755	0.9036188963273881	0.09407693451140407	DYNLL1
ENSG00000089006	2262.2450713559665	2172.1448741264335	0.154178457041845	0.8224391738132364	0.05863489760546114	SNX5
ENSG00000089009	4181.9876303672	3692.5334566782667	0.6198079880854339	0.9515158301139683	0.17957780190393385	RPL6
ENSG00000089022	1058.1491759613666	942.5993670907667	0.2819790222703656	0.9065817991651014	0.16682641256615774	MAPKAPK5
ENSG00000089041	98.98490447606666	32.687792412	0.7169193270423047	0.9684600629428823	1.5984565790281626	P2RX7
ENSG00000089048	880.8134726636666	725.8537693175333	0.4137334245438392	0.9312676385182953	0.2791576043208329	ESF1
ENSG00000089050	776.2799566489666	705.9611658052	0.20906177523256564	0.870635817282199	0.1369882135045063	RBBP9
ENSG00000089053	4439.151244660034	4823.758784164267	-0.36055541197265684	0.923968706834654	-0.11987390292339366	ANAPC5
ENSG00000089057	1778.1859236773	1247.9941070953	0.7639534257641543	0.9695801468688577	0.5107950555014504	SLC23A2
ENSG00000089060	1170.4692637931332	1198.3956239684	-0.046737075851249116	0.3579162546303156	-0.03401721064459591	SLC8B1
ENSG00000089063	3778.2444451144333	3485.2750724912335	0.40641966431978116	0.9300802354823754	0.1164435202109657	TMEM230
ENSG00000089091	127.81613972316667	126.7097498134	0.00803016204724501	0.009240948527895698	0.012542482751391013	DZANK1
ENSG00000089094	1030.616298231	1103.7915303522	-0.1645757002077691	0.8331790829839084	-0.09896040789771962	KDM2B
ENSG00000089123	297.59827259540003	282.6707122066	0.07495420260104134	0.5944287141285511	0.07424374052354918	TASP1
ENSG00000089127	23.592761613633336	18.461831054766666	0.11839791941971473	0.7693414121015418	0.3537986534785904	OAS1
ENSG00000089154	5719.1282365356	5545.197271982766	0.23087378923215165	0.8869348662081952	0.04455646898806572	GCN1
ENSG00000089157	22405.974618360833	20876.501453084566	0.7790410552987099	0.9755458920097365	0.1020035214262427	RPLP0
ENSG00000089159	6230.537330838167	7097.086818407167	-0.555330482897052	0.954054362860441	-0.1878703660968454	PXN
ENSG00000089163	42.60447925343333	38.05217313053333	0.07474363843036223	0.5930891897936861	0.1630262699420962	SIRT4
ENSG00000089177	339.1366566827	402.1312675221333	-0.23840470302174782	0.8846087293436283	-0.2457997854020967	KIF16B
ENSG00000089195	551.4327240284666	454.4030213934	0.32792483958715146	0.9152728914684274	0.2792124571038122	TRMT6
ENSG00000089220	6907.8926873663	6508.777586891467	0.39452905833743424	0.9306204005619423	0.08585905471561409	PEBP1
ENSG00000089225	754.8513510024334	198.8258031396	1.451699692349688	0.9999999997489545	1.924687571307024	TBX5
ENSG00000089234	912.4060460900666	950.1380711909001	-0.10280282717774593	0.7275621053340106	-0.058461170007749926	BRAP
ENSG00000089248	4219.0414982510665	4608.352056767333	-0.2928575100787111	0.8978610054933864	-0.127335658320975	ERP29
ENSG00000089280	12421.004283880267	12888.070907556734	-0.20421660200016142	0.856686183629899	-0.053254511120420456	FUS
ENSG00000089289	1496.7963388987	1445.4923872507666	0.10471284928105637	0.7332119050932387	0.05031692410578039	IGBP1
ENSG00000089327	3324.5074085355	3743.5507100557	-0.2874770918838201	0.8945145324449231	-0.17126670462471355	FXYD5
ENSG00000089335	936.5043865800334	909.7766983544334	0.051560992460214235	0.40155429034028334	0.04177326796560851	ZNF302
ENSG00000089351	2084.1431454342	2596.9904314792666	-0.9452781368260386	0.9759806970246284	-0.3173863286639958	GRAMD1A
ENSG00000089472	3101.4024917384336	3991.4293345686333	-1.1431846737281606	0.9904676765212982	-0.3639847021999676	HEPH
ENSG00000089486	726.2256360735	1391.5826111679332	-1.3081041088348178	0.9995649202190834	-0.9382367927666417	CDIP1
ENSG00000089505	75.12096703836667	91.67815469356667	-0.1652628192867663	0.8337217888221945	-0.2873623706442034	CMTM1
ENSG00000089597	22070.606939171965	24148.038653375334	-0.44553492975406894	0.9436500109478291	-0.12977971145174216	GANAB
ENSG00000089639	527.5400438111	768.7377909591667	-0.7337692771647428	0.9637670337101423	-0.5432109845764486	GMIP
ENSG00000089682	306.14116599293334	363.37737833546663	-0.25013264176084243	0.889380573988902	-0.24727155565692907	RBM41
ENSG00000089685	502.4950232025667	334.30801268486664	0.4506993286541585	0.9383038067932332	0.5879313738185485	BIRC5
ENSG00000089692	39.166849520666666	68.90605248363333	-0.43444805145329035	0.9393897280578926	-0.8149976238121792	LAG3
ENSG00000089693	6554.1476376202	7647.457276151633	-0.7346811518601748	0.9638689724108688	-0.22257197078859134	MLF2
ENSG00000089723	57.04010163376667	91.70933735443333	-0.476275510937579	0.9505015997287647	-0.6850920764237491	OTUB2
ENSG00000089737	6832.043853436134	5512.592933600366	1.351304328566152	0.9964373481216622	0.30958616290831387	DDX24
ENSG00000089775	484.7104341228666	523.2971715073334	-0.1188249937709081	0.7681596636150185	-0.11050732198559783	ZBTB25
ENSG00000089818	958.5127856696	941.6233037004666	0.04327144576014226	0.3144490447271838	0.025647650974054092	NECAP1
ENSG00000089820	50.29768592283333	82.1580053734	-0.42110270891806273	0.9348109773520962	-0.7079091298443583	ARHGAP4
ENSG00000089847	50.79942768923333	69.86376331273334	-0.24843693282173407	0.8891754405995341	-0.4597321141211789	ANKRD24
ENSG00000089876	1419.4355240007	1270.7759817170333	0.28739197784613446	0.9076354279173221	0.1596075902331575	DHX32
ENSG00000089902	1579.4359887208334	1795.4598294341333	-0.34025348359649404	0.9205686223255264	-0.18494390653173678	RCOR1
ENSG00000089916	1459.4531138994666	1371.0852861313333	0.1623428875228196	0.8349328631756578	0.09010954944257996	GPATCH2L
ENSG00000090006	2766.3767652402666	2579.9658896567003	0.228284148701634	0.8846753700049453	0.1006456654082723	LTBP4
ENSG00000090013	1422.7853312928332	1122.2161946690333	0.6213259790677127	0.9511474316139367	0.342367368055004	BLVRB
ENSG00000090020	2816.572891911767	2940.980922221667	-0.1519426474348578	0.8217970643123294	-0.06235661717284116	SLC9A1
ENSG00000090054	2841.5038433126333	2682.6385187268666	0.29074550302521035	0.9080293768892262	0.08300199989333541	SPTLC1
ENSG00000090060	5426.936775769666	5101.222611087167	0.39330727601406706	0.9306959901857181	0.08929504172254397	PAPOLA
ENSG00000090061	668.0204362184667	743.4612098964667	-0.1861440027119034	0.8492570078715531	-0.1543652330010051	CCNK
ENSG00000090097	1761.1127326956	2433.3246081546667	-0.9503826750910056	0.9749780725634722	-0.46644152800071886	PCBP4
ENSG00000090238	2642.5126611680666	2602.1286475543334	0.041341195525382894	0.29357832623376356	0.022218094335335444	YPEL3
ENSG00000090263	750.9962663686667	701.9308313367	0.14034345936490739	0.8054252076087478	0.09747686175234403	MRPS33
ENSG00000090266	1189.6364166458	1315.4984144615667	-0.28164336964866	0.891427107164666	-0.1450887933113079	NDUFB2
ENSG00000090273	2734.4452765146	2584.450046596	0.2652868893195088	0.903613896103836	0.0813908727420821	NUDC
ENSG00000090316	2774.2495023219003	2884.5947875499	-0.1782175309985977	0.8438997690539376	-0.056271128644303996	MAEA
ENSG00000090339	1542.8370135831667	470.94593171860004	1.6777558156431547	0.9997918542278247	1.711952320843726	ICAM1
ENSG00000090372	3974.826754497233	3679.591125619	0.3879440565559896	0.9307728404038148	0.11134651731632969	STRN4
ENSG00000090376	430.6536975591333	494.1553938416	-0.21005495484264597	0.8594999127479559	-0.1984365699224047	IRAK3
ENSG00000090382	2.7322388550666665	4.070320817533333	-0.21619530939183046	0.8640426862279059	-0.5750588993779662	LYZ
ENSG00000090432	1662.1208580282666	1468.5785144342667	0.36199710438752153	0.9281163585355702	0.17860489045632005	MUL1
ENSG00000090447	316.2302190469667	265.3138354728667	0.21172862134183457	0.8721688844060539	0.253275328045285	TFAP4
ENSG00000090470	1043.6921975207	1055.2315902975333	-0.030092136315555428	0.19308542047781185	-0.01586336060692097	PDCD7
ENSG00000090487	3093.9056415305336	2548.997878120667	0.6771386982468793	0.9605535727403249	0.2794990254866177	SPG21
ENSG00000090520	2286.782885581367	1599.3379385874332	0.9611746443176967	0.981833133542032	0.5158445870886094	DNAJB11
ENSG00000090530	556.8952383181334	549.7278962867	0.02116904301124429	0.08736352046304907	0.018688265357983312	P3H2
ENSG00000090534	8.9985505909	6.481038222966667	0.16305219591778058	0.8360280117062907	0.4734677006437789	THPO
ENSG00000090539	178.912354024	183.49239721563333	-0.025150335815127902	0.1486634399193445	-0.036467278054417206	CHRD
ENSG00000090554	21.206408867633332	33.253327720499996	-0.35096829323579887	0.921003043018099	-0.6489983880192938	FLT3LG
ENSG00000090565	3574.8566646655	3215.5997978684336	0.3900363018443238	0.930764782859705	0.15279753261750498	RAB11FIP3
ENSG00000090581	3298.1394813297666	3219.8848722273	0.09352595558764752	0.6951247634992329	0.034643307608656165	GNPTG
ENSG00000090612	479.1813323777333	481.72546049833335	-0.008426980910226638	0.029045730342557752	-0.00763947060563218	ZNF268
ENSG00000090615	4195.418357093967	4879.7147491202	-0.6020331125775604	0.9568610809265449	-0.2179821354586311	GOLGA3
ENSG00000090621	10548.530138748734	7716.161005582833	1.2283971642136653	0.9936958036405129	0.45108683171571057	PABPC4
ENSG00000090661	19.805932426033333	34.712215757766664	-0.36339188806281125	0.925174834062592	-0.809510836322599	CERS4
ENSG00000090674	1407.9802293407001	1043.2568253547001	0.5897111963027202	0.9568806910093266	0.43253271674486626	MCOLN1
ENSG00000090686	2903.7716893763336	3174.0877023389335	-0.37603678788871353	0.9301157585534311	-0.12841396631837623	USP48
ENSG00000090776	1648.2555525732334	1711.4846601661	-0.08136304465707635	0.6361193603198014	-0.054308420243591525	EFNB1
ENSG00000090857	1776.6192635357668	1297.8665352793	0.8770198261610958	0.9834856954477778	0.45299250633562727	PDPR
ENSG00000090861	7983.338649819333	9872.184375896533	-1.462119535402948	0.9947671479637149	-0.3063771280597573	AARS
ENSG00000090863	15088.6667755305	18170.921388556333	-1.6226538319817303	0.9999608266928165	-0.2681662398879639	GLG1
ENSG00000090889	215.06911311873333	131.23384215793334	0.41982789470582355	0.9329606187908358	0.7126605433401796	KIF4A
ENSG00000090905	3023.7673741347335	3431.2105280874666	-0.5547640298115455	0.9540060854399967	-0.18237049400958583	TNRC6A
ENSG00000090924	3115.5356900502998	4537.991180675734	-1.033909501565809	0.9865398521585536	-0.5425735614124586	PLEKHG2
ENSG00000090932	5.174841708733333	17.811874888600002	-0.7035678501023542	0.9606283047749473	-1.783252745025904	DLL3
ENSG00000090971	721.9827422863333	957.8898051715666	-0.5027820029716066	0.9554031044715462	-0.40789534663169635	NAT14
ENSG00000090975	979.2272368674334	962.3664946557667	0.03392921948217153	0.2121290975849056	0.02505727152410715	PITPNM2
ENSG00000090989	1529.1567178771666	1420.7100674173666	0.2177052734408568	0.8761410784169503	0.10612410556658114	EXOC1
ENSG00000091009	372.93698604823334	466.1312819003333	-0.34813815318104374	0.9205888691009106	-0.3218044512885445	RBM27
ENSG00000091039	7450.2955463034	4524.548788806267	2.107196466004035	0.9999995591158817	0.7195237306561673	OSBPL8
ENSG00000091073	257.77048771753334	326.5053495985667	-0.3293206742713183	0.9188298560060598	-0.3410195314577533	DTX2
ENSG00000091106	14.154680529133334	16.1858098874	-0.08729765962611927	0.6673052936236561	-0.1934503672975524	NLRC4
ENSG00000091127	524.4383703472333	409.91125957766667	0.3972657833220584	0.9304464904135845	0.3554616247517545	PUS7
ENSG00000091128	6.804670527900001	2.4483999799666667	0.5578630511126946	0.9575797769027036	1.4746860488038653	LAMB4
ENSG00000091129	1171.8468097063	311.94204135046664	1.5682276122040275	0.9974655571615135	1.909434077813413	NRCAM
ENSG00000091136	26675.459339624034	27721.74537177673	-0.15237618915454354	0.8222912719508588	-0.05550497913589925	LAMB1
ENSG00000091137	14.6591250586	14.264951673933332	0.015203879351492934	0.04393773514366339	0.039324138213840135	SLC26A4
ENSG00000091140	2326.5776154062	2419.016444138567	-0.11734209962676931	0.7649836120407325	-0.05621125990581596	DLD
ENSG00000091157	728.7267888590667	657.7084578285667	0.21787148947702253	0.8762639167823418	0.14792980405966089	WDR7
ENSG00000091164	2143.5525095066	2198.063309171667	-0.0888367454163838	0.6742868598245972	-0.03622918120223822	TXNL1
ENSG00000091262	28.67477039843333	31.33775018633333	-0.06220955903718326	0.5044961973621007	-0.12811967443240502	ABCC6
ENSG00000091317	3479.0378022350333	3233.1586532687666	0.33255971869671863	0.9179749006620965	0.10574405174027193	CMTM6
ENSG00000091409	400.3397534856333	1154.0272846189	-1.405589565412746	0.9939281469620073	-1.5273805473040867	ITGA6
ENSG00000091428	10.971221893966666	27.592822832666666	-0.6573517149862338	0.9684873355424165	-1.330568845039706	RAPGEF4
ENSG00000091436	6185.634701668333	8634.187673700733	-1.3144115759621227	0.9992941707011649	-0.4811388154624913	AC013461.1
ENSG00000091482	1.988118651	1.988118651	0	0.0025350847088160267	0	SMPX
ENSG00000091483	2152.5902406662335	1880.2927504430666	0.4510898181412175	0.9384642387526876	0.19511642094019277	FH
ENSG00000091490	1448.8249568890667	2756.7202154055667	-1.8499290792208312	0.9998009416814058	-0.9280695500979357	SEL1L3
ENSG00000091513	10.575702448566666	11.151218712766667	-0.028294415592402263	0.1768300161795292	-0.07644789864269876	TF
ENSG00000091527	9348.8619068656335	7039.901416225233	1.6900234799879517	0.9977427729645785	0.4092355216350648	CDV3
ENSG00000091536	36.31307033986667	80.43342925256667	-0.6669567886439389	0.9639926629020527	-1.147306312244277	MYO15A
ENSG00000091542	2673.7379307319334	3061.8491608582	-0.6722056649156614	0.9610073437320873	-0.19554514649186783	ALKBH5
ENSG00000091592	2610.6324438851666	2539.2706202452	0.12697424980382108	0.7875111505201065	0.03998519508402071	NLRP1
ENSG00000091622	799.9543087150666	87.2535924296	2.6007561441890874	0.999999999999997	3.196631162702868	PITPNM3
ENSG00000091640	2082.2454981577334	1906.9339292073	0.3509209051168924	0.9244431352157125	0.12688531487626603	SPAG7
ENSG00000091651	173.7983447862	142.8884905033	0.20807357588166006	0.870072406174385	0.28252462857902416	ORC6
ENSG00000091656	723.2919089157	1047.8086260725668	-0.7351256799784005	0.9639189171002058	-0.5347253259413811	ZFHX4
ENSG00000091704	9.425557593066666	3.7761017572666664	0.42791239616627624	0.9347182268638887	1.319680324695883	CPA1
ENSG00000091732	531.8368701245666	486.15576237926666	0.16559371700963593	0.8398115703673279	0.1295651752752143	ZC3HC1
ENSG00000091831	62.46105762133333	42.6560486137	0.3251435856412474	0.9135442933975614	0.5502066682542672	ESR1
ENSG00000091844	56.4838388866	37.6627253653	0.33722231555614524	0.9201359154542252	0.58470074314258	RGS17
ENSG00000091879	4.8260286605	26.060781077233333	-1.0323249463681317	0.9872217687132756	-2.432971935622852	ANGPT2
ENSG00000091947	563.4638349125333	633.5757146572	-0.1982788900050837	0.8545855477301392	-0.16919402096285405	TMEM101
ENSG00000091972	75.30216346246667	73.61890807693334	0.01648846946541956	0.051895140531217354	0.032614963038666844	CD200
ENSG00000091986	133508.0582719083	142290.47152763675	-0.4907990204791801	0.9532327373264556	-0.09191223247007659	CCDC80
ENSG00000092010	2703.3789414622333	2516.8338492273333	0.24162034295066706	0.8953574077709191	0.10315377433585085	PSME1
ENSG00000092020	570.9173265292334	500.7798370927667	0.23520191980028796	0.8905995943475153	0.18910537055649437	PPP2R3C
ENSG00000092036	335.59181104326666	253.03910672823335	0.4138770673914587	0.9313034011986113	0.40734714421347507	HAUS4
ENSG00000092067	2.0338100032	2.0338100032	0	0.0025350847088160267	0	CEBPE
ENSG00000092068	838.8221560072667	1364.1557673946	-0.9041282055126347	0.9803116406335782	-0.7015715159481241	SLC7A8
ENSG00000092094	726.7781148081	734.7504582921999	-0.019984622125808094	0.10568790723864618	-0.01573937684028861	OSGEP
ENSG00000092096	264.61566564096665	409.89184920499997	-0.6386796181851213	0.9654592187307166	-0.6313448280936201	SLC22A17
ENSG00000092098	653.3103094777	754.7642284820333	-0.2672810332096181	0.8885424373177162	-0.20825764286660065	RNF31
ENSG00000092108	2248.5022121254	2287.0802053463667	-0.05925971181128884	0.47904426303302894	-0.0245426569768191	SCFD1
ENSG00000092140	497.5170176193	536.9179447476666	-0.13200814194040117	0.7928622484799567	-0.10995574909670544	G2E3
ENSG00000092148	4943.770860146667	5051.751649655834	-0.11018596557259427	0.7482953299711654	-0.03117183917808387	HECTD1
ENSG00000092199	5231.8736331242	4936.052496902533	0.3191768988688754	0.9101652063480897	0.08396995723799888	HNRNPC
ENSG00000092200	11.170991702833334	6.9056336072	0.33324375940639356	0.9183305516508826	0.6939115703674004	RPGRIP1
ENSG00000092201	4023.640394628	3764.3396833504667	0.37753790461655934	0.9302089658840529	0.09610455406599296	SUPT16H
ENSG00000092203	2253.7485533362333	2616.9424826596332	-0.569846251570214	0.9563092778968019	-0.2155556503786935	TOX4
ENSG00000092208	207.13742493093332	185.00339572573333	0.14256940802489027	0.8078498240818606	0.1630364870974277	GEMIN2
ENSG00000092295	70.11388516993334	58.1428812993	0.15796296068922575	0.8281708124163542	0.27009761335875576	TGM1
ENSG00000092330	1487.0998300047	1465.0079756166333	0.045367245888008514	0.33729732534583534	0.021592980910606328	TINF2
ENSG00000092421	84.25922570413333	54.01373555553334	0.38626658576087125	0.9307102457270098	0.6415083307784029	SEMA6A
ENSG00000092439	3045.5536480497335	2647.5737152268334	0.6380301211874961	0.9491432661928918	0.2020336649150006	TRPM7
ENSG00000092445	583.6795088771333	478.54026376543334	0.28889901301055887	0.907838019746072	0.28653610436244936	TYRO3
ENSG00000092470	246.48069098046668	169.2623200736	0.41779375167012545	0.93235810727813	0.5422137850554142	WDR76
ENSG00000092529	31.154869569133336	39.54747869853333	-0.1754864841347928	0.8418157715947727	-0.34412804333295866	CAPN3
ENSG00000092531	1394.0461405597	1681.0353070275667	-0.5551984325693069	0.954043091798746	-0.27007171327252943	SNAP23
ENSG00000092607	2522.1817249497	2571.5710438095334	-0.07981940948568379	0.6271978019931848	-0.02797778443154218	TBX15
ENSG00000092621	9402.357242025268	10077.213818390801	-0.3051238227803719	0.9052428555531803	-0.1000024110429083	PHGDH
ENSG00000092758	13.388763864633333	26.6395618311	-0.47919789274188446	0.9508190660526912	-0.9925475850019758	COL9A3
ENSG00000092820	3250.8680371852333	2932.6655239542333	0.3301756272477801	0.9166901102153833	0.14861245537007323	EZR
ENSG00000092841	25621.007521573567	28301.615708161335	-0.335175970479065	0.920310630669462	-0.14355720788849088	MYL6
ENSG00000092847	1645.6120368310335	1748.0642179766999	-0.1994923977552714	0.8549945919988753	-0.08713393394779712	AGO1
ENSG00000092850	3.9804024317666666	6.8483470923	-0.34594355702949386	0.9205404264600461	-0.7828415238305779	TEKT2
ENSG00000092853	167.3958067449	90.67699890646666	0.4951121848423959	0.9438808674799398	0.8844548401256649	CLSPN
ENSG00000092871	237.5707374181	225.0815852117333	0.07123108435153651	0.5687261306509666	0.07790911509416677	RFFL
ENSG00000092929	62.974427797266664	84.234637411	-0.27100186442419366	0.8886934859299892	-0.419647485389534	UNC13D
ENSG00000092931	794.1312918550666	686.8274055534666	0.2970386526304003	0.9082740596152126	0.2094299380432216	MFSD11
ENSG00000092964	11699.463415144734	12106.1322055297	-0.13600508219505844	0.7995461182085684	-0.04929564778048429	DPYSL2
ENSG00000092969	112.36443374293333	69.84487673906666	0.32801880965473235	0.9153316013903153	0.6859592573512602	TGFB2
ENSG00000092978	504.78075755556665	541.3268377567666	-0.12653198767850748	0.7832293113974546	-0.1008430001169132	GPATCH2
ENSG00000093000	1362.2580908084333	1471.3238479674	-0.20855632160679968	0.8587215009880198	-0.11111476864081642	NUP50
ENSG00000093009	158.0472660934	77.13831070593334	0.5822604619896751	0.9574324542957968	1.0348366226165802	CDC45
ENSG00000093010	7514.2173532554	6270.0511033096	1.4807037791623392	0.9999996281371105	0.2611456458143674	COMT
ENSG00000093072	32.03714145586667	289.64474922073333	-1.6353213069753987	0.9999993317633079	-3.1764671787993466	CECR1
ENSG00000093100	7.150775483833334	16.331357259033332	-0.3663656752018073	0.9264845629976051	-1.191473082546979	XXbac-B461K10.4
ENSG00000093144	2296.0629536056	2010.9255235690334	0.4961162493133628	0.944003854761267	0.1913025473362736	ECHDC1
ENSG00000093167	4103.853731318033	3635.5489135544	0.628044445998516	0.9496101802778858	0.17480610564995724	LRRFIP2
ENSG00000093183	2412.5195850857335	2106.461248995	0.494793792657801	0.9438420681194559	0.19571927842331693	SEC22C
ENSG00000093217	247.51639425933334	251.23295807086666	-0.015711480542048725	0.0731618100833793	-0.021501651698934157	XYLB
ENSG00000094631	1718.7418155766	1690.5984012494666	0.04506209104560311	0.33395830722605646	0.023818852902173313	HDAC6
ENSG00000094755	1.9973141656	1.9973141656	0	0.0025350847088160267	0	GABRP
ENSG00000094804	296.0352482544333	188.51145829333333	0.5033399561350254	0.9458318717408974	0.6511167470489744	CDC6
ENSG00000094841	383.4302591301667	367.28117812356663	0.06208500357788749	0.4980980912192887	0.06207922964292868	UPRT
ENSG00000094880	1247.0397965743334	1168.2813823119666	0.17872160984433316	0.8547762065766796	0.09411971506975815	CDC23
ENSG00000094914	1585.1921661104334	1688.0434787819668	-0.16668767770312595	0.8348534453068367	-0.09069432113260335	AAAS
ENSG00000094916	2906.4138763269	2940.272946397133	-0.03534655050586338	0.24313183189808096	-0.0167099282224666	CBX5
ENSG00000094975	1327.4941377390999	1433.7063078687665	-0.2063876402545602	0.8576060152774946	-0.1110440307972283	SUCO
ENSG00000095002	710.5427413169667	727.5546251999	-0.050027878129356065	0.39118757640956614	-0.03413413582840505	MSH2
ENSG00000095015	423.5357397724333	166.43272056746667	1.3072737692525187	0.9982287902928146	1.3475446212290603	MAP3K1
ENSG00000095059	1316.5966131681	1176.5083800009002	0.331229246956248	0.9172881663552681	0.1623017950779259	DHPS
ENSG00000095066	1070.2331882056333	1285.8882358185	-0.4106696399615172	0.9336795585228779	-0.2648400818341075	HOOK2
ENSG00000095139	8752.294949914332	10058.006001812	-0.6984286429698383	0.9587907420057532	-0.20061105692897377	ARCN1
ENSG00000095203	35.71196235186667	34.98984707366667	0.015887988911415525	0.0481728145780822	0.029471052207243588	EPB41L4B
ENSG00000095209	449.2592102644	191.4356627047	1.1106377157680525	0.9895108145052358	1.2306884650448282	TMEM38B
ENSG00000095261	1505.8430252493001	1399.9054304620333	0.20691409252582804	0.8694340744468035	0.10524201557640246	PSMD5
ENSG00000095303	1917.4825259182	2376.3088487771665	-0.471722732907876	0.9502359432976104	-0.3095089248879982	PTGS1
ENSG00000095319	2538.9566934771665	1901.9364686892	0.8969977040700687	0.9830050451134202	0.41676673145043314	NUP188
ENSG00000095321	3308.4964189102	3696.766123153967	-0.42277989097621416	0.9351912643500065	-0.16008805595060327	CRAT
ENSG00000095370	3.0832878310333336	7.524034606033333	-0.5528205832108068	0.9538418616118498	-1.2870369102310173	SH2D3C
ENSG00000095380	996.1930975682	1141.8512758628333	-0.2980950683207039	0.9011792497407916	-0.19687743442497432	NANS
ENSG00000095383	1175.9422845215	1096.658480092	0.17826648744372026	0.8543601132204797	0.10070294061969226	TBC1D2
ENSG00000095397	384.4368305658	441.99876983506664	-0.20735792178285423	0.8581034998207349	-0.20129579572082287	WHRN
ENSG00000095464	6.4904487281	14.894136742866667	-0.3481232805331886	0.9205867097612106	-1.1983543781514687	PDE6C
ENSG00000095485	563.3241309502666	530.1609578243333	0.11473639673705424	0.7603120096860261	0.08753484220576681	CWF19L1
ENSG00000095539	132.7845208984	146.99824019753333	-0.10647327532512593	0.7383846511519228	-0.14671190674227208	SEMA4G
ENSG00000095564	2360.4967946414	3075.1191225604002	-0.9955548080346959	0.9881945605764874	-0.3815517741128928	BTAF1
ENSG00000095574	540.777811827	561.2633300983666	-0.06789646737840156	0.5496170504461071	-0.05364184561174941	IKZF5
ENSG00000095585	3.5170371752	2.250278327566667	0.2848104003171035	0.9071497202715952	0.6442571309509311	BLNK
ENSG00000095587	17.5761166395	26.1484880532	-0.26143308812955407	0.8890672856328071	-0.5731111809920575	TLL2
ENSG00000095596	3.1008493644333335	2.3163255725333336	0.19019448552871218	0.8615972856140635	0.4208253967989406	CYP26A1
ENSG00000095637	130.87923728203333	470.1765807261	-1.265919073366562	0.9928563974886891	-1.844966434920783	SORBS1
ENSG00000095713	2.1853915542333335	3.3704673452333336	-0.2853243042717213	0.8932971166005097	-0.6250568587685015	CRTAC1
ENSG00000095739	427.34908990826665	275.9619726735	0.6085385357634406	0.9537987247362146	0.6309455714492935	BAMBI
ENSG00000095752	384.47295609956666	529.7855694373334	-0.3743213642395034	0.9295421658293228	-0.4625264250841177	IL11
ENSG00000095787	4347.572458302267	3906.9028232601	0.5568745063705439	0.9575263188837605	0.15418470055218464	WAC
ENSG00000095794	439.15788697246666	405.1231322886	0.1308365906646823	0.7938476749402383	0.1163792493939801	CREM
ENSG00000095906	1394.6343043821	1497.1452979583332	-0.20187528954012485	0.8558284498756844	-0.10232736802635006	NUBP2
ENSG00000095951	1041.4850874177666	1058.3581903002332	-0.04034815756285148	0.2929188891323137	-0.023185793007352573	HIVEP1
ENSG00000096060	199.24754237946667	358.63956632266667	-0.6978172607216373	0.95861725821697	-0.8479727305626932	FKBP5
ENSG00000096063	1064.8028854485667	1109.8657703222334	-0.1059421776149071	0.7369832383013784	-0.05979881847810791	SRPK1
ENSG00000096070	2106.6850552102665	2206.6894002813	-0.15549027606600882	0.825404799488753	-0.06690892869382138	BRPF3
ENSG00000096080	390.1119472181667	403.1989624055	-0.05452553189814914	0.4352738403866675	-0.047603744481204066	MRPS18A
ENSG00000096092	645.0526362558	727.4324629804667	-0.21019048949520514	0.8595706197002179	-0.17339642092144164	TMEM14A
ENSG00000096093	904.6153529310667	769.3837836253	0.32676368374557985	0.9145506916944889	0.23360105914196083	EFHC1
ENSG00000096384	20860.666886574334	19091.8400891529	0.6190880231580845	0.9516823396315721	0.12782912183202405	HSP90AB1
ENSG00000096395	5.248753760933334	4.9425392060333335	0.03127923143668054	0.18372198970470965	0.08672250682102967	MLN
ENSG00000096401	1769.9111470897	1627.0147680300333	0.26225244846358897	0.9031806093171656	0.12144959001444203	CDC5L
ENSG00000096433	2813.9485438839665	3177.9207241592667	-0.3002262203209437	0.9024974921840654	-0.17548718835899316	ITPR3
ENSG00000096654	184.3033860004	271.3944622577	-0.41094032558850346	0.9336906778600128	-0.5583087069549724	ZNF184
ENSG00000096696	4137.197490345867	6173.522244593667	-1.5109978792286451	0.9980602765112697	-0.5774400135625608	DSP
ENSG00000096717	1221.8588685943	1137.4686242694668	0.19363758212529716	0.8631872913709164	0.10325090476517106	SIRT1
ENSG00000096746	4411.194095375266	4096.4605061922	0.26267738741439256	0.9032439753707977	0.10679133540809979	HNRNPH3
ENSG00000096872	501.6950797468	449.9846567807	0.18105895333389377	0.8564190556192769	0.1569349788770683	IFT74
ENSG00000096968	620.6837595695999	667.5200726937667	-0.12450646356427997	0.7795366674669815	-0.1049528223418851	JAK2
ENSG00000097007	8494.274202898401	7800.3606730542	0.47410738558512316	0.9464471330938141	0.12294984809907679	ABL1
ENSG00000097021	845.4477848466333	722.6240047279667	0.27159361735399823	0.9045117140943962	0.22647047581640734	ACOT7
ENSG00000097033	5196.7695344876	5579.152271773367	-0.3324823764349288	0.9198059761937759	-0.10243084737818664	SH3GLB1
ENSG00000097046	267.6388943929667	140.04588798326665	0.6914760840789381	0.9644863992784944	0.934388165903514	CDC7
ENSG00000097096	238.05479520186665	223.03495669576665	0.0824312585845289	0.6403000216648873	0.09402384555870685	SYDE2
ENSG00000099139	354.67821773726666	435.0164052638	-0.25003110455778427	0.8893682360888695	-0.2945590775562626	PCSK5
ENSG00000099194	3420.6917904955	8631.522018916367	-2.3062236243155887	0.9999999999999974	-1.3353268550801853	SCD
ENSG00000099203	422.3418933845	466.6949558947666	-0.14473380196481622	0.8128543360219082	-0.1440685149617897	TMED1
ENSG00000099204	148.1657770273	430.4345204846	-1.3676231779455499	0.9919195350176245	-1.538581529544728	ABLIM1
ENSG00000099219	435.6047704284	520.9227075386333	-0.3119882504021132	0.9089058703763602	-0.2580495734762444	ERMP1
ENSG00000099246	3994.570837232067	3813.0229663658333	0.26069676315160895	0.90295000051876	0.06710529270971798	RAB18
ENSG00000099250	11796.213239376133	18813.007298181965	-1.4822221903927917	0.9945469788469881	-0.6734066778338048	NRP1
ENSG00000099251	28.402737786233335	40.6210012629	-0.22861307711054563	0.8762407516553928	-0.5161958007532745	HSD17B7P2
ENSG00000099256	416.7136043644667	506.4100484635333	-0.2835710710577807	0.8924015716282284	-0.2812498316082187	PRTFDC1
ENSG00000099260	56.7352750516	68.33748053586666	-0.13622291223307217	0.79989853780954	-0.26843105242139265	PALMD
ENSG00000099282	7.4266908952	28.5906841499	-0.7820009102147305	0.9622874418526118	-1.9447537042503205	TSPAN15
ENSG00000099284	484.5992270063333	788.1981423562667	-0.8923245996147535	0.9798050835245734	-0.7017662457823588	H2AFY2
ENSG00000099290	1595.2225542748	1154.7499104255335	0.8687887555990634	0.9801860657615249	0.466177278459939	FAM21A
ENSG00000099308	860.6532211974	822.9452902318333	0.08417486669742018	0.6502523515623511	0.06463553379951872	MAST3
ENSG00000099326	871.8465214692667	889.2869769656667	-0.035721489394396275	0.24683224537157866	-0.028574870943263306	MZF1
ENSG00000099330	292.6276321428667	456.5643283430333	-0.628415203198947	0.9627432359759144	-0.6417521390714189	OCEL1
ENSG00000099331	5981.3820479498	6267.186416492	-0.27489357784984375	0.8892992271894087	-0.06733903690574512	MYO9B
ENSG00000099337	1123.1804868810334	1331.9406918919667	-0.2949241433330704	0.8992065605106678	-0.2459400672093341	KCNK6
ENSG00000099338	13.857916683866666	13.099394443633333	0.033725474279341805	0.20992183587789393	0.08121026698433495	CATSPERG
ENSG00000099341	4933.6073952777	5431.4087221385	-0.59626409161273	0.9562942687263067	-0.13868351847024063	PSMD8
ENSG00000099364	1010.7419497981999	1217.7370336712333	-0.47793415427814323	0.9506808924064398	-0.26878790850336887	FBXL19
ENSG00000099365	185.43803002776667	333.812794022	-0.6937353769847772	0.9575545544356672	-0.8481021045516451	STX1B
ENSG00000099377	336.82919813993334	342.4652139709	-0.025514983236144602	0.15187943699010886	-0.023940248963045717	HSD3B7
ENSG00000099381	1616.1121081163333	1621.5999146474333	-0.009610177149231082	0.03499066467624512	-0.004890638076481224	SETD1A
ENSG00000099385	1220.2604078729	1205.6219830945	0.02759604503264773	0.1459505848383087	0.017411428721296914	BCL7C
ENSG00000099617	3.2326092464666667	2.6368908117000003	0.12779124386056734	0.7888436854730505	0.2938612935695163	EFNA2
ENSG00000099622	12247.5954129682	12828.9705372978	-0.30994033449448466	0.9077699581381085	-0.06690687503453925	CIRBP
ENSG00000099624	2172.983925717667	2271.1740259344333	-0.17578892407303665	0.8420548922222769	-0.06376075255950489	ATP5D
ENSG00000099625	558.5438724504	514.0703740846334	0.11247616664001238	0.7545998139471355	0.11970473397349646	CBARP
ENSG00000099769	4.547116841	10.8615422745	-0.49725788683624694	0.9547046843600434	-1.2562049911965933	IGFALS
ENSG00000099783	6956.6128093412335	6420.027977555933	0.36732495543335825	0.9292568196683266	0.11580544110388473	HNRNPM
ENSG00000099785	957.4213254596667	992.9636140749667	-0.07899007818766011	0.6224335681731326	-0.05258691215508997	MARCH2
ENSG00000099795	1876.7641622603333	1974.7679886961	-0.17588970569868723	0.8421346583931217	-0.07343579429767359	NDUFB7
ENSG00000099797	937.3673850627333	1035.8657994715334	-0.2690150271441916	0.8886124343445692	-0.14415060485820438	TECR
ENSG00000099800	2018.6656929817334	1552.3709664833334	0.8022488929740444	0.9801710753955905	0.37892865252515007	TIMM13
ENSG00000099804	1764.5107799663	1817.567840589	-0.09925848645156922	0.7160440128442058	-0.042740969603975214	CDC34
ENSG00000099810	930.8497538425667	739.4704838357334	0.549385553624729	0.9563063085350498	0.3320557618240738	MTAP
ENSG00000099814	3924.3929332432335	3610.4402233353	0.3322984970190922	0.9178395482043209	0.12029474329388884	CEP170B
ENSG00000099817	5123.720442667866	6330.122451418333	-1.0197768150473128	0.9922843034533056	-0.3050416453913428	POLR2E
ENSG00000099821	1172.7307024186	1186.9182452968334	-0.030909198331565597	0.20079573242177706	-0.017348804725709856	POLRMT
ENSG00000099822	279.41243793546664	230.93243795703333	0.20248436195875602	0.8671923697652297	0.2749254074771196	HCN2
ENSG00000099834	5.019739453833334	7.351723255166667	-0.19557884609627202	0.8536524548130191	-0.550469975498235	CDHR5
ENSG00000099840	84.0118069511	116.55430265813334	-0.37307862122639884	0.9291301955410631	-0.47233826078910934	IZUMO4
ENSG00000099849	136.5381457965	110.39973035183333	0.2171795548194481	0.8757531966393087	0.30656741678235266	RASSF7
ENSG00000099860	7598.6358443268	9627.0480955531	-0.818007413559472	0.9677879669177631	-0.341353057918998	GADD45B
ENSG00000099864	1159.7800891635334	626.4412408050333	0.8487161917137807	0.9708690312258335	0.8886001772416784	PALM
ENSG00000099866	54.438225126266666	47.439322555	0.09627097736151083	0.7054290873276505	0.19853662278191492	MADCAM1
ENSG00000099875	4432.796629490967	4846.731096396334	-0.48896054674517553	0.9527651035593576	-0.12879486674040802	MKNK2
ENSG00000099889	1080.952928072	419.3146929687	1.45668974759172	0.999999999972482	1.3661984109962022	ARVCF
ENSG00000099899	1375.4395067832668	1362.4689888107334	0.026112359740604787	0.13161083980776622	0.013669296819546801	TRMT2A
ENSG00000099901	1452.8169267871667	1528.3245586326334	-0.12053905116096425	0.7717705227099977	-0.0730980333579956	RANBP1
ENSG00000099904	3507.1301148449334	3482.9399583275	0.02667131862309833	0.13679107388370015	0.009985352878981769	ZDHHC8
ENSG00000099910	1133.6764627736666	1091.2539217795334	0.09428874190322788	0.6979751920527304	0.055022133054656926	KLHL22
ENSG00000099917	4860.7121691202	4469.1191496123665	0.5276015304392746	0.9465464549942202	0.12117719790824184	MED15
ENSG00000099940	1349.5742776205	1418.9999554398335	-0.13182837998142338	0.7925560762528235	-0.07237016232037474	SNAP29
ENSG00000099942	2333.6398871994666	2243.8454143725003	0.16057203079789603	0.8322110045946365	0.05660866295739812	CRKL
ENSG00000099949	4297.5129735024	4246.990060076967	0.06155506134946323	0.4937047655423312	0.017061262859924042	LZTR1
ENSG00000099953	136.24178175783334	143.84773255603332	-0.039617874579138505	0.2855382363621958	-0.07837327264458581	MMP11
ENSG00000099956	2382.3839799339	2385.0626054887002	-0.005228782228209239	0.015025173494155886	-0.001621178189084382	SMARCB1
ENSG00000099957	358.8964691187667	251.53344480386667	0.47965013726252603	0.9457413739190517	0.5128174909804547	P2RX6
ENSG00000099958	11.421128369366667	5.602723417033333	0.40408796984227924	0.9300907935331865	1.0275050115647344	DERL3
ENSG00000099960	7.406465873666667	32.90530706173333	-1.0958824589538847	0.9889719210673749	-2.151463080344785	SLC7A4
ENSG00000099968	2353.4477073086	2275.3264751491333	0.13753412478271665	0.8023248494788189	0.048702232044140883	BCL2L13
ENSG00000099974	50.7924974703	43.6253535677	0.1350213118820975	0.7993701743917733	0.21944858921402183	DDTL
ENSG00000099991	2302.973697453767	2648.3800953397	-0.45369506031744844	0.9466500230392526	-0.20161225847654007	CABIN1
ENSG00000099992	695.0461675256666	641.9488601081	0.1568053431589675	0.8263793546321117	0.11465043834436563	TBC1D10A
ENSG00000099994	26.861045909133335	176.13006532476666	-1.297585318422544	0.998619515055517	-2.713053811305689	SUSD2
ENSG00000099995	3777.3457489252332	3820.604788591	-0.06830493337604797	0.5525095262698445	-0.016428187065209928	SF3A1
ENSG00000099998	542.2876823595	445.3862697613	0.19182963764275412	0.8623590148420643	0.2840013172088981	GGT5
ENSG00000099999	867.609788882	913.4845983103334	-0.10653915592074686	0.7385587726019907	-0.07433407425071437	RNF215
ENSG00000100003	243.25225404926667	372.9072799786	-0.50953593484985	0.9554875846634779	-0.6163637884801852	SEC14L2
ENSG00000100014	1566.2177382458	1533.8783419139334	0.05952662179884248	0.4764174456190625	0.030100731074516093	SPECC1L
ENSG00000100023	1998.777923279	1941.8062924461333	0.11577302992387846	0.7629497337847566	0.041718898640173765	PPIL2
ENSG00000100024	2.010318341833333	2.1651764888	-0.07067158781985955	0.5691180629490352	-0.10706065138475798	UPB1
ENSG00000100027	20.146284091166667	17.706085622133333	0.07502148674332856	0.5948570343016001	0.18626846030984504	YPEL1
ENSG00000100028	1996.4679954013	2010.0902569864668	-0.020407813446212203	0.10892160059816514	-0.009810337813853322	SNRPD3
ENSG00000100029	2962.4208251235	2791.5879952521	0.2677884112613088	0.9039425645299962	0.08569056360974413	PES1
ENSG00000100030	5696.771551433633	5397.778339032233	0.29945403361678935	0.9081344727807963	0.0777788198360332	MAPK1
ENSG00000100031	17.199205267366665	42.58054180716667	-0.7537004296563351	0.9694960301730342	-1.3078524040706876	GGT1
ENSG00000100034	2059.6024361825002	2219.7994317326	-0.29017884625366397	0.8961592564638763	-0.10806344713706889	PPM1F
ENSG00000100036	318.16208920643334	347.4470764885	-0.11359758681909575	0.7565354746213049	-0.12703130099278961	SLC35E4
ENSG00000100038	19.793913865033332	13.346226447700001	0.29505086376427464	0.908255112095208	0.568625018111232	TOP3B
ENSG00000100053	2.049350963933333	2.049350963933333	0	0.0025350847088160267	0	CRYBB3
ENSG00000100056	805.7172593937333	816.3673117665667	-0.027797521448459157	0.17235903531056995	-0.018944756399635304	DGCR14
ENSG00000100058	614.4747314637667	491.4951839354667	0.35821051920413904	0.9269683587576045	0.32217640511214307	CRYBB2P1
ENSG00000100060	5.782184669833333	2.167171509066667	0.8040110889966959	0.9801081889488117	1.415801353705571	MFNG
ENSG00000100065	466.2784614078	297.7902180557667	0.4231780537114845	0.933822817387943	0.6468954250345942	CARD10
ENSG00000100068	84.87722258796667	104.12234761556667	-0.1653750457642106	0.8338106145029937	-0.294830391978581	LRP5L
ENSG00000100075	3349.656719014467	4207.0045919460335	-0.8576065493764058	0.9712855926410023	-0.32878014056786187	SLC25A1
ENSG00000100077	6.230077955233333	50.16355824276667	-1.8495006647127346	0.9997809248838889	-3.0093175656838427	GRK3
ENSG00000100079	12.530878343133333	17.394307587666667	-0.1597507445181047	0.8292340599797247	-0.47312770807562177	LGALS2
ENSG00000100083	1985.4963698877334	1921.9328932993667	0.13513470235980723	0.7995155413097448	0.04694175968228739	GGA1
ENSG00000100084	455.7387722344667	393.9325626034333	0.2513388856251321	0.9004798027505606	0.2102584383233369	HIRA
ENSG00000100092	98.33359184310001	175.68965411213333	-0.5489025199970416	0.9538959056642395	-0.8372729909763545	SH3BP1
ENSG00000100095	65.38655303626666	28.241738724999998	0.4520734420403668	0.93887042302338	1.2111650591523568	SEZ6L
ENSG00000100097	44835.6132377507	72447.72573137087	-1.101223122934916	0.989767771282969	-0.6922952713268484	LGALS1
ENSG00000100099	1390.1078327896332	1249.9606601146	0.2836181737352499	0.9069281694791359	0.15331410954255142	HPS4
ENSG00000100100	938.2609339484334	1351.5545051660001	-0.5867688154739553	0.9563468923832525	-0.5265585910518246	PIK3IP1
ENSG00000100104	460.36795364333335	363.9528661274667	0.3548215924755226	0.9257883304286824	0.33903578483504426	SRRD
ENSG00000100105	876.1728525294	809.4329238970666	0.171766737766872	0.8478835762788847	0.11430398247355891	PATZ1
ENSG00000100106	6776.029399934233	7125.787622418066	-0.1445541474569373	0.8126168125640294	-0.07260935163616682	TRIOBP
ENSG00000100109	1072.3299466448	1101.8382168510666	-0.06713504779797062	0.5436457321828165	-0.03916352934566913	TFIP11
ENSG00000100116	459.5594932958667	687.7359250265333	-0.6158311240395925	0.9600112931262552	-0.5816030682309727	GCAT
ENSG00000100122	3.307164306233333	4.6488935473	-0.17898729172657032	0.8444570145126207	-0.4912926675271554	CRYBB1
ENSG00000100124	824.9687406451	793.8370497977	0.08234326643377088	0.6397895180590387	0.05549655735227917	ANKRD54
ENSG00000100129	5827.576328943133	4874.539576063967	0.9102256529576633	0.9845682768083811	0.25763003999173983	EIF3L
ENSG00000100138	2848.4304457562666	2782.627004739233	0.1027656133705501	0.727583351213489	0.033719641671157916	SNU13
ENSG00000100139	2895.7847088055332	2951.7038474987667	-0.0601030995021182	0.48628753239183464	-0.027593631916843997	MICALL1
ENSG00000100142	7.2540584994	7.8415931278999995	-0.03991795440070947	0.2885689258394232	-0.11235840775363269	POLR2F
ENSG00000100147	81.46884507776667	91.22478584293333	-0.1074148794558729	0.7408792261287664	-0.163177402639815	CCDC134
ENSG00000100150	376.43130329983336	365.1458964197667	0.04361721826363569	0.31820512100275533	0.04391358740931815	DEPDC5
ENSG00000100151	341.6903493839	453.75241524266664	-0.4229228763747328	0.9352238888182043	-0.4092158211080799	PICK1
ENSG00000100154	2789.3641498412667	2620.3883996985664	0.27663500062667795	0.905441938012702	0.09015562262044896	TTC28
ENSG00000100156	34.17371686333333	54.55788214976667	-0.34642517510453086	0.9205441947644688	-0.6749004730244942	SLC16A8
ENSG00000100162	87.0223866863	53.666424499966666	0.33994162329741123	0.9211585837681106	0.6973668125052176	CENPM
ENSG00000100167	13.209270930599999	7.666587023333333	0.34640140846852313	0.9230478907138596	0.784894467732391	SEPT3
ENSG00000100181	125.06349331226666	109.73644720303334	0.09807742400740257	0.7122811205736298	0.1886179473501005	TPTEP1
ENSG00000100191	1.9995801239666666	1.9995801239666666	0	0.0025350847088160267	0	SLC5A4
ENSG00000100196	2385.6612279628334	3936.3845945870335	-1.364412713469173	0.9915611298787764	-0.7224819925074268	KDELR3
ENSG00000100197	12.249781524833333	23.156282525399998	-0.38192717077376787	0.9315685012450339	-0.918647644880322	CYP2D6
ENSG00000100201	21321.131162587233	21401.51404764713	-0.021251776885186164	0.11592009711745788	-0.0054288832502071395	DDX17
ENSG00000100206	30.921699674566668	17.129481716966666	0.36061671504459764	0.927717640058431	0.852138121361008	DMC1
ENSG00000100207	1541.3080522317	1457.1181807972334	0.16549095947427575	0.8396676583219721	0.08103734055261212	TCF20
ENSG00000100209	245.2633997363	387.96407079156666	-0.6770040861187947	0.9588197091615169	-0.6615910922559859	HSCB
ENSG00000100211	642.0905790457666	522.5873188291666	0.4029077816365254	0.9300960686437524	0.29710471472310995	CBY1
ENSG00000100216	1773.4817767819	1630.6878330232	0.27455430175533674	0.9050191425598396	0.1211038766216148	TOMM22
ENSG00000100218	5.05958516	4.818098004633334	0.02712989193015689	0.14120202808193638	0.0705553622415144	RSPH14
ENSG00000100219	6044.830100583733	6916.9369420324665	-0.7625960647822512	0.9692908819227511	-0.1944315133721797	XBP1
ENSG00000100220	2604.423393536367	2595.9211293007997	0.015758355575680488	0.04736983840525799	0.00471745105519221	RTCB
ENSG00000100221	3137.5268985615	2694.1238988357	0.7390139352740155	0.9615482599006333	0.21981162782051172	JOSD1
ENSG00000100225	2866.1860813882336	2877.2977604033	-0.015338104826060739	0.07068588338199255	-0.005582251000661674	FBXO7
ENSG00000100226	1747.621973294	1657.1469600701666	0.1447197773142458	0.8101956490169097	0.07669160022600163	GTPBP1
ENSG00000100227	3288.556856026	3362.0018260932334	-0.10773517983938416	0.741730707918518	-0.03186589486794646	POLDIP3
ENSG00000100228	213.17263779816668	297.64038155743333	-0.4134480994149946	0.9337946463258324	-0.48154800352778543	RAB36
ENSG00000100234	32743.778641389534	38793.87758557883	-0.8892372176199719	0.9797180866766118	-0.24460816672174887	TIMP3
ENSG00000100239	2969.730619909133	2821.8405379093665	0.2523373555873936	0.9008274393351305	0.07369560851909676	PPP6R2
ENSG00000100241	7047.1110491489335	6536.373716170867	0.4100663758702999	0.9305133810792137	0.10854147668630566	SBF1
ENSG00000100242	4325.4494509442	3546.4804301427666	0.9379733545299869	0.9827523571147124	0.2864620621396426	SUN2
ENSG00000100243	23395.0306161444	25127.0942031586	-0.43927285203103844	0.9412913482997394	-0.10304172519076689	CYB5R3
ENSG00000100246	550.4418621166333	574.5665379057666	-0.06522079365315891	0.5287260595885785	-0.06188378059198795	DNAL4
ENSG00000100249	2.0118774517	3.9169608863333334	-0.3499051814228632	0.920846696381955	-0.9611922922238646	C22orf31
ENSG00000100253	48.740261034	19.574848899366668	0.6197072952879666	0.9515391687873498	1.3161128063777223	MIOX
ENSG00000100258	5493.240194796933	5876.677545982233	-0.40792920753284734	0.9335882884995733	-0.09734336381464201	LMF2
ENSG00000100263	1089.7364423414333	1162.4557029430666	-0.16472655879221104	0.8332980677879842	-0.09319648637871612	RHBDD3
ENSG00000100266	2217.9366368116666	2920.523206468133	-0.8261585519424708	0.9684194417305537	-0.39700869806267686	PACSIN2
ENSG00000100271	495.9122762946667	450.99704404653335	0.1579946877947655	0.8282200169579985	0.13696696196103525	TTLL1
ENSG00000100276	5.973712076133333	4.749249739	0.11139018305922645	0.7516918409420235	0.33092808139106494	RASL10A
ENSG00000100280	2531.5974127115	2802.8478967947667	-0.3854665654784972	0.9321723711382796	-0.14684545679618397	AP1B1
[truncated: 21,842 more rows]
