# Supplementary material for: Mutant PRPF8 Causes Widespread Splicing Changes in Spliceosome Components in Retinitis Pigmentosa Patient iPSC-Derived RPE Cells
Source: Front Neurosci. 2021 Apr 29;15:636969. doi: 10.3389/fnins.2021.636969 (PMC8116631; doi:10.3389/fnins.2021.636969)
Supplement: Supplementary file 1 [file Data_Sheet_1.zip › Supplemental_Information/Supplementary File_4.csv]

gene_id	Fibroblasts_mean	RPE_mean	theta	prob	log2FC	gene_name
ENSG00000000003	997.4416353232	1853.4827224589667	-1.4325508728253369	0.9991991519006607	-0.8939343363884575	TSPAN6
ENSG00000000419	1394.7858378099666	571.4569476156666	1.8928751086411555	1	1.2873269026711756	DPM1
ENSG00000000457	308.5836774759	517.0655486699334	-0.7979885773125128	0.9967102410157643	-0.7446854307212498	SCYL3
ENSG00000000460	99.4214793933	148.5083598041	-0.42854530473926966	0.9908705348509653	-0.578914669344822	C1orf112
ENSG00000000938	4.292265136966667	4.597788269833333	-0.0344414471759401	0.38399731600071807	-0.09920083546651369	FGR
ENSG00000000971	1331.1505799727	11132.480477903368	-3.50157688306663	1	-3.064029398355728	CFH
ENSG00000001036	2864.637465992567	3334.2144414204	-0.46995103770438745	0.9904779423053134	-0.21899432449593514	FUCA2
ENSG00000001084	710.5076198792333	1532.8619270707334	-1.6295181790178859	1	-1.1093057247966633	GCLC
ENSG00000001167	729.7988388575667	1220.2707919411666	-1.1447858333630476	0.9994225384603335	-0.7416305730780373	NFYA
ENSG00000001460	350.72011537506665	365.4743746886	-0.06512624530733185	0.7271082271366147	-0.05945007685342699	STPG1
ENSG00000001461	2632.2925974401332	1544.1645606088	1.1239200689067759	0.9983042078755868	0.7694933556031791	NIPAL3
ENSG00000001497	1227.6272317601668	2261.3187120867	-1.5544556150422082	0.9999999235325998	-0.8812917872651381	LAS1L
ENSG00000001561	464.1757479895667	902.8160643689333	-1.230045447206089	0.9996369708118636	-0.9597609420507105	ENPP4
ENSG00000001617	1196.8167262913	2160.243980921833	-1.5071554454542269	0.9993346900597458	-0.851992018470345	SEMA3F
ENSG00000001626	6.0141328277333335	118.22285723776666	-1.5182289423848299	0.9995294417441585	-4.297008451760463	CFTR
ENSG00000001629	3363.4782888122	2596.4593933513665	0.8279301265661263	0.9955010192511478	0.3734082826807279	ANKIB1
ENSG00000001630	373.0671446019667	579.5345147580666	-0.7461075823086669	0.9966799849505276	-0.6354592749221522	CYP51A1
ENSG00000001631	1342.7354296029	1329.1391033511	0.02596622322244581	0.23263003529694604	0.014682966231954597	KRIT1
ENSG00000002016	481.48275007766665	984.9007004304	-1.1200794209756064	0.9985941441119651	-1.0324941645925043	RAD52
ENSG00000002079	2.2651907585333335	17.0319575299	-1.5204491863508554	0.9996153620300903	-2.910539803276969	MYH16
ENSG00000002330	892.4828795726334	382.83357249836666	1.5157358323709431	0.9997972758371089	1.2211071421366737	BAD
ENSG00000002549	2322.8203895101333	1038.6265935141666	1.5765602086862218	0.9990218336952936	1.161200532561355	LAP3
ENSG00000002586	34055.565593052364	3199.740865327233	14.614591692027247	1	3.4118636159307805	CD99
ENSG00000002587	2.0585125479666666	23.952220728900002	-1.7009433528130877	1	-3.540485273599419	HS3ST1
ENSG00000002726	2.1720974307666667	3.8945756765	-0.5680951243608133	0.9945271963169972	-0.8423773341453266	AOC1
ENSG00000002745	9.9886506843	1.9882961323333332	0.9620644050892437	0.997705320707687	2.3287571602474832	WNT16
ENSG00000002746	244.96726558496667	6.922157823533333	2.6951646255148805	0.9999999999999999	5.145223332867458	HECW1
ENSG00000002822	1012.5983818448334	676.1253649695	0.7936912743909637	0.9952983812247215	0.5826994076507648	MAD1L1
ENSG00000002834	18679.998795268235	5048.420383043834	3.8283904276694427	0.9999999999999999	1.887590408044226	LASP1
ENSG00000002919	706.2502218840333	527.3592281071001	0.5161210660207051	0.9882914628976555	0.42139337969937274	SNX11
ENSG00000002933	9.821426977366666	801.3961100739666	-2.95984623836495	1	-6.350439044611424	TMEM176A
ENSG00000003056	2563.2343332818336	1294.2015855263	1.7904290374470715	1	0.9859030274108017	M6PR
ENSG00000003096	3.1774455941666666	178.99878179633333	-3.234780249359625	0.9999999999999998	-5.815938535928989	KLHL13
ENSG00000003137	2416.2303341447664	123.8720589319	3.9925806631029284	1	4.285835280968125	CYP26B1
ENSG00000003147	2.3486887691000002	643.5451658337333	-5.491717812779276	1	-8.098042043506087	ICA1
ENSG00000003249	14.7320910228	121.852569121	-1.6188636731366177	1	-3.048102547706186	DBNDD1
ENSG00000003393	1470.9511095577334	3940.604798960633	-2.784133749022157	0.9999999999999998	-1.421667773553419	ALS2
ENSG00000003400	128.29595158770002	24.318379469566665	1.2758720145460751	0.999208788013816	2.3993566478756985	CASP10
ENSG00000003402	3319.454252663467	6383.343137527367	-2.909225721161366	0.9999999999999999	-0.9433661327827001	CFLAR
ENSG00000003436	1460.3328513152333	34.311026388866665	3.6163428684672434	1	5.411481143826658	TFPI
ENSG00000003509	554.5253049299	1090.7020107191668	-1.306401889062758	0.9990576419254142	-0.9759317964310705	NDUFAF7
ENSG00000003756	3499.497030361033	11040.181939417267	-3.8701340281198693	1	-1.6575444586633203	RBM5
ENSG00000003987	40.9263423685	250.9725448175	-1.9926601957398524	1	-2.6164279065105256	MTMR7
ENSG00000003989	2.886543314033333	5934.211227896633	-8.032851002643527	0.9999999999999983	-11.00549769116626	SLC7A2
ENSG00000004059	3200.4182434528666	1565.2587520128668	2.5711816396422145	1	1.0318592866400134	ARF5
ENSG00000004139	332.70364326913335	669.3281189830667	-0.8188859610837417	0.9978928463805365	-1.0084759597615187	SARM1
ENSG00000004142	3407.9940395217	1801.4405248131666	2.0722314071392036	1	0.919771790864724	POLDIP2
ENSG00000004399	9140.4069605388	6699.8623343444	1.2534055307570773	0.9985636538594983	0.4481269481236695	PLXND1
ENSG00000004455	2257.8861290643667	2086.9246976153668	0.25790431629282395	0.9662253277014246	0.11359418441404137	AK2
ENSG00000004478	1456.627232719	2157.5462603204332	-0.942477771428642	0.9979706064775473	-0.5667597700490433	FKBP4
ENSG00000004487	3050.7094793375	3308.1358613039333	-0.32033818627642385	0.9834398306067098	-0.11687368768522678	KDM1A
ENSG00000004534	5555.558231925634	13045.728933907467	-3.432167070031051	1	-1.2315737689552027	RBM6
ENSG00000004660	535.1346312174667	156.6604034566	1.2207549618598867	0.9989578160315873	1.772261316970228	CAMKK1
ENSG00000004700	2016.4405868922	503.6551266508	2.558389204679732	1	2.0013027939415924	RECQL
ENSG00000004766	712.1990649098667	885.4324582677333	-0.3587275691866385	0.9869745050231018	-0.314101719359133	VPS50
ENSG00000004776	4198.442366098533	142.78014858393334	4.331910638851001	0.9999999999999998	4.877986869707311	HSPB6
ENSG00000004777	382.87584483296666	1584.8127756346667	-2.3092685323181614	0.9999999999999999	-2.049363865056759	ARHGAP33
ENSG00000004779	1124.1861696093333	701.4850003116	0.8090520301515348	0.9953234146561072	0.6803968107833507	NDUFAB1
ENSG00000004799	36.17732462946667	469.4867119959333	-2.925143312397505	0.9999999999999999	-3.697926698055156	PDK4
ENSG00000004838	36.76366647783333	30.188030833833334	0.13820672224820582	0.8956084930849081	0.28430400236583464	ZMYND10
ENSG00000004846	2.8443742051666665	2426.8497480383	-4.057423276034864	1	-9.736757797235152	ABCB5
ENSG00000004864	454.65261117026665	1726.9212869088333	-2.8118067708409864	0.9999999999999998	-1.9253657826138726	SLC25A13
ENSG00000004866	672.62853031453335	277.44725609106666	1.4333013923878555	0.998624982940825	1.2775964386989864	ST7
ENSG00000004897	2677.0703325259333	1416.2889363777	1.772170231118452	0.99999999999994	0.9185394233276811	CDC27
ENSG00000004961	1075.1192706148	482.2346904956	1.455548485662534	0.9990006570143958	1.1566893742225721	HCCS
ENSG00000004975	2640.9099052111333	2840.3228770946334	-0.21900983345875963	0.9621236541274909	-0.10501985441093872	DVL2
ENSG00000005007	4622.114294941834	4373.467651258134	0.28975184860288683	0.9731027868468789	0.07977531214278524	UPF1
ENSG00000005020	1470.6528653314333	78.30678885883333	4.249393448042105	0.9999999999999998	4.23117555274244	SKAP2
ENSG00000005022	3696.7446194768	2684.050843134133	1.093303809082954	0.9977239315151526	0.4618433816067101	SLC25A5
ENSG00000005059	686.5387777811667	471.8203332141333	0.5250039083730853	0.9882414725820394	0.5411036172244569	MCUB
ENSG00000005073	541.4839527917334	2.0571700139333333	5.890766166347823	0.9999999999999996	8.040113743388762	HOXA11
ENSG00000005075	792.2323455378333	372.47480079303335	1.2564104316576814	0.9987274867596941	1.0887807797270568	POLR2J
ENSG00000005100	932.8391787832667	1360.0130920428335	-0.9197845529261872	0.9981968542076836	-0.5439202521152449	DHX33
ENSG00000005108	6.095328876566667	402.4811665177	-3.3733808605096085	1	-6.045073401613765	THSD7A
ENSG00000005156	655.7379225202333	1094.0049363367334	-0.9493734777660748	0.9981763407765678	-0.7384280117579112	LIG3
ENSG00000005175	965.5691716779332	650.7984423235	0.7655737193375034	0.9956904822720729	0.5691688170692626	RPAP3
ENSG00000005187	3.3866339377666668	12.807811939533334	-0.8505869690420269	0.9976858602926668	-1.9191000706007606	ACSM3
ENSG00000005189	130.69025949936668	125.07982671970001	0.04080134267901052	0.4545340908916987	0.06330249363286192	AC004381.6
ENSG00000005194	1057.8203357073999	1074.6654802898665	-0.03662425069227616	0.41569336652598954	-0.02279303512382678	CIAPIN1
ENSG00000005206	2352.8475478809332	4908.280848103366	-1.9468925783077844	1	-1.060809956721001	SPPL2B
ENSG00000005238	1640.4704365522666	978.0388124538333	1.1718259264794892	0.9989753569351278	0.746145971537643	FAM214B
ENSG00000005243	4623.014230894433	298.18265877463335	5.218170051448318	0.9999999999999997	3.954565540342136	COPZ2
ENSG00000005249	140.2940448605	355.88998285956666	-1.0698006798446085	0.9993386838665267	-1.342977554889447	PRKAR2B
ENSG00000005302	1186.5625040751333	841.2150987413	0.6964621764723073	0.994499384030084	0.49624144884304433	MSL3
ENSG00000005339	4167.006806287233	4575.8306777057005	-0.3453289491489628	0.9855601184303132	-0.1350222116613314	CREBBP
ENSG00000005379	431.74930613423334	6928.3995688462	-5.9715740132320585	0.9999999999999999	-4.004256370053082	TSPOAP1
ENSG00000005421	2.0306502116333336	5.318356384133334	-0.7597898002356257	0.9971203523205464	-1.3890387052061632	PON1
ENSG00000005436	450.5044021515333	864.2712469929334	-1.271863641718924	0.9994294128371011	-0.9399429621636071	GCFC2
ENSG00000005448	388.84553408103335	562.5803640925334	-0.6141691052237086	0.9949494094674215	-0.5328620292998762	WDR54
ENSG00000005469	628.4498139278334	749.1811655858	-0.3292108376136171	0.9839153451845709	-0.25351709063388655	CROT
ENSG00000005471	40.205129200866665	55.1224108636	-0.18625078346899368	0.9429870396519243	-0.4552594218173196	ABCB4
ENSG00000005483	1994.1090870469	4185.5043268986665	-2.6212327618683764	0.9999999999999998	-1.0696571348841728	KMT2E
ENSG00000005486	1698.1133754078332	2769.7137839364	-1.6442692636863732	1	-0.7058041147007659	RHBDD2
ENSG00000005513	16.7222727037	3899.0688529087	-3.804829772875966	1	-7.865214885341484	SOX8
ENSG00000005700	3174.3019010301336	2862.251209780133	0.3341898422645645	0.9774797760703	0.14928904840206828	IBTK
ENSG00000005801	302.05555032126665	958.3695958676	-1.7090469615961947	1	-1.6657682429870795	ZNF195
ENSG00000005810	5265.838942571167	1927.2514083297667	3.501273963332214	1	1.4501186144850013	MYCBP2
ENSG00000005812	1803.3470923808334	694.0811723484334	2.2613968936456814	1	1.377500800699759	FBXL3
ENSG00000005844	4.076013705133334	2.4028791251	0.36977117104668833	0.9811092620366716	0.7623948257296913	ITGAL
ENSG00000005882	815.9552303365666	959.5703363180667	-0.3800581858412688	0.9884931163044473	-0.23389856268692716	PDK2
ENSG00000005884	3903.5097919658333	20531.854760639966	-2.7765928445703634	0.9999999999999997	-2.3950201664859354	ITGA3
ENSG00000005889	1505.9309551158667	1331.4656073257668	0.33105993203304873	0.977248219109948	0.17764046269992087	ZFX
ENSG00000005893	9014.852384382533	8438.297130293367	0.3706919465215703	0.9812037688623463	0.09535197933815735	LAMP2
ENSG00000005961	4.086493908266666	209.42643278496666	-2.4828952264766033	0.9999999999999999	-5.6794361495904155	ITGA2B
ENSG00000006007	2822.1571412236667	1491.6137768033	2.0601105587439057	1	0.9199242939608859	GDE1
ENSG00000006015	1157.0895641438333	1453.3931995664334	-0.5271426326729792	0.9933526972176875	-0.3289245209627492	C19orf60
ENSG00000006016	562.7288792510667	45.44609259686666	2.2563160104613234	1	3.630211840825258	CRLF1
ENSG00000006025	313.60618282273333	1554.2334111840667	-2.477774617002894	0.9999999999999999	-2.309177272692909	OSBPL7
ENSG00000006042	5093.196034105366	71386.0832702243	-7.276459069324643	0.9999999999999999	-3.8089996961120214	TMEM98
ENSG00000006047	2.0161687570666667	96.2388789782	-3.459262632765951	1	-5.576931532373398	YBX2
ENSG00000006062	339.54463936126666	424.87280794320003	-0.3384063368831778	0.9847348580087274	-0.3234297578304339	MAP3K14
ENSG00000006118	956.4628142730667	33101.1100123893	-16.40514311670322	1	-5.113026906931342	TMEM132A
ENSG00000006125	7522.924647149934	6400.2846006797	0.9363901741777922	0.9963685953083836	0.2331575810988884	AP2B1
ENSG00000006194	1115.0275145961	1404.4095470969	-0.607125128077122	0.9953251375665785	-0.3328843979673066	ZNF263
ENSG00000006282	3278.5872881402997	7036.619896173666	-3.9809455947835586	1	-1.1018082784225247	SPATA20
ENSG00000006283	164.68541109856668	5.276558760566666	2.3190440424473655	1	4.963971600519256	CACNA1G
ENSG00000006327	8936.763067321566	1484.4530778897001	4.189261228971352	1	2.589820884022702	TNFRSF12A
ENSG00000006432	20.47063906296667	1382.8045357388335	-5.586844634262847	1	-6.077897288819064	MAP3K9
ENSG00000006451	2536.1987399138334	576.2426001426667	3.495917164652845	1	2.1379195771032973	RALA
ENSG00000006453	279.1434500002	575.3429578151333	-1.054444732785455	0.9989208893287683	-1.0434154884511162	BAIAP2L1
ENSG00000006459	706.1232326294667	458.48880368700003	0.8193823884222462	0.9952660333159744	0.6230334810277958	KDM7A
ENSG00000006468	360.96850060180003	252.7894485418	0.5005841674748609	0.9895445715274132	0.5139367013639012	ETV1
ENSG00000006530	661.6346258055667	1217.6509014673334	-1.3599451917750376	0.9998142745602165	-0.8799939309981474	AGK
ENSG00000006534	3927.757545766167	7244.3879372183665	-1.4665095797272687	0.9995442802565955	-0.8831579275967495	ALDH3B1
ENSG00000006555	2.8544619164333334	3.5097384744666664	-0.14407764646990623	0.9154782527822308	-0.29814471883459104	TTC22
ENSG00000006576	1857.301431176	1739.4017956095333	0.18368009279122932	0.9306611860225993	0.09461674826036681	PHTF2
ENSG00000006607	1854.1760391399	948.8650347299333	1.3854106256061571	0.9997465118770162	0.9665034228119298	FARP2
ENSG00000006611	2.953636481233333	9.105858699666667	-0.7481833558132868	0.9967634206059977	-1.6243027951260667	USH1C
ENSG00000006625	528.6729239983333	306.7460940039	0.8022914698205013	0.9953691879394334	0.7853304676980526	GGCT
ENSG00000006634	168.70568724066666	228.76124476913333	-0.34041603679326676	0.9849721341028617	-0.43933405171287043	DBF4
ENSG00000006638	142.1366120471	32.07941867496667	1.630377483711499	0.999967001201238	2.1475583134579717	TBXA2R
ENSG00000006652	2102.8324862819336	2840.0990770686667	-0.5624683625320044	0.9944951523402864	-0.4336073310006852	IFRD1
ENSG00000006695	419.48615619916666	261.8306516641667	0.6928118786092059	0.9940135718939377	0.6799892011151591	COX10
ENSG00000006704	780.9977898922666	4413.2168974439	-5.5801801599859955	0.9999999999999999	-2.4984402826672856	GTF2IRD1
ENSG00000006712	2250.2224690288335	1987.2595695116001	0.43387393377188554	0.9859072626840498	0.17928731591785269	PAF1
ENSG00000006715	2057.4257219825668	5332.158238959467	-3.863767772378271	1	-1.3738792481498905	VPS41
ENSG00000006740	74.794165962	468.95400837923336	-2.1504410861566594	1	-2.64844879296671	ARHGAP44
ENSG00000006744	2454.6468887818	2408.6841646837665	0.07085582117424095	0.7429135260168271	0.027270267128515956	ELAC2
ENSG00000006747	53.413253298	3276.1918083408664	-3.164099095173653	1	-5.938678254760862	SCIN
ENSG00000006756	733.5332268884666	1237.8355896577334	-1.1330777600540611	0.9989490168815005	-0.754885485018005	ARSD
ENSG00000006757	320.28048724313334	471.36131256323335	-0.5561895690847377	0.9940333374202607	-0.5574974467635732	PNPLA4
ENSG00000006788	5.246584806266667	2.0082104054	0.5577702107200601	0.9921785399445877	1.385468193283903	MYH13
ENSG00000006831	2772.935601685567	3150.2651651125334	-0.4771889713439707	0.9913391455172998	-0.1840591569105959	ADIPOR2
ENSG00000006837	26.2619300359	35.10545705486667	-0.19472628263777553	0.9488775750689039	-0.41872236492318204	CDKL3
ENSG00000007001	3.4741000184	21.385825076299998	-1.2091566956966364	0.9992641378650229	-2.621943673657171	UPP2
ENSG00000007047	2392.3864561713667	1607.7166676812333	1.2161258586765724	0.9989236905198967	0.5734372765124142	MARK4
ENSG00000007062	2.026909445533333	618.173120989	-7.017067451595252	1	-8.252585478769573	PROM1
ENSG00000007080	2357.255159281067	1488.7414512637667	1.1662874071394438	0.9988936777959223	0.6630147066741408	CCDC124
ENSG00000007168	6676.6691635084335	4386.364479853067	2.099913588814944	1	0.6061028587763502	PAFAH1B1
ENSG00000007171	2.323568230833333	11.772510279666667	-1.2491665387560944	0.999704808232615	-2.3410080675294704	NOS2
ENSG00000007202	5859.014793448533	5032.3988533935335	0.5524296115260855	0.9917500330392327	0.2194118220271705	KIAA0100
ENSG00000007237	1298.0532774289334	884.0531385579	0.6955884267352441	0.9943828242129198	0.5541446039995933	GAS7
ENSG00000007255	274.86983414696664	357.47739231776666	-0.3604390732260479	0.9871189334340997	-0.3791034198746338	TRAPPC6A
ENSG00000007312	5.6773804	58.88581793856667	-1.5316593691242537	0.9999134532923101	-3.374622902717039	CD79B
ENSG00000007314	3.1404690012666667	13.576485149533333	-0.9790266053203741	0.998091353262357	-2.1120580909043403	SCN4A
ENSG00000007341	527.3026709356333	551.9630221888333	-0.07443753423098988	0.7758856611801911	-0.06594031498303218	ST7L
ENSG00000007372	75.9390505253	9980.715611640233	-4.621684889605902	0.9999999999999997	-7.038157488573303	PAX6
ENSG00000007376	726.1196224321334	702.9607501250333	0.058918685128433096	0.659196763247151	0.046763101790306155	RPUSD1
ENSG00000007384	4743.717461853466	1887.4292532828	2.668852689977019	1	1.329595516061025	RHBDF1
ENSG00000007392	1944.5953789404666	6936.778787341566	-3.9847956526527906	1	-1.83479587989365	LUC7L
ENSG00000007402	17.513215096633335	110.4777120652	-2.0881716897683553	1	-2.6572394827180914	CACNA2D2
ENSG00000007516	12.9091944752	89.34912988053333	-1.259248304592252	0.9995772629022568	-2.791054699481401	BAIAP3
ENSG00000007520	1903.1198202159	749.6191799011	2.244668771750567	1	1.3441366247376485	TSR3
ENSG00000007541	1590.9867686859334	2766.5831334581	-1.6436675308276816	1	-0.798183438523694	PIGQ
ENSG00000007545	692.7379794506334	1379.7315210365334	-1.4623703232501795	0.9995333056649773	-0.9940058863560395	CRAMP1
ENSG00000007866	2486.0360432602665	1993.5444545717667	0.5216836282418102	0.9882141734730607	0.31851143641673646	TEAD3
ENSG00000007923	1550.1737842000334	1139.4617530960666	0.7015710074055884	0.9949109198664864	0.4440774594699304	DNAJC11
ENSG00000007944	398.4204558298333	1231.5542426345	-1.4333103297371719	0.9991643034685962	-1.6281165456381559	MYLIP
ENSG00000007952	8.993462637066667	7.614980606166666	0.10803470131272702	0.8539253858801272	0.24003632252404844	NOX1
ENSG00000007968	41.34863517336667	66.01714790860001	-0.34514110166814116	0.9855372954373223	-0.6750011021670315	E2F2
ENSG00000008018	3493.0698777377	2649.455070096267	0.9415735321911665	0.9968731358397569	0.39879984154695863	PSMB1
ENSG00000008056	27.470793306866668	61.631531091633335	-0.6113331906873638	0.9950793528061713	-1.1657700585039417	SYN1
ENSG00000008083	813.0046740421	843.2245511676999	-0.061672854568152344	0.7042165991196219	-0.05265322630780993	JARID2
ENSG00000008086	283.6183672527	214.3135218477	0.32531132162639564	0.9768438442520607	0.40422808722806297	CDKL5
ENSG00000008118	2.0551930661	5.035651370966667	-0.5963377093719694	0.9954629798154572	-1.2929044776848106	CAMK1G
ENSG00000008128	53.384733112266666	132.48943971256665	-0.8602957047179967	0.9977433298789584	-1.311378245695787	CDK11A
ENSG00000008130	2713.8566889439667	3019.3423671063	-0.5255597863521742	0.9934602544016975	-0.1538898170245652	NADK
ENSG00000008226	10.428612546733333	183.5516914081	-2.329755139277145	0.9999999999999998	-4.13756727342203	DLEC1
ENSG00000008256	5653.079387873267	1960.3089520370334	3.399195219131034	1	1.5279559109258773	CYTH3
ENSG00000008277	31.961788617733333	476.37963519003335	-2.379712841755902	0.9999999999999999	-3.8976916900985064	ADAM22
ENSG00000008282	3162.7332482615334	1371.8585138216667	2.515845473949293	0.9999999999999999	1.2050401836747011	SYPL1
ENSG00000008283	1939.5019469781	787.2327882345334	1.6458884158180727	0.9998499724623024	1.300824008856935	CYB561
ENSG00000008294	5035.513533625433	7984.081025775266	-1.0741382856180017	0.9994449042938175	-0.664987446618456	SPAG9
ENSG00000008300	161.43169853463334	442.4040563377667	-1.1034066928879995	0.9992790256398787	-1.4544407211926322	CELSR3
ENSG00000008311	603.8128805757333	1831.442705711	-2.033904150255626	1	-1.600807130968418	AASS
ENSG00000008323	18.802899565866667	209.50005654953333	-2.279896844466116	1	-3.4779235734185567	PLEKHG6
ENSG00000008324	284.0218930605667	325.3662189557	-0.16796840464905502	0.932780729834399	-0.19606233116437694	SS18L2
ENSG00000008382	323.63999137323333	502.6084324642333	-0.6606574403340055	0.9948319567827201	-0.6350449871461159	MPND
ENSG00000008394	6604.381971935367	2071.8642278868	3.846394742257104	0.9999999999999999	1.6724940982398357	MGST1
ENSG00000008405	658.1709793827333	1192.883187309	-1.2898068842405384	0.9994968593816458	-0.8579184540373285	CRY1
ENSG00000008438	7.4292398217999995	16.473971294066665	-0.4827685045321113	0.9920962041496778	-1.1489018766329984	PGLYRP1
ENSG00000008441	30228.268383837065	9563.317686422433	6.352500232615699	1	1.6603152300949848	NFIX
ENSG00000008513	2826.5954135391335	1299.7920554589	2.284372101666255	1	1.1207845617757592	ST3GAL1
ENSG00000008516	17.139804699566668	68.0953122885	-1.1111010918433568	0.9988612828314443	-1.9902048152119163	MMP25
ENSG00000008517	145.27392866546668	51.6789540985	0.9847186011298366	0.9978574350837127	1.4911270378878905	IL32
ENSG00000008710	10194.151068221267	4735.5920790162	5.099330765537505	1	1.1061249193976461	PKD1
ENSG00000008735	52.85641626583333	174.90169951640001	-0.9976667366463257	0.9978418224237132	-1.726393791170234	MAPK8IP2
ENSG00000008838	2353.231719822433	3409.0224213167667	-1.3539394921476253	0.9999100340950728	-0.534714700232334	MED24
ENSG00000008853	879.2111184366333	1863.4717200831333	-1.3824001085152444	0.9994518119274074	-1.0837113892671584	RHOBTB2
ENSG00000008869	908.6489753367666	1559.5230243583999	-1.0670753859937934	0.9992646141367009	-0.779309879885077	HEATR5B
ENSG00000008952	6274.161470161233	3573.5642609882666	2.5787994609718607	1	0.8120589269621514	SEC62
ENSG00000008988	16201.474638002468	8082.6332776865675	4.080991731145458	1	1.0032278345680892	RPS20
ENSG00000009307	26797.09509540727	13662.6325855319	4.058270267876876	1	0.9718411194297747	CSDE1
ENSG00000009335	4771.219862402933	2667.1909793301334	2.1349726988179905	0.9999999999999999	0.839037038503707	UBE3C
ENSG00000009413	5700.618143642567	3277.4670491662664	1.5922700681012214	0.9993071720793412	0.7985370896411008	REV3L
ENSG00000009694	7.237680567266667	1120.5705445340668	-4.167154644174202	0.9999999999999999	-7.274490323740046	TENM1
ENSG00000009724	60.840483517533336	273.7012501836	-1.5327915665099021	0.9999379294581665	-2.1694985007576952	MASP2
ENSG00000009780	468.82510100456665	472.2090258205333	-0.01169631700115191	0.06512012692028901	-0.010375803500825504	FAM76A
ENSG00000009830	1151.0909389117999	1621.8552214685	-0.8403860415663011	0.9976593663711105	-0.494643225606057	POMT2
ENSG00000009844	2036.5634751755333	963.7805440879333	2.029721555583129	1	1.07936019796446	VTA1
ENSG00000009950	72.51521509556666	775.8395345472	-1.6428194636084807	1	-3.4194026559823287	MLXIPL
ENSG00000009954	4497.8661163603	3476.3472669841667	0.9082153097926218	0.9964320344241537	0.3716685122031397	BAZ1B
ENSG00000010017	3510.9935784270333	1412.2121223144668	3.232475568922389	0.9999999999999999	1.3139225516376754	RANBP9
ENSG00000010030	59.00778921923333	7.024869739500001	1.5256659324487294	0.9999110823739328	3.0703620283206337	ETV7
ENSG00000010072	389.4672219138	308.01244785709997	0.3302589885354247	0.977189110142775	0.3385132578015686	SPRTN
ENSG00000010165	1731.2842785052	1163.2132667934	1.0711350307243623	0.9972693479079592	0.5737270072066811	METTL13
ENSG00000010219	473.2754531099333	603.3363654738	-0.3692698495861752	0.9878612260707262	-0.35028244469257697	DYRK4
ENSG00000010244	4111.588628933733	5133.519939114567	-0.8619930706904724	0.9977534116385723	-0.32025246087036613	ZNF207
ENSG00000010256	3670.1881184783665	3108.205943353567	0.6760195794330529	0.9924885127008573	0.2397719145436051	UQCRC1
ENSG00000010270	970.4352057409667	781.8481430437333	0.4592707578993098	0.9881223486748585	0.3117434672504934	STARD3NL
ENSG00000010278	206.27334635203334	1427.3539556519668	-3.075733205974164	1	-2.790713818840584	CD9
ENSG00000010292	1851.6155742305334	1916.8950349816666	-0.09355405232254407	0.8351482833243636	-0.04998673778574161	NCAPD2
ENSG00000010295	3207.250031594733	3225.6488924818	-0.015293166268045229	0.10627041301465512	-0.00825258349382584	IFFO1
ENSG00000010310	40.312148498233334	425.74276476746667	-2.0922628050865204	1	-3.4006954313987134	GIPR
ENSG00000010318	207.9156863885	232.89704443006667	-0.1303025512066324	0.9011071779360746	-0.1636937234605215	PHF7
ENSG00000010319	4.9751907055	11.3888468389	-0.538777738198302	0.9928806730786659	-1.1947979442584846	SEMA3G
ENSG00000010322	6024.3257788566	16416.5013762516	-2.802221160364458	0.9999999999999998	-1.4462750038844496	NISCH
ENSG00000010327	5.282940315833333	20.78595569066667	-0.897345248633994	0.9981729212999597	-1.9761960650958692	STAB1
ENSG00000010361	409.82679258166667	935.8552859106667	-1.4295694860908374	0.9993353677382419	-1.1912711546589736	FUZ
ENSG00000010379	2.8855642371666668	1169.7869593377334	-3.834318883184712	1	-8.663176647918549	SLC6A13
ENSG00000010404	3645.4525035214	2267.1787513436	2.2160201145747056	1	0.6851997627555615	IDS
ENSG00000010438	15.2017181549	4.229602269033333	0.6485356210668012	0.99264643608235	1.8456404807605489	PRSS3
ENSG00000010539	223.44035109633333	356.8616436595	-0.6041686794357635	0.9954973862991435	-0.675475099748045	ZNF200
ENSG00000010610	14.340910418033333	60.02982167453333	-1.4406883356272497	0.9991934029168178	-2.065542767313633	CD4
ENSG00000010626	257.4139339736	378.03215299746665	-0.5398605679894273	0.9928680402335154	-0.5544187964424896	LRRC23
ENSG00000010671	3.3731664842	11.9438807038	-0.7669296223407345	0.9970606837178803	-1.8240962308217172	BTK
ENSG00000010704	1015.7060961657668	620.1597061118	0.846551335331005	0.9966690399039515	0.7117713082133135	HFE
ENSG00000010803	1720.8443368821	1122.8423613994667	1.0950045791814471	0.9978708114419538	0.615961202376457	SCMH1
ENSG00000010810	5163.331872240833	2016.5076333631666	3.097228585546329	1	1.3564434630617754	FYN
ENSG00000010818	2854.6772535745336	599.9260934773	2.9449342718891147	0.9999999999999999	2.2504709581520768	HIVEP2
ENSG00000010932	12.1585695371	29.452621896	-0.48000221838313767	0.9917207478274961	-1.276422564800843	FMO1
ENSG00000011007	2190.787565837267	1285.860747316	1.4935215977415777	0.9996036695866853	0.7687151832343171	TCEB3
ENSG00000011009	756.5273763884001	1214.9454268154334	-1.0956935030880874	0.9994592057543334	-0.6834273168193825	LYPLA2
ENSG00000011021	1361.5166593203667	2813.8994436860667	-1.9215598552454396	1	-1.0473561388621428	CLCN6
ENSG00000011028	41701.671489095934	3696.5004782662	17.37278827929551	1	3.4958732059138726	MRC2
ENSG00000011083	2.0000329537333332	8.311574015133333	-1.5591680461503759	0.9999999616908694	-2.055097944219582	SLC6A7
ENSG00000011105	1741.8265714881666	7833.1829962355005	-3.0721961564940172	1	-2.168997676314943	TSPAN9
ENSG00000011114	1584.8637405630666	1644.4728214659333	-0.08942252906988452	0.8241421699563819	-0.053266355375237016	BTBD7
ENSG00000011132	561.5502628511999	844.0028435853667	-0.7095418710688917	0.9967865305704809	-0.5878326994673868	APBA3
ENSG00000011143	341.9258011819	842.7459929340666	-1.4288401146119254	0.9993685498398851	-1.3014145721661194	MKS1
ENSG00000011198	836.8034930576	212.11972199133334	2.2462374535177645	0.9999999999999999	1.9800101110545794	ABHD5
ENSG00000011201	3.1793273569	968.4075918634334	-3.8871029111230126	1	-8.250749009145947	ANOS1
ENSG00000011243	1156.370427623	3354.4938330783	-2.663996696664488	1	-1.5364914717179305	AKAP8L
ENSG00000011258	575.3347769080333	1336.2079542121	-1.6602692936527004	1	-1.215670968424224	MBTD1
ENSG00000011260	880.3672041404	754.0454247402666	0.33379038199112065	0.9774501723703487	0.22345396620739624	UTP18
ENSG00000011275	2987.0574795755333	1938.5728513146335	1.6319252530161137	0.9999666888130885	0.6237300471179312	RNF216
ENSG00000011295	1052.1166680319	1968.4245871806	-1.5692885060511976	0.9999999998117195	-0.9037467497674123	TTC19
ENSG00000011304	11260.949807633768	10313.569726047566	0.3860462593391396	0.9835113727771033	0.12678475321309315	PTBP1
ENSG00000011332	73.9423316556	68.21007101713333	0.06489628730577177	0.7048955876804738	0.11641577269873611	DPF1
ENSG00000011347	57.36912280883334	37.29686343906666	0.26953438499645077	0.9678354798859351	0.621220149915477	SYT7
ENSG00000011376	901.7042652657333	1052.4155932771334	-0.35793408662084913	0.9869075277231565	-0.22297827866889067	LARS2
ENSG00000011405	2137.650767332433	4049.8925834355	-1.8311508829186978	1	-0.921857467379635	PIK3C2A
ENSG00000011422	1537.5941140303	163.65287574133333	3.718151398427276	0.9999999999999999	3.231963859496256	PLAUR
ENSG00000011426	1119.5408811107	528.4215598785	1.0131322920414543	0.9970333486526821	1.083145974930426	ANLN
ENSG00000011451	4432.320585434033	2419.7538120673	2.0638272743425277	1	0.8732019600161015	WIZ
ENSG00000011454	4947.388249930634	3993.347626298367	0.8284663931916298	0.9955370701573838	0.309068454505985	RABGAP1
ENSG00000011465	152647.8658179429	241.2317083017	15.053140230668049	1	9.305572151554367	DCN
ENSG00000011478	391.9306360498	395.1218289757	-0.01193622991529337	0.06686340044022143	-0.01169920340217641	QPCTL
ENSG00000011485	2630.311504564567	2254.8494125114667	0.5347092376975133	0.9891745214071559	0.2222025782474441	PPP5C
ENSG00000011523	818.4204622039	1400.0014546991333	-1.2322478572825357	0.9996821441729891	-0.7745142052257098	CEP68
ENSG00000011566	1144.4788620082666	2029.2804748236	-1.4184371045090076	0.9997238865801198	-0.8262774621890561	MAP4K3
ENSG00000011590	13.099963177833333	23.388226092366665	-0.454193526626103	0.9900315133226423	-0.836219686376165	ZBTB32
ENSG00000011638	1191.0032238787333	311.27302914623334	2.1370644069079883	0.9999999999999999	1.935924836148137	TMEM159
ENSG00000012048	336.4624859533333	289.3741644902	0.19686751538333033	0.9388279295847921	0.21750953693821806	BRCA1
ENSG00000012061	2536.388016089267	2003.5297505468334	0.8027386474788001	0.995366638114764	0.3402315329328346	ERCC1
ENSG00000012171	1829.4674041399667	35175.48852390483	-6.805172899270659	1	-4.265074843692917	SEMA3B
ENSG00000012174	1690.4589837433334	1086.7265991519	1.0849798569650155	0.9971502370372356	0.6374259820765418	MBTPS2
ENSG00000012211	348.1501128856	396.71332436216665	-0.18843574371236285	0.9445424506114767	-0.18838736273088877	PRICKLE3
ENSG00000012232	3101.4441812351333	3475.521064341733	-0.3445571773884221	0.985466343419439	-0.16428912880056523	EXTL3
ENSG00000012504	2.0186533357666665	7.903204599633334	-1.1722135642244091	0.9996163793296415	-1.9690445801292722	NR1H4
ENSG00000012660	4179.718067338867	6078.1727207123	-2.134198949980247	1	-0.5402320397396012	ELOVL5
ENSG00000012822	8078.4040905532	8502.677833346133	-0.16637107265211543	0.9319156611354471	-0.07384696216817864	CALCOCO1
ENSG00000012963	1062.4746035145668	599.2078408387999	1.1881198972646487	0.9991758704568938	0.826299949523392	UBR7
ENSG00000012983	4184.135652195433	2117.631522730867	1.9401252269671714	1	0.9824780495463684	MAP4K5
ENSG00000013016	1057.9171645569668	1338.8508336932332	-0.46934019635822666	0.990418654396741	-0.3397685655118673	EHD3
ENSG00000013275	2631.885642490167	1967.3817915350999	1.123921706929003	0.9983041463370596	0.4198198489661079	PSMC4
ENSG00000013288	6559.473906796233	3035.9286979122003	2.6838362009557697	0.9999999999999999	1.1114422023062114	MAN2B2
ENSG00000013293	207.60861268633332	4.095122506466667	2.0466414958495447	1	5.663815874171925	SLC7A14
ENSG00000013297	21518.5915222869	30.481755707166666	5.130838574423482	0.9999999999999997	9.463421933024755	CLDN11
ENSG00000013306	2836.790361917633	3177.3456133908667	-0.43165215568171167	0.9910287081326269	-0.16356248690325084	SLC25A39
ENSG00000013364	11895.121982336866	3895.7324749317	6.269632408727295	1	1.6104035522469369	MVP
ENSG00000013374	2716.9179292373	1726.5247973332	1.7708570041023042	0.9999999999999275	0.6540999311435064	NUB1
ENSG00000013375	2644.8664505469665	1869.3163954903334	1.0471833099806584	0.99843289570885	0.5006841005192861	PGM3
ENSG00000013392	392.92305729043335	792.9552349076333	-1.314271306295263	0.9989825566701991	-1.0129925933527428	RWDD2A
ENSG00000013441	1790.4408745995333	4803.716769665067	-3.181740765072497	0.9999999999999999	-1.4238362137007479	CLK1
ENSG00000013503	548.9592600655	729.0546724438	-0.4788954227277187	0.9915705893602704	-0.40932792114347655	POLR3B
ENSG00000013523	624.6724497106333	1880.9228456714	-2.3021489862850184	0.9999999999999999	-1.5902688631807094	ANGEL1
ENSG00000013561	1677.5351966073667	925.2348804765667	1.3523469110322632	0.9993923588506224	0.8584514757899798	RNF14
ENSG00000013563	267.7354685265	498.53779558223334	-0.8490976607804124	0.9976769988377736	-0.8968946095031212	DNASE1L1
ENSG00000013573	226.72095259073333	1024.3313327943667	-2.008685917365002	1	-2.1756928184797744	DDX11
ENSG00000013583	2932.8689828669667	772.1765634702666	3.203097714377175	0.9999999999999999	1.9253099520084538	HEBP1
ENSG00000013588	406.7236767792	1032.1295379165333	-1.2656480057989992	0.9994832297916062	-1.3435031656827445	GPRC5A
ENSG00000013619	4040.6924655845664	574.1373906992333	5.449571678177092	1	2.8151346338397696	MAMLD1
ENSG00000013810	778.5035556009667	915.7120252784	-0.2884891884663272	0.9798473947774214	-0.23419033995194022	TACC3
ENSG00000014123	1441.0555950127	1172.1203997614666	0.4998493693283007	0.9896088386803332	0.2980052243903034	UFL1
ENSG00000014138	399.28902481386666	350.32974857983334	0.17144784244244138	0.925087442567313	0.18871991626803158	POLA2
ENSG00000014164	935.0496213519333	993.2505380195666	-0.12979476514406396	0.9005094312217974	-0.08711474160012199	ZC3H3
ENSG00000014216	5736.273479586233	3006.698326724467	2.504035293829184	0.9999999999999999	0.9319336826666221	CAPN1
ENSG00000014257	4.188248790133334	12.162419354066667	-0.680563443346113	0.995543500751872	-1.5380111900699853	ACPP
ENSG00000014641	2937.623265610833	2388.0626603401333	0.5955363873907048	0.9914841424228491	0.2988086979220767	MDH1
ENSG00000014824	2550.3899412309333	2190.5067802393	0.4910132385521299	0.9899215631905841	0.21945316422758462	SLC30A9
ENSG00000014914	638.1685098877	506.80016570383333	0.35371429454458597	0.9799084228537742	0.33252042511030216	MTMR11
ENSG00000014919	921.9929784489667	1397.5268969444999	-0.9963044895468814	0.9978842575866222	-0.6000483808034534	COX15
ENSG00000015133	14.928569404266666	344.2094461163	-1.988325614971878	1	-4.527138865082756	CCDC88C
ENSG00000015153	612.0727490752	371.0287046958667	0.7807330754626063	0.9951476912729185	0.7221723318832873	YAF2
ENSG00000015171	4895.891030312833	3437.2296986389333	1.7151204011273053	0.9997991313627251	0.5103251823347384	ZMYND11
ENSG00000015285	10.2520320773	30.125147310233334	-0.7776715894316079	0.996548779872975	-1.5550583982975565	WAS
ENSG00000015475	661.9209063301666	1147.1923814879	-0.9374725720673637	0.9979374119619029	-0.7933766050381881	BID
ENSG00000015479	82.258214762	473.32083641906667	-1.7543938741328158	1	-2.524586766766318	MATR3
ENSG00000015532	1824.3544873803	2422.377256854367	-0.9828249687464015	0.9980843440518737	-0.40903748087679453	XYLT2
ENSG00000015676	2779.9078066379334	2331.194205629033	0.7364451663986235	0.9950030833663334	0.253967841359759	NUDCD3
ENSG00000016391	348.7682424701333	1726.9776910141666	-2.481977029763134	0.9999999999999999	-2.3079088615451235	CHDH
ENSG00000016402	44.84786717363333	149.3848078752	-1.3734163970339126	0.9995279663612345	-1.7359221547388994	IL20RA
ENSG00000016864	3515.5156419868667	2201.9597964176	1.7893171312352054	1	0.6749481853588066	GLT8D1
ENSG00000017260	4531.3507403706335	7894.165796619201	-4.009554618881968	1	-0.800845655471995	ATP2C1
ENSG00000017427	22.226863722133334	2.160586100066667	2.0731868876506274	1	3.362809765023166	IGF1
ENSG00000017483	937.8966934658666	42.6876461255	2.9979313799109115	1	4.457538505858248	SLC38A5
ENSG00000017797	3580.8586481919	1308.9241481652666	3.268385892632165	0.9999999999999999	1.4519240745578073	RALBP1
ENSG00000018189	1552.9038575702	4598.770184241033	-3.5829441134692055	1	-1.566279590034757	RUFY3
ENSG00000018236	16.917829177966667	6991.055288817366	-6.773096889176983	0.9999999999999999	-8.690821974364065	CNTN1
ENSG00000018280	12.7971929522	13.1567080466	-0.01814159518385075	0.14375427648947448	-0.039971164394694746	SLC11A1
ENSG00000018408	3802.4634115976	5497.5671763263335	-1.79787460810011	1	-0.5318589618984682	WWTR1
ENSG00000018510	2068.290410372533	1207.1016416874334	1.584910222936434	0.9991586533909201	0.7768916092961762	AGPS
ENSG00000018607	1.995046756	3.2401374974999997	-0.49742653015070365	0.9932100509835743	-0.699632478275918	ZNF806
ENSG00000018610	637.6573734961	495.6758019502	0.44098844131675996	0.9862778295840675	0.3633846116659128	CXorf56
ENSG00000018625	20.647474876233336	8.6343143526	0.4858496806634775	0.9899155559472633	1.257811831602615	ATP1A2
ENSG00000018699	932.7098330223666	470.2008866978	1.2683618064727347	0.999238189935217	0.988151067376648	TTC27
ENSG00000018869	114.66300603933334	187.48496858063334	-0.5959369932983104	0.9954575035536446	-0.7093749268511549	ZNF582
ENSG00000019144	6526.764234149567	5762.012483268233	0.2363769452355108	0.960676663086068	0.17979513980360404	PHLDB1
ENSG00000019186	33.767928899266664	2198.0857017550998	-3.8042036763173313	1	-6.02445013006751	CYP24A1
ENSG00000019485	346.85189804690003	1637.6255065482	-2.799639846247614	0.9999999999999998	-2.239213793643505	PRDM11
ENSG00000019505	2.0020078542666666	99.5747989169	-2.9226634874720636	0.9999999999999999	-5.636261121917436	SYT13
ENSG00000019549	4781.707686685267	4.6638549027	6.2167696428319195	1	10.001787317672262	SNAI2
ENSG00000019582	73.2478182686	370.29426564886666	-1.537077808924257	0.9999716824238963	-2.337814514481153	CD74
ENSG00000019991	448.7663646611333	4.262382001300001	3.218081226539577	0.9999999999999999	6.71816084332945	HGF
ENSG00000019995	813.8504057129334	602.4121687718666	0.6024400231289793	0.991578867974995	0.43401272344337694	ZRANB1
ENSG00000020129	2496.6845392035666	1810.5574007915666	1.2091147792512933	0.9986980896846261	0.46357962969414845	NCDN
ENSG00000020181	18814.533811441936	3157.9759780378	3.1165522232674956	1	2.5747754404755296	ADGRA2
ENSG00000020256	687.0079349832666	435.20786653553336	0.8569987171077721	0.9969691431453476	0.6586221283095935	ZFP64
ENSG00000020426	442.33363601586666	296.49244568066666	0.5565443940149488	0.9920862819370035	0.5771396052205886	MNAT1
ENSG00000020577	4549.2494735196	779.8523757421333	3.8859088572032245	0.9999999999999999	2.544355595787465	SAMD4A
ENSG00000020633	132.17287931646666	2.8587222347666668	3.045188288890069	1	5.530911920385154	RUNX3
ENSG00000020922	696.5435403148333	961.3662273446333	-0.5580676097100189	0.9941713148596059	-0.46487258547541194	MRE11
ENSG00000021300	13.396874594833333	5398.3141067561	-5.514201237831429	0.9999999999999999	-8.654468645385816	PLEKHB1
ENSG00000021355	1622.1739159274666	206.4686294743	2.940666936171366	0.9999999999999999	2.9739339990052076	SERPINB1
ENSG00000021488	11.480092263533333	42.137067670866664	-0.6997170825587988	0.9964781414733763	-1.8759556833848867	SLC7A9
ENSG00000021574	704.2752819948666	585.1330474716666	0.33732156580961536	0.9777123832229072	0.26737474743810014	SPAST
ENSG00000021762	2181.4298167461666	708.3181032501333	2.5674261572869614	1	1.6228047381736501	OSBPL5
ENSG00000021776	1862.8746425838333	2031.9461769513666	-0.22558958115658395	0.9647970578947312	-0.1253315928520876	AQR
ENSG00000021826	370.7240852722	364.6426336800667	0.0213064739304287	0.16566329359174636	0.023862597674195133	CPS1
ENSG00000022267	14328.098084962267	1202.8520059000666	6.0834986303599585	0.9999999999999993	3.574316063519564	FHL1
ENSG00000022277	4324.4228882151	1340.9631690385334	3.468788807918777	1	1.6892379994346887	RTFDC1
ENSG00000022355	2.1132830435	60.73492123696666	-2.9737816723611807	1	-4.84496835947692	GABRA1
ENSG00000022556	1.9979500788	2532.3670054468002	-8.795396063915955	0.9999999999999976	-10.307750252289571	NLRP2
ENSG00000022567	274.5044970085	3457.3146093186	-4.867952953138957	1	-3.654750203023792	SLC45A4
ENSG00000022840	6295.917396773967	4235.837147005266	2.0852469298865977	1	0.5717694887678391	RNF10
ENSG00000022976	237.04192687009999	549.9460137366666	-1.2731814436249629	0.9994179101761119	-1.2141477424356597	ZNF839
ENSG00000023041	1426.4680894884	1743.1541129204334	-0.5470595028327204	0.9932150878077417	-0.2892526505541411	ZDHHC6
ENSG00000023171	555.2935260679001	2604.9905101187333	-3.820626945016958	1	-2.229955635460534	GRAMD1B
ENSG00000023191	18539.2920127472	7703.852270741433	3.421284479061182	1	1.266934207290701	RNH1
ENSG00000023228	2811.397729027	2589.0995625220667	0.328410061934305	0.9770528879162768	0.11883712210961829	NDUFS1
ENSG00000023287	3149.3077788985	2363.9792719356665	1.009727711628189	0.9970299079457716	0.4138173720007559	RB1CC1
ENSG00000023318	3174.163414978433	1881.9374237744667	1.983050655187966	0.9999999999999999	0.7541577462679888	ERP44
ENSG00000023330	1021.5377933348667	1566.7626267876	-0.8749213764888107	0.9978215990735884	-0.6170440403379651	ALAS1
ENSG00000023445	94.30370389873333	63.1983144161	0.31289612266462924	0.9757404227319784	0.5774283554066745	BIRC3
ENSG00000023516	2712.7455574481	2869.2036414397	-0.17919920413832208	0.9386911630175878	-0.0808966308014212	AKAP11
ENSG00000023572	347.71356567686666	111.5709363508	1.3963480877317902	0.9996022281474465	1.6399380918385786	GLRX2
ENSG00000023608	579.7068289636667	141.79367551896667	2.023873792240113	1	2.0315302958047146	SNAPC1
ENSG00000023697	956.0589127433667	321.8853519465667	1.7302924126184682	0.9999928915217425	1.570552594895648	DERA
ENSG00000023734	5232.619629266467	2077.4440919083	3.8149532278331835	1	1.3327237382926471	STRAP
ENSG00000023839	13.958084301333335	16.117547786333333	-0.11154080121745762	0.8745321798905131	-0.2075313106447725	ABCC2
ENSG00000023892	19.041668696033334	127.45696173833333	-1.715389648008393	1	-2.7427783576402804	DEF6
ENSG00000023902	1874.1622777831333	937.3416258789666	1.750782911365079	0.9999999954283215	0.9995990197148472	PLEKHO1
ENSG00000023909	3493.2770128356333	415.27566980020003	3.372695155679759	1	3.0724397966868344	GCLM
ENSG00000024048	1995.2153229909	2242.0015042803	-0.3768039935256198	0.9883460756443431	-0.16824279609527545	UBR2
ENSG00000024422	24490.9012213415	1567.5084204297666	7.4390463167911935	0.9999999999999987	3.9657007653636653	EHD2
ENSG00000024526	140.35514036103334	138.6365776453	0.011948289350154958	0.05853601324609825	0.017773956052960338	DEPDC1
ENSG00000024862	465.06028976519997	373.2650879627	0.29817861647515953	0.9736859503611913	0.31721717976704894	CCDC28A
ENSG00000025039	58.46361588523334	2287.9128322316665	-2.8979957920294135	0.9999999999999998	-5.290349216950309	RRAGD
ENSG00000025156	442.3468836296	794.9168153488333	-1.0572514951637877	0.9989970399291408	-0.8456257371680073	HSF2
ENSG00000025293	1864.0229978014333	930.3725491522	1.7497376646829168	0.9999999948082668	1.0025392241598283	PHF20
ENSG00000025423	25.287500317333333	10.980015941933333	0.5709764193212182	0.9924202558785223	1.203544283888073	HSD17B6
ENSG00000025434	331.0037024769333	788.6940073933333	-1.3513597941215303	0.999889585300092	-1.2526183263805988	NR1H3
ENSG00000025708	1007.9740690143666	141.6605237937	2.625375726380558	1	2.830948837837214	TYMP
ENSG00000025770	1067.0853982333	1405.8288946919	-0.6206170823505975	0.9948023011263406	-0.3977453739189949	NCAPH2
ENSG00000025772	908.628797136	917.5525005784	-0.019839092534832216	0.16603967384586837	-0.014099679140593124	TOMM34
ENSG00000025796	6486.810368878333	4527.994760777567	1.6181286118899567	0.9998020599235394	0.5186369757739286	SEC63
ENSG00000025800	3425.9784596851	2287.6445722624335	1.6613858994893989	0.9995079232256706	0.5826531604573503	KPNA6
ENSG00000026025	66492.08967639368	18238.802869676	3.2420074292144805	0.9999999999999999	1.8661716793819298	VIM
ENSG00000026036	154.77613289443335	312.50665808033335	-0.7485219649335907	0.996777050948311	-1.0137039080773995	RTEL1-TNFRSF6B
ENSG00000026103	2044.5490479205332	162.20499267613334	3.640036811237998	1	3.6558925413990426	FAS
ENSG00000026297	523.6541440569333	746.7006697980333	-0.6232734463377275	0.9947498776976427	-0.511915750398253	RNASET2
ENSG00000026508	23252.775126223598	514.9362846187666	4.895207040368312	1	5.49686516398919	CD44
ENSG00000026559	519.1037998328334	628.3613654618	-0.31371610607668954	0.9829843949364615	-0.27557143157543473	KCNG1
ENSG00000026652	681.7449531254333	2768.484307052867	-2.3529106663375314	1	-2.0217923238844375	AGPAT4
ENSG00000026950	1211.2223477622333	1583.5409889383666	-0.7143745797707433	0.9968778528167144	-0.3866904818302088	BTN3A1
ENSG00000027001	526.1326948423666	462.1308055640333	0.21352125767723718	0.9496622423307312	0.18712544202582926	MIPEP
ENSG00000027075	56.87473449796667	106.4463003634	-0.6317327127480908	0.9952321406275464	-0.9042659979486679	PRKCH
ENSG00000027644	64.99940100603334	4.6759149997666665	1.8834066079262168	1	3.797105813761464	INSRR
ENSG00000027697	2172.9001921257	1464.4207097639667	0.9384874501164295	0.9966001417486995	0.5692918272767035	IFNGR1
ENSG00000027847	1079.3444941114	1314.1869181919667	-0.4601570058710748	0.9898823214278936	-0.2840150833530821	B4GALT7
ENSG00000027869	6.298442336233333	13.7226565458	-0.626262266544108	0.9949199101477988	-1.1234928115888563	SH2D2A
ENSG00000028116	411.66229771359997	234.3731206086	0.7169480540151579	0.994745506459668	0.8126542029432577	VRK2
ENSG00000028137	512.2922942918333	3.9104141744333334	3.1432334797341253	1	7.033501961507304	TNFRSF1B
ENSG00000028203	1919.3700170088666	1661.0201343651	0.41557215960318394	0.9858795667001292	0.20856330043617832	VEZT
ENSG00000028277	201.48501950303333	43.51756684676667	1.276531167954715	0.9992061845287238	2.211002777727553	POU2F2
ENSG00000028310	1444.1721786050334	1578.4849242516666	-0.21480514483897142	0.9600743609039388	-0.12829772689106272	BRD9
ENSG00000028528	5139.303783965367	3152.1905686036	2.504153154678309	0.9999999999999999	0.7052181753911901	SNX1
ENSG00000028839	416.8710612424	922.3556415798	-1.1177024981483372	0.998643098364197	-1.1457219065716997	TBPL1
ENSG00000029153	395.13407110266667	235.7630025089	0.5490110080388698	0.9914722475704095	0.7450049116725022	ARNTL2
ENSG00000029363	3501.8857389956	3648.1108142636	-0.14345952338604492	0.914953347253019	-0.059017541498686606	BCLAF1
ENSG00000029364	2444.6329461888668	1474.1259716228667	1.5139170449149804	0.9997515097928101	0.7297580500062839	SLC39A9
ENSG00000029534	103.94568187473334	43.12493882293334	0.7838607685808556	0.9951531966436996	1.269235511528759	ANK1
ENSG00000029639	132.36210683413333	307.60706429466666	-0.9595387573080102	0.9983478719884751	-1.2165984750220438	TFB1M
ENSG00000029725	3380.6752415389333	3149.844150889	0.33369612199933174	0.9774431890060894	0.10203098479492795	RABEP1
ENSG00000029993	607.6798761952334	1115.5732899267666	-1.0670195829856706	0.9992631015665401	-0.8764018757844504	HMGB3
ENSG00000030066	1442.0912554444667	1812.4779062828331	-0.5613561819662933	0.9944132416561539	-0.32980094797209747	NUP160
ENSG00000030110	416.7555781538	294.34487974533334	0.5574265255310482	0.9921586383718711	0.5016939778263144	BAK1
ENSG00000030419	375.55605815133333	311.84128012133334	0.24315071999264376	0.9630386838282131	0.2682163526274026	IKZF2
ENSG00000030582	19139.5686146256	13525.780297071635	0.918434966709025	0.9952582809014492	0.5008464884137347	GRN
ENSG00000031003	2085.453645875267	1671.7543592231334	0.5737609210166629	0.9924007251473418	0.318998366026646	FAM13B
ENSG00000031081	1654.9494395304334	397.2572397096333	2.300460896801215	1	2.0586417248936293	ARHGAP31
ENSG00000031691	207.11493037576668	118.25490385463333	0.6307944333281165	0.9924925176834383	0.8085315462156959	CENPQ
ENSG00000031698	12424.341925110966	2279.4349775990668	8.17617259932814	0.9999999999999999	2.4464212781248964	SARS
ENSG00000031823	2578.4111523315664	2218.7085007140668	0.5997117364693321	0.9915103385698477	0.21676219834970428	RANBP3
ENSG00000032219	856.7221730731334	1066.5729588350666	-0.4729835936821497	0.9907723769242254	-0.3160833236005193	ARID4A
ENSG00000032389	648.6991835759334	470.65042610533334	0.5313121030520956	0.9887377129822063	0.4628937220188413	TSSC1
ENSG00000032444	3363.2067755830335	5957.804888788966	-1.9187297913660668	1	-0.8249433968714155	PNPLA6
ENSG00000032742	427.4808372204667	944.3055017931666	-1.4156771706578783	0.9997878620008879	-1.1433939264877382	IFT88
ENSG00000033011	764.9035607454666	473.2069739606	0.7390487325171549	0.9951948252762018	0.6928065281028595	ALG1
ENSG00000033030	1026.6618534197667	1298.7141650717667	-0.5157354616693615	0.9937956187250828	-0.3391228554400509	ZCCHC8
ENSG00000033050	3014.7767479690665	1367.1673712611332	2.5115014168440206	0.9999999999999999	1.1408612995147727	ABCF2
ENSG00000033100	5677.713840476967	2908.0176277580667	2.172554337652978	1	0.965274123785473	CHPF2
ENSG00000033122	16.588225858266668	342.98012348839995	-2.390505758466223	0.9999999999999999	-4.369893470493061	LRRC7
ENSG00000033170	3720.3872738151667	3381.763487026733	0.2491275682894047	0.9648069536153855	0.1376770421177986	FUT8
ENSG00000033178	1669.6253608738334	1508.0130340676333	0.3182726401694192	0.9763903813147171	0.14687552150783023	UBA6
ENSG00000033327	1041.7341418839667	1430.2262191378334	-0.6259104151303514	0.9948998731044609	-0.45725621804382593	GAB2
ENSG00000033627	1707.6077552929667	3879.7005481332003	-2.84271141100151	0.9999999999999999	-1.1839686834663536	ATP6V0A1
ENSG00000033800	1002.7528529482333	1180.2545359095	-0.3509184127886016	0.9862387445731382	-0.23513195667038936	PIAS1
ENSG00000033867	2090.7592683911666	1023.7868591031	1.6699326589648877	0.9994515343199835	1.0301115647531833	SLC4A7
ENSG00000034053	9.876906670133334	685.2959829654667	-4.576786517052312	0.9999999999999994	-6.116524142482253	APBA2
ENSG00000034152	4708.685034956633	1152.2016776589332	2.8964899611986024	0.9999999999999997	2.0309309600940724	MAP2K3
ENSG00000034239	13.6915814548	3.5360245218666666	0.8694207885314176	0.9969791201122077	1.9530889108484761	EFCAB1
ENSG00000034510	32664.771062226733	6877.7733038649	8.482184108721157	1	2.2477220588083564	TMSB10
ENSG00000034533	196.94539127646667	265.42751568113334	-0.40206186795256094	0.9895363740839312	-0.4305222793827583	ASTE1
ENSG00000034677	1744.4656854018333	1416.5834316473001	0.614348797147125	0.9917466900430195	0.3003696454624754	RNF19A
ENSG00000034693	642.5232695581667	318.1322125035667	1.0680847121628096	0.997441596681863	1.0141222442716376	PEX3
ENSG00000034713	2674.7380341438666	2028.5924059071335	0.7352837618416805	0.9949327410672023	0.3989185784890387	GABARAPL2
ENSG00000034971	109.85911047313334	915.0364544773333	-1.8149565859966534	1	-3.058174705059987	MYOC
ENSG00000035115	937.1027937517333	2519.4835956812335	-2.5157934558228288	1	-1.4268488475407899	SH3YL1
ENSG00000035141	1073.4259402399334	1537.3316881885	-0.8348007292365586	0.9976907830607925	-0.5182058108150837	FAM136A
ENSG00000035403	17908.276138093832	12623.006693618066	0.952371208939329	0.9975484673729715	0.5045708802461835	VCL
ENSG00000035499	42.6862196482	199.46841606446665	-1.1764576426040936	0.9996200012442001	-2.2243180211793994	DEPDC1B
ENSG00000035664	1792.8870697202333	91.58208321596666	4.189106444198151	1	4.291075426098465	DAPK2
ENSG00000035681	3461.1756471868666	1646.3561523820667	2.6053081721966733	1	1.0719856926466251	NSMAF
ENSG00000035687	1788.7245541620332	1192.6862495120668	1.0817903554600754	0.9970265949414364	0.5847166691378517	ADSS
ENSG00000035862	77436.60095746254	29035.48278489493	2.59793833085851	1	1.4151986050710834	TIMP2
ENSG00000035928	2143.4584913142335	2097.6085399839335	0.07619576311641908	0.7724513975344516	0.0311950149020576	RFC1
ENSG00000036054	1737.3856122121001	956.2410218834333	1.4405493668793334	0.9983174322897347	0.861471792866126	TBC1D23
ENSG00000036257	2617.8621825129	1515.8943621708333	1.7433223782920115	0.9999997697764393	0.7882199283195757	CUL3
ENSG00000036448	87.8720950264	50.8821804495	0.47991380296893527	0.989690699834672	0.7882445951260793	MYOM2
ENSG00000036530	29.298268338366668	268.7157416031333	-2.2490765311323675	1	-3.197193535757823	CYP46A1
ENSG00000036549	1924.0762525943667	1912.7007701775667	0.018912131596239157	0.13138385853881973	0.008554784424793122	ZZZ3
ENSG00000036672	89.41460485740001	1037.4342318205	-3.4769667741927703	1	-3.536365570969916	USP2
ENSG00000037042	944.8941116246333	1212.2080519546332	-0.60723354401085194	0.9953188142706709	-0.3594127609377447	TUBG2
ENSG00000037241	357.34902617813333	172.48341988503333	0.9238254941247761	0.995315709342748	1.050876168478057	RPL26L1
ENSG00000037280	5.809651117633334	11.9218588383	-0.45168133400956495	0.9901797563140958	-1.0370857618556035	FLT4
ENSG00000037474	2607.6184901326333	1854.2208912615665	1.1697131789660804	0.9989571484670621	0.49191968942011394	NSUN2
ENSG00000037637	1222.2380925144	1148.3296449325	0.14117627313638678	0.8982580752494069	0.08998850183550228	FBXO42
ENSG00000037749	884.2199090037001	642.7191805338667	0.5432590982569702	0.9905680525607726	0.4602166911666322	MFAP3
ENSG00000037757	910.4839481098332	1935.9868674228333	-1.327976405016421	0.9992473085373093	-1.0883636785320632	MRI1
ENSG00000037897	405.3149136532	230.46681127259998	0.8187342440224611	0.9952487565304329	0.8144842525536532	METTL1
ENSG00000037965	1709.3703525217002	2.0615091941	6.798788761630458	1	9.695548394639188	HOXC8
ENSG00000038002	1359.2309255412001	1599.6579779534334	-0.3987032023978444	0.9892968474967408	-0.2349728936574184	AGA
ENSG00000038210	442.0461664905333	343.4236989883	0.3367765569829378	0.9776718368795124	0.3642074496095682	PI4K2B
ENSG00000038219	2373.1887089262	2915.8525895527	-0.592830377099245	0.995398484342674	-0.2970909623751536	BOD1L1
ENSG00000038274	2051.9303761586666	1358.5584093793666	1.3057605170562856	0.9988542586298741	0.5949051862232098	MAT2B
ENSG00000038295	5.053368018	83.43703077933334	-2.0370347622090472	1	-4.045370663489124	TLL1
ENSG00000038358	1618.2953154653333	2151.1424842697334	-0.613614516158543	0.994962029756224	-0.41062818432685605	EDC4
ENSG00000038382	8957.736182366632	5693.8099136346	1.5426233548485593	0.9994723775682964	0.6537398475840621	TRIO
ENSG00000038427	25799.135644024365	1293.9989795767	11.31157694396853	0.9999999999999963	4.317414346663651	VCAN
ENSG00000038532	1076.8515837236332	2154.6934768228334	-1.7350328777744433	1	-1.0006632232675874	CLEC16A
ENSG00000038945	7.012114460133334	2.8697212410333335	0.6464795532012293	0.9927083722975347	1.2889389424827953	MSR1
ENSG00000039068	32.487785460666665	4866.285550354267	-4.409838853697744	0.9999999999999998	-7.22677976361456	CDH1
ENSG00000039123	2102.7875173922	2113.6963064049332	-0.015295171759171626	0.10629684339866186	-0.007465030856389011	SKIV2L2
ENSG00000039139	60.10193388416666	17.906005208466667	0.7654947694163619	0.995695070537367	1.7469679018649482	DNAH5
ENSG00000039319	2299.2352932159	3170.323652149333	-1.150983523852195	0.9995152422601534	-0.4634760173839289	ZFYVE16
ENSG00000039523	379.557991446	493.6910122766	-0.40326912119323327	0.9896178106892288	-0.37928805360400647	FAM65A
ENSG00000039560	5211.931414513966	6184.8053958876335	-0.728343265647049	0.9968004007250334	-0.2469101025587419	RAI14
ENSG00000039600	10.361023265566667	7.8157308448	0.1979562398651264	0.9395770157319089	0.4067138018569442	SOX30
ENSG00000039650	1189.5293146897334	3055.1274562635	-3.1997486356819493	0.9999999999999999	-1.360841742919148	PNKP
ENSG00000040199	820.7648330766	1279.5640465791666	-0.8104469209410472	0.9976336230307998	-0.640611538122484	PHLPP2
ENSG00000040275	1914.2242796408	683.1505917284334	1.5033188866681955	0.9995838456398073	1.4864843305729707	SPDL1
ENSG00000040341	606.8401546575667	956.1395461979666	-0.8289735622909642	0.9978046021952168	-0.6559046393594861	STAU2
ENSG00000040487	836.7269789257	969.2268086886667	-0.2856255495763479	0.9795294846995165	-0.2120773568642853	PQLC2
ENSG00000040531	1049.1603883576333	1274.1384537887	-0.39538324748510817	0.9890600256436324	-0.28028681206245915	CTNS
ENSG00000040608	3.2703369374333335	275.08722405640003	-3.439978759105863	1	-6.394306045667152	RTN4R
ENSG00000040633	1887.5797187072	1097.5634327167	1.49584392232637	0.9995809169251877	0.7822332540209969	PHF23
ENSG00000040933	1252.1987332323	1063.0822136578668	0.4269426232486405	0.9859957080071559	0.2362103745830305	INPP4A
ENSG00000041353	80.6191060663	13.5318384036	1.6028881358293319	0.9994657747611254	2.5747639323851406	RAB27B
ENSG00000041357	3484.196277107533	2285.3039969288666	1.5846787087724947	0.9991533530037041	0.6084398093446721	PSMA4
ENSG00000041515	64.4206880842	67.9260427908	-0.04458068150842984	0.5266437499407686	-0.07644073828146707	MYO16
ENSG00000041802	1349.1835378701333	1228.2661848825667	0.264570417320167	0.9668635216295383	0.13546337083184887	LSG1
ENSG00000041880	1513.1202019449668	804.4960201037001	1.3317054712443213	0.9997068398036378	0.9113694105233987	PARP3
ENSG00000041982	133096.59338012277	130.2870758987	5.707638652688642	0.9999999999999998	9.996563950642505	TNC
ENSG00000041988	385.70456765719996	417.00300549446666	-0.09520728321486552	0.8390593180753713	-0.11256155074264214	THAP3
ENSG00000042062	637.9848463279667	27.872195974733334	3.0785043429218026	1	4.516623578863583	FAM65C
ENSG00000042088	389.7736458142667	540.3722762681333	-0.5098067517416031	0.9937492184814811	-0.4713171118758808	TDP1
ENSG00000042286	1907.8138265701332	1070.9515668432334	1.2575670838651152	0.9987908368704967	0.8330271567310406	AIFM2
ENSG00000042317	310.1089035484	541.1545874114	-0.9107267445747547	0.9983085093361822	-0.8032658285536615	SPATA7
ENSG00000042429	848.1824442301667	1110.2663331965	-0.571100382722932	0.9945171456050423	-0.3884592677352075	MED17
ENSG00000042445	2366.5966602973667	1785.8500416455668	0.8488394443653251	0.9967668636678633	0.40620290610333537	RETSAT
ENSG00000042493	3729.8716575355666	212.01367646933332	7.073474736919566	1	4.1368967516004584	CAPG
ENSG00000042753	4703.344147099167	1103.4007310239667	5.356587868874971	1	2.091730057702767	AP2S1
ENSG00000042781	6.642015807366667	23.2188487219	-0.7248074117329341	0.996875013247336	-1.8056033782804932	USH2A
ENSG00000042832	68.37096306346666	29.3481751199	0.6100415839452881	0.9917234553238141	1.2201129482336004	TG
ENSG00000042980	42.330582152699996	318.2697012669	-1.6461796767144823	1	-2.910477586786223	ADAM28
ENSG00000043093	1053.229977152	526.0913206607333	1.3456919205591633	0.9994940210366754	1.0014353351169571	DCUN1D1
ENSG00000043143	1539.2424970142667	1068.1676079921667	0.7210925508483395	0.994624726532674	0.5270824956866303	JADE2
ENSG00000043514	614.0893940711667	963.0854240473334	-0.9158467896998419	0.9982632981808265	-0.6492150818199671	TRIT1
ENSG00000044090	2932.3812270570666	2887.5947232624335	0.05520235609147916	0.6249279714638747	0.02220440185241309	CUL7
ENSG00000044115	16845.618849130402	9276.596126203734	4.9370623173992225	1	0.8607059914578415	CTNNA1
ENSG00000044446	791.1188172081	1703.8864966598	-1.7046925898642895	1	-1.1068629417697553	PHKA2
ENSG00000044459	568.8409964517333	664.6350343382	-0.2823587177758561	0.9790770585367112	-0.2245368986426996	CNTLN
ENSG00000044524	32.60926143926667	53.45904875203333	-0.3937532534799982	0.9889437331551982	-0.7131524004163097	EPHA3
ENSG00000044574	28729.17398539463	17159.902998993766	4.816861179461217	1	0.7434751157951422	HSPA5
ENSG00000046604	3.7269748710333332	3859.9089552145	-9.40069626534315	0.9999999999999999	-10.016346011502126	DSG2
ENSG00000046647	511.7259735344	609.7608304023667	-0.2977671997880646	0.9808672858484115	-0.2528720163157908	GEMIN8
ENSG00000046651	783.8455864162333	2125.5057193543666	-2.6842186517252005	0.9999999999999997	-1.439164757139817	OFD1
ENSG00000046653	90.21407996890001	308.2911367944	-1.1375153532525897	0.9991416117371268	-1.7728688916308464	GPM6B
ENSG00000047056	1064.3743722419333	1570.4214419701668	-1.042395685096524	0.9988418672193057	-0.5611460970749683	WDR37
ENSG00000047188	1428.1755235193	2220.3729711871665	-1.448733851315545	0.9993735707983177	-0.6366287380150077	YTHDC2
ENSG00000047230	423.60154730526665	1173.9278259798666	-1.7194907136227053	1	-1.470563948892526	CTPS2
ENSG00000047249	1801.8442922303666	1269.8343465315666	0.9168746054392266	0.9953738389100278	0.5048340392897889	ATP6V1H
ENSG00000047315	3710.2680886170333	3593.4817884355	0.12641341301053421	0.8841654160322444	0.04614105920529858	POLR2B
ENSG00000047346	861.6290163453666	1698.5128354702333	-1.3889258817104597	0.9994539767933933	-0.9791333803192359	FAM214A
ENSG00000047365	8.830031370033334	472.40798230686664	-2.2847139544173274	1	-5.741470968745958	ARAP2
ENSG00000047410	5204.071343516	7342.500736297334	-1.0112188705088048	0.9977200637541985	-0.4966307648742558	TPR
ENSG00000047457	18.9090022549	14863.915569930634	-4.688363203482407	0.9999999999999992	-9.618525256109328	CP
ENSG00000047578	1283.1289662162667	2357.1789458754	-1.441442099029909	0.9991985728489309	-0.8773951035448183	KIAA0556
ENSG00000047579	567.5314084295667	541.4717164033667	0.07892973278665977	0.7840258681884424	0.06781425541051148	DTNBP1
ENSG00000047597	1.9948510173666667	168.5113632796	-4.699164655955492	0.9999999999999992	-6.400421065341763	XK
ENSG00000047617	4.046893152466667	74.56423470316666	-1.7391624484798862	1	-4.203597132777602	ANO2
ENSG00000047621	850.0526845017333	633.9768240479	0.5715261005847206	0.9924164069393658	0.4231221577700367	C12orf4
ENSG00000047634	858.1420883366334	1198.7783559888	-0.7786540362442789	0.9964890853962476	-0.4822764919561191	SCML1
ENSG00000047644	2073.452586755933	2811.0759832799	-1.0181531012137683	0.99789773797473	-0.43908739244966066	WWC3
ENSG00000047648	225.1584159597	36.462832901666665	1.3729661948136163	0.9997212669457721	2.626441845724911	ARHGAP6
ENSG00000047662	20.924413631666667	60.837664781166666	-0.6935728121522597	0.9962002523996647	-1.5397775826460403	FAM184B
ENSG00000047849	22254.199479179333	9237.073840125266	3.0588106562705724	1	1.2685697995632201	MAP4
ENSG00000047932	2127.6617273669335	1956.6162849147333	0.2405530167241609	0.9621365875792406	0.1209079433862545	GOPC
ENSG00000047936	6.604845680033333	1.9936969513333334	0.6995556144285008	0.994783088163886	1.728078721903405	ROS1
ENSG00000048028	886.7820770639667	925.1903862223667	-0.09261152191556662	0.8328439216263106	-0.06117066292202822	USP28
ENSG00000048052	801.5668617013666	1428.7585047713333	-1.1152949528217873	0.9986924476439848	-0.8338673150730807	HDAC9
ENSG00000048140	2345.5023588768336	1882.3054413945667	0.7602160730147015	0.9960003877690771	0.317396198806365	TSPAN17
ENSG00000048162	422.45232438646667	317.88769002566664	0.42722837277674847	0.9859939660222731	0.4102713858442567	NOP16
ENSG00000048342	524.9409097021667	979.3643951503667	-1.2627222235131885	0.9995162558624687	-0.8996907136781651	CC2D2A
ENSG00000048392	2030.0119740061334	1188.1308206226333	1.0984288840905474	0.9981467334440195	0.7727945425409871	RRM2B
ENSG00000048405	691.9072250008334	539.4643198880667	0.45144032370194587	0.9874350804154924	0.3590510626006619	ZNF800
ENSG00000048471	2068.529801231	738.6711393492	2.370916833896077	1	1.4856016263088505	SNX29
ENSG00000048540	14.866502194066667	70.7217945661	-1.0101004502868782	0.99771158940497	-2.2500896350498487	LMO3
ENSG00000048544	1106.8722390536	410.2131370779667	2.019287014952418	1	1.432043108382879	MRPS10
ENSG00000048649	1701.562443944	2220.6370957981335	-0.7096316133391363	0.9967886548249322	-0.3841135456282771	RSF1
ENSG00000048707	2098.7665414952	3814.6255987853665	-2.4227519538636297	1	-0.8619997692577259	VPS13D
ENSG00000048740	2347.0012729824666	3986.8100856992337	-1.2446056798601173	0.9997345610206475	-0.7644162588920543	CELF2
ENSG00000048828	7632.4941310228005	3819.2426408348333	2.4676745186208513	0.9999999999999997	0.9988679961465047	FAM120A
ENSG00000048991	1206.1135023255333	1330.9355314257	-0.277631106199229	0.9778250460322847	-0.14207501124366287	R3HDM1
ENSG00000049089	67.7584885349	63901.655513952464	-5.742942285712051	0.9999999999999993	-9.881235899198474	COL9A2
ENSG00000049130	3327.5093604096332	147.0656656633	4.774957497153062	1	4.499910348857129	KITLG
ENSG00000049167	264.28480802313334	262.07031779193335	0.011011736137668813	0.049882582917072815	0.012139533818130693	ERCC8
ENSG00000049192	872.2829989044334	73.87296171966666	2.1650280242666025	0.9999999999999999	3.5616779467824484	ADAMTS6
ENSG00000049239	7376.187991010534	5822.6986305001	0.7747493487380422	0.9952701520625278	0.34118747492654045	H6PD
ENSG00000049245	5434.5010210921	2043.6326563736334	3.816961320772883	1	1.4110116828986994	VAMP3
ENSG00000049246	708.9927073694666	2217.7478647065	-2.9498951759459384	1	-1.645252661891595	PER3
ENSG00000049283	22.248816441966667	27.6828518261	-0.19351010368482133	0.9481010829911467	-0.31526398201245054	EPN3
ENSG00000049323	10161.1390223752	6122.936475282433	1.9187156371974097	1	0.7307665109264312	LTBP1
ENSG00000049449	12159.411134558834	2554.6033974643333	5.453630032149468	0.9999999999999999	2.250902127460481	RCN1
ENSG00000049540	83397.60089596247	126483.47601163367	-1.1212986181090132	0.9985689437262187	-0.6008711341356998	ELN
ENSG00000049541	414.2368675014	273.73233728956666	0.6043607136310956	0.9916272882106061	0.5976900834676165	RFC2
ENSG00000049618	3253.716134703833	6605.982194704166	-2.827363601592401	0.9999999999999998	-1.021684690227556	ARID1B
ENSG00000049656	4592.190977573933	3126.4011124357	1.5191085904106443	0.9998667611898742	0.5546797555297249	CLPTM1L
ENSG00000049759	168.23856197263333	9975.807733517733	-7.865980379397829	1	-5.889853331136786	NEDD4L
ENSG00000049768	9.3407121421	23.958049790633332	-0.6194453989179728	0.9948290844673416	-1.358906024808567	FOXP3
ENSG00000049769	378.06414600523334	452.58383740463336	-0.25046778974264905	0.9697418692220152	-0.2595540274960329	PPP1R3F
ENSG00000049860	5817.768770900767	3940.9674383423335	1.3289150020404654	0.99970297099063	0.5619161277255718	HEXB
ENSG00000049883	412.8129853523333	536.8669171068333	-0.4310626273327808	0.9909986932882381	-0.37907615310335907	PTCD2
ENSG00000050030	2.3242011787	62.66925127213333	-3.1461700647399318	0.9999999999999999	-4.752950900565525	KIAA2022
ENSG00000050130	1821.3953065468334	1683.1125437428332	0.2430541603808036	0.9630051016908281	0.11391242385571664	JKAMP
ENSG00000050165	6713.358248839433	4308.995482046967	1.1413770865605866	0.9980661806921968	0.6396830460491862	DKK3
ENSG00000050327	108.1141902611	271.64196754060004	-1.044866678961887	0.9988753970981322	-1.3291504942375774	ARHGEF5
ENSG00000050344	39.107611374	647.0748879279666	-2.6512033255943672	0.9999999999999999	-4.048411362798345	NFE2L3
ENSG00000050393	1374.2533821008333	556.9604285565	1.7648630332226287	0.9999999999952277	1.3030012955414088	MCUR1
ENSG00000050405	22311.794165130334	1242.4656966602665	7.900660557060403	0.9999999999999999	4.166528604162923	LIMA1
ENSG00000050426	1598.5411896865332	2914.4152716560666	-2.042182028064242	1	-0.866450541405767	LETMD1
ENSG00000050438	188.58544380796667	825.6472909470333	-1.4521694675760835	0.999483746584391	-2.1303072828024483	SLC4A8
ENSG00000050555	4.767788325633333	19.085361684133332	-0.9689243388567703	0.9982227619064825	-2.0010744357878583	LAMC3
ENSG00000050628	187.80720549153335	6.204217057166667	3.3294125205321494	1	4.91985944432775	PTGER3
ENSG00000050730	49.8639760848	4.2407443106	1.6423522455909254	0.9999042100268467	3.555608520424866	TNIP3
ENSG00000050748	1849.0767821671334	1167.7335323311333	1.4278453070996218	0.9990037305167644	0.663094033278214	MAPK9
ENSG00000050767	2.043280758133333	431.01683508366665	-5.885370402884384	0.9999999999999993	-7.720712958396345	COL23A1
ENSG00000050820	4218.262310839634	10727.249148001867	-3.6390101332204035	0.9999999999999999	-1.3465594482839303	BCAR1
ENSG00000051009	1288.540382275	3228.713984119867	-2.4806248175848458	0.9999999999999999	-1.3252218940408949	FAM160A2
ENSG00000051108	6227.219178447634	1247.2337732935	4.509176788036217	0.9999999999999996	2.3198561586375277	HERPUD1
ENSG00000051128	1726.5815291157332	4901.862577251967	-3.207216355614918	0.9999999999999999	-1.5054115792954494	HOMER3
ENSG00000051180	136.81890583896666	60.36621598003333	0.8077996331352297	0.9953375656745946	1.1804543231091702	RAD51
ENSG00000051341	99.1689673092	149.22386227683333	-0.3564656992407906	0.9867835524036307	-0.5895176168466423	POLQ
ENSG00000051382	525.1448071701	878.1281688764334	-0.8834522576351718	0.9978743571589388	-0.7417162297978894	PIK3CB
ENSG00000051523	3021.0430532258333	1025.0491786392	2.2894084555557743	1	1.5593536168556512	CYBA
ENSG00000051596	82.65297354333333	116.1628502693	-0.34662316219905115	0.9857173335386655	-0.49101012974932573	THOC3
ENSG00000051620	3115.2485547893334	811.2365555506334	3.6314158474911444	1	1.941152706487104	HEBP2
ENSG00000051825	560.2708170154667	1216.8490362503333	-1.5623986972003383	0.9999999881003485	-1.1189539431044142	MPHOSPH9
ENSG00000052126	1516.3715274452	1038.3921298336334	0.9527861252174655	0.9975588854488969	0.5462719186888546	PLEKHA5
ENSG00000052344	1.9986486777333332	105.68783204196667	-3.8741274008156035	1	-5.724640579389199	PRSS8
ENSG00000052723	1425.7865391631667	1486.7497637476	-0.1148673022331182	0.8802139262232722	-0.060403840797236444	SIKE1
ENSG00000052749	1237.5052624802668	1915.8259970077	-1.1383380349219638	0.9991773556188954	-0.6305318754274474	RRP12
ENSG00000052795	845.2264813042667	2825.085618154567	-3.3424069625856196	1	-1.74088471773174	FNIP2
ENSG00000052802	1913.5284962022333	4169.449800455767	-1.623171231773413	1	-1.1236216328235655	MSMO1
ENSG00000052841	3354.6694192524	9124.170677792301	-2.6443551627059922	0.9999999999999999	-1.4435228288608197	TTC17
ENSG00000053254	2027.3499623661335	1576.2890432497668	0.6985141651206681	0.9947172030542204	0.36306304394136174	FOXN3
ENSG00000053328	174.61376020706666	96.03940238853333	0.6731817267215734	0.9923891843674228	0.8624689216824402	METTL24
ENSG00000053371	1553.4123370183668	1280.041100466	0.4593364460670638	0.9881272906309974	0.27925069478905223	AKR7A2
ENSG00000053372	1174.0647127227332	701.5693283625667	1.0938597789112978	0.9977718873061305	0.742854348222569	MRTO4
ENSG00000053438	12.240644282633333	109.9252599756	-1.6461889569671309	1	-3.166771543597713	NNAT
ENSG00000053501	808.0284523956667	629.0465280004333	0.47414876498325276	0.9893096900892587	0.3612393629175401	USE1
ENSG00000053702	61.6377465097	183.02345281093335	-1.077426815211679	0.9994740076032551	-1.5701425060968064	NRIP2
ENSG00000053747	56.824115733999996	12088.723638901665	-5.172257772559565	0.9999999999999997	-7.732942884749067	LAMA3
ENSG00000053770	1000.5567108798334	1466.8201974478334	-0.9021766251345569	0.9982896354028492	-0.5518890960109633	AP5M1
ENSG00000053900	950.0589938435	1492.2718066950333	-1.0791400232350163	0.9994892433359848	-0.6514213307869036	ANAPC4
ENSG00000053918	2.0232252399666666	87.47668188530001	-3.5991051510251	0.9999999999999999	-5.434169652828712	KCNQ1
ENSG00000054116	2172.8615812346998	2176.3197348078334	-0.004676629767137188	0.013918298989611388	-0.002294253423557006	TRAPPC3
ENSG00000054118	5881.2934879132	4568.371260390967	1.6045056990024233	0.9994836142095916	0.3644535857947662	THRAP3
ENSG00000054148	3003.2593605186	1672.9482259323668	1.801882666907947	1	0.8441362731287632	PHPT1
ENSG00000054179	6.2607263266999995	25.643753649466667	-1.215080538344364	0.9992749075818499	-2.0342055108304025	ENTPD2
ENSG00000054219	37.198195912033334	8.4707758129	1.0499589336153166	0.9983302622454128	2.1346666404476564	LY75
ENSG00000054267	1711.943057807	3457.2116431159334	-1.7713747205007084	1	-1.013974209014368	ARID4B
ENSG00000054277	227.93728257423334	173.42822093786666	0.2063959662861938	0.9452573911521159	0.39429823959415244	OPN3
ENSG00000054282	746.1010034362	1494.6689641431	-1.623229427184325	1	-1.0023831413304112	SDCCAG8
ENSG00000054356	907.1627921844666	10.876719042666666	3.1945472466354574	0.9999999999999999	6.382046129483427	PTPRN
ENSG00000054392	385.9328597851333	240.876392555	0.556500076198968	0.9920826493206739	0.6800568785717609	HHAT
ENSG00000054523	2953.1208836269334	5086.502323485333	-1.3632096643323035	0.9997616816423812	-0.784433530858412	KIF1B
ENSG00000054598	1799.8700791788333	408.49954332936665	2.70751510992284	0.9999999999999998	2.1394864009525936	FOXC1
ENSG00000054611	1318.0590403836334	617.1031624748	1.5711546430461816	0.9990642016307624	1.0948314019413803	TBC1D22A
ENSG00000054654	195.79761328333333	16750.2326392316	-8.792490523530665	0.9999999999999978	-6.4186741436559975	SYNE2
ENSG00000054690	19.945153782800002	3848.2220963776003	-6.079404819395924	0.9999999999999999	-7.592010007963475	PLEKHH1
ENSG00000054793	2637.4059342864334	2564.5735476382665	0.07739994805367743	0.7789138149381176	0.04040069361377572	ATP9A
ENSG00000054938	77.07353390196667	3.6196352595	1.789867581136673	1	4.412319308140199	CHRDL2
ENSG00000054965	3240.8394404841333	2480.6839693975335	0.9143868594746105	0.9956796731471329	0.38562959505333333	FAM168A
ENSG00000054967	119.57555916876667	270.30914829896665	-1.0314565870200676	0.9984841777263642	-1.176687801250191	RELT
ENSG00000054983	1175.4626863142335	1434.5137823747	-0.5289628066947724	0.9932289295025287	-0.28733308609688674	GALC
ENSG00000055044	1484.1751653299	1356.5344389880333	0.22230360574434738	0.9546887053149165	0.12973569729659182	NOP58
ENSG00000055070	5035.886860747467	1593.3561575637666	4.514669409032849	0.9999999999999996	1.6601770872703099	SZRD1
ENSG00000055118	3.2084314724666667	268.3185006574	-3.051637759603029	1	-6.38593455250729	KCNH2
ENSG00000055130	2989.2463919940333	2236.9703413499665	1.187420696679536	0.999168379364678	0.41823568898330316	CUL1
ENSG00000055147	870.6661572846333	585.6213410834	0.7828983541006929	0.9951514992902355	0.5721515180505001	FAM114A2
ENSG00000055163	90.4728795269	4226.472698751733	-8.128207175061295	0.9999999999999992	-5.545824930923556	CYFIP2
ENSG00000055208	3147.0853944026667	2708.1999089768	0.7020245400754699	0.9949397469305047	0.21668208880778822	TAB2
ENSG00000055211	3807.5854189082334	1569.2248397318333	3.4847472085557523	1	1.2788243247587125	GINM1
ENSG00000055332	3111.459894776067	1785.8458033998668	1.1715866390731762	0.9989732904792186	0.8009841325431735	EIF2AK2
ENSG00000055483	1967.0938916105	2033.4658065196	-0.10641311121945236	0.8642353757763084	-0.04787491083105798	USP36
ENSG00000055609	1859.1867203359	3254.171746534333	-2.1723920686198044	1	-0.8076187255146301	KMT2C
ENSG00000055732	48.831241492333334	1480.873352861	-4.009230328330674	1	-4.9224999958980895	MCOLN3
ENSG00000055813	73.17825406623334	11.181891208366666	1.701815169619582	0.9993313466477121	2.710250781563897	CCDC85A
ENSG00000055917	3479.3212567979335	4416.9786821867	-1.0980361990976701	0.999404769955902	-0.34425397573738165	PUM2
ENSG00000055950	1384.1992510909333	1205.7185801703	0.3207247623767031	0.9765479051018678	0.19915841390864675	MRPL43
ENSG00000055955	6.687284088566667	24.6830397654	-0.8060100569163323	0.9973268254579228	-1.8840277640230103	ITIH4
ENSG00000056050	475.9714192930333	518.0421816558334	-0.1256101628216162	0.8955733412328947	-0.12219462786674906	HPF1
ENSG00000056097	4930.903920921233	2797.236472510733	2.510788436847191	0.9999999999999999	0.8178499206926529	ZFR
ENSG00000056277	108.34068391816668	244.90683185436666	-0.7987137854588742	0.9967688038125997	-1.1766579162945272	ZNF280C
ENSG00000056291	2.0011274385999998	3.517700833166667	-0.6483377623956873	0.9952524500147745	-0.8138197465054193	NPFFR2
ENSG00000056487	2.0406944070333335	192.68689269886667	-4.767843488884488	1	-6.561054471414146	PHF21B
ENSG00000056558	297.46561079773335	821.4999689725666	-1.3610976286282548	0.9997957519157441	-1.4655376287334367	TRAF1
ENSG00000056586	2450.120146892033	2517.9121700433666	-0.09866877029882466	0.8472286043275455	-0.039375463157984236	RC3H2
ENSG00000056736	341.7490361674	876.6356994002666	-1.1827074430770959	0.9996124126065017	-1.359040162186469	IL17RB
ENSG00000056972	1804.4608471746	932.9502680014	1.5399627283431019	0.9996082681083662	0.9516957565673828	TRAF3IP2
ENSG00000056998	103.85478291276667	1049.4037878888666	-3.1731757951132655	1	-3.3369303381124986	GYG2
ENSG00000057019	4135.6466492624	9300.9196005229	-1.6503038762833264	1	-1.169260438742282	DCBLD2
ENSG00000057252	2248.0538695926666	1705.1590807469333	0.8746459776030928	0.9969056285958027	0.39877026692805556	SOAT1
ENSG00000057294	31.2424381837	1815.7963107209	-5.171778795690724	0.9999999999999997	-5.860951518419626	PKP2
ENSG00000057468	10.345664829466667	15.179390739633334	-0.2352469989244278	0.9672585401464181	-0.5530875278370142	MSH4
ENSG00000057593	13.459056890866666	36.474439365533335	-0.9552767550728676	0.9983225290587084	-1.4383084828980979	F7
ENSG00000057608	6506.5482693742	2930.5210617810667	3.7279271540351777	0.9999999999999999	1.1507351890236386	GDI2
ENSG00000057657	473.7130318189	5.3102184392666665	3.067788258578447	1	6.479098342256722	PRDM1
ENSG00000057663	731.3442233745	395.1206297465333	0.9115198613404301	0.9960303023606829	0.8882574292287349	ATG5
ENSG00000057704	3.097602542633333	435.7896590053	-3.7989191181412023	1	-7.136336110508234	TMCC3
ENSG00000057757	1278.0073868588668	861.3064317605	0.9083459399055114	0.9964162025041063	0.5692976653909547	PITHD1
ENSG00000057935	1221.0443019828333	1595.2036408707	-0.7136921099526379	0.9968755357644399	-0.38562506244012784	MTA3
ENSG00000058056	713.4899593591	1376.3284564652333	-1.416707925949746	0.9997640161638904	-0.9478597732487232	USP13
ENSG00000058063	3802.6074446831	1327.5610332672334	2.7452344161932287	0.9999999999999999	1.5182108236463963	ATP11B
ENSG00000058085	140.1642681493	59.20677296303333	0.808093653226529	0.995334246411169	1.243284484691287	LAMC2
ENSG00000058091	1667.5497268338333	291.3720737227667	3.154570035406861	1	2.516795268233784	CDK14
ENSG00000058262	23396.569684530932	6322.318433221267	9.042557188141606	0.9999999999999989	1.8877714171666349	SEC61A1
ENSG00000058272	3935.9274111377667	2298.4169626106	1.7281133058772502	0.9999886778348593	0.776063068532318	PPP1R12A
ENSG00000058335	2.4615525464666668	279.82045565926666	-3.521969962676478	0.9999999999999999	-6.8287890842425645	RASGRF1
ENSG00000058453	1972.8369264235	4405.291417373667	-2.6222839777411884	0.9999999999999998	-1.1589657503456905	CROCC
ENSG00000058600	1430.5134839471666	2269.4532670076997	-1.2389116002477278	0.9997263101701521	-0.6658116838492749	POLR3E
ENSG00000058668	12298.2134295873	4573.1248098356	1.9053942751302775	1	1.4271965505641924	ATP2B4
ENSG00000058673	4017.9419821736333	5119.643991235734	-1.2550192380824265	0.9996509227394131	-0.34958675972224523	ZC3H11A
ENSG00000058729	947.8881428723333	511.21888440636667	1.2049043924459921	0.9987538006089831	0.8907756911538199	RIOK2
ENSG00000058799	725.3946740848334	701.8866349783333	0.06545099094987977	0.7091516134311551	0.047528120082471405	YIPF1
ENSG00000058804	592.8321858543	936.1126429391667	-0.8623461168082971	0.9977555119612856	-0.6590583644214816	NDC1
ENSG00000059122	2777.6963969961666	8655.0262980409	-4.2323184387372965	0.9999999999999999	-1.6396492822254642	FLYWCH1
ENSG00000059145	1498.4478443703	1110.7777102109	0.7460376111298974	0.9958035431144775	0.4318987374104533	UNKL
ENSG00000059377	10.329083779866666	17.760772402466667	-0.4856347983097684	0.9923488649552057	-0.7819820361791698	TBXAS1
ENSG00000059378	441.7953436052667	1031.1225938623666	-1.345083593777595	0.9998220773610076	-1.2227657517910666	PARP12
ENSG00000059573	4340.716472745833	2147.9167603124333	2.4700041090487934	0.9999999999999997	1.0149951069432233	ALDH18A1
ENSG00000059588	806.0125498790667	4506.810639904967	-3.831069940562534	1	-2.4832326271566023	TARBP1
ENSG00000059691	568.4545658214	554.5006217686333	0.03805461532653185	0.41749039049534253	0.03585596708838392	GATB
ENSG00000059728	413.1508127913	347.43389696723335	0.2629022094295288	0.9667033295443643	0.24992999027036716	MXD1
ENSG00000059758	1698.9797236663667	1057.1075004600666	1.2417751857570558	0.998282439800758	0.6845465386951188	CDK17
ENSG00000059769	458.95944565843337	286.9495788693	0.6889786142107053	0.9935066297576497	0.6775694234940668	DNAJC25
ENSG00000059804	3929.9017788092333	352.8901376019	3.6155942056176236	1	3.4772022391630624	SLC2A3
ENSG00000059915	105.4159299672	466.6137726811	-1.827937617473863	1	-2.1461359940309186	PSD
ENSG00000060069	1227.9395469676333	1074.8406897348334	0.34267918484111726	0.9783835427085595	0.19211669381646657	CTDP1
ENSG00000060138	10072.476757290233	2713.1577799819333	6.021782359476851	0.9999999999999997	1.8923736232742747	YBX3
ENSG00000060140	29.194797356600002	3.0568244454999998	1.6974500262422492	0.9991921556610804	3.255605692070214	STYK1
ENSG00000060237	7311.063821995433	5623.844370071033	0.9926423875651741	0.997675828845856	0.37852467492265723	WNK1
ENSG00000060339	3111.1251207912665	4556.659088393833	-1.623733499143071	1	-0.5505400205193113	CCAR1
ENSG00000060491	2389.993368966533	2892.4860263803334	-0.6963344361083215	0.9963249349599378	-0.2753033742239672	OGFR
ENSG00000060642	615.5689642508667	333.8630016292	0.942277074597045	0.9969356033039641	0.8826642715094011	PIGV
ENSG00000060656	1469.0607946014	2117.731217665867	-0.688825064940918	0.9959638445150633	-0.5276253935421606	PTPRU
ENSG00000060688	1143.4742460159334	810.8905877474	0.7529574522282374	0.9960511817526981	0.49584470090335786	SNRNP40
ENSG00000060718	2713.0275002881667	13258.8857711812	-3.1625849179714125	1	-2.2889839651524455	COL11A1
ENSG00000060749	1667.8542226008667	2590.4280181405666	-1.1287321637516479	0.998754771643094	-0.6351972983234428	QSER1
ENSG00000060762	924.4651746843333	1228.0134940458	-0.40821887761897585	0.9898779198669359	-0.40963553554100096	MPC1
ENSG00000060971	1468.3719549496	1588.2705430349333	-0.23684844654557846	0.9674908420429996	-0.11323921421230353	ACAA1
ENSG00000060982	3926.3877176735	4217.538529918067	-0.2865698655998026	0.9796343639609756	-0.10319860736185163	BCAT1
ENSG00000061273	7332.779693888633	6708.9226753894	0.26947625139425974	0.9678162355026405	0.1282790798785025	HDAC7
ENSG00000061337	214.5129484718	82.22150280086667	0.9178267892904359	0.9952563883681692	1.3834770885208334	LZTS1
ENSG00000061455	26.282769253666668	49.28357944693333	-0.45964618556524806	0.9898951059025426	-0.9069897506420533	PRDM6
ENSG00000061492	1.9998002243333335	3.4632506830666667	-0.4162919434883511	0.9902804484059459	-0.7922709338694317	WNT8A
ENSG00000061656	60.9583619117	297.83923463353335	-1.6291940448032798	1	-2.28863777396594	SPAG4
ENSG00000061676	9339.606180854767	6328.542810578433	2.2715443793330365	1	0.5614883700336517	NCKAP1
ENSG00000061794	1483.8433089014	682.2665233673	1.5456134394026502	0.99931894362014	1.1209314193599464	MRPS35
ENSG00000061918	205.12759695096665	21.06629499323333	2.0576194355962762	1	3.2835130891284945	GUCY1B3
ENSG00000061936	2559.2256039556332	3407.8976626736335	-1.0593533983724495	0.9990543365047361	-0.4131746816771121	SFSWAP
ENSG00000061938	1544.7053381522333	2429.7383413641	-1.3078371240561808	0.9990411057612153	-0.6534692966939348	TNK2
ENSG00000061987	2420.286005378733	2632.4830751294667	-0.2570976743729907	0.9714037981233826	-0.12124671489053998	MON2
ENSG00000062038	5.410562904833333	8667.663099125066	-8.317622620473774	0.9999999999999998	-10.645648666338628	CDH3
ENSG00000062194	2204.1524967991	2786.0818387526	-0.9665106080777571	0.9982876462526672	-0.33801359462441066	GPBP1
ENSG00000062282	72.3933758059	159.5950758318	-0.8164891203197625	0.9978665259450388	-1.1404865412635183	DGAT2
ENSG00000062370	201.80775149673332	418.15876296646667	-1.007203254683187	0.9976897189475682	-1.051069206649986	ZNF112
ENSG00000062485	2498.1365373754334	2973.796287303	-0.734016878257584	0.9966864315338502	-0.25145349185965693	CS
ENSG00000062524	11.789002210866666	11.598985088633334	0.012481196353809919	0.0634637569724642	0.02344304265625973	LTK
ENSG00000062582	171.40101711736668	32.37601352793333	1.6256952206544601	0.9999250552774405	2.4043784085821804	MRPS24
ENSG00000062598	2078.7749933114665	2008.8337852002	0.11646783848004248	0.8695774367378217	0.04937541165158139	ELMO2
ENSG00000062650	1897.8262140612	1651.7995737933666	0.37362520845511277	0.9815055846424025	0.20030924579285897	WAPL
ENSG00000062716	7356.903073200399	3654.2318504330333	1.765987425004501	0.9999999999967001	1.0095304123603457	VMP1
ENSG00000062725	1959.2763940730333	2100.9024227111668	-0.2334065358691644	0.9669912903424734	-0.10068822481447275	APPBP2
ENSG00000062822	683.8120051939333	1143.0293101734333	-0.8649655266964191	0.9977696176942176	-0.7411907419282124	POLD1
ENSG00000063046	7208.846616016934	4287.3440789763	3.0293432096889115	1	0.7496842483438821	EIF4B
ENSG00000063127	7.086515450533334	110.36679902516667	-1.6603358597478435	1	-3.961086023647148	SLC6A16
ENSG00000063169	1006.3761695494	1282.4947217036	-0.5460233937492639	0.9931138808473498	-0.3497832227343872	GLTSCR1
ENSG00000063176	956.9006505743333	784.9555180805667	0.41476101707241353	0.9858078298785535	0.2857582442889496	SPHK2
ENSG00000063177	19476.010277208534	9150.6131156599	6.2101240093774255	1	1.089757850818076	RPL18
ENSG00000063180	57.980419012300004	1737.6676432638333	-5.311243934619007	0.9999999999999999	-4.905442600314769	CA11
ENSG00000063241	1350.8289340111	656.7342509267667	1.6011812948688824	0.9994469981624778	1.0404633827492351	ISOC2
ENSG00000063244	6973.2788690321995	7715.7577823947995	-0.5750285813731317	0.9945578444399661	-0.14597067643931005	U2AF2
ENSG00000063245	6827.8538721663	2244.3676556683	3.6050759861041297	1	1.6051231556266798	EPN1
ENSG00000063322	1727.3637560763334	1238.3242246590667	0.8958832441376838	0.9971741670025633	0.48018282598205264	MED29
ENSG00000063438	4337.708323080366	108.91929842856666	4.756516853300012	1	5.315601546383024	AHRR
ENSG00000063587	1087.9030718991667	733.7837039279666	0.6916304896737684	0.9938569850867507	0.5681232532905856	ZNF275
ENSG00000063601	984.4679324768666	1455.9152366241	-0.98333066229406	0.9980834072295848	-0.5645102458443658	MTMR1
ENSG00000063660	12025.425877479367	8294.669829040966	1.440714119339606	0.9983200533527042	0.5358315269099581	GPC1
ENSG00000063761	229.02952978316668	941.6401670169	-1.9070723690273956	1	-2.039642238599909	ADCK1
ENSG00000063854	1238.4522989841666	1092.3610505909667	0.25027954307807454	0.9649967644834763	0.18108852273901027	HAGH
ENSG00000063978	2346.930790885	1091.2573974721668	1.8679693003966187	1	1.10478386485987	RNF4
ENSG00000064012	400.4270880844333	130.5549062991	1.3643990831082808	0.9995150162599372	1.6168828972288238	CASP8
ENSG00000064042	2381.6489616296335	10998.758160640667	-3.024589856140956	1	-2.20730795139558	LIMCH1
ENSG00000064102	868.8128443541333	590.4547812214	0.7921133817639312	0.995261370662858	0.5572188538256793	ASUN
ENSG00000064115	1330.9433135263666	2489.5655423496	-1.7288736099237751	1	-0.9034448710354607	TM7SF3
ENSG00000064195	5.520793545866667	14.541262063466666	-0.4922775773726313	0.9928972153158694	-1.3972049322963846	DLX3
ENSG00000064199	97.768892109	106.22100998483334	-0.08615765668782072	0.8152060587944112	-0.11962174246718597	SPA17
ENSG00000064201	23.7153175715	208.89433295283334	-1.6874035617423946	1	-3.1388822616186602	TSPAN32
ENSG00000064205	8883.839781604967	25.442102889133334	9.882651229676629	0.9999999999999991	8.447821644229847	WISP2
ENSG00000064225	6.3117350515	510.73769792666667	-4.345848005718556	1	-6.33840209271124	ST3GAL6
ENSG00000064270	11.558694245466667	50.929999440866666	-1.0129686055082823	0.9977333570951654	-2.1395372717235057	ATP2C2
ENSG00000064300	38.943870028633334	21.902971655266665	0.3180858947509471	0.9763784045790584	0.830269639566175	NGFR
ENSG00000064309	2951.2130976683334	711.6446497267333	3.2235331499708098	0.9999999999999998	2.0520791613721836	CDON
ENSG00000064313	1578.4906946314334	1240.8169450829332	0.5462996327492318	0.9911198739772946	0.34725546220648107	TAF2
ENSG00000064393	1308.4038448159333	2663.0529769589	-1.917776371232671	1	-1.0252732248472982	HIPK2
ENSG00000064419	1884.1815295306333	1685.3090329962	0.3258092260601008	0.9768760729964795	0.16092480577738055	TNPO3
ENSG00000064489	2.1735705642666665	4.8123161668000005	-0.6206329769004173	0.9948019376366227	-1.1466644969757658	BORCS8-MEF2B
ENSG00000064490	799.4558961457	1192.5616567305667	-0.8821861992305555	0.9978651428265818	-0.5769735056893323	RFXANK
ENSG00000064545	964.2308173288	1642.3179041045	-1.2256905633239175	0.9995482630939778	-0.7682829722952494	TMEM161A
ENSG00000064547	145.68325390836668	1566.3306664354	-3.0139080110384935	1	-3.426481854413581	LPAR2
ENSG00000064601	12114.608367993533	5224.976492165667	3.5671409270152603	1	1.2132513157237577	CTSA
ENSG00000064607	4550.529365039866	16814.216727687668	-5.152148527575273	0.9999999999999997	-1.8855752845018467	SUGP2
ENSG00000064651	1166.3582391515001	3819.4024761143332	-2.93140164462413	0.9999999999999999	-1.7113359836871718	SLC12A2
ENSG00000064652	591.0264141143333	543.6815460483333	0.15120100268812542	0.9075674600522992	0.12046074849485648	SNX24
ENSG00000064655	50.7590496256	485.7763085940333	-2.0096088037983186	1	-3.2585551685650906	EYA2
ENSG00000064666	22907.3939690146	6421.545936746733	5.119235916967176	0.9999999999999999	1.8348207798097542	CNN2
ENSG00000064687	268.79534814503336	4211.9423502186	-4.027313433837553	1	-3.969905614293148	ABCA7
ENSG00000064692	25.240143668800002	220.7229038074	-1.744183869067967	1	-3.1284443144881244	SNCAIP
ENSG00000064703	752.0006915476	675.2007244733334	0.21177812500675208	0.9485983779949747	0.15541753659948768	DDX20
ENSG00000064726	3654.550310899633	1009.8811061804666	4.582668171004201	0.9999999999999997	1.8555084410339175	BTBD1
ENSG00000064763	77.471756109	54.94592380186667	0.36610930781636336	0.9808186639622611	0.49565798476852785	FAR2
ENSG00000064787	102.48319975060001	225.83451279876667	-0.5262268461167618	0.993414934770667	-1.1398785549219257	BCAS1
ENSG00000064886	15.568482879533333	6.3589213216000005	0.4709396984728302	0.9890362265660894	1.291774399537111	CHI3L2
ENSG00000064932	6554.647497131734	2661.9066997211667	2.835077312392456	1	1.3000581902994268	SBNO2
ENSG00000064933	893.0525126155334	1137.0063402649666	-0.5503244545083643	0.9935343309878365	-0.3484233838794755	PMS1
ENSG00000064961	2279.6685562599	2894.8247577654997	-0.7331676169716517	0.9966981103001176	-0.3446519308332953	HMG20B
ENSG00000064989	41.38435315303333	3.914425678633333	1.885670397197745	1	3.4022128508258995	CALCRL
ENSG00000064995	831.5436751448666	833.9983502101667	-0.0052747693931144805	0.018295886031358122	-0.004252489644608973	TAF11
ENSG00000064999	667.2733495537667	1449.0695886673666	-1.761908219785727	1	-1.1187770892508293	ANKS1A
ENSG00000065000	7711.067068193466	8263.570257867166	-0.5689876874347228	0.9945242129751103	-0.09983471354015304	AP3D1
ENSG00000065029	1220.4895242988332	3105.3143244860667	-2.4431687932425623	1	-1.34727939531483	ZNF76
ENSG00000065054	2012.7001192186667	800.5688570090667	2.3841301663729393	1	1.3300348354407705	SLC9A3R2
ENSG00000065057	311.05695902126666	311.0006232814667	2.617272371686132e-4	0.004455115281643995	2.613111550079042e-4	NTHL1
ENSG00000065060	699.0628050557	1464.1775292657667	-1.6446493655292178	1	-1.0665965079296282	UHRF1BP1
ENSG00000065135	3736.310545176567	1380.0849150714	2.994247805120612	1	1.4368573331592744	GNAI3
ENSG00000065150	13547.240836279967	6182.392133910834	2.9979796732949118	1	1.1317619792938578	IPO5
ENSG00000065154	4908.485894180967	1828.4510603626	3.304658631711444	1	1.4246560568214097	OAT
ENSG00000065183	1063.4073988485	926.3319437863	0.31993610643912607	0.9764971893844552	0.19909323967900838	WDR3
ENSG00000065243	1766.6571576402334	2624.030998943467	-1.1635760229193286	0.999570233567213	-0.5707626696346452	PKN2
ENSG00000065268	1921.2575836624333	1188.4154735027666	1.4703172418885562	0.9995100371446839	0.6930116598867897	WDR18
ENSG00000065308	19988.954130156533	6043.143735431967	4.505974084285219	0.9999999999999996	1.7258318269226436	TRAM2
ENSG00000065320	1874.4720933468666	561.3669867308	1.7871384435903461	1	1.739468218896031	NTN1
ENSG00000065328	152.7758041884	113.81319926806667	0.26451880924407245	0.966858561041494	0.4247481940255905	MCM10
ENSG00000065357	1586.1330519537332	701.6301545259333	1.483788975665793	0.999611468064612	1.1767311377501928	DGKA
ENSG00000065361	15.5558960207	24.519181483266667	-0.3041866618987165	0.981617039217135	-0.6564493221608633	ERBB3
ENSG00000065371	3.362325004666667	4.319324070266667	-0.1456278991515873	0.9167935238059266	-0.361346379918654	ROPN1
ENSG00000065413	38.6738067811	11.104021993233333	0.9319817035098557	0.9958443572789089	1.8002744497839165	ANKRD44
ENSG00000065427	3746.9808021901335	1676.9074018114666	2.8491612935956514	0.9999999999999999	1.1599255599481149	KARS
ENSG00000065457	606.28877798456665	488.4688145495	0.3381105570445866	0.9778042242246767	0.3117386605757562	ADAT1
ENSG00000065485	2073.4422537254	697.3021299213	2.5660226674478177	1	1.5721720746340246	PDIA5
ENSG00000065491	431.5168750886	523.7741344129	-0.30423748978300347	0.9816246714104481	-0.2795278375295043	TBC1D22B
ENSG00000065518	1864.6395529934666	1416.6535940261333	0.5793864326876068	0.9922350949771865	0.39640974741198953	NDUFB4
ENSG00000065526	2788.0593015930667	3009.6645856545	-0.21163881414591215	0.9585069436151887	-0.11034146626925029	SPEN
ENSG00000065534	10031.936112970267	9472.417343996833	0.10300288838807987	0.8443611051651883	0.08279551468147534	MYLK
ENSG00000065548	2276.5537619289	1552.4476150695	1.2612568156349202	0.9989513743191235	0.5523069419408599	ZC3H15
ENSG00000065559	1038.4507934887667	1014.2479494403667	0.05296284682499017	0.6015110675117834	0.034022470590982894	MAP2K4
ENSG00000065600	232.09944597036667	362.87307075223333	-0.5119493387476912	0.993818721195544	-0.6447219177304737	TMEM206
ENSG00000065609	2.1723000248333335	1956.9759438589333	-8.677696374091113	0.9999999999999994	-9.815186933251033	SNAP91
ENSG00000065613	3520.9207308218	4276.853589546967	-0.7752790310109516	0.9966938319622963	-0.28059707289745134	SLK
ENSG00000065615	643.7793747652333	266.3904579059333	1.3334161516344	0.9997092228512015	1.2730239508065802	CYB5R4
ENSG00000065618	7.3585388923999995	4.894827814166667	0.25687113283377394	0.9660879305748944	0.5881612230541235	COL17A1
ENSG00000065621	53.9836109237	494.7615177344667	-2.1376870044272147	1	-3.1961399067432823	GSTO2
ENSG00000065665	499.2456833883333	1002.7932106086666	-1.2099635767907833	0.999258662802314	-1.0062022746709567	SEC61A2
ENSG00000065675	2.0004304549333334	974.3610237755667	-5.349152732377785	0.9999999999999999	-8.928002139542103	PRKCQ
ENSG00000065717	811.7916144571667	616.2939616512	0.4498891668560494	0.987294178823836	0.3974907816604121	TLE2
ENSG00000065802	2345.219122360533	1599.9951035542667	1.0435133045390876	0.9985197275051511	0.5516552352310506	ASB1
ENSG00000065809	441.7111433702	660.7010133858333	-0.5705535021950966	0.9945189758084961	-0.5808943287677188	FAM107B
ENSG00000065833	1176.7463912677333	348.26583815969997	2.1023242379955023	1	1.7565425595352888	ME1
ENSG00000065882	1002.0382032208666	4738.509469015166	-5.228248992413952	0.9999999999999993	-2.241495807691394	TBC1D1
ENSG00000065883	2393.6825835239333	2366.416978090633	0.04308044871186182	0.48535551827267687	0.016527546720834296	CDK13
ENSG00000065911	6649.686897655533	507.7534995743	8.9998152764	1	3.7110862294061646	MTHFD2
ENSG00000065923	1069.8753786126001	529.0227170729333	1.2846672144115727	0.9989949370964906	1.0160411777976572	SLC9A7
ENSG00000065970	1608.7697370944666	917.0525201566667	1.3399088467246862	0.9996642374176795	0.8108815828484573	FOXJ2
ENSG00000065978	10585.971201951801	4623.698416018867	5.010253158979122	1	1.1950344291657016	YBX1
ENSG00000065989	1722.2676733828666	134.31032666473334	4.148536047722812	1	3.6806672445389323	PDE4A
ENSG00000066027	1217.8133718625668	2464.0029256247667	-1.630348193602727	1	-1.0167109097568847	PPP2R5A
ENSG00000066044	3103.0281935541	1961.9475513570999	1.931147396049715	1	0.6613903304125424	ELAVL1
ENSG00000066084	1225.5730423909667	2743.8147909971335	-2.4029915847419874	1	-1.1627266327740284	DIP2B
ENSG00000066117	2044.6033455539332	2555.5383637447667	-0.5917235731406161	0.9953255802296975	-0.3218062627516021	SMARCD1
ENSG00000066135	1931.9525789411666	2199.136781158333	-0.388834554155019	0.9887804969977837	-0.18687765653634195	KDM4A
ENSG00000066136	845.9143438627	1904.7592668990667	-2.1299345830587675	1	-1.1710251836370102	NFYC
ENSG00000066185	13.2747664338	48.670784493199996	-1.0628141341341066	0.9991491810942364	-1.8743695512872849	ZMYND12
ENSG00000066230	74.57281774646667	531.704875667	-2.124038351308769	1	-2.8339039356723537	SLC9A3
ENSG00000066279	555.7445633686333	2662.6240344798	-1.9593278715349647	1	-2.2603548976469336	ASPM
ENSG00000066322	3489.8518169618665	1916.2047600475	1.959653842344956	1	0.8649140477869951	ELOVL1
ENSG00000066336	8.280090166	9.365595411133333	-0.0822231971273816	0.8039127635082455	-0.17772423767474313	SPI1
ENSG00000066379	183.91955013143334	246.1728377173667	-0.3228560473450511	0.983612723617761	-0.4205967438125068	ZNRD1
ENSG00000066382	2.4596954198	167.08144646446667	-3.536777097300358	1	-6.085928048226354	MPPED2
ENSG00000066405	19.9121810187	78.1296608779	-1.1232809785846276	0.9985278376625031	-1.9722191013613097	CLDN18
ENSG00000066422	828.9845007557334	922.600995559	-0.23442851985828142	0.9671397271027032	-0.15436172079631655	ZBTB11
ENSG00000066427	840.7581388549333	1235.8772251450666	-0.8166969820435162	0.9978688049398136	-0.5557726849909085	ATXN3
ENSG00000066455	2914.444775509967	764.4671750698	3.408387012420426	1	1.9306946037918797	GOLGA5
ENSG00000066468	348.8515301242	3654.1403275685334	-5.298613960320248	1	-3.388846971223258	FGFR2
ENSG00000066557	586.4706000189334	449.3125532628667	0.49124860557827305	0.9899174715818008	0.3843394176252815	LRRC40
ENSG00000066583	238.91111696553335	359.66007323139996	-0.5258979625249587	0.9934372804217361	-0.5901600245995618	ISOC1
ENSG00000066629	1712.9093996659333	841.5575125506666	1.268359927826266	0.9992381972303725	1.0253150707711158	EML1
ENSG00000066651	504.64934955736663	319.41617095046666	0.7372596484520091	0.9950524991100708	0.6598439407441383	TRMT11
ENSG00000066654	1382.4476053303333	1621.1657214151667	-0.4264880234256498	0.9907658055900203	-0.22980677243868428	THUMPD1
ENSG00000066697	1557.4111815378	751.1088231899333	1.7080841642629343	0.9995823353034592	1.0520560388043985	MSANTD3
ENSG00000066735	5.1104461773	1260.1600332409	-4.822787451920689	1	-7.945941990264884	KIF26A
ENSG00000066739	1640.6535944232	3074.704521401	-1.797986143467977	1	-0.9061771122044305	ATG2B
ENSG00000066777	2235.9022782767997	2456.9539009689997	-0.2741730467954016	0.9769074572174757	-0.13601365360309395	ARFGEF1
ENSG00000066827	377.71148472223337	282.2243194929333	0.416611662280169	0.9859716131061333	0.4204423396678411	ZFAT
ENSG00000066855	883.5974716478667	431.0377504192	1.3257090416450152	0.9995963025872048	1.035575064003964	MTFR1
ENSG00000066923	103.86987788666667	271.5871586874333	-1.0683338076567357	0.9992987677273429	-1.3866379315714878	STAG3
ENSG00000066926	1697.1057609074	1144.2632232666	1.0199557855758397	0.9972218054540103	0.5686575101002002	FECH
ENSG00000066933	1443.6988155997667	1242.6632666525	0.33123085815904846	0.9772608410277024	0.2163343866613731	MYO9A
ENSG00000067057	2643.6256300598334	5856.4692546900005	-1.669020125161786	1	-1.1475132675191477	PFKP
ENSG00000067064	1142.0067520974667	2916.1184936081	-1.6733601030886638	1	-1.3524781627122129	IDI1
ENSG00000067066	2798.5116238146998	1027.7715452984667	2.5761081788266513	1	1.4451401244728095	SP100
ENSG00000067082	13215.200117748835	886.1449647859333	4.036118178225999	1	3.898511732539902	KLF6
ENSG00000067113	2368.876185460333	297.5752688476	4.506204572495641	0.9999999999999996	2.9928762591627343	PLPP1
ENSG00000067141	2454.429276520533	8640.3516375881	-3.0714026329859667	1	-1.8157024305691796	NEO1
ENSG00000067167	20726.556889294	3700.3243297646	15.98444377127616	0.9999999999999989	2.485756842613535	TRAM1
ENSG00000067177	95.14818099493334	865.9066646255334	-2.98873181058808	1	-3.1859635454025854	PHKA1
ENSG00000067182	9378.0860055691	2788.5920599028	4.770411436482798	1	1.749756610429036	TNFRSF1A
ENSG00000067191	535.5060620833	774.3397831734334	-0.6789149665938807	0.9954564800239091	-0.5320638584556874	CACNB1
ENSG00000067208	935.7910143698334	701.7752372183667	0.6316648264912824	0.992541785728487	0.4151773339297293	EVI5
ENSG00000067221	983.8142046589332	579.0983578849666	0.9399009139877963	0.9967249709477483	0.7645774794867665	STOML1
ENSG00000067225	53586.929175015735	18068.0145010388	3.2935465812671936	1	1.568443167310793	PKM
ENSG00000067248	2047.0638045658334	1959.2567385801	0.12202897288883331	0.8778829259955423	0.06324961119899002	DHX29
ENSG00000067334	1707.3355659927333	1033.0550822916334	1.2651844286305927	0.9991161924228423	0.7248294583414252	DNTTIP2
ENSG00000067365	794.8033521199333	597.0889430929333	0.49370571790333184	0.9898746754525547	0.4126521041330115	METTL22
ENSG00000067369	2660.4053581734333	3552.7008187369997	-0.7180778240595629	0.9968904561996865	-0.41727011936034253	TP53BP1
ENSG00000067445	606.6023436688333	5888.4783243053	-4.223952306910855	1	-3.2790718899777116	TRO
ENSG00000067533	768.0477240181	482.6884921510333	0.847677827878899	0.996733821504354	0.6701035264836329	RRP15
ENSG00000067560	26766.098515370035	5764.5189628763	8.351873950662522	1	2.215134735831499	RHOA
ENSG00000067596	1914.5325889891333	1172.0446416892335	1.388503530884193	0.9997067240279414	0.7079646965876873	DHX8
ENSG00000067601	35.9974202005	30.9904876925	0.15371194651448158	0.9100356821321148	0.21606805916988903	PMS2P4
ENSG00000067606	16.2622677163	1273.7750276388667	-4.8289081582610685	1	-6.291438232877077	PRKCZ
ENSG00000067704	4684.764948576567	2763.133000779467	2.430906528535092	1	0.7616716579513151	IARS2
ENSG00000067715	29.501592900766667	674.5488832260334	-3.238735799749879	0.9999999999999998	-4.515058238060538	SYT1
ENSG00000067798	2216.1317248608666	5708.144883951766	-3.7781477433302184	1	-1.3649783172968217	NAV3
ENSG00000067829	1490.144446215	1279.7273648249334	0.43672573198382114	0.985868864994655	0.21961569531311023	IDH3G
ENSG00000067836	1006.2016192932333	2397.1762287043666	-2.567225523835215	1	-1.2524165563029142	ROGDI
ENSG00000067840	29.612986594966667	375.49061612540004	-2.3349969881109898	0.9999999999999998	-3.6644749489784556	PDZD4
ENSG00000067842	4.8490530163	168.8493681173	-2.6167562874675037	0.9999999999999998	-5.1218899428697435	ATP2B3
ENSG00000067900	3078.3578313381	2154.926875356	0.9126753365135989	0.9958892242570155	0.5145220275393643	ROCK1
ENSG00000067955	1844.0961811109335	718.8833286885	2.1628689762431184	0.9999999999999999	1.3590843509696549	CBFB
ENSG00000067992	16.344078970166667	99.65612769596666	-1.5126027413095737	0.9993538597887309	-2.6081904368906423	PDK3
ENSG00000068001	859.5159598151666	1003.7163021578	-0.336778653690224	0.984542587075152	-0.22375521927946912	HYAL2
ENSG00000068024	824.8322253342333	811.2020869463	0.034528554866513406	0.3641280335003072	0.024039334488405995	HDAC4
ENSG00000068028	1302.3517016446	320.9378215593333	2.461709812587073	0.9999999999999998	2.020753380618405	RASSF1
ENSG00000068078	71.3717273909	1150.3685698875333	-2.4877204975496294	0.9999999999999999	-4.010599664141783	FGFR3
ENSG00000068079	947.63703517	392.5335123889	1.213137856640087	0.9988271211206993	1.2715187537436567	IFI35
ENSG00000068097	897.8727895007333	924.9979911542	-0.06163557747842212	0.7038904772251942	-0.04293917388810491	HEATR6
ENSG00000068120	2133.9561277369667	2114.8688576402	0.03364144592115114	0.35030715359114994	0.012962310876522005	COASY
ENSG00000068137	1634.8382077704334	1319.0044595811	0.5679433990440704	0.9924414356024049	0.3096984236824208	PLEKHH3
ENSG00000068305	2452.9674611327664	2350.7585739553333	0.12243904396787741	0.878469194066853	0.06140171663177154	MEF2A
ENSG00000068308	2935.271942647367	2438.8116341887	0.7837339548428843	0.9951529728210534	0.2673158367571094	OTUD5
ENSG00000068323	6972.2014594647	3010.1295651187	3.475586090503746	1	1.2117886699661817	TFE3
ENSG00000068354	832.3876068120334	512.4214518522666	0.9245203439318741	0.9953231560031484	0.6999246118670155	TBC1D25
ENSG00000068366	2961.4695358315666	821.9845337107668	2.9054483507337805	0.9999999999999997	1.8491300916071436	ACSL4
ENSG00000068383	1275.6648658929	883.2595812015334	0.8426526996449241	0.9964458928072678	0.530339964708697	INPP5A
ENSG00000068394	893.6954409567667	496.9353747220667	1.101362311991789	0.9982623963701655	0.8467250197654157	GPKOW
ENSG00000068400	1665.8867797328332	3918.428126143633	-3.0248970578290315	1	-1.2339846818307647	GRIPAP1
ENSG00000068438	1619.7977311567333	776.0313075476666	1.8850252655451114	1	1.0616269092787542	FTSJ1
ENSG00000068489	289.52302621633334	107.43788176646667	0.8673762825597245	0.9970008556242863	1.4301753264160584	PRR11
ENSG00000068615	2.6811094096666666	305.16302584103335	-4.1516781536887954	1	-6.830606269278141	REEP1
ENSG00000068650	1258.7860972020999	1975.6710291976333	-0.9936057768722746	0.9979680115787789	-0.6503095926035716	ATP11A
ENSG00000068654	2217.5879052626333	2808.2542721681	-0.7157557239350378	0.9968825472833732	-0.34068227561291625	POLR1A
ENSG00000068697	20549.122265757935	5834.056567283	7.124261109869744	1	1.8165054921603185	LAPTM4A
ENSG00000068724	4223.502472365333	3486.6126968094	0.5669207063691198	0.9924245162584199	0.2766137813488623	TTC7A
ENSG00000068745	1867.1706156284	4248.2791776713	-2.960764883957885	1	-1.1860248145449697	IP6K2
ENSG00000068784	516.0500360516667	466.51202852303334	0.15888347130273173	0.9150511657228588	0.14559667576075705	SRBD1
ENSG00000068796	1211.1975322893	873.0244102179	0.6750236597723231	0.9924536007131154	0.4723402730351388	KIF2A
ENSG00000068831	22.823843046566665	352.9182266323333	-1.9400060517898936	1	-3.950720304571137	RASGRP2
ENSG00000068878	2818.7242716135	3006.463019098067	-0.2004788468037946	0.95254129933905	-0.09302485283595407	PSME4
ENSG00000068885	904.5936880808666	2361.0876467575	-2.729642709976365	0.9999999999999999	-1.3841097628197068	IFT80
ENSG00000068903	2182.8843484120666	2958.5256773763667	-1.0679858115958374	0.9992893147843898	-0.43864271965400986	SIRT2
ENSG00000068912	3835.829650178	1695.8281059968667	2.8742517877480633	0.9999999999999998	1.177548709853235	ERLEC1
ENSG00000068971	1337.8042215942667	983.3559071212	0.7890273406162449	0.9951892908607286	0.4440814305243561	PPP2R5B
ENSG00000068976	7.763310425766667	2644.0020005024335	-6.767526189314823	0.9999999999999998	-8.411835576385856	PYGM
ENSG00000069020	381.73173334633333	814.7922222154333	-1.1183715539738655	0.9986293421789617	-1.093873086066137	MAST4
ENSG00000069122	58.78937339216667	2.2467346752333333	2.947114893278794	0.9999999999999998	4.709653734201777	ADGRF5
ENSG00000069188	3.2379708384	1692.865396141	-5.3532885908323244	0.9999999999999999	-9.0301615576586	SDK2
ENSG00000069248	1728.0231044564332	1788.9414051733334	-0.09503908780378287	0.8386616955029804	-0.04998362713891215	NUP133
ENSG00000069275	11101.319900785633	6942.8331799125	1.9279111141574452	1	0.6771348048452565	NUCKS1
ENSG00000069329	4372.9785534813	2491.5461744019	2.5352001933888877	0.9999999999999999	0.8115749620753814	VPS35
ENSG00000069345	3002.3192916985668	2023.5194861043335	1.5819166398474143	0.9990902646465563	0.5692106714020777	DNAJA2
ENSG00000069399	1937.1651484011334	327.52538481286666	2.924575547004638	0.9999999999999999	2.564268320724121	BCL3
ENSG00000069424	386.4534875841667	1891.1928125296333	-3.3532330175533303	1	-2.2909297665426296	KCNAB2
ENSG00000069431	3285.3958933398667	144.01368846806668	3.5809296179561168	1	4.511789376021264	ABCC9
ENSG00000069482	2.9100969258666667	581.1397803473667	-3.283619666291508	1	-7.641674198178248	GAL
ENSG00000069493	73.89069705396668	314.05236631636666	-1.1594055768617866	0.9995631747969789	-2.0875404962556163	CLEC2D
ENSG00000069509	330.1188494208	382.2986179156	-0.18449211360163653	0.9417332645188212	-0.2117144673549342	FUNDC1
ENSG00000069535	3.764262991033333	770.6230928710667	-3.798891555599536	1	-7.67751418314691	MAOB
ENSG00000069667	460.6269994987	425.9085325730667	0.12897250255625858	0.8870115489189895	0.11305534383578734	RORA
ENSG00000069696	22.22900434143333	2988.279900228467	-7.510695267024098	1	-7.070728145597952	DRD4
ENSG00000069702	5707.816826290533	2832.5688986342334	1.5426811325539336	0.9994694199489321	1.010827988784879	TGFBR3
ENSG00000069849	2970.8609471256	1757.7615914915	1.149024415601207	0.9982792926670334	0.7571416722631783	ATP1B3
ENSG00000069869	1405.2087444659667	263.6875760570667	3.1222579339296868	1	2.4138829557571633	NEDD4
ENSG00000069943	354.8091114298667	342.6291473845	0.05357654821392182	0.6079223638289815	0.050395171861241574	PIGB
ENSG00000069956	2302.8112907382333	1763.6058235179	0.9281946304759249	0.9953976145992117	0.38486804502432664	MAPK6
ENSG00000069966	761.8282876497334	870.9642788789333	-0.26059689492210036	0.9724214808652	-0.19314769235904503	GNB5
ENSG00000069974	1110.3933970305666	2641.2690995755333	-2.0412128164153045	1	-1.2501604005822893	RAB27A
ENSG00000069998	1124.6239466965333	1210.9580732927	-0.17384085959310427	0.9359299491161353	-0.1067062440918197	CECR5
ENSG00000070010	1725.3898156505	1478.9214234175001	0.455201011369736	0.9877779373050164	0.22237694277567358	UFD1L
ENSG00000070018	1549.6554523650666	2322.4093122396666	-1.341339572732399	0.9997183854871129	-0.5836747770036417	LRP6
ENSG00000070019	1.9994943523333333	15.828123759166667	-2.276234913513075	1	-2.984783139508994	GUCY2C
ENSG00000070031	2.0112271635666668	9.940139907733334	-1.573928397981564	0.9999999999963524	-2.3051901179079897	SCT
ENSG00000070047	2368.6540825588	2663.092719863767	-0.43795617468740816	0.9910173299508306	-0.1690351359098981	PHRF1
ENSG00000070061	1868.9211181792666	3602.3324113479334	-2.7440597557310977	1	-0.9467256361922982	IKBKAP
ENSG00000070081	3311.9510338378	1719.9442935030334	1.6993410625138685	0.9992328884163776	0.9453195043114689	NUCB2
ENSG00000070087	4573.2634698384	3499.4808134144664	1.037669116706399	0.9986311389514304	0.3860831382950294	PFN2
ENSG00000070159	3.726186348966667	1025.7500146603666	-4.957400985284144	1	-8.10476363332495	PTPN3
ENSG00000070182	4.8384364558333335	76.0090301203	-1.5346417108435795	0.9999625162155682	-3.973558005607247	SPTB
ENSG00000070193	46.61491608123333	5.457915350866666	1.286739687154757	0.9989296136885796	3.0943697452269117	FGF10
ENSG00000070214	3809.7291207327335	1710.6677135439334	3.1026207642185284	1	1.15512887030474	SLC44A1
ENSG00000070269	770.7470474570333	1361.9787183541666	-1.2934193436804597	0.9994638860841252	-0.8213747977998733	TMEM260
ENSG00000070366	1306.5727408503333	986.3989102948999	0.6075314426601617	0.9917075420489129	0.40554433501883524	SMG6
ENSG00000070367	2730.9394333888667	1714.2589429597333	1.545127447889735	0.9993439337355309	0.6718122699674058	EXOC5
ENSG00000070371	558.9889518261333	515.6220326780333	0.13994189422625708	0.8971556085303296	0.11650585731781492	CLTCL1
ENSG00000070388	16.826266429533334	14.927020470366667	0.08117006169903503	0.7915280563661681	0.1727888704480319	FGF22
ENSG00000070404	4037.0085646936	3350.8931669530334	0.3485841546361441	0.979157015022192	0.26874095623567285	FSTL3
ENSG00000070413	3942.6880031915002	5666.2550752965335	-1.1943370980534929	0.9995038972822099	-0.5232159981947897	DGCR2
ENSG00000070423	1603.5275593248334	1090.7121186148668	0.7871990810382938	0.9951591071648644	0.5559787806145993	RNF126
ENSG00000070444	1742.0472159757667	1252.6816774127333	0.7456576903203598	0.995770260173336	0.4757638730866269	MNT
ENSG00000070476	876.8855582630666	1789.2982937256	-1.7973968967280998	1	-1.0289334440536297	ZXDC
ENSG00000070495	1546.8685316610333	660.0778198803	1.720360631652456	0.999917302931142	1.2286425612069414	JMJD6
ENSG00000070501	226.20511776796667	394.51703586496666	-0.701132782175366	0.9965424206310012	-0.8024560295316745	POLB
ENSG00000070540	2385.4427316261667	658.8607390415333	2.979898105426006	0.9999999999999999	1.8562115858716923	WIPI1
ENSG00000070601	2.0253694675333334	119.8865588673	-3.7339320432909258	1	-5.887341001049488	FRMPD1
ENSG00000070610	1996.7006918791335	5347.398172911267	-4.34242658494619	1	-1.4212190182704403	GBA2
ENSG00000070614	24703.5209429215	4900.768277268967	5.14490415018978	0.9999999999999999	2.333636842263576	NDST1
ENSG00000070669	4650.104548133467	1750.3328294698	3.838157500713269	0.9999999999999998	1.4096338730056965	ASNS
ENSG00000070718	770.9525725689	858.9096497232	-0.20890264846769052	0.9571228425516558	-0.1558642684040806	AP3M2
ENSG00000070731	28.5700874068	3677.715800642167	-3.9718396063098522	0.9999999999999999	-7.008160738019082	ST6GALNAC2
ENSG00000070756	47862.7919440063	16808.7949275039	7.212810513726502	1	1.5096882577849529	PABPC1
ENSG00000070759	99.9761390866	89.85799133623333	0.10756263161923188	0.8530536132690006	0.1539370010306634	TESK2
ENSG00000070761	892.5124852425666	917.7315591118667	-0.06130275464469219	0.7009782131287374	-0.04019986915875675	CFAP20
ENSG00000070770	2436.3686538266334	2115.1179002356	0.5108274546431207	0.9886876489387317	0.20399436418646955	CSNK2A2
ENSG00000070778	3047.0475840801	1904.8273720750667	1.4484521874288054	0.9984582737886287	0.6777517728071498	PTPN21
ENSG00000070785	956.7062818426999	352.4217628983333	1.7015422854762656	0.9993204706115596	1.440773054316919	EIF2B3
ENSG00000070808	8.935969919966666	721.4910887695	-2.9433153649231136	0.9999999999999999	-6.335213436220438	CAMK2A
ENSG00000070814	1693.6517958821998	1967.8638831634	-0.41604994114769633	0.9902693375257491	-0.21649313697500236	TCOF1
ENSG00000070831	5424.5861756776	2239.6501753236666	3.407134051617498	1	1.276239676659871	CDC42
ENSG00000070882	2817.1680515416997	820.8062138254667	2.7713903639794806	0.9999999999999998	1.779132068996013	OSBPL3
ENSG00000070915	1.9859972955666667	6.0334878964	-0.8264817201132986	0.9978649237867878	-1.6031285919572902	SLC12A3
ENSG00000070950	449.5208213349667	284.50520539033334	0.600684244765191	0.9915347325586215	0.6599328926717611	RAD18
ENSG00000070961	5474.948074944266	1893.1509131933	2.3647411429227017	1	1.5320558615179967	ATP2B1
ENSG00000070985	2.2007234694333335	4.638817837333333	-0.6309083407425182	0.9951850042397277	-1.0757793181680482	TRPM5
ENSG00000071051	1278.8003715445	1576.4781775947001	-0.43025813955281556	0.9909577351223133	-0.3019141312539322	NCK2
ENSG00000071054	15079.1468190862	6967.3696873769	5.9239365386700875	0.9999999999999993	1.1138687833900542	MAP4K4
ENSG00000071073	2.008101738166667	590.4655495993667	-6.579949766444858	1	-8.199876714945905	MGAT4A
ENSG00000071082	17897.0503628915	8519.967002721567	3.8439658142412707	0.9999999999999999	1.0708020864471888	RPL31
ENSG00000071127	19622.34983376663	10053.250656503067	2.87210858274988	0.9999999999999998	0.9648357554836158	WDR1
ENSG00000071189	1728.9123998896666	1657.8936865406665	0.10756587144070529	0.8530595946769187	0.06051327662588193	SNX13
ENSG00000071205	1093.4259633317	287.2413584912333	2.4797989777809923	0.9999999999999998	1.9285201418637097	ARHGAP10
ENSG00000071242	8927.558470992833	1398.5997507253335	6.616430264411612	1	2.674282524598397	RPS6KA2
ENSG00000071243	420.937870975	443.77444831536667	-0.08254905854484333	0.805081231412083	-0.07621929027190862	ING3
ENSG00000071246	288.7452816518	1647.6630308919666	-3.4322357815577136	1	-2.5125519453264813	VASH1
ENSG00000071282	17124.443742870266	669.2414452443	8.542924935425916	1	4.677386522870707	LMCD1
ENSG00000071462	2233.3631090269	2622.6758313249666	-0.678317688794081	0.9954249846429988	-0.23182166893802833	WBSCR22
ENSG00000071537	9506.556728056934	2489.092992751833	6.371645256868107	1	1.9333027614421792	SEL1L
ENSG00000071539	329.36035210616666	139.82603422276668	0.8237913265219006	0.9953841068294271	1.2360338948493155	TRIP13
ENSG00000071553	6409.8116525022	6956.239909411367	-0.32001611300188365	0.9834177040574666	-0.1180257247528763	ATP6AP1
ENSG00000071564	3556.651042562133	3280.9603666593002	0.23985007639323053	0.9618929608944116	0.11640126619408828	TCF3
ENSG00000071575	1759.1099235443332	3986.3037113486334	-1.2102601944922038	0.9992566477933525	-1.180205994455693	TRIB2
ENSG00000071626	4278.898415738333	4983.873079701333	-0.7806097940986874	0.9963700214343246	-0.22002790016786355	DAZAP1
ENSG00000071655	3227.7446331444335	2120.1924620561335	1.5651339508088942	0.999066638762589	0.6063312101425777	MBD3
ENSG00000071794	1157.6025643556	2457.053087790867	-2.499772588578019	0.9999999999999999	-1.0857890064312459	HLTF
ENSG00000071859	3911.305704236167	4131.282255307333	-0.1444220788703221	0.9157706245919885	-0.07893933035650581	FAM50A
ENSG00000071889	1678.3133219333333	1519.0053060213002	0.2706534462027137	0.9682061954207961	0.14388516630087655	FAM3A
ENSG00000071894	4505.2745387455	6353.1535372394665	-0.9766253923076413	0.9980957594381261	-0.4958578628109792	CPSF1
ENSG00000071967	39155.50730300923	8195.6592794286	4.310252102484641	0.9999999999999999	2.256283326706493	CYBRD1
ENSG00000071991	2.0766453802666667	224.24325991786665	-3.601258292984135	0.9999999999999999	-6.754665938035708	CDH19
ENSG00000071994	1666.6621112196667	1197.1322163686334	0.9809409067105335	0.9978808365687852	0.4773791524369499	PDCD2
ENSG00000072041	132.9855290004	1408.020924057	-4.275737431259296	0.9999999999999999	-3.4043276028958576	SLC6A15
ENSG00000072042	1936.4996452783666	4387.347936531667	-1.5256941054171926	0.9997855770718181	-1.1798978860367781	RDH11
ENSG00000072062	4224.036858768966	1886.0466037192666	2.523332588035287	1	1.1632570985765534	PRKACA
ENSG00000072071	555.4070326322667	2923.5179704797665	-4.441816907497855	0.9999999999999997	-2.3960881094331627	ADGRL1
ENSG00000072110	30738.0984049277	10585.949977384633	5.922494869919361	0.9999999999999994	1.5378771744545097	ACTN1
ENSG00000072121	1424.0411972703666	2104.497303291633	-0.8567341677759216	0.9977222619572886	-0.5634847771759987	ZFYVE26
ENSG00000072133	74.92690145323334	619.2795161682334	-2.652214410194354	0.9999999999999999	-3.047035030771234	RPS6KA6
ENSG00000072134	1297.1353734078	920.9879954225333	0.7458964654436857	0.9957911754542105	0.4940747951440279	EPN2
ENSG00000072135	1160.7710689891667	885.5362399172001	0.6547949103472702	0.9923680492491143	0.3904602127649845	PTPN18
ENSG00000072163	3135.2026924777333	1581.8872042788	1.4157130232049269	0.9996681952646823	0.9869119842355106	LIMS2
ENSG00000072195	5968.2061708786005	11747.520712924099	-1.0306301212417404	0.9984421783947489	-0.976987032191215	SPEG
ENSG00000072201	432.4460145168666	238.9045695941	0.696981474589821	0.9945687413149357	0.8560855926482037	LNX1
ENSG00000072210	2687.771557755	3120.7348396266	-0.43051549600928035	0.9909708375585325	-0.2154752564890336	ALDH3A2
ENSG00000072274	8842.5829606363	2544.3593645880333	3.795386352399798	0.9999999999999999	1.7971653984287599	TFRC
ENSG00000072310	3057.7011657204666	8795.1401852634	-3.149738007133669	0.9999999999999999	-1.5242591563441574	SREBF1
ENSG00000072364	6004.177774644167	5230.262069063033	0.4252427720739432	0.9860060568013106	0.1990834572251787	AFF4
ENSG00000072401	1224.2885117329333	496.48370327793333	1.7050900751612579	0.99946219102161	1.3021253105690347	UBE2D1
ENSG00000072415	1299.2670775791667	2035.3226686471332	-1.104080521092225	0.9992450015675014	-0.6475595074799494	MPP5
ENSG00000072422	2557.0904633840664	1687.1207813452334	0.9444250450346297	0.9971268581158297	0.5999399402031615	RHOBTB1
ENSG00000072501	2819.5550483433667	3066.771258496033	-0.2902377051138291	0.9800413084233359	-0.12125305413972191	SMC1A
ENSG00000072506	1489.5371472236334	843.4692442805333	1.2620362792798976	0.9989839718500368	0.8204567339937942	HSD17B10
ENSG00000072518	1496.8335314576666	1963.9127516248	-0.7017943045043662	0.9965724890726321	-0.39181705548704454	MARK2
ENSG00000072571	146.25373250336668	104.22997798566666	0.2726793117317909	0.9688785939369706	0.4887031674299985	HMMR
ENSG00000072609	1754.7344975538333	1966.4523987451	-0.3001745129118205	0.9811294956422633	-0.16434250572472833	CHFR
ENSG00000072657	289.6317976475	99.732971277	0.9757448975955152	0.9978627673172751	1.5380775623264147	TRHDE
ENSG00000072682	4893.382221499766	1312.6080224164666	4.666673931628333	0.9999999999999994	1.8983958201844096	P4HA2
ENSG00000072736	560.880041714	328.5249590550667	0.8516200298677064	0.996835449924319	0.7716892665450242	NFATC3
ENSG00000072756	678.6863153502334	604.4401797955667	0.1991984232389286	0.9404095441685445	0.16714535775405864	TRNT1
ENSG00000072778	11266.013594695134	34590.80899690847	-6.053171085054487	0.9999999999999997	-1.6184116377268407	ACADVL
ENSG00000072786	2020.1487004120333	507.90464212246667	2.440541387634231	0.9999999999999998	1.9918319267128102	STK10
ENSG00000072803	2893.2263071365333	1671.4324262736334	2.1360115743781907	0.9999999999999999	0.7915941448285484	FBXW11
ENSG00000072818	160.8661972197	138.17938913406667	0.17050439695420994	0.9246005924610405	0.21931876561472533	ACAP1
ENSG00000072832	692.4634336946333	1431.9642117675999	-1.4801715132622613	0.9996922524619896	-1.0481856414689055	CRMP1
ENSG00000072840	4594.0219351256	1662.0316782104667	2.775253897038555	0.9999999999999998	1.4668098651442758	EVC
ENSG00000072849	1502.3626797032334	1161.2056927385333	0.7299866161504485	0.9946137140857845	0.37160958064361554	DERL2
ENSG00000072858	2.1980010491333335	6.899820836866667	-0.8769221036419523	0.9978335403491603	-1.650366825955294	SIDT1
ENSG00000072864	834.4171272627	360.84328863366665	1.486097580174194	0.9996340209627057	1.2093963487888244	NDE1
ENSG00000072952	2734.7024279755	90.01953437526666	3.7496089314456693	1	4.925001944485821	MRVI1
ENSG00000072954	34.5675723703	1516.9976362222667	-3.762914997440587	1	-5.4556557385518065	TMEM38A
ENSG00000072958	3032.3141010045333	1888.6564175241333	1.7481142643021421	0.9999999807254198	0.6830589302544917	AP1M1
ENSG00000073008	4677.895794640566	1060.0614536260666	3.5538139903393384	1	2.141711821622482	PVR
ENSG00000073050	702.7499212394666	859.8781131913	-0.4437104579279122	0.9908745201802761	-0.29112078690250603	XRCC1
ENSG00000073060	444.5176417302	6642.6751990404	-5.3085005427967955	1	-3.9014517919130287	SCARB1
ENSG00000073067	2.2032310184333337	1347.3262486393335	-7.7008969587537806	0.9999999999999981	-9.256262743632037	CYP2W1
ENSG00000073111	751.8497967948666	899.5162798235	-0.2934801789475147	0.9803996894777885	-0.2587049205549606	MCM2
ENSG00000073146	104.1452259533	201.94989211956667	-0.4697857341195545	0.9904618973917901	-0.9554006680176922	MOV10L1
ENSG00000073150	87.03595745293333	224.72147612533334	-1.130874918033536	0.9988503394508362	-1.3684545516219508	PANX2
ENSG00000073169	1095.1775479753335	1555.5953379464333	-0.8643824239882875	0.9977666747999685	-0.5063020405975546	SELENOO
ENSG00000073282	7.928614137266667	6.3519367531999995	0.16266392572302196	0.9185786552704653	0.3198721681020183	TP63
ENSG00000073331	683.0278467325667	1282.976739026	-1.2518085426368066	0.9996874406810724	-0.9094787110792262	ALPK1
ENSG00000073350	5.386942706866667	2182.7171070996	-6.47531981648427	1	-8.662442723999291	LLGL2
ENSG00000073417	1225.3771505442	808.5355439171667	0.786320730209378	0.995157548571825	0.5998427526039811	PDE8A
ENSG00000073464	137.68090532743332	1178.9471626046666	-2.7397629805551875	1	-3.0980986677207256	CLCN4
ENSG00000073536	582.9432285104	410.426915619	0.5658351393730521	0.9923951564548122	0.5062300441793486	NLE1
ENSG00000073578	2645.3667132527667	2102.2193625645	0.7684161358733601	0.9955358075100669	0.3315545097969439	SDHA
ENSG00000073584	1923.704910202	1478.2783770479	0.7468256112056635	0.9958726468846748	0.37996954020360724	SMARCE1
ENSG00000073598	6.065344394266666	2.5303255537666667	0.7928185615203016	0.9952778980369928	1.2612665496582962	FNDC8
ENSG00000073605	356.46754040950003	811.1854110627	-1.182869391900216	0.999612214663462	-1.1862609938866868	GSDMB
ENSG00000073614	2020.2760742313667	2128.3334032938333	-0.1242181399582549	0.8939273166476767	-0.07517171340031258	KDM5A
ENSG00000073670	26.74525259423333	682.3331906380333	-3.574337317292805	1	-4.673121660494972	ADAM11
ENSG00000073711	1171.4714473053	783.9906595364	0.7164213533353302	0.9947776057190155	0.5794134200158705	PPP2R3A
ENSG00000073712	9704.368035922233	2572.2862569067333	5.2505612216084145	0.9999999999999997	1.9155830634382842	FERMT2
ENSG00000073756	2493.8034514773667	7.6693852754666665	3.8826195623998485	0.9999999999999999	8.345021102674556	PTGS2
ENSG00000073792	2827.8337882153664	2652.914514804	0.1682124217019588	0.9234200666618083	0.09211913707885577	IGF2BP2
ENSG00000073803	558.1207502651	624.7121001018334	-0.18785203441034665	0.9441271706496263	-0.16261418878748818	MAP3K13
ENSG00000073849	14.509995962633333	1451.4799207178	-4.8524471377163945	1	-6.644333686143432	ST6GAL1
ENSG00000073905	6.9706914533	4.136440157733333	0.3123772704068509	0.9756726671427068	0.7529120597085157	VDAC1P1
ENSG00000073910	831.0828561025667	941.7620645547668	-0.236886240502248	0.967496321632073	-0.18037029420735073	FRY
ENSG00000073921	8746.835092130166	3893.7358796141666	3.5734392031628763	1	1.1676060680285398	PICALM
ENSG00000073969	1579.7738874606666	654.0383431947	1.9084013111726434	1	1.2722709589451506	NSF
ENSG00000074047	1105.1662932106667	887.1264154777333	0.4233671099934003	0.9860174485335267	0.3170518584846739	GLI2
ENSG00000074054	2415.4350110392	2578.9208369768667	-0.2449903267911147	0.9687467018745063	-0.09448445199982083	CLASP1
ENSG00000074071	1733.7652021575666	772.8352520850667	2.0587810930370876	1	1.1656757247365424	MRPS34
ENSG00000074181	4749.825753500167	2181.2851992790665	1.317120106153952	0.999231562149559	1.1226961772068345	NOTCH3
ENSG00000074201	2081.7464551234334	1511.7720979304668	1.01973694285969	0.9972019620506671	0.46155369992900386	CLNS1A
ENSG00000074219	1381.040718248	1786.0179666398667	-0.5885543636041781	0.9951171053459036	-0.37099073720692666	TEAD2
ENSG00000074266	584.8308420755334	561.3671454211	0.07475706639583107	0.7644760082331614	0.059074765200976403	EED
ENSG00000074276	8.418932547533334	18.134479019	-0.3284753858521908	0.9838806289906491	-1.1070260711192863	CDHR2
ENSG00000074319	2099.1124895170665	1006.7909190601666	1.8205559728954401	1	1.060015372397227	TSG101
ENSG00000074356	2133.2954017032666	3329.056542091567	-1.2671962918252957	0.999469891291922	-0.642029621629405	NCBP3
ENSG00000074370	126.2489033073	77.95838457416667	0.41835760002171646	0.9860477333659715	0.6954947545810499	ATP2A3
ENSG00000074410	837.0687560070334	82.99853109923333	1.8631589396589847	1	3.3341884200919685	CA12
ENSG00000074416	3223.3621805868665	825.1483384241667	2.11911634970832	0.9999999999999999	1.9658408966273935	MGLL
ENSG00000074527	2136.3955492832	2712.694067589067	-0.6522181613048343	0.9950542516855034	-0.34454756862289465	NTN4
ENSG00000074582	752.2313793359667	1579.0255372413667	-1.5403688154852115	0.999984149893096	-1.069786109006916	BCS1L
ENSG00000074590	2607.228451189467	603.1332730846334	2.732115035414009	1	2.111968268840618	NUAK1
ENSG00000074603	1893.3969838086334	1382.4035355242333	0.8140304359130546	0.9952668405005156	0.45379811667698056	DPP8
ENSG00000074621	518.7289179037333	602.1551976781	-0.21120262330353712	0.9582864684946931	-0.2151545720509762	SLC24A1
ENSG00000074657	3207.6901474963997	4252.5309630857	-0.8115363687275724	0.9977092498421518	-0.40678695148391375	ZNF532
ENSG00000074660	54.211929742533336	907.3092853297	-2.6989332463297893	0.9999999999999998	-4.064912155733137	SCARF1
ENSG00000074695	7799.8580776367	3033.8861653796666	2.677402553724603	1	1.3622809184922346	LMAN1
ENSG00000074696	4007.4042498185668	3683.2635809273665	0.3327497306856393	0.9773731204120978	0.12168340725268227	HACD3
ENSG00000074706	3.7059820557666665	46.7951105921	-1.439885044085008	0.9991879031769896	-3.658429996034911	IPCEF1
ENSG00000074755	2249.5322411904667	5935.871728564267	-5.395726225796424	1	-1.3998348719806084	ZZEF1
ENSG00000074800	47048.74821488907	19370.82716086507	2.4315459486126336	1	1.2802707786208458	ENO1
ENSG00000074803	18.485594149999997	80.13862078743334	-1.2407068160677803	0.9997320137515573	-2.116096266432082	SLC12A1
ENSG00000074842	6621.970436459967	1067.1544763857332	6.481357358572419	1	2.633491540697269	MYDGF
ENSG00000074855	816.8026382535667	3082.5752494676	-2.775367497975293	0.9999999999999997	-1.9160766818177035	ANO8
ENSG00000074935	1119.0836929523	823.4099162662667	0.5825364570485396	0.9919855740877455	0.4426352070860464	TUBE1
ENSG00000074964	2021.8798112516001	2604.9065949915334	-0.6328730743899	0.995297394479292	-0.36553440209517746	ARHGEF10L
ENSG00000075073	23.834482345933335	6.381328418233333	0.8105206581151484	0.995306779009878	1.9011216022221213	TACR2
ENSG00000075089	621.4195135184666	531.0949787909334	0.2758248462643036	0.9699259053601949	0.22659765537885973	ACTR6
ENSG00000075131	183.30685894976668	134.07905142799999	0.4086521321442296	0.9852700476664946	0.4511769219241526	TIPIN
ENSG00000075142	2001.7964574750333	1131.2065907772	1.5208426395878287	0.9998784334952447	0.8234328576050018	SRI
ENSG00000075151	6585.097514190334	7282.476241399533	-0.41436279867715853	0.9901918770410126	-0.14522428515463548	EIF4G3
ENSG00000075188	467.62736299706665	302.5542331675667	0.6885138121945538	0.9934453833394856	0.6281655807814339	NUP37
ENSG00000075213	1681.4962913727668	638.400216452	1.1867683903321065	0.9991586252295107	1.3972125511051368	SEMA3A
ENSG00000075218	276.0333756673	241.1603399686	0.12823794510999023	0.8863281418888922	0.194850047987579	GTSE1
ENSG00000075223	19971.101551214833	4751.043387488967	4.15722390793255	1	2.0715976231757303	SEMA3C
ENSG00000075234	825.4599483724334	868.1999667776666	-0.10997047341755425	0.8713839621141832	-0.07282915065498424	TTC38
ENSG00000075239	1763.212392144	1218.8641925641	0.7673754515517497	0.9955855964566055	0.532668880600949	ACAT1
ENSG00000075240	1165.9129458831999	4910.617791063467	-5.029531702612157	1	-2.074444465161706	GRAMD4
ENSG00000075275	90.13203146533334	4748.2670480471	-5.314024713921485	0.9999999999999999	-5.719217358244407	CELSR1
ENSG00000075290	2.0374664567666665	8.534065478633334	-1.4217751212297325	0.9996459698193342	-2.06645687167973	WNT8B
ENSG00000075292	3116.4177731432	6269.894635377166	-2.877346091025297	0.9999999999999997	-1.0085525512991207	ZNF638
ENSG00000075303	453.53576617506667	556.8779690177333	-0.3373888058696718	0.984614671883415	-0.2961448911758181	SLC25A40
ENSG00000075336	731.0168062937333	817.696029198	-0.22392815660591953	0.9643139978751366	-0.1616600599775945	TIMM21
ENSG00000075340	571.5776059352667	155.9405656156	1.2333310279723708	0.998568760747554	1.8739531211366243	ADD2
ENSG00000075391	2240.8671804061332	3676.578804391567	-1.219349717850092	0.9993902875342248	-0.7143067675579717	RASAL2
ENSG00000075399	1246.7887575872	1419.3691103366	-0.3606003121600583	0.9871325371717308	-0.1870327632741962	VPS9D1
ENSG00000075407	1144.5261528433	37.1277733883	4.583815142698862	0.9999999999999997	4.946107822089272	ZNF37A
ENSG00000075413	3950.9694808611666	3611.0003219402333	0.4006130418696895	0.9847837791339936	0.12980815339576174	MARK3
ENSG00000075415	17785.659254201535	7276.3368306508	8.611869814064075	0.9999999999999993	1.2894302174244427	SLC25A3
ENSG00000075420	10470.189467079266	1801.8409229828333	7.239002970385993	0.9999999999999999	2.5387439969514376	FNDC3B
ENSG00000075426	10408.107845565066	2874.9833644133	5.765959394663639	0.9999999999999998	1.8560823027094036	FOSL2
ENSG00000075461	2.0041628833000003	152.70499074946667	-4.529964054540855	0.9999999999999994	-6.2516036385534415	CACNG4
ENSG00000075539	895.0197816447	1734.5948341856	-1.6974817276149676	1	-0.9546072439957779	FRYL
ENSG00000075568	3058.555252057267	1661.0989931707334	1.5921692683580024	0.999305373011648	0.8807122849937226	TMEM131
ENSG00000075618	10157.083623025967	3772.1925139786	2.688993059524604	0.9999999999999999	1.4290110133004377	FSCN1
ENSG00000075624	159681.07435496192	59423.37657478197	9.521277076394743	1	1.426090842549174	ACTB
ENSG00000075643	2046.1836288705001	57.764438275766665	5.229234837452415	0.9999999999999996	5.1466102166016	MOCOS
ENSG00000075651	482.1877110527	702.2899275693667	-0.5025742724373443	0.9935023844126797	-0.5424718606514178	PLD1
ENSG00000075702	251.73543212706667	220.8167891982	0.12572964858939326	0.8831835846303571	0.18905842456751454	WDR62
ENSG00000075711	2702.956053361633	4384.977361426033	-2.267262771458891	1	-0.6980313387337431	DLG1
ENSG00000075785	12107.274005899068	5262.253548700267	4.775096311608868	1	1.2021214058868905	RAB7A
ENSG00000075790	2807.3865495935333	858.9170402521333	3.029228365277997	1	1.7086370240721136	BCAP29
ENSG00000075826	497.1552046144667	2782.0182421548	-3.1560423923192973	1	-2.484363664303728	SEC31B
ENSG00000075856	2280.5607866263667	2239.9219967568	0.06915022785200062	0.7335158449101318	0.025940132038508	SART3
ENSG00000075886	7.395778140333333	20.881983058833335	-0.7582016990057305	0.9970832534083374	-1.4974848717180762	TUBA3D
ENSG00000075914	1039.1065123469666	721.4355775057667	0.7278077752266755	0.9944833427738217	0.5264010672002467	EXOSC7
ENSG00000075945	1500.0422059510665	1460.5398451819	0.07260308081505551	0.7525592251573563	0.03850137663487926	KIFAP3
ENSG00000075975	1592.1840081919333	1001.0761620469334	1.3162586823364726	0.9991989590293039	0.6694553384803448	MKRN2
ENSG00000076003	1408.6450581664667	976.5213213536	0.75395458841313	0.996069962877134	0.5285846865442707	MCM6
ENSG00000076043	4283.975375257267	702.1927935066334	5.4507672863712	1	2.6090110920919023	REXO2
ENSG00000076053	805.4081234768333	259.19215037436663	1.9507249596423013	1	1.635697996700081	RBM7
ENSG00000076067	1797.9539694738	2455.7112476742	-0.792609210794166	0.9963231725869787	-0.44978484684053366	RBMS2
ENSG00000076108	3325.9305958624	7885.754256327967	-3.3337596988136604	1	-1.2454906890780681	BAZ2A
ENSG00000076201	3569.5880628488	3802.7459928427666	-0.18398007354150103	0.9413679185340916	-0.09128398218333926	PTPN23
ENSG00000076242	1464.6504571488667	1041.0607455151335	0.850907625513271	0.9968178435617813	0.49250215077134796	MLH1
ENSG00000076248	1455.0655308866333	552.2974104897	1.9685214415415355	1	1.3975668600663411	UNG
ENSG00000076258	115.0485177639	214.99074661293332	-0.5670677154800624	0.9945306285719181	-0.9020321696994531	FMO4
ENSG00000076321	1297.5899605956668	618.0777423905666	1.4384004126585617	0.9982833194396084	1.0699743444609102	KLHL20
ENSG00000076344	370.7422950262667	4205.6211302265	-5.012255183726464	0.9999999999999999	-3.503830273338493	RGS11
ENSG00000076351	62.39491711323333	747.2489277501667	-3.8490023719961077	1	-3.582088509240526	SLC46A1
ENSG00000076356	474.13562276803333	86.85669775	1.9013908071295675	1	2.448590781358477	PLXNA2
ENSG00000076382	309.8141402019	433.60034024870004	-0.4193448350063861	0.9904206138742375	-0.48496289722655345	SPAG5
ENSG00000076513	7114.331152613733	1481.5302997722667	3.187806588812457	1	2.2636399973350385	ANKRD13A
ENSG00000076554	3.8846905845	651.7439636454333	-3.394552113391348	1	-7.390361812984887	TPD52
ENSG00000076555	307.9780970607333	3417.0180268397667	-4.795494625668285	0.9999999999999999	-3.471838201498776	ACACB
ENSG00000076604	1350.8558987257666	2544.416013005167	-1.5820296079942426	0.9999999999993343	-0.9134607863628494	TRAF4
ENSG00000076641	225.39074884386667	1402.4248918107667	-3.2601185084779427	0.9999999999999999	-2.6374233015420847	PAG1
ENSG00000076650	427.02006952569997	464.5552085429667	-0.13255845045035597	0.9037595303565644	-0.12154618247046689	GPATCH1
ENSG00000076685	2188.3809206783335	3501.462463480333	-1.4883004346273696	0.9997084051560554	-0.6780937387205557	NT5C2
ENSG00000076706	922.6283011451001	4431.639666705933	-2.8475771084589843	1	-2.2640191295873633	MCAM
ENSG00000076716	2099.1765867003332	385.22872650236667	3.319121620369982	1	2.4460363399069283	GPC4
ENSG00000076770	162.2802621344	326.30348451283334	-0.8176879299009057	0.9978796790720178	-1.0077268556179872	MBNL3
ENSG00000076826	2.4897239163666667	2340.0670551127	-6.387504923789629	0.9999999999999999	-9.876348384009715	CAMSAP3
ENSG00000076864	44.00671246053333	506.0986628502	-2.9259814743449932	0.9999999999999999	-3.523623158898394	RAP1GAP
ENSG00000076924	1664.1788384982667	2154.2427275952	-0.830052521273753	0.9977784144536818	-0.37237033468102104	XAB2
ENSG00000076928	3445.7747488612335	8868.348397229167	-2.7913005556083865	0.9999999999999998	-1.3638370529530706	ARHGEF1
ENSG00000076944	15.5057544723	1804.7254571891333	-7.353628305628077	0.999999999999999	-6.862831848744272	STXBP2
ENSG00000076984	1803.5067312084666	2111.8106382657	-0.5434311410536828	0.9928608861995227	-0.2276756692961951	MAP2K7
ENSG00000077009	1.9921141222	853.1069484389333	-4.798498734125015	0.9999999999999999	-8.742282506484203	NMRK2
ENSG00000077044	630.0132177164	1533.3399389352	-1.9157451735438746	1	-1.2832235736929156	DGKD
ENSG00000077063	12.6259950097	1900.3915659615	-5.69822815291077	0.9999999999999997	-7.2337558128906	CTTNBP2
ENSG00000077092	9.007347680266665	730.5724164827667	-4.064185596119987	1	-6.341781124052611	RARB
ENSG00000077097	4612.7479607299665	7117.8295162438335	-1.474000617692961	0.9995782203399649	-0.6258109122359681	TOP2B
ENSG00000077147	10911.8239320057	6483.518694065399	3.989879959506288	1	0.7510433699738258	TM9SF3
ENSG00000077150	1650.0487436819667	1130.6800679929333	0.8367308973219809	0.9960972198147916	0.5453178746494143	NFKB2
ENSG00000077152	169.35671396963335	145.44637439596667	0.14421642736967963	0.90097999081247	0.21957784789079768	UBE2T
ENSG00000077157	553.1455050298666	2269.5177689581	-1.643871931734334	1	-2.0366548470547654	PPP1R12B
ENSG00000077232	5937.4129529447	4693.009771318233	1.2056894970435836	0.998731544814818	0.3393209932580401	DNAJC10
ENSG00000077235	4032.3478956133335	6405.201488925267	-1.584029148622679	0.9999999999999976	-0.6676238398126634	GTF3C1
ENSG00000077238	2060.9409776458	340.2185688477	3.356497204162778	1	2.5987693994164065	IL4R
ENSG00000077254	2451.9652140349	4439.970174184234	-2.478813867371514	0.9999999999999999	-0.8566114735034679	USP33
ENSG00000077264	17.271131170466667	146.5207898573	-1.689492903728621	1	-3.084670903195805	PAK3
ENSG00000077312	1101.9557761565334	1242.6956705026332	-0.3073224633579966	0.9820876265792918	-0.17340670474416056	SNRPA
ENSG00000077348	306.0343585664	195.94415458556665	0.5942054470459003	0.9915001642152049	0.6432510987608826	EXOSC5
ENSG00000077380	2380.6333618675	1137.4053130462332	2.2474494414244397	0.9999999999999999	1.0655990016651522	DYNC1I2
ENSG00000077420	2170.4453288824334	7.618624351166667	5.97146968778482	0.9999999999999999	8.15424484528522	APBB1IP
ENSG00000077454	412.1606991844	983.6039192575333	-1.125307392055391	0.9986028745114219	-1.2548705375549232	LRCH4
ENSG00000077458	597.1697041029	1174.7360113031666	-1.25013754044817	0.9996984365857701	-0.97612370735046	FAM76B
ENSG00000077463	642.7769384347333	821.2494128559	-0.4731028548468143	0.9907852938342644	-0.3535022650980429	SIRT6
ENSG00000077498	2.952530122233333	14986.075410887	-7.0019078854652275	1	-12.309383217558796	TYR
ENSG00000077514	748.4555223137667	538.9115928445667	0.6180789466874912	0.9917875560301532	0.473867963572568	POLD3
ENSG00000077522	2.8756527939666667	49.01476537333333	-1.9839307596341778	1	-4.091255016475728	ACTN2
ENSG00000077549	10580.453168010734	3279.3236626619	4.858652935741843	1	1.6899312154107333	CAPZB
ENSG00000077585	711.9270839877667	1074.5916462100333	-0.8878114738334373	0.9979632487578727	-0.5939871356523949	GPR137B
ENSG00000077616	52.023428908266666	934.8111182493334	-3.0812348438601767	1	-4.167441496249779	NAALAD2
ENSG00000077684	2558.1998074332	1465.8265778379334	1.1812515223182682	0.9990766822904569	0.8034145217848824	JADE1
ENSG00000077713	1596.7340345842001	269.9002039677	3.3198408142268736	1	2.5646260531874963	SLC25A43
ENSG00000077721	3109.401459398067	1643.4063365202	2.2930977944230633	1	0.9199476626636618	UBE2A
ENSG00000077782	11893.884274261267	10094.521336243433	0.4371340250688448	0.9858633554240318	0.23664744135660798	FGFR1
ENSG00000077935	2.2089408084	7.128519092933334	-1.1212926590314314	0.9985690670476389	-1.6902476363407504	SMC1B
ENSG00000077942	41020.860290241835	2793.127053609167	4.830403877480379	1	3.8764046429066843	FBLN1
ENSG00000077943	819.8157896016334	2.122007519333333	5.070386158378598	1	8.593726197781264	ITGA8
ENSG00000077984	2.0987185731999998	4.109624827366667	-0.6356832551441307	0.9953646898723788	-0.9694979725345921	CST7
ENSG00000078018	176.69021919736667	171.3315933238	0.02789025873013179	0.2610270524146886	0.044430973723432576	MAP2
ENSG00000078043	885.7165814989334	1729.9947994323334	-1.714130303358745	1	-0.9658506680335479	PIAS2
ENSG00000078053	588.3952566274	79.6667089048	1.8613627758553368	1	2.884736733913067	AMPH
ENSG00000078061	2495.4441796416	2225.1239296577332	0.42379466324632353	0.9860148543370401	0.16541094257726566	ARAF
ENSG00000078070	822.156227587	880.6709427727333	-0.14303976693470694	0.9145967385385614	-0.09919050235570821	MCCC1
ENSG00000078081	8.8376781669	7.1048858589	0.10326324501812584	0.8448571890066772	0.3148559223010277	LAMP3
ENSG00000078098	7474.531114319367	139.70738751733333	10.331073898127483	1	5.741502864849573	FAP
ENSG00000078114	2.5725431023	498.2367684564	-4.318942280952474	1	-7.597492432765564	NEBL
ENSG00000078124	1013.7962539467667	713.7423610931667	0.6894013647368674	0.9935623768236675	0.5062924331164862	ACER3
ENSG00000078140	3114.819865907267	1762.6092422302333	2.0887334848065042	1	0.821436057717885	UBE2K
ENSG00000078142	1596.5845693076667	2305.3108175003667	-0.9770862182811988	0.9980949153163755	-0.5299723047290275	PIK3C3
ENSG00000078177	667.6593084915	824.5094866132	-0.3569511429330876	0.9868245424870233	-0.3044239773954439	N4BP2
ENSG00000078237	764.8102827457	439.1472496773	1.0139299169997202	0.997034158200874	0.800397151871641	TIGAR
ENSG00000078246	1916.6666970321	1171.5049159606667	1.4388341914630085	0.9982901941015614	0.7102364700285799	TULP3
ENSG00000078269	1795.2282565770333	1442.1411506875666	0.4781868672297285	0.9896256342317207	0.3159549126148142	SYNJ2
ENSG00000078304	3195.7516142171335	1941.0093031558001	1.6730682035318014	0.9994380402965766	0.7193482481323252	PPP2R5C
ENSG00000078319	102.15084686643333	88.04023497153334	0.15904597102519483	0.9152024760456059	0.21446626379819883	PMS2P1
ENSG00000078369	19022.419524869	7080.1184524505	4.490670533789599	0.9999999999999997	1.42585535672241	GNB1
ENSG00000078399	528.6389953261	2.524218771566667	4.710547892743623	0.9999999999999999	7.710302087113471	HOXA9
ENSG00000078401	540.7648390405	68.17585023106666	1.745374315251053	0.9999998599381185	2.9876686570641042	EDN1
ENSG00000078403	1334.5246127983667	1870.9160493251	-0.9963428242445622	0.9978830648821145	-0.4874189107204537	MLLT10
ENSG00000078487	203.48464949953333	226.4971897603	-0.11924846830386124	0.8868648554375648	-0.15457318591055544	ZCWPW1
ENSG00000078596	2.0198813455666667	662.9751219688667	-5.192858671290201	0.9999999999999998	-8.358540377393723	ITM2A
ENSG00000078618	5938.7109486756335	4859.0923257758	1.1406586669881125	0.9980478770237561	0.28946297008430644	NRDC
ENSG00000078668	2477.2145225435	1860.9715417313666	0.8827785163095011	0.9969488043552661	0.41266281527183685	VDAC3
ENSG00000078674	3800.1934176986333	5919.723747308267	-1.695288233153859	1	-0.6394570029291871	PCM1
ENSG00000078687	424.61424910873336	903.6475025766666	-1.3553878214890909	0.9998870579173323	-1.0896073260453523	TNRC6C
ENSG00000078699	1035.6218581459334	2019.0218081464334	-1.6699959423584754	1	-0.9631591731702879	CBFA2T2
ENSG00000078725	1494.6822132203333	41.21101938536667	4.438348420696279	0.9999999999999997	5.180664822897452	BRINP1
ENSG00000078747	1311.6512964467665	1228.0732125401	0.1682820482934081	0.9234558831062234	0.09498765863190428	ITCH
ENSG00000078795	4.4301543401	7.2331032395333335	-0.36251445669265403	0.9872939980657125	-0.7072577826425133	PKD2L2
ENSG00000078804	1299.9778065501666	2687.8699938536333	-2.1488823823646377	1	-1.0479763664123116	TP53INP2
ENSG00000078808	13549.770733335434	6796.7927322457	5.173404146123408	0.9999999999999999	0.9953424071954999	SDF4
ENSG00000078814	36.35142557073333	265.02136273306667	-1.8052402584735527	1	-2.8660248089112934	MYH7B
ENSG00000078900	2.1806410732	14.009208352433333	-1.2111329302957763	0.9992507118001563	-2.6835512012186324	TP73
ENSG00000078902	2974.334291075567	1832.0311972056	1.7173229483806267	0.9998664701724602	0.6991227327959384	TOLLIP
ENSG00000078967	478.7750912949333	274.1943229834333	0.8925376110847232	0.997118166222215	0.8041493953694949	UBE2D4
ENSG00000079101	4.418141450633334	981.1896974894	-4.4322693683986865	0.9999999999999998	-7.794948666857692	CLUL1
ENSG00000079102	1847.0046576611333	568.4369771477	2.158154254333409	0.9999999999999999	1.7001151935468986	RUNX1T1
ENSG00000079134	849.6175586639	2274.7386396051998	-2.4679000803200726	0.9999999999999999	-1.4208153065679565	THOC1
ENSG00000079150	774.2140801918666	249.7234063199	1.508462378474214	0.9996151147771842	1.6324014954075372	FKBP7
ENSG00000079156	529.3827008938333	277.95957669936666	0.9058260429390907	0.9966251748348587	0.9294359624479653	OSBPL6
ENSG00000079215	1519.8646757360334	24.280825085300002	3.1901141390278074	1	5.9679816192917725	SLC1A3
ENSG00000079246	7875.573056516467	5295.6822062349	2.3808111701791224	1	0.5725683546261235	XRCC5
ENSG00000079257	51.583802286166666	223.88458982403333	-1.5275898392147214	0.9998260195128487	-2.117765205177584	LXN
ENSG00000079263	4.9172841743	21.1678447185	-0.9417990560096704	0.9979660882440075	-2.1059407462214246	SP140
ENSG00000079277	829.3953641179334	1734.0976230961332	-1.7823232624534624	1	-1.0640532306101345	MKNK1
ENSG00000079308	8167.937176803	2932.702489395667	2.1695970806697122	0.9999999999999999	1.4777410468159953	TNS1
ENSG00000079313	1297.4147602994333	1411.504252779	-0.1837070301007257	0.9411730425080809	-0.12159371841718447	REXO1
ENSG00000079332	7098.137276431734	3372.6465989104336	3.6533836548271084	1	1.0735593218807473	SAR1A
ENSG00000079335	99.05630825566666	273.6981263014333	-1.238787593627987	0.9997259169889458	-1.466264799180847	CDC14A
ENSG00000079337	105.74859618406667	188.01548203226668	-0.5412358610100142	0.9928519867495005	-0.8302129530798139	RAPGEF3
ENSG00000079387	670.6193484255	516.6135379560667	0.4531092029468139	0.9875870110998102	0.3764086577092981	SENP1
ENSG00000079432	5712.618542090467	11674.912460397767	-1.7453690239039508	1	-1.0311876296677152	CIC
ENSG00000079435	73.06057786156666	6123.291939948033	-5.463213198393418	1	-6.389070493297941	LIPE
ENSG00000079459	2284.920344673	5848.393936218833	-2.4604284181162015	1	-1.3558966197263003	FDFT1
ENSG00000079462	149.9149745713	415.38873813793333	-1.3261635424721079	0.9991902675531456	-1.4703176058115106	PAFAH1B3
ENSG00000079482	325.9981340607667	1670.8471933608666	-2.76633512882955	0.9999999999999999	-2.3576441864195914	OPHN1
ENSG00000079616	522.8550383043666	857.2986736661334	-0.7187341888825769	0.9968926954187409	-0.7133868970614886	KIF22
ENSG00000079691	446.61131224273333	1389.7925075841001	-2.0630259126167227	1	-1.6377778095602933	CARMIL1
ENSG00000079739	3994.9405508514333	1082.1258043544	3.979130551469489	1	1.8843058025577921	PGM1
ENSG00000079785	4250.960930335734	2607.6055168993666	2.1197115707780867	0.9999999999999999	0.7050633668796455	DDX1
ENSG00000079805	5293.0919334678	6858.2891954109	-1.2513898065364388	0.9996901998217474	-0.3737380283356688	DNM2
ENSG00000079819	7984.653071328034	2577.4541613708334	2.7170563347648033	0.9999999999999999	1.631282954442539	EPB41L2
ENSG00000079841	54.8285053687	679.4721788091999	-3.573110979484194	1	-3.6314164293714257	RIMS1
ENSG00000079931	8437.5906797588	42.956806738333334	4.270609986994179	0.9999999999999999	7.61780053941014	MOXD1
ENSG00000079950	2558.9647106718335	1840.3380935265334	1.0962722383722303	0.997980632685487	0.4755894200020099	STX7
ENSG00000079974	476.3088852728333	987.1671874015001	-1.24768534215329	0.9997145024306561	-1.051396979714112	RABL2B
ENSG00000079999	3547.4086650873	2181.189009499133	1.9680860759466992	1	0.7016507485980057	KEAP1
ENSG00000080007	10.5125638036	2.9783080788	0.7876597095385662	0.9951599255207069	1.819549656222297	DDX43
ENSG00000080031	20.439890992733332	88.63683884086667	-0.8513819827449747	0.9976905989396042	-2.1165189274762537	PTPRH
ENSG00000080166	20.896739226933335	109670.88901143146	-4.695709196063677	0.9999999999999993	-12.357615169254533	DCT
ENSG00000080189	1917.8197659369332	2301.1646869516003	-0.6736953099209413	0.9951818500820511	-0.26289709206683853	SLC35C2
ENSG00000080200	737.9061337254334	645.8293461386	0.20642638327499518	0.9452779653981433	0.19228431039720081	CRYBG3
ENSG00000080298	129.05465453476666	813.6953871336666	-2.4927684888012336	0.9999999999999999	-2.6565066368710317	RFX3
ENSG00000080345	1768.2074209189	2206.1426097908334	-0.6325701831102353	0.9952800567903601	-0.3192385317484699	RIF1
ENSG00000080371	2759.8729992540666	1696.3656539261	1.4529796125572325	0.9988034762782474	0.7021547019040539	RAB21
ENSG00000080493	510.6337923577	1642.1484591633334	-1.872816112646776	1	-1.6852236408429893	SLC4A4
ENSG00000080503	7512.960129508034	4279.293231487133	3.2303543775331685	0.9999999999999998	0.8120089054153926	SMARCA2
ENSG00000080546	667.1188089692666	439.32400003426665	0.6673766020513686	0.9921997007784068	0.6026584024629349	SESN1
ENSG00000080561	376.1801901515667	165.4682904563	1.10116270982048	0.9982545033944485	1.184869105362162	MID2
ENSG00000080573	15601.935303089267	26.449779989433335	4.749768846272546	1	9.204253558370771	COL5A3
ENSG00000080603	195.36186584463334	232.011619953	-0.1842965148807546	0.941593719121857	-0.24804817810686494	SRCAP
ENSG00000080608	1174.2776677686	1227.4025909183667	-0.10666740594656757	0.8647471579501393	-0.06383494788297751	PUM3
ENSG00000080618	2.004889839966667	6.0111267379	-0.8305109715946762	0.9977672746607215	-1.5841124689959138	CPB2
ENSG00000080644	9.042827392233333	19923.000145250066	-6.327239693386574	1	-11.105373368394844	CHRNA3
ENSG00000080802	850.3415970962333	720.3889324167667	0.335466152265808	0.9775744624089351	0.23926649673443406	CNOT4
ENSG00000080815	2668.550790607633	2689.5389560543667	-0.029224951076894993	0.3048235720559235	-0.01130241504218518	PSEN1
ENSG00000080819	1132.537685882	563.9439104821333	1.2776261423454591	0.9992018513960709	1.0059354723255087	CPOX
ENSG00000080822	1795.1699797891667	1651.8222899727	0.22647145257664628	0.9569548025832264	0.12006197153438276	CLDND1
ENSG00000080823	1054.1687897000334	874.4334608555	0.28258091133160657	0.9717437881269597	0.26968537159896505	MOK
ENSG00000080824	23152.23496728817	19192.2849642047	1.1776194058762683	0.9990257178078145	0.27062498484758335	HSP90AA1
ENSG00000080839	315.4271305711334	194.56561301943333	0.5836543263384953	0.9918967336984587	0.6970500000180371	RBL1
ENSG00000080845	4604.105310430234	2504.3182918687	2.1100869527669577	1	0.8785028964007745	DLGAP4
ENSG00000080854	13.0573437505	541.1012124413	-2.3817715732970215	0.9999999999999999	-5.37296512891068	IGSF9B
ENSG00000080947	220.8181976654	943.2260321727333	-2.0223998415557842	1	-2.0947444661659067	CROCCP3
ENSG00000080986	273.9689284453	152.85035878133334	0.5527914967208349	0.9917795221017102	0.8418923439035872	NDC80
ENSG00000081014	1232.2215686244667	558.3380210334333	1.647266931191861	0.9998287533047241	1.1420509862133392	AP4E1
ENSG00000081019	517.1403263157333	697.5353314623667	-0.5337451504095634	0.9929393075300823	-0.43171048421390407	RSBN1
ENSG00000081026	470.41615606426666	490.0046780869333	-0.06513758458808014	0.7271717895642027	-0.05885791351410719	MAGI3
ENSG00000081041	249.95566802126666	4.3958652421333335	2.860488492397828	0.9999999999999999	5.829381271583563	CXCL2
ENSG00000081051	15.7680219157	3.6524324338666667	1.04029042916052	0.9985954376246887	2.1100721966148965	AFP
ENSG00000081052	230.81396790293334	1523.5923884351	-2.9907615194652695	1	-2.7226745479628347	COL4A4
ENSG00000081059	271.35797234433335	1349.0340613025332	-2.1187459585952007	1	-2.313657574879799	TCF7
ENSG00000081087	2289.2913400358334	2253.0163114647667	0.041715314761096606	0.4668849666800613	0.023043316501458452	OSTM1
ENSG00000081148	30.096802772033335	46.240218134833334	-0.2601186151239876	0.9722824957344973	-0.6195379681701483	IMPG2
ENSG00000081154	4315.798844982966	2030.4538478168665	2.6075964524752298	1	1.0878253886369695	PCNP
ENSG00000081177	961.2577087768	1154.3598365527	-0.4062781078838964	0.989775938231066	-0.2640978424872096	EXD2
ENSG00000081181	93.8525276121	34.2823954741	0.7828377906004452	0.9951513925765643	1.4529276789306886	ARG2
ENSG00000081189	476.15992772276667	142.3776091752	1.6503277174416193	0.9997564746541318	1.7417239319377318	MEF2C
ENSG00000081237	25.716077505533335	2.9579353411	1.700377051990416	0.999274075236779	3.1200081826400528	PTPRC
ENSG00000081248	2.0755785149	7.719808460266667	-1.0616990877611057	0.9991185530495986	-1.8950515453810652	CACNA1S
ENSG00000081277	3.4088478708000003	34.40330308833333	-1.5975857332393302	1	-3.3351909640709176	PKP1
ENSG00000081307	1477.0384144964	1948.9418532055333	-0.8056342566071539	0.9973009278990784	-0.3999837004547637	UBA5
ENSG00000081320	2352.4302033379668	91.23653604366666	6.359486719933768	1	4.688396435343237	STK17B
ENSG00000081377	2204.587076621833	1652.1535623470668	0.7872427531105983	0.9951591847236698	0.41616067470171075	CDC14B
ENSG00000081386	368.6996148842333	584.7140589238	-0.7911622567489796	0.9963051080582768	-0.6652853705367896	ZNF510
ENSG00000081479	2.9483783781	2020.5429515960334	-6.435716587542944	1	-9.420605620946233	LRP2
ENSG00000081665	234.5427958607	689.5928438654	-1.6513863510064817	1	-1.5558936150092486	ZNF506
ENSG00000081692	216.09807681756666	196.11148775186666	0.11838178528543808	0.8726806131046639	0.14001218516896835	JMJD4
ENSG00000081721	627.5376015136	496.2003164216333	0.43495603315856335	0.9858927103546662	0.3387792514781302	DUSP12
ENSG00000081760	1025.2483035592	1116.6123307066334	-0.21633134242523594	0.9608188599476036	-0.12315503645168793	AACS
ENSG00000081791	2403.3430528213667	2690.7961173151334	-0.41472117702293615	0.9902083309808737	-0.16299048830944413	KIAA0141
ENSG00000081803	100.89913202276666	302.1928450484	-1.2317810164053424	0.9996725513022026	-1.58255573872163	CADPS2
ENSG00000081818	29.92946724886667	159.3290411485	-1.4587432984228959	0.9995335363318825	-2.4123707491808646	PCDHB4
ENSG00000081842	3.1971902789333333	472.6615545089	-4.398814272987363	0.9999999999999999	-7.207859105033979	PCDHA6
ENSG00000081853	252.1434332894	3.951274124233333	4.184852292062608	1	5.995782904223646	PCDHGA2
ENSG00000081870	532.4542489234667	616.4851778382333	-0.24551750258281235	0.968842616402664	-0.21140864106696572	HSPB11
ENSG00000081913	458.6401858487333	541.3955634479333	-0.23403865977989174	0.9670831131587584	-0.23932029645368094	PHLPP1
ENSG00000081923	4583.175463025033	980.9700986821333	3.236462343546853	0.9999999999999999	2.22406645223984	ATP8B1
ENSG00000082014	1628.1016800961334	2589.8382507421666	-1.3836361420425694	0.9994417591966793	-0.6696711934165248	SMARCD3
ENSG00000082068	1005.6632126012333	641.6771237949333	0.9437156584060925	0.9970636048732717	0.6482277844297664	WDR70
ENSG00000082074	4.706045285033333	3.332183145266667	0.22077983240427906	0.9538630062111197	0.49804750622910055	FYB
ENSG00000082126	60.507777535100004	14.630438675366667	0.9050376697827015	0.996683085972845	2.0481475675894916	MPP4
ENSG00000082146	557.2548693668333	948.5404466479333	-1.0254520745193256	0.998180526406912	-0.7673719748079726	STRADB
ENSG00000082153	2747.3897841736334	883.8719331225667	2.561018315794506	1	1.6361523529492847	BZW1
ENSG00000082175	5.221497787566666	314.76025625926667	-2.4799537821497903	0.9999999999999999	-5.913645874279663	PGR
ENSG00000082196	142.22250506700001	206.25813607056665	-0.34130895018979057	0.9850775135212173	-0.5363012562837132	C1QTNF3
ENSG00000082212	1155.0041013956	1061.3427665929	0.21203139874789467	0.9487528196232516	0.12200731667842507	ME2
ENSG00000082213	816.4040836395333	892.164558802	-0.1947685040972848	0.9489045200500527	-0.1280264395274446	C5orf22
ENSG00000082258	1186.9253242188	2062.4672742999664	-1.5379355872206655	0.9999749225868712	-0.7971420577044359	CCNT2
ENSG00000082269	375.8185555389667	658.8639503453	-0.9550605711618029	0.9983212486745426	-0.809944292397086	FAM135A
ENSG00000082397	1632.3632969513	921.9400653133	0.9735318678848965	0.9978251851313237	0.8242173074331991	EPB41L3
ENSG00000082438	636.8452539237667	4316.0593044541665	-4.384434321828781	0.9999999999999998	-2.760699926326599	COBLL1
ENSG00000082458	381.49264587653335	1254.5762458737333	-2.006440285470479	1	-1.717473000786549	DLG3
ENSG00000082482	12705.601168839534	4.511403123733333	7.390641502115793	0.9999999999999998	11.459600811879112	KCNK2
ENSG00000082497	1176.3591370491001	129.9303978661	1.8569809273021582	1	3.1785176744960237	SERTAD4
ENSG00000082512	1967.8975053577333	3285.6318103662666	-1.4946880127101325	0.9996170992112791	-0.7395157378969944	TRAF5
ENSG00000082515	671.3819706513666	457.8368356905	0.6113236169817676	0.9917303545552636	0.552300254359047	MRPL22
ENSG00000082516	856.2344713957	914.3891843301001	-0.15015055021673684	0.9206209354589254	-0.09480242043458961	GEMIN5
ENSG00000082641	18781.417470124634	15395.0253783627	2.837407137708672	0.9999999999999999	0.28684170446696566	NFE2L1
ENSG00000082701	3510.97869133	1663.484798329	2.6452572822222296	1	1.0776645580210533	GSK3B
ENSG00000082781	18042.351137085032	4968.6446745086005	2.8419348150861814	0.9999999999999999	1.860463073072981	ITGB5
ENSG00000082805	2661.1142632065335	1550.3228865630667	1.439924454024322	0.9983074979517949	0.7794617406343127	ERC1
ENSG00000082898	5153.080063134334	10897.974817389533	-3.7541296419646715	1	-1.0805531494533176	XPO1
ENSG00000082996	1300.3568852033668	2532.2441620251334	-2.0847446870803408	1	-0.9615088901071962	RNF13
ENSG00000083067	23.7034371285	45533.53970962807	-15.548672940024641	0.99999999999999	-10.90761762835177	TRPM3
ENSG00000083093	422.88415789970003	535.5881911710667	-0.3742407709354803	0.988230208601459	-0.34086163689670645	PALB2
ENSG00000083097	631.4316366905666	1714.430978576	-2.071244438995219	1	-1.4410313727722333	DOPEY1
ENSG00000083099	1105.5657301248334	1016.0600442056333	0.19549712413824427	0.9378575085145542	0.12179914057227473	LYRM2
ENSG00000083123	1032.6769979124667	714.5966079796	0.6908405731121253	0.9937524602438037	0.5311881057605327	BCKDHB
ENSG00000083168	1995.8606914361333	2059.9217921313666	-0.07506705521794665	0.7781596660142569	-0.04557853858196809	KAT6A
ENSG00000083223	1331.5598188603333	882.4021225529	0.9478745041563421	0.9974356996789226	0.5936090751502212	ZCCHC6
ENSG00000083290	1909.8647922311334	3437.7190320159666	-2.423179985357633	1	-0.8479811297039592	ULK2
ENSG00000083312	5398.1627181773	4497.256264008	0.9394185895262089	0.9966823358058359	0.2634233705482726	TNPO1
ENSG00000083444	13694.128325773667	5322.160417184933	5.149193242688491	0.9999999999999998	1.3634735359734356	PLOD1
ENSG00000083454	10.9816781368	4.1366874708	0.5973193690795298	0.9914626268467716	1.4085506625744262	P2RX5
ENSG00000083457	681.4427446248	490.25574684320003	0.5456780774528911	0.9910068657791435	0.47505790372844875	ITGAE
ENSG00000083520	1921.3349190359	1440.8986006817668	0.7405952196179093	0.995328878672728	0.4151402121199112	DIS3
ENSG00000083535	657.7871198738334	460.77023122046666	0.6191265735560616	0.9918449096919911	0.5135732468183485	PIBF1
ENSG00000083544	586.1820136421334	1126.7581525302	-1.2719906695877392	0.9994283054747278	-0.9427572822563726	TDRD3
ENSG00000083635	215.9051557876	192.48859881043333	0.1425735539731781	0.8995079147447327	0.1656246983081138	NUFIP1
ENSG00000083642	1096.7896883582666	1544.8035065534	-0.8763180153464403	0.9978299308297657	-0.4941364316141322	PDS5B
ENSG00000083720	1259.687474906	1354.9039514775666	-0.20156887089950853	0.9532338301917297	-0.1051247338746136	OXCT1
ENSG00000083750	641.4562034384667	892.8842142763333	-0.6125850940409396	0.9950060918462849	-0.4771223383285007	RRAGB
ENSG00000083799	1631.9642972974	1654.8865602781666	-0.036707462123978137	0.41690026743879816	-0.02012283045478619	CYLD
ENSG00000083807	80.56046204053334	186.46171046646666	-0.8676041481169668	0.9977829686111249	-1.2107355435896876	SLC27A5
ENSG00000083812	305.8228184384	451.82009870216666	-0.6365382234781951	0.9953817594111833	-0.5630523939038035	ZNF324
ENSG00000083814	224.33223540216667	825.5018042329666	-2.0051612718249188	1	-1.8796344250588792	ZNF671
ENSG00000083817	153.9615507407	205.4909176207333	-0.31266207748976527	0.9828876443588965	-0.4165045229034495	ZNF416
ENSG00000083828	226.33885205403334	260.0538065071	-0.16927684728537148	0.9334885323135697	-0.2003259045916817	ZNF586
ENSG00000083838	236.1808361272	347.7036100327667	-0.49767909210185524	0.9932243835529397	-0.5579661376921621	ZNF446
ENSG00000083844	469.87388300503335	709.0954970938001	-0.7379016248966137	0.996635663662562	-0.5937063541428278	ZNF264
ENSG00000083845	16188.091790432165	5459.816461454	5.336029598924338	1	1.5680085754980788	RPS5
ENSG00000083857	10498.759050637267	20204.336529022035	-1.8470800014708872	1	-0.9444461650512493	FAT1
ENSG00000083896	2631.975509314533	3567.6740660459	-1.310172742940631	0.999014084677613	-0.43883775542297626	YTHDC1
ENSG00000083937	1823.0687963007667	1207.1405179372332	1.0666389721299752	0.9975208739262902	0.5947753810422158	CHMP2B
ENSG00000084070	814.5337157	481.39177441296664	0.8098805979897672	0.9953140346926469	0.7587629263860355	SMAP2
ENSG00000084072	1059.2406524785665	917.0026812104667	0.320646106930639	0.9765428448000999	0.2080325401383082	PPIE
ENSG00000084073	3007.2685968153	1851.9331580859666	1.8434764377859252	1	0.6994217009562693	ZMPSTE24
ENSG00000084090	3656.9196587922	5286.389638128134	-1.2700414368909163	0.9994452645788799	-0.5316538325038771	STARD7
ENSG00000084092	1000.3776412754667	746.3922718372667	0.6851304043409361	0.9931340787531999	0.4225387646657199	NOA1
ENSG00000084093	1264.5262666085666	1669.8744526938	-0.7011750270770278	0.9965443401894178	-0.401142634830283	REST
ENSG00000084110	4.3856532189	11.451114921433334	-0.6379318581236337	0.9954096088351843	-1.384624425830963	HAL
ENSG00000084112	5965.515914752633	4360.720107834966	1.1532098229752261	0.9984570697769809	0.452080517452325	SSH1
ENSG00000084207	7731.395809204633	13340.3598927132	-2.51676145796096	1	-0.7869967839255381	GSTP1
ENSG00000084234	42118.7222680002	42062.889238259195	0.0046383105588493935	0.01119556172333469	0.0019137207163187548	APLP2
ENSG00000084444	605.0003231239	377.7796457612333	0.808758353430875	0.9953267358649964	0.6793909394848454	FAM234B
ENSG00000084453	2.4579253935	157.7785360828	-2.9344013664085353	1	-6.004316021141745	SLCO1A2
ENSG00000084463	1593.3077895333668	1857.2103150182	-0.47132608598154113	0.9906114275403337	-0.22111221034029552	WBP11
ENSG00000084623	6065.493839975733	2270.6283643667334	4.306876525171903	0.9999999999999999	1.417533513108285	EIF3I
ENSG00000084628	7.129752438900001	9.7204485933	-0.18324123567804534	0.9408405056399236	-0.4471709110315616	NKAIN1
ENSG00000084636	29435.990342106667	8315.0641766473	3.27312502604845	0.9999999999999999	1.8237818628249878	COL16A1
ENSG00000084652	5639.2823127819	4003.352285099367	2.167462363100274	0.9999999999999999	0.49430299380347453	TXLNA
ENSG00000084674	2.0187300975	4.580256411000001	-0.6702966031445987	0.9950444219263261	-1.1819803287881046	APOB
ENSG00000084676	1404.9228312447	1677.2831529872333	-0.47063879380498674	0.9905447033132357	-0.25563537097927586	NCOA1
ENSG00000084693	977.3863167271667	1317.7928010586334	-0.7832890845466876	0.996207430216034	-0.4311227383229007	AGBL5
ENSG00000084710	28.691788459366666	3040.6365317658	-6.155243098336578	1	-6.727591662042528	EFR3B
ENSG00000084731	958.6307321045333	707.0954757651667	0.6061510433114686	0.9916725537834726	0.43907016260789683	KIF3C
ENSG00000084733	5972.3735070755	1394.0461109321334	4.875830131414001	1	2.09902611110362	RAB10
ENSG00000084734	7.608827959566666	3.0062288561	0.6438697503034971	0.9927606259709694	1.3397194006204516	GCKR
ENSG00000084754	6174.445775101266	7387.980966566301	-0.7005919815278918	0.9965178547102955	-0.258870504904027	HADHA
ENSG00000084764	1004.684587827	1661.4111986405335	-1.0804536111248122	0.9995009597227458	-0.7256665333100132	MAPRE3
ENSG00000084774	2922.597575470467	4759.534694372466	-1.22119274659023	0.9994404177354147	-0.703569346281846	CAD
ENSG00000085063	25363.401118466667	4026.348243337	5.020421712310696	0.9999999999999999	2.6552043543246397	CD59
ENSG00000085117	322.4955815147333	795.3661557751333	-1.27810006957682	0.9994761517821928	-1.302339779818995	CD82
ENSG00000085185	895.1703898896	726.6990493013333	0.4058327680953996	0.9850759770259206	0.3008042972498018	BCORL1
ENSG00000085224	2844.2542176376332	4421.1295507667	-1.2285359127458286	0.9996061299280009	-0.6363645917966687	ATRX
ENSG00000085231	544.5794007961667	285.44916855413334	0.8107010956551162	0.9953047320417584	0.9319085520710435	AK6
ENSG00000085274	556.2204540116667	575.4825909815667	-0.06230215813178297	0.7097202979893809	-0.04911548762479342	MYNN
ENSG00000085276	51.256152079799996	8.357823649233334	1.6187835409831095	0.9998149413533722	2.616525953066023	MECOM
ENSG00000085365	1619.7273338188	1459.8405271546	0.2565338599908358	0.966031888259651	0.14994019128598107	SCAMP1
ENSG00000085377	1603.622204199	1709.0575304256668	-0.17483683904815822	0.9364440437711604	-0.09186666324620771	PREP
ENSG00000085382	705.9704802004	827.6596439571666	-0.32308976675017764	0.9836261625504455	-0.229429755243009	HACE1
ENSG00000085415	1439.8361122851666	621.3039431453	1.5198915464969918	0.9998720271901275	1.2125334923055955	SEH1L
ENSG00000085433	863.0329321978667	636.0250702586667	0.6229572553315381	0.9920554420239921	0.44033197832015175	WDR47
ENSG00000085449	4782.0513008796	3026.421264912067	1.661262878056417	0.9995087944129156	0.6600167885540064	WDFY1
ENSG00000085465	43.25830903956667	280.62946874466667	-1.536402923342147	0.9999691377532984	-2.6976173367231038	OVGP1
ENSG00000085491	1669.602789777	642.1594337956	2.263789763741058	1	1.3785014804658413	SLC25A24
ENSG00000085511	1169.2278578351666	1245.2667627337335	-0.16289967743165096	0.9300318862310951	-0.09089872340191385	MAP3K4
ENSG00000085514	15.9421961159	120.96287990016667	-1.662416165285093	1	-2.9236421064877036	PILRA
ENSG00000085552	5.842693698666666	1558.8124494627334	-6.271302548009811	1	-8.059597984975172	IGSF9
ENSG00000085644	779.3895585726666	611.2972514547666	0.46041107564127526	0.9882082026516836	0.35047052355214486	ZNF213
ENSG00000085662	4433.5374122405	1184.3814325442333	5.639475350318834	1	1.9043244709214397	AKR1B1
ENSG00000085719	3046.8823685863667	2528.2697173557667	0.6647660302297838	0.9922102026840176	0.2691834234582534	CPNE3
ENSG00000085721	857.1265792341334	1100.5530371698	-0.5532741844200173	0.993819409573357	-0.3606484920344566	RRN3
ENSG00000085733	19053.51220206987	19298.717731319568	-0.07796451305013755	0.7886082837188644	-0.01844803402330964	CTTN
ENSG00000085741	51.353690847033334	127.42208596526667	-0.6788702681572049	0.9954541223796497	-1.3110754869280474	WNT11
ENSG00000085760	1056.6371363654334	1090.95248294	-0.07291449734365549	0.7703783023627648	-0.04610824504523521	MTIF2
ENSG00000085788	1593.9678742435333	3291.1294865194	-2.6527882592747676	0.9999999999999999	-1.0459602364075795	DDHD2
ENSG00000085831	14.229131441566667	59.998384030833336	-1.0903173426481998	0.9995159828861014	-2.0760760431481717	TTC39A
ENSG00000085832	3071.6059982959664	2025.3362695062667	1.5761210632090146	0.999025289226399	0.6008317096129809	EPS15
ENSG00000085840	65.67662403806666	59.30764221973333	0.08141982779304152	0.792365608271434	0.14716195200003254	ORC1
ENSG00000085871	210.93223563106667	574.8570460724	-1.1796676095784142	0.9996161158248157	-1.446423643827083	MGST2
ENSG00000085872	1299.8296950388667	1571.5060409477333	-0.4366196438812041	0.9910396613879716	-0.273825205622305	CHERP
ENSG00000085978	1152.8424620970334	938.6901458543666	0.49036561458487193	0.9899328143990598	0.29647446027975644	ATG16L1
ENSG00000085982	2251.6672101653667	2266.4960344094	-0.024277766242126256	0.22794156116665498	-0.009470019942682305	USP40
ENSG00000085998	3397.0001821401665	3273.535887415633	0.18278220516633145	0.9303034769178259	0.0534115004505057	POMGNT1
ENSG00000085999	64.54269442133334	153.32911365193334	-0.8952793782384344	0.9981232990091853	-1.2483059459894308	RAD54L
ENSG00000086015	4851.346904579434	1083.8776850847667	4.799711275266079	1	2.162183387163077	MAST2
ENSG00000086061	6068.914092524933	3764.4374259142	2.0267982864261094	1	0.689004120625391	DNAJA1
ENSG00000086062	16168.6399811124	2408.8926678482667	8.85097535037746	0.9999999999999999	2.746756313696126	B4GALT1
ENSG00000086065	2439.3031619363333	1232.4527712393667	1.6801436798251834	0.9993712474262445	0.984936708356197	CHMP5
ENSG00000086102	1908.2622956440666	1734.9234443672333	0.2984100969381081	0.9737193539943756	0.13738748366701273	NFX1
ENSG00000086189	1403.9430908321667	645.8541076393333	1.6316439197159922	0.9999667456475507	1.1202042412294906	DIMT1
ENSG00000086200	759.9506719856333	401.4167179450333	1.0523036756529038	0.9982313481708425	0.9208050746027299	IPO11
ENSG00000086232	3638.0601936340668	3299.8876135330333	0.44936305296581297	0.9872464565793543	0.14075252285760706	EIF2AK1
ENSG00000086289	126.61394793753334	1018.5989626497667	-2.2792149035630622	1	-3.00807790552373	EPDR1
ENSG00000086475	1471.3642146488332	1484.7918455919335	-0.02574264545203299	0.25074748357685517	-0.01310628357080225	SEPHS1
ENSG00000086504	1604.4284685005	1320.8120086754666	0.5259506365385284	0.9882492808133266	0.28063432799710153	MRPL28
ENSG00000086506	3.1803570578333336	14.091217909833333	-1.122724954593357	0.9985393837877052	-2.147535659069573	HBQ1
ENSG00000086544	980.2212868097666	578.7349392200333	1.105605744661114	0.9984309907482025	0.7602047324213721	ITPKC
ENSG00000086570	30.105570175466667	54.66509609493333	-0.5900944809181927	0.99521836493489	-0.8605895186550034	FAT2
ENSG00000086589	1465.8208771848	1466.6432937457	-0.0016016543748136331	0.0015947640228600735	-8.092145416980264e-4	RBM22
ENSG00000086598	9198.863863920167	3089.6151512954	5.077998151247428	0.9999999999999998	1.5740285430416425	TMED2
ENSG00000086619	313.4088524759667	368.99105119886667	-0.21970974982449135	0.9624642307140361	-0.23553989792618418	ERO1B
ENSG00000086666	1615.3368503223	1611.5128412359	0.006421625643421386	0.01395106155324577	0.0034193607110188772	ZFAND6
ENSG00000086696	6.247449217200001	25865.447058806734	-6.918262316817275	1	-12.01547123755257	HSD17B2
ENSG00000086712	557.6309953315333	937.0460092928333	-1.0735419639428128	0.9994396467586708	-0.7488091323446133	TXLNG
ENSG00000086717	2.329386420766667	26.9439829035	-1.720117121469976	1	-3.53194123561341	PPEF1
ENSG00000086730	22.559115577533333	58.491639764400006	-0.8602272390864482	0.9977429237760435	-1.3745199259231162	LAT2
ENSG00000086758	7488.534440113367	11433.632204198766	-1.4748449663105712	0.9995937264096418	-0.6105284820208661	HUWE1
ENSG00000086827	616.4209724134333	406.1556816918667	0.6916516327251745	0.9938597847364015	0.6018831210085229	ZW10
ENSG00000086848	252.26870915183335	364.56834880323333	-0.5118617682768566	0.9938158795737766	-0.5312280457770917	ALG9
ENSG00000086967	2.0352611825999998	28.368249418333335	-2.7882571384835053	0.9999999999999998	-3.8009912750280406	MYBPC2
ENSG00000086991	101.4690700251	173.73707103333334	-0.3774457875485834	0.9883750804819038	-0.7758655913409647	NOX4
ENSG00000087008	802.0214202423	591.4841554908334	0.6131032601974729	0.9917399548704757	0.43930124585299735	ACOX3
ENSG00000087053	1846.6774325945	1352.1506292249333	0.8921021357874156	0.9971109034833644	0.4496760099111926	MTMR2
ENSG00000087074	10630.4916221699	1410.4691243919667	3.936286333028371	1	2.913961327552803	PPP1R15A
ENSG00000087076	568.4030720325	3124.8584246468	-3.199985571125435	0.9999999999999999	-2.458804571266213	HSD17B14
ENSG00000087077	5750.931629368	5995.210676975767	-0.15034040735235826	0.920781291461144	-0.060014765924573825	TRIP6
ENSG00000087085	11.6828992541	204.5327520361	-2.3752508732442155	0.9999999999999999	-4.129861635727664	ACHE
ENSG00000087086	120420.02325893186	12138.975462021	4.782212243564457	1	3.3103567338098263	FTL
ENSG00000087087	4908.8019435043	8623.6981134217	-2.3010543301823145	1	-0.8129357159392563	SRRT
ENSG00000087088	5321.467660682633	2200.051828631333	2.205564802906598	1	1.2742866848362848	BAX
ENSG00000087095	425.59858891413336	1278.9076261652667	-1.9769105674457872	1	-1.5873467913382515	NLK
ENSG00000087111	2604.4486553888332	3160.7879494912668	-0.8302834573024278	0.9977728039257644	-0.27930625536551573	PIGS
ENSG00000087116	17680.6045724956	536.8385834293667	11.718492576614855	0.9999999999999962	5.0415354330015925	ADAMTS2
ENSG00000087152	3716.081695713	2820.3818089096667	1.1610970340920514	0.9987486239432363	0.3978917382659851	ATXN7L3
ENSG00000087157	1230.2209550114	1578.6643934218	-0.5761570155673414	0.9945861816975023	-0.35978704733587563	PGS1
ENSG00000087191	3065.2734295715336	2879.2639210496664	0.25125570007380504	0.9651578115038681	0.09031573517642912	PSMC5
ENSG00000087206	923.5606747099	672.0419497367667	0.5682784558978984	0.992439100687311	0.45865545362071086	UIMC1
ENSG00000087245	158657.52102759568	3630.4479149508998	4.30889990982492	0.9999999999999999	5.449624547351075	MMP2
ENSG00000087253	1124.3783346728667	649.6470623013333	1.0482171586588804	0.9984034292469796	0.7913995058183494	LPCAT2
ENSG00000087258	7.756078690466667	561.7854633746333	-2.863179755404614	0.9999999999999997	-6.178548043293365	GNAO1
ENSG00000087263	1623.4833182071	1023.9701710851667	1.0393037388343127	0.998618515808773	0.6649188712543717	OGFOD1
ENSG00000087266	1929.0439828513333	2376.4873203472	-0.5709631713021021	0.9945176048515194	-0.30094466652527535	SH3BP2
ENSG00000087269	1576.3425298351667	1126.4109203397668	0.8645084354858954	0.9969974841066053	0.4848478320815194	NOP14
ENSG00000087274	12093.6057540345	5425.6360074182	3.7896262847431235	0.9999999999999998	1.1563802845610818	ADD1
ENSG00000087299	105.70405645463333	306.4358499068333	-1.3788145889033976	0.9994808148480689	-1.5355543458757894	L2HGDH
ENSG00000087301	296.91000388916666	674.6200023603	-1.2689515521422376	0.9994547160698797	-1.1840493912802352	TXNDC16
ENSG00000087302	2722.1993707246666	2221.9064349211335	0.6117537406693909	0.9917326723891934	0.2929746662938081	C14orf166
ENSG00000087303	4135.5779595851	8132.9909575074325	-2.1916000241096185	0.9999999999999999	-0.9756970453661711	NID2
ENSG00000087338	787.1658284222667	686.5270819371666	0.28148703306445066	0.9714709390131486	0.1973509608011335	GMCL1
ENSG00000087365	7086.1108438118	6430.655257500866	0.5911335574833797	0.9915370170782439	0.14002828307762463	SF3B2
ENSG00000087448	1880.1153170339333	1981.1674507534667	-0.17233178941215846	0.9351382636872979	-0.07552967133149618	KLHL42
ENSG00000087460	39735.41413798577	23762.8006860979	5.450816447233627	1	0.7417204984940338	GNAS
ENSG00000087470	2674.1762363364664	2578.2947498394	0.11502482959987231	0.8668885920390783	0.05267734498175673	DNM1L
ENSG00000087494	130.19094241233333	78.72605296553334	0.4063988760309062	0.9851077889626937	0.7257160277100645	PTHLH
ENSG00000087495	596.6461921374666	4.016837680233333	3.698385382893145	0.9999999999999999	7.214671701226239	PHACTR3
ENSG00000087502	1407.6532859359666	651.3671764385666	1.6761378077669875	0.9994247721993257	1.1117491059711826	ERGIC2
ENSG00000087510	992.1927486092	6.191173389833333	3.9513788253135607	1	7.324263739254815	TFAP2C
ENSG00000087586	474.5114333998	155.99271010796667	1.1038759160730978	0.9983620798646222	1.6049642392828016	AURKA
ENSG00000087589	231.51781376896665	4.452513942433333	2.3242869929055363	1	5.700359264465703	CASS4
ENSG00000087842	514.8268194107	443.2600774876	0.1990091869880325	0.9402826371875637	0.2159337802643358	PIR
ENSG00000087884	257.411432689	90.7687615494	1.1714399832856857	0.9989720245077205	1.5038083524497614	AAMDC
ENSG00000087903	863.9444953222667	325.6834961075	1.6264574239186729	0.9999372676113023	1.4074680149412995	RFX2
ENSG00000087995	381.0973399961	325.89822417846665	0.23444746801065044	0.9599826229500179	0.22573804754078922	METTL2A
ENSG00000088002	7.028773798766666	4.114343699566667	0.28810541350597474	0.973001184649892	0.7726107094186507	SULT2B1
ENSG00000088035	277.47901869186666	593.8654121300667	-1.1612182574903878	0.9995661615645721	-1.0977573221303913	ALG6
ENSG00000088038	2203.2204242242333	2139.1836009968333	0.08947639341667263	0.8167894219137326	0.042553527801914674	CNOT3
ENSG00000088053	1.9881064455333333	34.41943616026666	-2.518011965848781	1	-4.113756556504997	GP6
ENSG00000088179	504.6471256138667	1722.7633337202335	-2.436182125062638	1	-1.7713776822065737	PTPN4
ENSG00000088205	2048.8879288143667	1237.1515955306	1.406401594890212	0.9997080010421231	0.7278187800541414	DDX18
ENSG00000088247	7879.1551101299665	7309.609252652734	0.3265671721797877	0.9769251725614013	0.10824664973835908	KHSRP
ENSG00000088256	4288.943129675234	2072.4758794763666	2.719557828929834	1	1.0492668753176178	GNA11
ENSG00000088280	3069.0444257414333	2773.958603723667	0.2933704216929938	0.9733268132675442	0.14584327136022032	ASAP3
ENSG00000088298	781.4063518887333	993.2198247715667	-0.45346439729809823	0.9900497456617645	-0.34604007521066077	EDEM2
ENSG00000088305	136.4821630136	356.3396899287	-1.2852716440727632	0.9995378914750926	-1.3845407668412226	DNMT3B
ENSG00000088325	929.0234316155334	474.0712466420667	0.8625552618416106	0.9969951983630744	0.970611090977032	TPX2
ENSG00000088340	42.379876989133336	3055.8029022222	-4.451787392617707	0.9999999999999997	-6.172028282849309	FER1L4
ENSG00000088356	437.1509923523667	454.38991960563334	-0.05905806137537986	0.6813115845661508	-0.055799155799506985	PDRG1
ENSG00000088367	1892.5085610118667	1869.5928565518332	0.03992895491560723	0.4427566326357779	0.017575699535376712	EPB41L1
ENSG00000088386	2.0220645704666667	6.8013569289	-0.9906278669949503	0.9980045676122158	-1.7499935376127516	SLC15A1
ENSG00000088387	875.6582646998667	1458.9818608087667	-0.8575926359633843	0.9977273294784843	-0.7365220895509601	DOCK9
ENSG00000088448	1558.7029631280666	7730.5933265706335	-4.915316448628201	0.9999999999999999	-2.3102331213002527	ANKRD10
ENSG00000088451	271.455130928	1558.0241082961334	-2.7774837972972746	0.9999999999999997	-2.520931898870544	TGDS
ENSG00000088538	60.0917602397	2165.620592842933	-5.291641807258046	0.9999999999999999	-5.171469518385013	DOCK3
ENSG00000088543	844.827841707	921.3206459146	-0.18895488175586575	0.9449116407779968	-0.12504596262606754	C3orf18
ENSG00000088682	947.1209663192333	1925.7719557491	-1.4998165050559908	0.9994514625245633	-1.023816269962626	COQ9
ENSG00000088727	126.21989582766668	102.52583775073333	0.2450685497831842	0.9637064842337965	0.29995180566793045	KIF9
ENSG00000088756	601.6428845493333	155.08221676956668	1.4894878357403185	0.9996429666148061	1.9558741421925485	ARHGAP28
ENSG00000088766	1105.6991279386334	1104.4856888733666	0.0026224346105373567	0.008086993008742605	0.0015841414568217942	CRLS1
ENSG00000088808	255.43343892106665	4362.212283570867	-6.646116526892815	1	-4.094040672830828	PPP1R13B
ENSG00000088812	4672.4241815071	2885.4090689845	1.7397418706974965	0.9999996130522155	0.6953953873194716	ATRN
ENSG00000088826	693.1406501379	1545.0232361553667	-1.4618514240290228	0.9995333387847546	-1.1564085007247626	SMOX
ENSG00000088832	3748.340737056233	1685.0992070587	2.5705292513927085	1	1.1534185750210737	FKBP1A
ENSG00000088833	2543.899175442167	4439.293874551699	-2.0100717682159432	1	-0.8032887238835604	NSFL1C
ENSG00000088836	115.22593440953334	77.88446980923334	0.3165793852358171	0.9762226703602406	0.5650578788907443	SLC4A11
ENSG00000088854	1902.7226191637667	1030.5000604436	1.4911944941629505	0.9996263747313066	0.8847206698941121	C20orf194
ENSG00000088876	480.68403980696667	414.29345406503336	0.2493171796516562	0.9648381778338536	0.21443587677203826	ZNF343
ENSG00000088881	46.5470009719	2854.1958142003	-5.643476052915085	1	-5.938252287349407	EBF4
ENSG00000088888	4744.369609930966	3650.0576907042	1.0491793542509593	0.9983630427808711	0.3782971407858802	MAVS
ENSG00000088899	669.4233090622333	422.8457115643333	0.7008221339574593	0.9948633693343372	0.6627874388714515	LZTS3
ENSG00000088930	3310.4724625162335	2348.034082925167	1.066169436601234	0.9975465091036617	0.49558377956464805	XRN2
ENSG00000088970	872.8214950757	835.5523112947	0.0809675940308939	0.7908492834231127	0.0629564778163788	KIZ
ENSG00000088986	4924.9569028778	2351.8513061486333	2.6590520516228593	1	1.0663142500860727	DYNLL1
ENSG00000089006	2262.2450713559665	2688.6225200417666	-0.6177391194528361	0.9948680468665476	-0.2491119900187865	SNX5
ENSG00000089009	4181.9876303672	2534.9256583545334	1.9198794988925347	1	0.722245356679283	RPL6
ENSG00000089022	1058.1491759613666	1424.6826157072667	-0.7701800652581401	0.9969351415347589	-0.42909752771967274	MAPKAPK5
ENSG00000089041	98.98490447606666	11.581106626299999	1.6490418235795716	0.9997926161794585	3.0954354103736175	P2RX7
ENSG00000089048	880.8134726636666	780.8964371467666	0.24241308299501324	0.9627822419498467	0.17370530595221484	ESF1
ENSG00000089050	776.2799566489666	767.5715888437667	0.023381908090531027	0.19544850267555935	0.016275725903189483	RBBP9
ENSG00000089053	4439.151244660034	5063.1249807676	-0.49683004744409703	0.9931762054776774	-0.18974423388685588	ANAPC5
ENSG00000089057	1778.1859236773	3314.6069878374333	-2.146442110937544	1	-0.8984316430158583	SLC23A2
ENSG00000089060	1170.4692637931332	927.4154355940667	0.4878696830720623	0.9899760797982023	0.33579940640371697	SLC8B1
ENSG00000089063	3778.2444451144333	1601.8438994744	2.5430264975904686	1	1.2379824811166895	TMEM230
ENSG00000089091	127.81613972316667	511.75743304646664	-1.5834717698388627	0.9999999999998713	-2.0013901307265898	DZANK1
ENSG00000089094	1030.616298231	1389.7555418354334	-0.6405681163611914	0.9954623761003423	-0.43132382238239736	KDM2B
ENSG00000089123	297.59827259540003	233.25631946633334	0.34232236923264336	0.978338176477288	0.35144998473580236	TASP1
ENSG00000089127	23.592761613633336	5.5513554724	0.7086106902082651	0.9952502202085493	2.087432318962869	OAS1
ENSG00000089154	5719.1282365356	5568.116176882067	0.11692003464799135	0.8704209455857497	0.03860594172744533	GCN1
ENSG00000089157	22405.974618360833	6852.848675619666	14.326904428529376	0.9999999999999986	1.7091077474963212	RPLP0
ENSG00000089159	6230.537330838167	2022.6002003531	3.0823342660719155	1	1.623145412722904	PXN
ENSG00000089163	42.60447925343333	75.37336895943334	-0.4677087393094374	0.9902603380478574	-0.8230497609437999	SIRT4
ENSG00000089177	339.1366566827	403.0482833144	-0.24386478218629667	0.9685418234375642	-0.24908594612624538	KIF16B
ENSG00000089195	551.4327240284666	397.0333986333333	0.5164858857633183	0.9882640468797778	0.47392451202478864	TRMT6
ENSG00000089220	6907.8926873663	6220.063005071866	0.3333303692497645	0.9774160996269614	0.15131647711808724	PEBP1
ENSG00000089225	754.8513510024334	5.6191723171	3.5806879493807102	1	7.0696911171073475	TBX5
ENSG00000089234	912.4060460900666	702.7550746514	0.5540108291485775	0.9918790001728012	0.376654040288916	BRAP
ENSG00000089248	4219.0414982510665	3555.0959670863335	0.5918665207129021	0.9915282398350609	0.24702677307763757	ERP29
ENSG00000089280	12421.004283880267	21177.29855910707	-5.98969247883097	0.9999999999999997	-0.7697367410063966	FUS
ENSG00000089289	1496.7963388987	800.2099863834001	1.4066432890833145	0.9997118686912899	0.9034273966089569	IGBP1
ENSG00000089327	3324.5074085355	74.81249680306667	6.902190814796645	1	5.473717502039823	FXYD5
ENSG00000089335	936.5043865800334	2522.7682819335	-2.2073500783527513	1	-1.429650042660446	ZNF302
ENSG00000089351	2084.1431454342	3197.8744957935664	-1.3059270577285875	0.9990631013430844	-0.6176589499259115	GRAMD1A
ENSG00000089472	3101.4024917384336	2171.9362790546334	0.8459869865692923	0.9966366371565794	0.5139389896876659	HEPH
ENSG00000089486	726.2256360735	1049.1459356694	-0.6471872191077614	0.9953110908313232	-0.5307256061270648	CDIP1
ENSG00000089505	75.12096703836667	81.90424339946667	-0.06928356946138016	0.7503648306827768	-0.12472256374389656	CMTM1
ENSG00000089597	22070.606939171965	11558.7298497548	2.4496841417792115	0.9999999999999999	0.9331434305067008	GANAB
ENSG00000089639	527.5400438111	558.2411137989	-0.08676035128200173	0.816857747792969	-0.0816077729420787	GMIP
ENSG00000089682	306.14116599293334	546.1177089280334	-0.8126437525694081	0.9977862412216104	-0.8350148864653986	RBM41
ENSG00000089685	502.4950232025667	323.4247353481	0.4939095767738242	0.9898711180706208	0.6356792880974558	BIRC5
ENSG00000089692	39.166849520666666	20.131559058566665	0.4966598598765607	0.9898230239628912	0.960174182373712	LAG3
ENSG00000089693	6554.1476376202	3461.0063283036666	2.447426447398898	0.9999999999999999	0.9212165917383446	MLF2
ENSG00000089723	57.04010163376667	121.02674250056666	-0.7389961953815458	0.996621317281715	-1.085277408281706	OTUB2
ENSG00000089737	6832.043853436134	5386.2797371264	1.286079189344063	0.9989504642015976	0.34302807700408405	DDX24
ENSG00000089775	484.7104341228666	1145.8932128449667	-1.5085326150009282	0.9993395132293241	-1.2412775597506533	ZBTB25
ENSG00000089818	958.5127856696	937.0355638241999	0.04936646562014378	0.5640265716546342	0.0326938719136255	NECAP1
ENSG00000089820	50.29768592283333	295.8032137248667	-1.76698698633384	1	-2.5560737948450987	ARHGAP4
ENSG00000089847	50.79942768923333	258.9516886113	-1.3743524356547048	0.999516583346616	-2.3497988175693183	ANKRD24
ENSG00000089876	1419.4355240007	1253.4173786787667	0.3204388370907718	0.9765295124673352	0.17945041662012842	DHX32
ENSG00000089902	1579.4359887208334	1699.7541875732	-0.16294758648615298	0.9300579195790875	-0.105916655185058	RCOR1
ENSG00000089916	1459.4531138994666	2494.2874428974	-1.7255462402969264	1	-0.7731998677752594	GPATCH2L
ENSG00000090006	2766.3767652402666	9859.447579994834	-2.1629087466961843	1	-1.83350915840485	LTBP4
ENSG00000090013	1422.7853312928332	891.4618149339001	0.9847274265858716	0.9978573802046786	0.6744730980373894	BLVRB
ENSG00000090020	2816.572891911767	1879.2910499799334	0.9456253044904664	0.9972340825161122	0.5837522910511318	SLC9A1
ENSG00000090054	2841.5038433126333	1414.9596569600667	2.192504277137618	1	1.0058937469083007	SPTLC1
ENSG00000090060	5426.936775769666	5148.953864607167	0.2863042711380905	0.9726752559211526	0.0758587578391286	PAPOLA
ENSG00000090061	668.0204362184667	306.1366339406667	1.1262218741752936	0.9982175182373043	1.1257165428272846	CCNK
ENSG00000090097	1761.1127326956	25499.315541793967	-8.414277373117812	0.9999999999999988	-3.855899355150805	PCBP4
ENSG00000090238	2642.5126611680666	1727.3170940600667	1.0062357467555447	0.9971072064243818	0.6133774326169473	YPEL3
ENSG00000090263	750.9962663686667	481.2713298011667	0.7625975460519676	0.9958629998372787	0.6419552533725295	MRPS33
ENSG00000090266	1189.6364166458	1099.2524952892	0.17356631793576255	0.9261825889958101	0.11399790889439747	NDUFB2
ENSG00000090273	2734.4452765146	1856.7975496200668	1.275449944608603	0.9992104531209612	0.5584316663424709	NUDC
ENSG00000090316	2774.2495023219003	4068.9347397298666	-1.5064692504590957	0.9993322926789613	-0.5525535993234713	MAEA
ENSG00000090339	1542.8370135831667	1053.0669435385666	0.7959501481209206	0.9953515497392795	0.5509885111092663	ICAM1
ENSG00000090372	3974.826754497233	3018.8018771352	1.138818929641057	0.9980011333686525	0.3969159045219718	STRN4
ENSG00000090376	430.6536975591333	16.753097386833332	3.1679374053640648	1	4.684028460995499	IRAK3
ENSG00000090382	2.7322388550666665	3.4850970431	-0.15549021262890808	0.9247803114911238	-0.35111521774196575	LYZ
ENSG00000090432	1662.1208580282666	976.5231953383667	1.4792105302458634	0.9995670181477544	0.7672990708684901	MUL1
ENSG00000090447	316.2302190469667	477.71745375890004	-0.6326573585097373	0.9952850463484716	-0.5951823490776591	TFAP4
ENSG00000090470	1043.6921975207	1002.7384567029334	0.09423705450427347	0.8269572815734878	0.05775094119907903	PDCD7
ENSG00000090487	3093.9056415305336	2655.0174289544334	0.48391490733383163	0.9898420582198458	0.22070786621257632	SPG21
ENSG00000090520	2286.782885581367	2023.8795203083332	0.3648576223308142	0.9807669494119331	0.17619598793378974	DNAJB11
ENSG00000090530	556.8952383181334	2464.7353560345	-2.6026040961943457	0.9999999999999999	-2.145954887464154	P3H2
ENSG00000090534	8.9985505909	5.585194117966667	0.29743046593925904	0.9735793607326211	0.6880852196314564	THPO
ENSG00000090539	178.912354024	120.02609705456666	0.42132743364606634	0.986029803881728	0.5759048874553602	CHRD
ENSG00000090554	21.206408867633332	8.3950647063	0.7742754128939755	0.995290136515248	1.3368869827945837	FLT3LG
ENSG00000090565	3574.8566646655	2803.0383043788333	1.034181270850411	0.9983860152533761	0.35089393822950415	RAB11FIP3
ENSG00000090581	3298.1394813297666	2343.9930857817335	1.405014891023202	0.9996858468303874	0.49268409879441627	GNPTG
ENSG00000090612	479.1813323777333	653.6143306635	-0.5309399546584278	0.9930943863559335	-0.4478679096090652	ZNF268
ENSG00000090615	4195.418357093967	2457.117317024933	1.6851130507864998	0.9992479218433192	0.771847937971351	GOLGA3
ENSG00000090621	10548.530138748734	4332.783221906567	2.862316065100678	0.9999999999999999	1.2836760213200056	PABPC4
ENSG00000090661	19.805932426033333	2899.2070401698666	-5.692080358469034	0.9999999999999998	-7.193581931375372	CERS4
ENSG00000090674	1407.9802293407001	1080.0037805071	0.4963417868290202	0.9898285957368477	0.3825907135077178	MCOLN1
ENSG00000090686	2903.7716893763336	4303.5568715046	-1.5209625982964166	0.9996352947528756	-0.5676015090559734	USP48
ENSG00000090776	1648.2555525732334	520.9280743453334	2.0438802520156445	1	1.661783846084281	EFNB1
ENSG00000090857	1776.6192635357668	2675.3428742332335	-1.0821947893425456	0.999516536339253	-0.590589261099978	PDPR
ENSG00000090861	7983.338649819333	5478.434890920066	2.293276248468329	1	0.5432284158061227	AARS
ENSG00000090863	15088.6667755305	8726.774109925567	2.3764592444139128	1	0.7899449769274605	GLG1
ENSG00000090889	215.06911311873333	167.0694893392	0.22926405337024708	0.9581260088057039	0.3643520600296019	KIF4A
ENSG00000090905	3023.7673741347335	6284.175499888467	-4.101136269791794	0.9999999999999999	-1.055376317985515	TNRC6A
ENSG00000090924	3115.5356900502998	4552.0759609363995	-0.7704446116229211	0.9969249008823944	-0.547044388432625	PLEKHG2
ENSG00000090932	5.174841708733333	12.913707138166666	-0.5504818945757398	0.9935497377108533	-1.319316576247299	DLL3
ENSG00000090971	721.9827422863333	1748.265808637	-1.9185502630677265	1	-1.2758882931925453	NAT14
ENSG00000090975	979.2272368674334	1424.8133164551668	-0.48046721738226383	0.9917838446390211	-0.5410573134291862	PITPNM2
ENSG00000090989	1529.1567178771666	1586.4904393368333	-0.11710434658940089	0.8836131886078028	-0.053102556171592194	EXOC1
ENSG00000091009	372.93698604823334	424.97339243933334	-0.1879566015335089	0.9442015781074876	-0.18844063344570494	RBM27
ENSG00000091039	7450.2955463034	1746.4478966532668	4.358236455865239	0.9999999999999997	2.092874054922554	OSBPL8
ENSG00000091073	257.77048771753334	367.5480517054333	-0.486467770031317	0.992417574775899	-0.5118457760164332	DTX2
ENSG00000091106	14.154680529133334	16.75755806753333	-0.1211194675018642	0.8896972173667931	-0.24353274500317293	NLRC4
ENSG00000091127	524.4383703472333	393.00450084963336	0.46487334473731035	0.988545471135716	0.416227408774781	PUS7
ENSG00000091128	6.804670527900001	5.1997404173333335	0.1516492681162264	0.908007576568548	0.38808570776697343	LAMB4
ENSG00000091129	1171.8468097063	70.0883611909	2.615728886058113	1	4.0634652832816665	NRCAM
ENSG00000091136	26675.459339624034	44781.68099643577	-1.0718715535370524	0.9993952296205796	-0.7473955706688957	LAMB1
ENSG00000091137	14.6591250586	4.955310717533333	0.5736257030751972	0.992401675496985	1.5647515696220218	SLC26A4
ENSG00000091140	2326.5776154062	1737.4499782873	0.8921710679063513	0.9971120527100896	0.42123787388078215	DLD
ENSG00000091157	728.7267888590667	844.2644790251001	-0.30292578083787747	0.9814288515269884	-0.21231698962904308	WDR7
ENSG00000091164	2143.5525095066	1110.4331585179334	1.6385272344209274	0.9999625657231479	0.9488812047242041	TXNL1
ENSG00000091262	28.67477039843333	370.0130856028333	-2.28389729883745	1	-3.6897224532991184	ABCC6
ENSG00000091317	3479.0378022350333	1483.9052321051333	2.8065107724769263	0.9999999999999998	1.2292893961097602	CMTM6
ENSG00000091409	400.3397534856333	4672.693646364333	-3.968640045367971	0.9999999999999999	-3.5449576668995544	ITGA6
ENSG00000091428	10.971221893966666	730.9968481690333	-3.3995508453852197	1	-6.058069069178993	RAPGEF4
ENSG00000091436	6185.634701668333	2703.2742132076664	2.751613966516775	0.9999999999999999	1.1942137736810043	AC013461.1
ENSG00000091482	1.988118651	68.94128015646666	-3.039688945943424	1	-5.115892323382238	SMPX
ENSG00000091483	2152.5902406662335	1503.5268172976332	0.9035684648399144	0.9967907732295236	0.5177231189751522	FH
ENSG00000091490	1448.8249568890667	999.5657217094333	0.6231360958888031	0.9920653024792162	0.5355099701323062	SEL1L3
ENSG00000091513	10.575702448566666	215.6241845756	-1.8483907866756	1	-4.349693604094095	TF
ENSG00000091527	9348.8619068656335	4811.3631487550665	3.6835399965909357	0.9999999999999999	0.9583450534807724	CDV3
ENSG00000091536	36.31307033986667	270.5850129538	-2.1844593707051563	0.9999999999999999	-2.8975211111099344	MYO15A
ENSG00000091542	2673.7379307319334	2026.1666950787	0.7784012546456778	0.9951436069362141	0.4001051938591813	ALKBH5
ENSG00000091592	2610.6324438851666	966.3706302246334	2.6932093158345314	0.9999999999999999	1.4337508377603674	NLRP1
ENSG00000091622	799.9543087150666	113.30705675773333	2.1915924018180823	1	2.819679884478839	PITPNM3
ENSG00000091640	2082.2454981577334	1066.6494093657668	2.0327536009784803	1	0.9650541101457919	SPAG7
ENSG00000091651	173.7983447862	289.9817831685	-0.5410144250757705	0.9928545721723396	-0.7385479297735488	ORC6
ENSG00000091656	723.2919089157	2416.4327453248334	-2.087454531879806	1	-1.740228923728576	ZFHX4
ENSG00000091704	9.425557593066666	8.412505086433335	0.0647600907362778	0.7038510031670717	0.1640424952196396	CPA1
ENSG00000091732	531.8368701245666	455.1375791693333	0.26899303092468324	0.967656324070098	0.22468108727346758	ZC3HC1
ENSG00000091831	62.46105762133333	45.51737257826667	0.2934797536657711	0.9733335975402603	0.4565397153359945	ESR1
ENSG00000091844	56.4838388866	149.20911749826666	-0.9319122359574782	0.9979436751958695	-1.4014256460294239	RGS17
ENSG00000091879	4.8260286605	8.810216355433333	-0.3431631457793592	0.9852969151336701	-0.8683409649649015	ANGPT2
ENSG00000091947	563.4638349125333	627.9573602048333	-0.1858481625074429	0.9427001507823962	-0.15634358388990327	TMEM101
ENSG00000091972	75.30216346246667	31.5030190495	0.6421729125914464	0.992794481406035	1.2572012207424423	CD200
ENSG00000091986	133508.0582719083	6499.5678748352	13.079053598128596	0.999999999999998	4.36043920898196	CCDC80
ENSG00000092010	2703.3789414622333	1627.4014687771999	1.3072639750270953	0.9988794949735943	0.7321935554409682	PSME1
ENSG00000092020	570.9173265292334	448.511532736	0.375948690330749	0.9817454719540081	0.34813676459063975	PPP2R3C
ENSG00000092036	335.59181104326666	272.85355688846664	0.3017055733419979	0.9741959415805306	0.2985806615832272	HAUS4
ENSG00000092067	2.0338100032	4.814039771233333	-0.6018810834659286	0.9955388850187813	-1.2430631505526994	CEBPE
ENSG00000092068	838.8221560072667	48078.04953168566	-6.506583534178099	1	-5.840869590436437	SLC7A8
ENSG00000092094	726.7781148081	1695.7493765863667	-1.7792584938161324	1	-1.2223360804144383	OSGEP
ENSG00000092096	264.61566564096665	1621.9286534008334	-3.0073541988061594	1	-2.6157399796630734	SLC22A17
ENSG00000092098	653.3103094777	932.8702377478	-0.6049192765849363	0.9954536886455398	-0.5139080099708082	RNF31
ENSG00000092108	2248.5022121254	1302.2689635829665	1.6695450122381001	0.999453198454324	0.7879368576595356	SCFD1
ENSG00000092140	497.5170176193	603.3453469227	-0.3338104831061377	0.9841917447950244	-0.2782381441423742	G2E3
ENSG00000092148	4943.770860146667	7526.57192074	-1.121318385650476	0.9985685346320378	-0.6063810424479332	HECTD1
ENSG00000092199	5231.8736331242	4086.2541585776667	1.1431680902048005	0.9981119347009617	0.3565487552257224	HNRNPC
ENSG00000092200	11.170991702833334	16.6577684371	-0.31727030637388526	0.9832289659913378	-0.5764378760718915	RPGRIP1
ENSG00000092201	4023.640394628	3712.4983420704666	0.3167198928408287	0.9762411107962998	0.11611099108656714	SUPT16H
ENSG00000092203	2253.7485533362333	1466.5053265075667	1.312267076367688	0.9990486677467779	0.6199442544727318	TOX4
ENSG00000092208	207.13742493093332	199.07899173663333	0.04641900282528267	0.5306430146168396	0.05724725324361463	GEMIN2
ENSG00000092295	70.11388516993334	192.11423250823333	-0.9419734282546446	0.9979672485356842	-1.4541923177771823	TGM1
ENSG00000092330	1487.0998300047	1136.3748462478666	0.6876592074666901	0.9933353739260036	0.38806269690450795	TINF2
ENSG00000092421	84.25922570413333	296.6604134799333	-1.3667284315654051	0.9996837286858693	-1.8159058621829913	SEMA6A
ENSG00000092439	3045.5536480497335	6665.395332166433	-3.7994578410608817	1	-1.1299859277198072	TRPM7
ENSG00000092445	583.6795088771333	861.7435300350667	-0.6090864152182554	0.9952106725577549	-0.5620821411927335	TYRO3
ENSG00000092470	246.48069098046668	215.11639226993333	0.15491417053877488	0.9112199763072844	0.19635716692609892	WDR76
ENSG00000092529	31.154869569133336	123.24963969133334	-1.163707498357828	0.9995709298894646	-1.9840538468871665	CAPN3
ENSG00000092531	1394.0461405597	2245.2765228892	-1.4763751606461888	0.9996219054697966	-0.6876148220287632	SNAP23
ENSG00000092607	2522.1817249497	4.4943837157	8.563590433718865	1	9.132333208921661	TBX15
ENSG00000092621	9402.357242025268	2615.406506392467	4.219579216863371	0.9999999999999999	1.8459872981406995	PHGDH
ENSG00000092758	13.388763864633333	37223.260516195565	-7.196194644403591	1	-11.440965948243333	COL9A3
ENSG00000092820	3250.8680371852333	15964.210104051434	-5.403883489071834	1	-2.295944272449347	EZR
ENSG00000092841	25621.007521573567	9258.3517108699	4.287499433632609	1	1.4684999347950447	MYL6
ENSG00000092847	1645.6120368310335	2198.5637020605	-0.8793527017737908	0.9978480989697671	-0.4179370827684417	AGO1
ENSG00000092850	3.9804024317666666	106.13127759176668	-2.432653783843049	1	-4.736791781139385	TEKT2
ENSG00000092853	167.3958067449	124.90125803813334	0.2470335358840752	0.9643922982568283	0.42247538069431284	CLSPN
ENSG00000092871	237.5707374181	383.87221381973336	-0.7061625361646494	0.9967066881577075	-0.6922689917277423	RFFL
ENSG00000092929	62.974427797266664	15764.625495588165	-7.063661967308002	1	-7.967709074129319	UNC13D
ENSG00000092931	794.1312918550666	579.9186680000666	0.6204721230073563	0.9919187139734641	0.453526964047064	MFSD11
ENSG00000092964	11699.463415144734	2118.5332131580335	4.854496478739945	1	2.4653047117350813	DPYSL2
ENSG00000092969	112.36443374293333	1586.9631830638666	-3.2284882162243598	0.9999999999999999	-3.820011296055396	TGFB2
ENSG00000092978	504.78075755556665	628.9943074974666	-0.3819452979319148	0.9885783543385859	-0.31739004527835796	GPATCH2
ENSG00000093000	1362.2580908084333	1277.3290243809333	0.1558945990451106	0.9121869965055367	0.09286986592283804	NUP50
ENSG00000093009	158.0472660934	119.4455216357	0.23053819947553	0.9585813262488523	0.4040033157505771	CDC45
ENSG00000093010	7514.2173532554	3082.6820243273	4.417702743616044	0.9999999999999998	1.2854367628850352	COMT
ENSG00000093072	32.03714145586667	122.37618863976667	-0.9598484554794795	0.9983497210206508	-1.9335055400147851	CECR1
ENSG00000093100	7.150775483833334	50.759873358966665	-1.3284663655697893	0.9992627640726215	-2.8275168576168523	XXbac-B461K10.4
ENSG00000093144	2296.0629536056	2809.0514524128334	-0.6905223500831922	0.996048896694772	-0.2909208515829966	ECHDC1
ENSG00000093167	4103.853731318033	2227.9409872614333	3.0343638595770384	1	0.8812682919305355	LRRFIP2
ENSG00000093183	2412.5195850857335	1413.6777231717333	1.7010949031613838	0.9993026486528274	0.7710873886676164	SEC22C
ENSG00000093217	247.51639425933334	124.61042248143333	0.7111177539031279	0.9950992110845611	0.9900993441445196	XYLB
ENSG00000094631	1718.7418155766	5279.866254222633	-3.4432975463348585	1	-1.6191485411164648	HDAC6
ENSG00000094755	1.9973141656	11.561716711166667	-1.3440617148271259	0.9998111745632466	-2.5332224454663623	GABRP
ENSG00000094804	296.0352482544333	174.54409765653332	0.5552221406030708	0.9919780043015035	0.7621773926827228	CDC6
ENSG00000094841	383.4302591301667	291.01302961756664	0.41953207515899144	0.9860406513466914	0.397880445712585	UPRT
ENSG00000094880	1247.0397965743334	909.9244522361666	0.7604736123544079	0.9959855582860682	0.45468883278876515	CDC23
ENSG00000094914	1585.1921661104334	4377.539097666767	-2.8385797629188603	0.9999999999999999	-1.4654623212847764	AAAS
ENSG00000094916	2906.4138763269	6654.519906379966	-3.3147163053482323	1	-1.195094427088326	CBX5
ENSG00000094975	1327.4941377390999	2081.162050302233	-0.9677941425839656	0.9982531780808839	-0.6486838152742493	SUCO
ENSG00000095002	710.5427413169667	2791.1439292969	-3.009491530935528	1	-1.9738631812331089	MSH2
ENSG00000095015	423.5357397724333	1034.129998807	-1.554206146524605	0.9999999215244909	-1.2878619352727791	MAP3K1
ENSG00000095059	1316.5966131681	1956.2462801975666	-1.2716488669904589	0.9994312844414823	-0.571274617098629	DHPS
ENSG00000095066	1070.2331882056333	1760.4865093921	-1.1403579342973573	0.9992653679103324	-0.7180489987826797	HOOK2
ENSG00000095139	8752.294949914332	2526.2473892631997	4.513530888674852	0.9999999999999996	1.7926654317124355	ARCN1
ENSG00000095203	35.71196235186667	3568.8856502485664	-7.037928402961264	1	-6.642922455511841	EPB41L4B
ENSG00000095209	449.2592102644	514.1574450213667	-0.19150019286140674	0.946719715370349	-0.1946621276540378	TMEM38B
ENSG00000095261	1505.8430252493001	943.6518977636333	1.199806390620874	0.9988973928532155	0.6742447165072307	PSMD5
ENSG00000095303	1917.4825259182	63.634860542700004	4.040183799594743	1	4.913252298849219	PTGS1
ENSG00000095319	2538.9566934771665	2635.6484774749665	-0.10575683232920391	0.8629140278903112	-0.05392218019826602	NUP188
ENSG00000095321	3308.4964189102	1269.95861691	2.53570243623252	0.9999999999999999	1.3813942321395256	CRAT
ENSG00000095370	3.0832878310333336	55.00000554543333	-1.8533565108416559	1	-4.156890284811181	SH2D3C
ENSG00000095380	996.1930975682	303.3550665154	1.9186055383569784	1	1.7154180079970582	NANS
ENSG00000095383	1175.9422845215	2260.4726430759	-1.4554895741725833	0.9995337416116623	-0.942807203674875	TBC1D2
ENSG00000095397	384.4368305658	3412.117143258167	-4.689192284315945	0.9999999999999992	-3.1498487137332436	WHRN
ENSG00000095464	6.4904487281	19.007422926500002	-0.6040896516252648	0.9955019857440544	-1.5501728111412234	PDE6C
ENSG00000095485	563.3241309502666	532.5733385828333	0.10218588543755447	0.8428053301724632	0.08098506631802206	CWF19L1
ENSG00000095539	132.7845208984	1245.6514188650333	-3.3439979680183596	1	-3.2297415211435787	SEMA4G
ENSG00000095564	2360.4967946414	4226.0200045294	-1.599422928520436	1	-0.8402090726293813	BTAF1
ENSG00000095574	540.777811827	524.0883941377999	0.0552375582324294	0.6252965145582503	0.0452257978433478	IKZF5
ENSG00000095585	3.5170371752	47.431643339766666	-1.7626036332421866	1	-3.753417364105828	BLNK
ENSG00000095587	17.5761166395	11.936519401233333	0.2496661728156381	0.9648956668022822	0.5582341300270564	TLL2
ENSG00000095596	3.1008493644333335	215.38859593986666	-2.890219540713084	0.9999999999999998	-6.11813461286038	CYP26A1
ENSG00000095637	130.87923728203333	642.6798157037333	-1.7029021300085085	1	-2.29586391724598	SORBS1
ENSG00000095713	2.1853915542333335	1471.2608922712666	-6.5643816422310195	1	-9.394945591763443	CRTAC1
ENSG00000095739	427.34908990826665	1596.5984769503666	-2.1598152835494027	1	-1.9015145848539656	BAMBI
ENSG00000095752	384.47295609956666	25.841136648633334	2.262489330884272	1	3.8951406873676215	IL11
ENSG00000095787	4347.572458302267	3482.3188637339	1.0407447859377668	0.9985847946328725	0.3201617606723697	WAC
ENSG00000095794	439.15788697246666	588.1029146211	-0.4402266058693276	0.9909793894749455	-0.4213289266782201	CREM
ENSG00000095906	1394.6343043821	1722.4456871717334	-0.6018179534873876	0.9955380190212734	-0.3045716182996491	NUBP2
ENSG00000095951	1041.4850874177666	1134.5086214255666	-0.1678083127180628	0.9326940778619796	-0.1234253902766434	HIVEP1
ENSG00000096060	199.24754237946667	127.41100812353334	0.46306267176851346	0.98840836479636	0.6450719996842078	FKBP5
ENSG00000096063	1064.8028854485667	1393.0517907951667	-0.7296394966650742	0.9967729723528352	-0.3876625095204602	SRPK1
ENSG00000096070	2106.6850552102665	1572.4585789395667	0.7837552773548537	0.9951530104510965	0.42195263581213344	BRPF3
ENSG00000096080	390.1119472181667	327.2873327084667	0.22574047690472443	0.9565565535057975	0.2533304161626075	MRPS18A
ENSG00000096092	645.0526362558	1199.7055961896333	-1.2187608022509546	0.9993743099325088	-0.8951916223651017	TMEM14A
ENSG00000096093	904.6153529310667	5773.637605504467	-4.701175787300327	0.9999999999999992	-2.6741041702402377	EFHC1
ENSG00000096384	20860.666886574334	20134.276297076332	0.2867772551890386	0.9727938858485539	0.05113166231740667	HSP90AB1
ENSG00000096395	5.248753760933334	3.5198673875	0.2241196988585429	0.9556747550727668	0.5764538410694313	MLN
ENSG00000096401	1769.9111470897	1522.9789336483666	0.4562274012705363	0.9878718205416502	0.21678094996245323	CDC5L
ENSG00000096433	2813.9485438839665	1026.4142225369333	1.9300494460790003	1	1.4549828811421497	ITPR3
ENSG00000096654	184.3033860004	348.89484000823336	-0.733015785773444	0.9967013381992599	-0.9207096846662617	ZNF184
ENSG00000096696	4137.197490345867	15789.107305073567	-3.9853353567470897	1	-1.932203873659554	DSP
ENSG00000096717	1221.8588685943	838.3026774471333	0.863334092821824	0.9969961087947352	0.5435345132171595	SIRT1
ENSG00000096746	4411.194095375266	7016.9697968650335	-2.1879392799751836	0.9999999999999999	-0.6696789112985093	HNRNPH3
ENSG00000096872	501.6950797468	578.9156297629667	-0.2493663937982123	0.9695420124947752	-0.2065423181799449	IFT74
ENSG00000096968	620.6837595695999	377.4607209540667	0.7179958847545047	0.9946921409234817	0.7175318741844787	JAK2
ENSG00000097007	8494.274202898401	5222.168742885034	1.8358571650154065	1	0.7018416050275977	ABL1
ENSG00000097021	845.4477848466333	456.0613988537	0.9291654705152692	0.9955118249049092	0.8904875907236384	ACOT7
ENSG00000097033	5196.7695344876	2098.4324878868333	3.0138452061359966	1	1.3083030313510884	SH3GLB1
ENSG00000097046	267.6388943929667	492.5575273083333	-0.8061367004784981	0.9973355559450532	-0.8800044415643057	CDC7
ENSG00000097096	238.05479520186665	617.0541836484	-1.2327870901628601	0.9996932363779569	-1.3741034884886332	SYDE2
ENSG00000099139	354.67821773726666	551.1853480888333	-0.4984050338668086	0.9932655856167029	-0.6360268069431592	PCSK5
ENSG00000099194	3420.6917904955	12054.634590099566	-2.317084135871064	0.9999999999999998	-1.8172278933875232	SCD
ENSG00000099203	422.3418933845	224.91531088083332	0.8269018197012232	0.995467988567593	0.909029485117083	TMED1
ENSG00000099204	148.1657770273	4897.223585434233	-5.603636477402307	0.9999999999999997	-5.046679903560519	ABLIM1
ENSG00000099219	435.6047704284	2752.1997590632	-3.8866932348566987	1	-2.659493528348663	ERMP1
ENSG00000099246	3994.570837232067	1814.6095330246999	3.0101600197112446	1	1.138381370295027	RAB18
ENSG00000099250	11796.213239376133	314.95429052546666	4.079287349969093	1	5.227037532278642	NRP1
ENSG00000099251	28.402737786233335	8.223248933966667	0.8949283435170288	0.9971581466528926	1.7882495922780528	HSD17B7P2
ENSG00000099256	416.7136043644667	614.2145609155	-0.5188332073393185	0.9937248315498804	-0.5596865138769674	PRTFDC1
ENSG00000099260	56.7352750516	1222.3721682528	-3.9003945023153106	1	-4.4292937833466395	PALMD
ENSG00000099282	7.4266908952	1100.9534470224332	-3.403537124094645	1	-7.211818218152358	TSPAN15
ENSG00000099284	484.5992270063333	1388.6105004102	-2.2619443648707067	0.9999999999999999	-1.5187779773469527	H2AFY2
ENSG00000099290	1595.2225542748	1131.650719786	0.8395122554978993	0.9962673217316148	0.4953289688677388	FAM21A
ENSG00000099308	860.6532211974	1061.6563005646333	-0.41477449199698324	0.9902107787893957	-0.30281282349227834	MAST3
ENSG00000099326	871.8465214692667	3919.1639818033	-3.7648439660877804	1	-2.1683998453956708	MZF1
ENSG00000099330	292.6276321428667	326.1412276817	-0.1411284880124184	0.9126629909365395	-0.15643081821528146	OCEL1
ENSG00000099331	5981.3820479498	4698.6046015565335	0.8764585620229085	0.9968799637419363	0.34824650287693004	MYO9B
ENSG00000099337	1123.1804868810334	211.1354237587	2.1937312547920484	1	2.411349221126758	KCNK6
ENSG00000099338	13.857916683866666	280.95671019676666	-2.4210568836587383	1	-4.341565564388543	CATSPERG
ENSG00000099341	4933.6073952777	2252.5171225567665	3.4848939978955267	1	1.1311048412141314	PSMD8
ENSG00000099364	1010.7419497981999	1666.0024131978334	-1.140733098708733	0.9992817543181376	-0.7209757773428527	FBXL19
ENSG00000099365	185.43803002776667	405.93728561573334	-0.8966935854770398	0.9981572500373637	-1.130319713351462	STX1B
ENSG00000099377	336.82919813993334	95.14090252023333	1.408796867569463	0.9997311353751325	1.8238795881870447	HSD3B7
ENSG00000099381	1616.1121081163333	1841.6529486814334	-0.31668999066152936	0.9831890539574399	-0.18847393766450915	SETD1A
ENSG00000099385	1220.2604078729	500.4173674398	1.6428480795989389	0.9998966217166729	1.2859852913229317	BCL7C
ENSG00000099617	3.2326092464666667	66.1859038715	-1.9059370860354017	1	-4.355752955679308	EFNA2
ENSG00000099622	12247.5954129682	33181.1582439161	-11.846427043729525	0.9999999999999973	-1.4378657161064172	CIRBP
ENSG00000099624	2172.983925717667	1567.8690133655334	0.7907836705404354	0.9952302635412679	0.4708724670310234	ATP5D
ENSG00000099625	558.5438724504	941.4951306932667	-0.9144311393053277	0.9982870769377697	-0.7532830275718437	CBARP
ENSG00000099769	4.547116841	605.0924044546666	-4.4619357943529145	0.9999999999999997	-7.056059589331239	IGFALS
ENSG00000099783	6956.6128093412335	6188.257147856099	0.6062238679393678	0.9916743977334604	0.16885187750229974	HNRNPM
ENSG00000099785	957.4213254596667	644.3396829119333	0.7245355320919906	0.9945493478052874	0.5713324921154126	MARCH2
ENSG00000099795	1876.7641622603333	1179.5833426356667	1.0977916144297999	0.9981126511866594	0.6699700149797934	NDUFB7
ENSG00000099797	937.3673850627333	1608.0698240325	-1.4864841629525327	0.9997286350475377	-0.7786435477675939	TECR
ENSG00000099800	2018.6656929817334	1223.0489835122667	1.2354061985432443	0.9984455034079653	0.7229198233007205	TIMM13
ENSG00000099804	1764.5107799663	1569.5684944576	0.30597926897337235	0.9748168954327482	0.1689002559185195	CDC34
ENSG00000099810	930.8497538425667	814.4646650005334	0.2764127438901628	0.9701220920322517	0.19269621497668463	MTAP
ENSG00000099814	3924.3929332432335	3443.7779850528336	0.39508224961360283	0.9844100926364829	0.18847736242667315	CEP170B
ENSG00000099817	5123.720442667866	2700.5567211943003	2.1863930384598214	1	0.9239349120929186	POLR2E
ENSG00000099821	1172.7307024186	2724.9200345659665	-2.5016975140292472	0.9999999999999999	-1.2163421321026908	POLRMT
ENSG00000099822	279.41243793546664	257.3960075429	0.09609681923818325	0.8309441409267087	0.1184065670239416	HCN2
ENSG00000099834	5.019739453833334	900.5642870868	-4.441173009806066	0.9999999999999997	-7.4870729728435155	CDHR5
ENSG00000099840	84.0118069511	496.7275651237666	-2.2843082441343254	1	-2.5637908066724657	IZUMO4
ENSG00000099849	136.5381457965	1022.8101551722	-2.6554094705902744	0.9999999999999999	-2.9051624195711225	RASSF7
ENSG00000099860	7598.6358443268	1237.9184821308668	4.439100165365282	0.9999999999999997	2.6178241248481005	GADD45B
ENSG00000099864	1159.7800891635334	3418.9877965320334	-2.328711630189713	0.9999999999999998	-1.5597179975969269	PALM
ENSG00000099866	54.438225126266666	112.14998443963333	-0.5682247097233084	0.9945267632755327	-1.042737484364522	MADCAM1
ENSG00000099875	4432.796629490967	3341.2866942971336	1.2053932263242104	0.9987399478520422	0.4078133988348708	MKNK2
ENSG00000099889	1080.952928072	11209.458253982866	-12.469150468529483	1	-3.374340950339231	ARVCF
ENSG00000099899	1375.4395067832668	1975.1811834438668	-0.9391103771718473	0.9979482420640907	-0.5220923079634521	TRMT2A
ENSG00000099901	1452.8169267871667	1035.8501803334	0.7733476757145921	0.9953292072321144	0.4880375620504684	RANBP1
ENSG00000099904	3507.1301148449334	2731.3199775607	0.7220143777217514	0.9946045885916263	0.36069261816295983	ZDHHC8
ENSG00000099910	1133.6764627736666	1404.5085650312333	-0.5381273076779809	0.992888258462712	-0.30905645067532955	KLHL22
ENSG00000099917	4860.7121691202	3950.977719533467	0.9197969618093355	0.9952727341747839	0.2989579956871136	MED15
ENSG00000099940	1349.5742776205	606.4445992111333	1.6629040756334121	0.9994971595826151	1.1540566204234532	SNAP29
ENSG00000099942	2333.6398871994666	1331.7402671826667	1.6060309351672488	0.9995004756610694	0.8092692132659388	CRKL
ENSG00000099949	4297.5129735024	5989.779578360766	-1.0490060076725882	0.9988843969993141	-0.47900091838029446	LZTR1
ENSG00000099953	136.24178175783334	1190.1028639859	-1.7911237495984433	1	-3.1268451623690683	MMP11
ENSG00000099956	2382.3839799339	2236.5014387637666	0.23862429654243128	0.9614686162819466	0.09116227138600638	SMARCB1
ENSG00000099957	358.8964691187667	98.92413951996666	1.455195416162447	0.9989734995588165	1.8591732135063035	P2RX6
ENSG00000099958	11.421128369366667	97.5222349011	-1.6119963544352447	1	-3.0940259971457524	DERL3
ENSG00000099960	7.406465873666667	42.90559727066667	-1.1927017413336272	0.9995287133688568	-2.5343086631383116	SLC7A4
ENSG00000099968	2353.4477073086	5460.998470148366	-3.0732769757167793	1	-1.2143889553922447	BCL2L13
ENSG00000099974	50.7924974703	73.99687017503334	-0.35941131787899355	0.9870322107099754	-0.5428488376577341	DDTL
ENSG00000099991	2302.973697453767	3750.726013234	-1.685204102894412	1	-0.7036719453984004	CABIN1
ENSG00000099992	695.0461675256666	555.9985672296333	0.41319356046627764	0.9856694248627651	0.322027644908789	TBC1D10A
ENSG00000099994	26.861045909133335	285.16800782213335	-2.1533998109831503	1	-3.408224752762192	SUSD2
ENSG00000099995	3777.3457489252332	2844.9656373712332	1.2280714393100007	0.9988786730246053	0.4089616157422037	SF3A1
ENSG00000099998	542.2876823595	468.40164118863333	0.24046067146983474	0.9621045706721001	0.21131227026398608	GGT5
ENSG00000099999	867.609788882	1150.3408698661333	-0.591473942272188	0.995309144234474	-0.4069431894479179	RNF215
ENSG00000100003	243.25225404926667	1610.2338923781667	-2.543067414099354	1	-2.726745181674985	SEC14L2
ENSG00000100014	1566.2177382458	1133.6684059843	0.7383689020530415	0.9951360106481921	0.4662860737182402	SPECC1L
ENSG00000100023	1998.777923279	2040.1911467962666	-0.06550039300050269	0.7292051416988852	-0.02958613698832819	PPIL2
ENSG00000100024	2.010318341833333	41.8778836546	-2.6631329046584677	1	-4.3806926548598675	UPB1
ENSG00000100027	20.146284091166667	144.97983441506668	-1.6302435839730638	1	-2.8472665778104718	YPEL1
ENSG00000100028	1996.4679954013	1545.9410567955	0.7274198136636313	0.9944858535974833	0.3689646312337437	SNRPD3
ENSG00000100029	2962.4208251235	1812.3182152638	1.8482482165668466	1	0.7089403037324538	PES1
ENSG00000100030	5696.771551433633	2693.5417330582	2.9534895546250897	0.9999999999999998	1.080640135160245	MAPK1
ENSG00000100031	17.199205267366665	169.0893106064	-2.1134243588263857	1	-3.2973716509220847	GGT1
ENSG00000100034	2059.6024361825002	1449.985144844	0.9995083870490267	0.9974203627696784	0.5063277618807384	PPM1F
ENSG00000100036	318.16208920643334	729.0760781161666	-1.2248359138068936	0.9995309492379163	-1.1963074249887047	SLC35E4
ENSG00000100038	19.793913865033332	40.31496213023333	-0.6642887756908143	0.9948147235228079	-1.026258461182159	TOP3B
ENSG00000100053	2.049350963933333	4.539984976833333	-0.7070153311356504	0.9967268096014983	-1.147520447642903	CRYBB3
ENSG00000100056	805.7172593937333	678.0571165982	0.34889443350108384	0.9792023219582516	0.24886685518240526	DGCR14
ENSG00000100058	614.4747314637667	591.7204200850333	0.06690120554592312	0.7202908873854872	0.05443800216485511	CRYBB2P1
ENSG00000100060	5.782184669833333	5.057523276733334	0.10555807999359641	0.8492360672430919	0.19318363129546864	MFNG
ENSG00000100065	466.2784614078	247.24793600003332	0.5769823713016788	0.992378025682354	0.9152333118838394	CARD10
ENSG00000100068	84.87722258796667	356.4601723754667	-1.6172918979187132	1	-2.0702915387649825	LRP5L
ENSG00000100075	3349.656719014467	2536.9535850561997	1.020250935531091	0.9972485820254632	0.40091612748759403	SLC25A1
ENSG00000100077	6.230077955233333	301.7839273561	-3.771177873034991	1	-5.598121946102896	GRK3
ENSG00000100079	12.530878343133333	15.677549265066666	-0.1032633073249887	0.8578863348304072	-0.32321251020772374	LGALS2
ENSG00000100083	1985.4963698877334	4490.160385876266	-3.445319679805495	1	-1.17726725493714	GGA1
ENSG00000100084	455.7387722344667	382.33304816196664	0.26113102200479926	0.9665336019346176	0.25337720442604383	HIRA
ENSG00000100092	98.33359184310001	200.07092433030002	-0.719694117186014	0.996895973189433	-1.0247552737373862	SH3BP1
ENSG00000100095	65.38655303626666	16.7411404379	0.8826339792191913	0.9969462091527515	1.9655961608287393	SEZ6L
ENSG00000100097	44835.6132377507	1394.4588749653667	7.1330467593630225	1	5.006867837787513	LGALS1
ENSG00000100099	1390.1078327896332	4254.264979378167	-3.602803032241692	0.9999999999999999	-1.613713095850772	HPS4
ENSG00000100100	938.2609339484334	977.4348438118	-0.07418051066629791	0.7749568228593586	-0.05901133746970017	PIK3IP1
ENSG00000100104	460.36795364333335	368.03263264476664	0.32943938150901425	0.9771286854084706	0.32295371796139144	SRRD
ENSG00000100105	876.1728525294	1898.9374410193	-2.002139990963906	1	-1.1159049580446252	PATZ1
ENSG00000100106	6776.029399934233	5856.709704607767	0.4322408222073787	0.9859291848355691	0.2103497470960267	TRIOBP
ENSG00000100109	1072.3299466448	876.4121970945666	0.4649704535844481	0.9885528340716498	0.29106741120569174	TFIP11
ENSG00000100116	459.5594932958667	286.2071366274667	0.6289509687895782	0.9923883968867293	0.6831919945197087	GCAT
ENSG00000100122	3.307164306233333	3.8550342087000002	-0.08876093762225083	0.8223335988678029	-0.2211489391938757	CRYBB1
ENSG00000100124	824.9687406451	821.1709093486667	0.008845359394281872	0.029899125932259296	0.006656934724714444	ANKRD54
ENSG00000100129	5827.576328943133	2978.2915283008	3.739081261144752	0.9999999999999997	0.9684110175553802	EIF3L
ENSG00000100138	2848.4304457562666	1674.3870295994	1.5358272040661805	0.9997519233746619	0.7665341371504445	SNU13
ENSG00000100139	2895.7847088055332	6712.796840894233	-2.101236015724753	1	-1.2129596334896573	MICALL1
ENSG00000100142	7.2540584994	4.366874707066667	0.30854909339581416	0.9751741030618013	0.7321872413991755	POLR2F
ENSG00000100147	81.46884507776667	147.1039391638	-0.6591144330764974	0.9948677152117706	-0.8525155182890739	CCDC134
ENSG00000100150	376.43130329983336	563.3572865527001	-0.5898602189667019	0.9952029564224633	-0.581663578708153	DEPDC5
ENSG00000100151	341.6903493839	2409.2886553714	-4.09809071260516	0.9999999999999999	-2.8178458459846927	PICK1
ENSG00000100154	2789.3641498412667	3129.3521174417333	-0.2778988367965737	0.9778960245835719	-0.16592771137604842	TTC28
ENSG00000100156	34.17371686333333	11379.118654483034	-5.734273595079438	0.9999999999999994	-8.379285936450072	SLC16A8
ENSG00000100162	87.0223866863	59.41818124613334	0.29528252198130317	0.9734455946542098	0.550482139102254	CENPM
ENSG00000100167	13.209270930599999	777.7574528121	-3.8529924893889373	1	-5.879697568237566	SEPT3
ENSG00000100181	125.06349331226666	2.3553426915666664	2.8117709705410987	0.9999999999999998	5.730579929878358	TPTEP1
ENSG00000100191	1.9995801239666666	4.850581788033333	-0.7599887925760936	0.9971250060805422	-1.2784607056060833	SLC5A4
ENSG00000100196	2385.6612279628334	169.81131009033334	3.872917788995321	1	3.8123847336817827	KDELR3
ENSG00000100197	12.249781524833333	138.46976335196666	-1.6467341658861139	1	-3.498743055640217	CYP2D6
ENSG00000100201	21321.131162587233	72377.26860724224	-4.134575314258736	0.9999999999999999	-1.7632526836445284	DDX17
ENSG00000100206	30.921699674566668	12.680923054	0.5339607646955761	0.9890780937922226	1.2859598579656208	DMC1
ENSG00000100207	1541.3080522317	1517.5629459161332	0.042501578835454065	0.4775199268913094	0.02239887545127447	TCF20
ENSG00000100209	245.2633997363	148.45983625233333	0.6218755576447653	0.9919958621014062	0.7242592761939912	HSCB
ENSG00000100211	642.0905790457666	461.94120813936667	0.5702822262373679	0.9924251121008715	0.4750675815396992	CBY1
ENSG00000100216	1773.4817767819	858.7307312641667	1.7192520133932474	0.9999071581844502	1.0463067787788358	TOMM22
ENSG00000100218	5.05958516	12.640812909233334	-0.5687189556189917	0.994525111349265	-1.3209982367693551	RSPH14
ENSG00000100219	6044.830100583733	1220.348967038	5.949767221843227	0.9999999999999999	2.3084080356548045	XBP1
ENSG00000100220	2604.423393536367	1566.7480956696	1.8852154356169222	1	0.7331907627270635	RTCB
ENSG00000100221	3137.5268985615	2077.2453067609	1.476389018572644	0.9995464445747633	0.5949562301131734	JOSD1
ENSG00000100225	2866.1860813882336	2666.3435803941666	0.24772144316598274	0.9645756217250699	0.1042695811473213	FBXO7
ENSG00000100226	1747.621973294	2387.4322130219334	-0.9461555068410525	0.9980688172692868	-0.45006662053862956	GTPBP1
ENSG00000100227	3288.556856026	2290.773579060167	1.495641995393151	0.9995828990251129	0.5216197441579001	POLDIP3
ENSG00000100228	213.17263779816668	395.5960346899	-0.8822460871906055	0.9978655039002507	-0.89200569515887	RAB36
ENSG00000100234	32743.778641389534	122814.96031582223	-2.7690583731414153	0.9999999999999998	-1.9071935847935535	TIMP3
ENSG00000100239	2969.730619909133	4437.633925225	-1.8779507448566621	1	-0.5794585877421595	PPP6R2
ENSG00000100241	7047.1110491489335	5552.553641640567	1.1142653463990293	0.9985257518406894	0.34388052309129763	SBF1
ENSG00000100242	4325.4494509442	2473.4029807491997	2.0014573298017924	1	0.8063527379268524	SUN2
ENSG00000100243	23395.0306161444	3212.1256948764	6.472996855966044	1	2.864601862992257	CYB5R3
ENSG00000100246	550.4418621166333	486.7303319332	0.16895571025938583	0.9238025688475393	0.17746751091621635	DNAL4
ENSG00000100249	2.0118774517	122.74032431506667	-3.8563402856551168	1	-5.930923060590093	C22orf31
ENSG00000100253	48.740261034	3.8120673282666666	1.8515392499365484	1	3.6764684723101992	MIOX
ENSG00000100258	5493.240194796933	4029.7342991066334	1.0517468449891234	0.9982548819461026	0.4469726581679979	LMF2
ENSG00000100263	1089.7364423414333	1911.3558539552666	-1.5632984365300056	0.9999999954919626	-0.810617147658864	RHBDD3
ENSG00000100266	2217.9366368116666	2000.8762301633335	0.33241349844586937	0.9773482466639306	0.14858622237528682	PACSIN2
ENSG00000100271	495.9122762946667	276.2154604498	0.8521862088521788	0.9968494592850622	0.8442908666698559	TTLL1
ENSG00000100276	5.973712076133333	14.841372579966666	-0.4703147365696545	0.9905132458017631	-1.3129249146871702	RASL10A
ENSG00000100280	2531.5974127115	2565.0483528988334	-0.04570575794060043	0.5403324333192612	-0.018938023445462422	AP1B1
[truncated: 21,842 more rows]
