# Supplementary material for: Mutant PRPF8 Causes Widespread Splicing Changes in Spliceosome Components in Retinitis Pigmentosa Patient iPSC-Derived RPE Cells
Source: Front Neurosci. 2021 Apr 29;15:636969. doi: 10.3389/fnins.2021.636969 (PMC8116631; doi:10.3389/fnins.2021.636969)
Supplement: Supplementary file 1 [file Data_Sheet_1.zip › Supplemental_Information/Supplementary File_5.csv]

gene	event_type	chromosome	dPSI	pvalue	event
ABCB6	SE	NC_000002.12	0.18174929039999999	0.0444555445	ABCB6;SE:NC_000002.12:219216832-219217670:219217807-219218125:-
ABCB7	A3	NC_000023.11	0.3718570668	0.04395604400000001	ABCB7;A3:NC_000023.11:75114834-75156105:75114831-75156105:-
ABHD17A	SE	NC_000019.10	-0.2318493544	0.014985015	ABHD17A;SE:NC_000019.10:1877687-1878664:1878904-1879921:-
ABHD17A	SE	NC_000019.10	-0.18659520079999997	0.014985015	ABHD17A;SE:NC_000019.10:1880115-1880896:1881048-1881235:-
ACAD8	AL	NC_000011.10	-0.6164953479	0.027972028	ACAD8;AL:NC_000011.10:134262622-134262770:134263112:134262622-134264908:134265855:+
ACP5	AF	NC_000019.10	-0.3938603297	0.0114885115	ACP5;AF:NC_000019.10:11577679-11578585:11578740:11577679-11578844:11578975:-
ACSL4	A3	NC_000023.11	-0.286224492	0.037962038	ACSL4;A3:NC_000023.11:109683375-109696144:109683372-109696144:-
ADI1	AF	NC_000002.12	-0.1926081959	0.034965035	ADI1;AF:NC_000002.12:3513976-3514808:3517747:3513976-3519368:3519531:-
AHNAK	AF	NC_000011.10	-0.375959575	0.011988012	AHNAK;AF:NC_000011.10:62536567-62545566:62545664:62536567-62545744:62545826:-
AHNAK	AF	NC_000011.10	-0.41912472939999995	0.011988012	AHNAK;AF:NC_000011.10:62536567-62545566:62545664:62536567-62546660:62546806:-
AHNAK	AF	NC_000011.10	0.2700768508	0.015984016	AHNAK;AF:NC_000011.10:62536567-62545744:62545826:62536567-62546660:62546802:-
AHNAK	RI	NC_000011.10	0.14496252210000002	0.038961038999999996	AHNAK;RI:NC_000011.10:62515902:62528392-62528594:62534074:-
ANKRD40	AF	NC_000017.11	-0.2304115043	0.037962038	ANKRD40;AF:NC_000017.11:50700716-50701873:50702008:50700716-50707521:50707914:-
AP1S2	A3	NC_000023.11	-0.3881509045	0.016983017	AP1S2;A3:NC_000023.11:15833524-15845379:15831568-15845379:-
AP1S2	AF	NC_000023.11	-0.5549947639	0.016983017	AP1S2;AF:NC_000023.11:15852524-15852850:15852899:15852524-15854688:15854966:-
AP2A2	A3	NC_000011.10	-0.2882438021	0.042957043	AP2A2;A3:NC_000011.10:984753-985432:984753-985435:+
ARHGAP11A_1_and_ARHGAP11A-SCG5_1_and_SCG5_1_and_LOC105379633	A3	NW_011332701.1	0.1320399004	0.040459540499999995	ARHGAP11A_1_and_ARHGAP11A-SCG5_1_and_SCG5_1_and_LOC105379633;A3:NW_011332701.1:4732050-4736693:4732050-4736696:+
ARHGAP11A_3_and_ARHGAP11A-SCG5_3_and_SCG5_3_and_LOC105379633_1	A3	NT_187660.1	0.1320399004	0.040459540499999995	ARHGAP11A_3_and_ARHGAP11A-SCG5_3_and_SCG5_3_and_LOC105379633_1;A3:NT_187660.1:4894502-4899145:4894502-4899148:+
ARHGAP11A_and_ARHGAP11A-SCG5_and_SCG5	A3	NC_000015.10	0.1320399004	0.040459540499999995	ARHGAP11A_and_ARHGAP11A-SCG5_and_SCG5;A3:NC_000015.10:32679915-32684557:32679915-32684560:+
ARHGEF1	SE	NC_000019.10	0.1758456025	0.04995005	ARHGEF1;SE:NC_000019.10:41888865-41892025:41892123-41892331:+
ARL16	A3	NC_000017.11	-0.4072145626	0.013986014	ARL16;A3:NC_000017.11:81682675-81683013:81682149-81683013:-
ARMC5	A3	NC_000016.10	-0.2631363503	0.046953047000000005	ARMC5;A3:NC_000016.10:31465982-31466061:31465982-31466079:+
ATG4B	RI	NC_000002.12	-0.5770817946	0.003996004	ATG4B;RI:NC_000002.12:241671312:241671405-241672191:241673857:+
AUP1	RI	NC_000002.12	-0.215037805	0.021978022000000003	AUP1;RI:NC_000002.12:74528751:74528935-74529132:74529282:-
AVEN	AF	NC_000015.10	0.4697900818	0.035964036	AVEN;AF:NC_000015.10:34003209-34023217:34023240:34003209-34038780:34039200:-
AZI2	A3	NC_000003.12	0.560859016	0.01998002	AZI2;A3:NC_000003.12:28331954-28332369:28331950-28332369:-
B9D2	SE	NC_000019.10	0.4980519256	0.0114885115	B9D2;SE:NC_000019.10:41358022-41363432:41363523-41363958:-
BAG6_and_C6orf47	A3	NC_000006.12	-0.22867825	0.032634032599999994	BAG6_and_C6orf47;A3:NC_000006.12:31643977-31644082:31643974-31644082:-
BAG6_and_C6orf47	A5	NC_000006.12	-0.3278698912	0.032634032599999994	BAG6_and_C6orf47;A5:NC_000006.12:31651776-31652400:31651776-31652424:-
BAG6_and_C6orf47	AF	NC_000006.12	0.5316377469	0.0195804196	BAG6_and_C6orf47;AF:NC_000006.12:31651776-31651866:31652159:31651776-31652247:31652390:-
BAG6_and_C6orf47	AF	NC_000006.12	0.5398402689	0.023976024	BAG6_and_C6orf47;AF:NC_000006.12:31651776-31651866:31652159:31651776-31652400:31652661:-
BAG6_and_C6orf47	AF	NC_000006.12	0.5885257762	0.0195804196	BAG6_and_C6orf47;AF:NC_000006.12:31651776-31651902:31652051:31651776-31652247:31652390:-
BAG6_and_C6orf47	AF	NC_000006.12	0.6242864003	0.0195804196	BAG6_and_C6orf47;AF:NC_000006.12:31651776-31651902:31652051:31651776-31652400:31652661:-
BAG6_and_C6orf47	AF	NC_000006.12	0.5189799251	0.0195804196	BAG6_and_C6orf47;AF:NC_000006.12:31651776-31652080:31652173:31651776-31652247:31652390:-
BAG6_and_C6orf47	AF	NC_000006.12	-0.4588743047	0.0195804196	BAG6_and_C6orf47;AF:NC_000006.12:31651776-31652247:31652390:31651776-31652424:31652661:-
BAG6_and_C6orf47	SE	NC_000006.12	-0.2206160354	0.0335664336	BAG6_and_C6orf47;SE:NC_000006.12:31639226-31639500:31639646-31640199:-
BAG6_and_C6orf47	SE	NC_000006.12	0.3654137242	0.023976024	BAG6_and_C6orf47;SE:NC_000006.12:31644194-31644307:31644414-31644525:-
BCAR1_1	AF	NW_018654723.1	-0.4729712254	0.0074925075	BCAR1_1;AF:NW_018654723.1:67556-68303:68872:67556-72682:73308:-
BCL6	AF	NC_000003.12	-0.4119067358	0.00999001	BCL6;AF:NC_000003.12:187734907-187736090:187736501:187734907-187745410:187745468:-
BCL6	AF	NC_000003.12	-0.3035611884	0.024975025	BCL6;AF:NC_000003.12:187734907-187737597:187743726:187734907-187745410:187745468:-
BET1L	RI	NC_000011.10	-0.1520164668	0.047952048	BET1L;RI:NC_000011.10:202924:205469-205611:205667:-
BUD23	RI	NC_000007.14	-0.39532390450000005	0.02997003	BUD23;RI:NC_000007.14:73693624:73693669-73697605:73697694:+
C16orf58	SE	NC_000016.10	0.14850032119999998	0.033966034	C16orf58;SE:NC_000016.10:31493048-31493467:31493524-31493603:-
C1orf52	SE	NC_000001.11	0.2666695612	0.0264735265	C1orf52;SE:NC_000001.11:85258722-85258935:85259061-85259358:-
CAPN2	A3	NC_000001.11	-0.1956195467	0.030969031	CAPN2;A3:NC_000001.11:223757380-223757705:223757380-223759270:+
CAPN2	RI	NC_000001.11	-0.1956195467	0.030969031	CAPN2;RI:NC_000001.11:223769841:223769909-223770447:223770525:+
CASTOR3_and_LOC105375426	A3	NC_000007.14	-0.3400457972	0.0144855145	CASTOR3_and_LOC105375426;A3:NC_000007.14:100213353-100222597:100213133-100222597:-
CASTOR3_and_LOC105375426	SE	NC_000007.14	0.3844104362	0.0144855145	CASTOR3_and_LOC105375426;SE:NC_000007.14:100222720-100223570:100223698-100223882:-
CAST_and_LOC107986364_and_LOC107986363	SE	NC_000005.10	-0.4474923489	0.014985015	CAST_and_LOC107986364_and_LOC107986363;SE:NC_000005.10:96740118-96740745:96740783-96741266:+
CBS	A5	NC_000021.9	-0.4242731857	0.008991009	CBS;A5:NC_000021.9:43066377-43067778:43066377-43068509:-
CCDC58	SE	NC_000003.12	-0.3145059115	0.047952048	CCDC58;SE:NC_000003.12:122363027-122365336:122365466-122368176:-
CCDC80	A5	NC_000003.12	-0.1234952979	0.0454545455	CCDC80;A5:NC_000003.12:112639916-112640327:112639916-112640924:-
CCDC92	AF	NC_000012.12	-0.46109752390000003	0.02997003	CCDC92;AF:NC_000012.12:123944740-123945704:123947113:123944740-123972529:123972763:-
CD63	AF	NC_000012.12	-0.4259366753	0.024975025	CD63;AF:NC_000012.12:55728352-55728516:55728650:55728352-55729282:55729673:-
CDK6_and_LOC112268009	AF	NC_000007.14	0.32746173370000003	0.038961038999999996	CDK6_and_LOC112268009;AF:NC_000007.14:92833690-92833873:92833959:92833690-92836478:92836627:-
CDRT4_and_TVP23C-CDRT4_and_CDRT3_and_TVP23C	SE	NC_000017.11	0.3066509525	0.011988012	CDRT4_and_TVP23C-CDRT4_and_CDRT3_and_TVP23C;SE:NC_000017.11:15547148-15553685:15553829-15555282:-
CEP85	A3	NC_000001.11	0.37130044939999995	0.048951049	CEP85;A3:NC_000001.11:26276760-26277133:26276760-26277136:+
CIRBP	RI	NC_000019.10	-0.3210881069	0.015984016	CIRBP;RI:NC_000019.10:1271981:1272051-1274307:1274440:+
COPB1	A5	NC_000011.10	-0.2367619466	0.0374625375	COPB1;A5:NC_000011.10:14498985-14499609:14498985-14499707:-
COPB1	A5	NC_000011.10	-0.25850460140000003	0.0374625375	COPB1;A5:NC_000011.10:14498985-14499609:14498985-14499742:-
COX11	A3	NC_000017.11	-0.7178841831	0.00999001	COX11;A3:NC_000017.11:54959466-54961119:54953759-54961119:-
CRELD1	A5	NC_000003.12	0.41746878200000004	0.011988012	CRELD1;A5:NC_000003.12:9933920-9934420:9933852-9934420:+
CRELD1	RI	NC_000003.12	-0.2884872967	0.025474525499999998	CRELD1;RI:NC_000003.12:9933834:9933920-9934420:9934612:+
CRELD1	RI	NC_000003.12	-0.23135965420000001	0.025474525499999998	CRELD1;RI:NC_000003.12:9943077:9943172-9943381:9943515:+
CRELD1	SE	NC_000003.12	-0.2488879309	0.025474525499999998	CRELD1;SE:NC_000003.12:9943515-9943902:9944095-9944365:+
CRYAB	A5	NC_000011.10	0.2520193744	0.0314685315	CRYAB;A5:NC_000011.10:111911922-111913105:111911922-111913139:-
CSNK1E_and_TPTEP2-CSNK1E_and_TPTEP2	AF	NC_000022.11	0.2310668682	0.024975025	CSNK1E_and_TPTEP2-CSNK1E_and_TPTEP2;AF:NC_000022.11:38314169-38317160:38317433:38314169-38317986:38318084:-
CSNK1G1	A5	NC_000015.10	-0.6107890459	0.028471528500000003	CSNK1G1;A5:NC_000015.10:64300723-64355988:64300723-64356066:-
CSTF3	RI	NC_000011.10	-0.1647089651	0.0474525475	CSTF3;RI:NC_000011.10:33141431:33141762-33141885:33141986:-
CTBP1	AF	NC_000004.12	-0.37710118530000003	0.038961038999999996	CTBP1;AF:NC_000004.12:1241519-1241651:1247886:1241519-1248916:1249130:-
CTBP1	AF	NC_000004.12	-0.2902142709	0.0454545455	CTBP1;AF:NC_000004.12:1241519-1248661:1248729:1241519-1248916:1249130:-
CTTN	SE	NC_000011.10	0.4746786147	0.002997003	CTTN;SE:NC_000011.10:70419856-70420400:70420510-70422940:+
CTTNBP2	AF	NC_000007.14	0.565136434	0.0274725275	CTTNBP2;AF:NC_000007.14:117861316-117872226:117872289:117861316-117873335:117873441:-
CYB5D1	A3	NC_000017.11	-0.29814664879999997	0.0344655345	CYB5D1;A3:NC_000017.11:7858824-7859382:7858824-7859450:+
CYTH2	AF	NC_000019.10	-0.514255302	0.002997003	CYTH2;AF:NC_000019.10:48469208:48469526-48470353:48469639:48470043-48470353:+
CYTH2	AF	NC_000019.10	-0.4871808894	0.002997003	CYTH2;AF:NC_000019.10:48469341:48469526-48470353:48469639:48470043-48470353:+
CYTH2	AF	NC_000019.10	-0.5719120425	0.002997003	CYTH2;AF:NC_000019.10:48469369:48469526-48470353:48469639:48470043-48470353:+
DAAM1	SE	NC_000014.9	0.2220456895	0.048951049	DAAM1;SE:NC_000014.9:59331920-59338385:59338414-59340074:+
DCXR	A3	NC_000017.11	0.1757022418	0.04395604400000001	DCXR;A3:NC_000017.11:82037547-82037631:82037541-82037631:-
DNAJB2	RI	NC_000002.12	-0.16997361019999999	0.01998002	DNAJB2;RI:NC_000002.12:219284632:219284835-219285987:219286895:+
DNASE1L1	SE	NC_000023.11	-0.4010874572	0.036963037000000004	DNASE1L1;SE:NC_000023.11:154409196-154409418:154410871-154411891:-
DPP7	A3	NC_000009.12	0.17183110710000002	0.0454545455	DPP7;A3:NC_000009.12:137114382-137114463:137114378-137114463:-
DPP7	RI	NC_000009.12	-0.1699589035	0.0454545455	DPP7;RI:NC_000009.12:137112112:137112230-137112745:137112805:-
EDIL3	SE	NC_000005.10	-0.14411263300000002	0.048951049	EDIL3;SE:NC_000005.10:84180521-84229855:84229884-84254084:-
EML3	AF	NC_000011.10	-0.6421829671	0.040459540499999995	EML3;AF:NC_000011.10:62611596-62611680:62612394:62611596-62612436:62612754:-
EMP2	AF	NC_000016.10	0.22046136600000002	0.0144855145	EMP2;AF:NC_000016.10:10547677-10558994:10559155:10547677-10580549:10580598:-
ESYT1	A3	NC_000012.12	0.1868972857	0.036963037000000004	ESYT1;A3:NC_000012.12:56133873-56134080:56133873-56134110:+
EXD2	SE	NC_000014.9	-0.4617535283	0.02997003	EXD2;SE:NC_000014.9:69191591-69203917:69204000-69209424:+
EXD2	SE	NC_000014.9	-0.4088212089	0.02997003	EXD2;SE:NC_000014.9:69204000-69209424:69209803-69228816:+
FADS3_and_MIR6746	A5	NC_000011.10	-0.23892765929999998	0.020979021	FADS3_and_MIR6746;A5:NC_000011.10:61876963-61877411:61876963-61877511:-
FADS3_and_MIR6746	RI	NC_000011.10	-0.23892765929999998	0.020979021	FADS3_and_MIR6746;RI:NC_000011.10:61876359:61876455-61876866:61876963:-
FANCL	A5	NC_000002.12	0.3472795621	0.023976024	FANCL;A5:NC_000002.12:58165874-58198579:58165874-58198594:-
FARP1_and_MIR3170_and_LOC105370327	AF	NC_000013.11	0.4702577109	0.018981019	FARP1_and_MIR3170_and_LOC105370327;AF:NC_000013.11:98142639:98142777-98213220:98143094:98143492-98213220:+
FARP1_and_MIR3170_and_LOC105370327	SE	NC_000013.11	0.2475344399	0.028471528500000003	FARP1_and_MIR3170_and_LOC105370327;SE:NC_000013.11:98435706-98437766:98437858-98438804:+
FASTKD3	A3	NC_000005.10	-0.35487751079999996	0.028471528500000003	FASTKD3;A3:NC_000005.10:7861773-7862823:7861652-7862823:-
FBXL7_and_MIR887	SE	NC_000005.10	-0.3025888252	0.042957043	FBXL7_and_MIR887;SE:NC_000005.10:15616072-15834777:15834853-15927890:+
FBXO22	SE	NC_000015.10	0.23262157760000002	0.0374625375	FBXO22;SE:NC_000015.10:75904629-75905578:75905657-75913203:+
FLYWCH1	A3	NC_000016.10	-0.309653549	0.01998002	FLYWCH1;A3:NC_000016.10:2933979-2936640:2933979-2937121:+
FLYWCH1	A3	NC_000016.10	-0.5492003543	0.013320013300000001	FLYWCH1;A3:NC_000016.10:2934667-2936640:2934667-2937121:+
FLYWCH1	SE	NC_000016.10	0.46179298869999996	0.013320013300000001	FLYWCH1;SE:NC_000016.10:2933979-2934615:2934667-2937121:+
FLYWCH1	SE	NC_000016.10	-0.6551954181	0.004995005	FLYWCH1;SE:NC_000016.10:2934667-2936332:2936425-2937121:+
FUS	SE	NC_000016.10	0.22693841329999997	0.01998002	FUS;SE:NC_000016.10:31185179-31186802:31186836-31188325:+
GLMP	AF	NC_000001.11	-0.45053391439999996	0.005994006	GLMP;AF:NC_000001.11:156294565-156294676:156294755:156294565-156295526:156295689:-
GLMP	SE	NC_000001.11	-0.40916831119999997	0.0074925075	GLMP;SE:NC_000001.11:156294565-156294759:156295016-156295526:-
GNB1	AF	NC_000001.11	-0.2994860377	0.034965035	GNB1;AF:NC_000001.11:1839238-1890364:1890417:1839238-1890820:1890885:-
GOLGA1	A5	NC_000009.12	-0.3139781472	0.04345654349999999	GOLGA1;A5:NC_000009.12:124940155-124940840:124940155-124940913:-
GOLGA1	A5	NC_000009.12	-0.34647779840000004	0.04345654349999999	GOLGA1;A5:NC_000009.12:124940155-124940840:124940155-124940971:-
GSKIP	A5	NC_000014.9	-0.44933451909999994	0.020979021	GSKIP;A5:NC_000014.9:96379788-96382247:96379755-96382247:+
GSTK1	RI	NC_000007.14	-0.2318946093	0.023976024	GSTK1;RI:NC_000007.14:143264992:143265092-143265261:143265296:+
GSTM4	AL	NC_000001.11	0.43977664450000004	0.0274725275	GSTM4;AL:NC_000001.11:109659110-109661165:109661700:109659110-109665011:109665497:+
HACD1	A5	NC_000010.11	0.1296115493	0.045954046	HACD1;A5:NC_000010.11:17594383-17599172:17594383-17599290:-
HBP1_1	A5	NW_017852930.1	-0.24066692850000002	0.0424575425	HBP1_1;A5:NW_017852930.1:14707-25401:14549-25401:+
HIKESHI	A5	NC_000011.10	-0.5542060840999999	0.026973027000000004	HIKESHI;A5:NC_000011.10:86345198-86345584:86344721-86345584:+
HIKESHI	AL	NC_000011.10	-0.4639416172	0.026973027000000004	HIKESHI;AL:NC_000011.10:86344721-86345094:86345570:86344721-86345584:86345943:+
HMGN3	RI	NC_000006.12	-0.3594995539	0.017982018	HMGN3;RI:NC_000006.12:79201245:79201726-79202276:79202389:-
HMGN3	RI	NC_000006.12	-0.3726674664	0.017982018	HMGN3;RI:NC_000006.12:79201245:79201726-79202317:79202389:-
HNRNPA2B1	A3	NC_000007.14	-0.6476035515999999	0.0032467532	HNRNPA2B1;A3:NC_000007.14:26191650-26192495:26190460-26192495:-
HNRNPA2B1	SE	NC_000007.14	-0.6652357650999999	0	HNRNPA2B1;SE:NC_000007.14:26190460-26190993:26191128-26192495:-
HNRNPA2B1	SE	NC_000007.14	-0.2019119293	0.0367965368	HNRNPA2B1;SE:NC_000007.14:26190460-26191056:26192338-26192495:-
HNRNPAB	SE	NC_000005.10	-0.1681087888	0.01998002	HNRNPAB;SE:NC_000005.10:178209447-178210132:178210272-178210553:+
HNRNPDL	SE	NC_000004.12	-0.2529710783	0.018981019	HNRNPDL;SE:NC_000004.12:82424883-82425563:82425667-82426037:-
HSD11B1L	SE	NC_000019.10	-0.2844494316	0.042957043	HSD11B1L;SE:NC_000019.10:5685119-5686416:5686527-5686900:+
HSD17B14	SE	NC_000019.10	-0.1536207449	0.048951049	HSD17B14;SE:NC_000019.10:48813348-48813456:48813552-48813663:-
IDH3G	RI	NC_000023.11	-0.2006373502	0.020979021	IDH3G;RI:NC_000023.11:153785768:153785973-153786212:153786272:-
IGSF3	SE	NC_000001.11	-0.2458640995	0.038961038999999996	IGSF3;SE:NC_000001.11:116604025-116606492:116606551-116607942:-
IKZF5	A5	NC_000010.11	-0.5483200968	0.022977023	IKZF5;A5:NC_000010.11:122996176-122998493:122996176-122998497:-
IL17RC	RI	NC_000003.12	-0.3418156554	0.047952048	IL17RC;RI:NC_000003.12:9923881:9924020-9924232:9924291:+
IL4R	SE	NC_000016.10	0.2824034992	0.046953047000000005	IL4R;SE:NC_000016.10:27358994-27360766:27360815-27362252:+
IRF3	A5	NC_000019.10	-0.3929488255	0.0382950383	IRF3;A5:NC_000019.10:49664846-49665484:49664846-49665631:-
IRF3	A5	NC_000019.10	-0.5983277190999999	0.0344655345	IRF3;A5:NC_000019.10:49664846-49665484:49664846-49665635:-
IRF3	A5	NC_000019.10	-0.4176366826	0.0344655345	IRF3;A5:NC_000019.10:49664846-49665484:49664846-49665672:-
ITGB3BP	SE	NC_000001.11	-0.2655442425	0.047952048	ITGB3BP;SE:NC_000001.11:63490218-63508528:63508570-63523129:-
KBTBD11_and_KBTBD11-OT1	SE	NC_000008.11	0.2619362123	0.040959041	KBTBD11_and_KBTBD11-OT1;SE:NC_000008.11:1973935-1997305:1997373-2000285:+
KCTD6	AF	NC_000003.12	0.3273006017	0.0154845155	KCTD6;AF:NC_000003.12:58492096:58492169-58498713:58493003:58494408-58498713:+
KDM3A	AF	NC_000002.12	-0.4186462096	0.027972028	KDM3A;AF:NC_000002.12:86441371:86441444-86442018:86441461:86441488-86442018:+
KIAA0930_and_MIR1249	AF	NC_000022.11	0.359334974	0.046453546500000005	KIAA0930_and_MIR1249;AF:NC_000022.11:45212107-45212265:45212466:45212107-45240640:45240769:-
KLC1	SE	NC_000014.9	-0.19066656629999998	0.0204795205	KLC1;SE:NC_000014.9:103679545-103687081:103687211-103700655:+
KLHL22	A3	NC_000022.11	0.4257109653	0.048951049	KLHL22;A3:NC_000022.11:20489244-20495760:20489212-20495760:-
KLK11	AF	NC_000019.10	-0.43997124060000004	0.044955045	KLK11;AF:NC_000019.10:51025666-51026497:51026515:51025666-51026538:51026653:-
LINC00847	A3	NC_000005.10	-0.5051680679	0.008991009	LINC00847;A3:NC_000005.10:180831229-180831736:180831229-180831759:+
LOC102724993	SE	NT_187607.1	-0.3819969343	0.047952048	LOC102724993;SE:NT_187607.1:727926-730700:730832-731382:-
LOC114841035_and_FKBP2	A5	NC_000011.10	-0.6543751844	0.047952048	LOC114841035_and_FKBP2;A5:NC_000011.10:64241747-64242384:64241661-64242384:+
LOC114841035_and_FKBP2	AF	NC_000011.10	0.5219125421999999	0.047952048	LOC114841035_and_FKBP2;AF:NC_000011.10:64241609:64241661-64242384:64242116:64242213-64242384:+
LPAR2	SE	NC_000019.10	-0.3801635218	0.028971029	LPAR2;SE:NC_000019.10:19627284-19627397:19627504-19628092:-
LPAR2	SE	NC_000019.10	-0.2292643699	0.048951049	LPAR2;SE:NC_000019.10:19627284-19627397:19627969-19628092:-
LYRM9	AF	NC_000017.11	-0.3840960965	0.0474525475	LYRM9;AF:NC_000017.11:27882712-27882939:27883829:27882712-27893317:27893365:-
MAP3K2-DT	A5	NC_000002.12	-0.3989276408	0.028471528500000003	MAP3K2-DT;A5:NC_000002.12:127388384-127388881:127388311-127388881:+
MAPK1IP1L	AF	NC_000014.9	0.4258874705	0.015984016	MAPK1IP1L;AF:NC_000014.9:55051647:55051803-55061680:55060170:55061173-55061680:+
MAPK1IP1L	AF	NC_000014.9	0.21612482719999998	0.02997003	MAPK1IP1L;AF:NC_000014.9:55051650:55051803-55061680:55060170:55061173-55061680:+
MARS1_and_MIR6758	RI	NC_000012.12	-0.1631497147	0.041958042	MARS1_and_MIR6758;RI:NC_000012.12:57515920:57515991-57516245:57516337:+
MARS1_and_MIR6758	SE	NC_000012.12	0.1631497147	0.041958042	MARS1_and_MIR6758;SE:NC_000012.12:57489558-57489896:57489971-57490207:+
MED25_and_MIR6800	AL	NC_000019.10	0.20981516760000002	0.028471528500000003	MED25_and_MIR6800;AL:NC_000019.10:49836406-49836847:49836980:49836406-49838580:49840384:+
MEST_and_MIR335	AF	NC_000007.14	-0.406472048	0.0274725275	MEST_and_MIR335;AF:NC_000007.14:130486175:130486395-130495368:130491329:130491486-130495368:+
MEST_and_MIR335	AF	NC_000007.14	-0.3657896853	0.0274725275	MEST_and_MIR335;AF:NC_000007.14:130486175:130486395-130495368:130492058:130492339-130495368:+
MEST_and_MIR335	AF	NC_000007.14	-0.2692164289	0.032967033	MEST_and_MIR335;AF:NC_000007.14:130486175:130486395-130495368:130492085:130492339-130495368:+
MEST_and_MIR335	AF	NC_000007.14	-0.3730610447	0.032967033	MEST_and_MIR335;AF:NC_000007.14:130486347:130486519-130495368:130491329:130491486-130495368:+
MEST_and_MIR335	AF	NC_000007.14	-0.3017573617	0.032967033	MEST_and_MIR335;AF:NC_000007.14:130486347:130486519-130495368:130492058:130492339-130495368:+
MEST_and_MIR335	AF	NC_000007.14	0.2718662813	0.04395604400000001	MEST_and_MIR335;AF:NC_000007.14:130491329:130491486-130495368:130492085:130492339-130495368:+
METTL17	RI	NC_000014.9	-0.45759118409999994	0.002997003	METTL17;RI:NC_000014.9:20996527:20996711-20996785:20997035:+
METTL26	SE	NC_000016.10	-0.4627890021	0.024975025	METTL26;SE:NC_000016.10:634797-634889:635063-635281:-
METTL5	SE	NC_000002.12	-0.23345285710000002	0.04995005	METTL5;SE:NC_000002.12:169812506-169815477:169815528-169819561:-
MFAP3L_locus1	RI	NC_000004.12	-0.4341871623	0.014985015	MFAP3L_locus1;RI:NC_000004.12:170005580:170005891-170005973:170006010:-
MMAB	SE	NC_000012.12	0.1589467811	0.0394605395	MMAB;SE:NC_000012.12:109561104-109561243:109561329-109561420:-
MOGS	RI	NC_000002.12	0.1361184091	0.038961038999999996	MOGS;RI:NC_000002.12:74464896:74464987-74465314:74465382:-
MRGBP	A3	NC_000020.11	-0.3946103985	0.0084915085	MRGBP;A3:NC_000020.11:62798668-62798853:62798668-62798975:+
MRPL20	A3	NC_000001.11	-0.1326918286	0.0394605395	MRPL20;A3:NC_000001.11:1402601-1405809:1402256-1405809:-
MRPL37	AL	NC_000001.11	0.2137618436	0.01998002	MRPL37;AL:NC_000001.11:54216344-54218172:54218383:54216344-54225125:54225489:+
MRPL40	A5	NC_000022.11	-0.1681762788	0.045954046	MRPL40;A5:NC_000022.11:19432859-19433265:19432607-19433265:+
MRPL43	AL	NC_000010.11	-0.3400239194	0.0472027972	MRPL43;AL:NC_000010.11:100977820:100979372-100983755:100981376:100981543-100983755:-
MRPL43	AL	NC_000010.11	-0.4431888728	0.0472027972	MRPL43;AL:NC_000010.11:100977820:100979372-100983755:100981377:100981543-100983755:-
MRPL55	SE	NC_000001.11	-0.4090373054	0.019480519499999998	MRPL55;SE:NC_000001.11:228108318-228108437:228109021-228109149:-
MRPS21	RI	NC_000001.11	-0.2280223945	0.008991009	MRPS21;RI:NC_000001.11:150293842:150293898-150294335:150294449:+
MRPS31	SE	NC_000013.11	-0.32360791699999997	0.036963037000000004	MRPS31;SE:NC_000013.11:40749281-40752273:40752469-40754019:-
MTCH1	RI	NC_000006.12	-0.2641458055	0.031968032	MTCH1;RI:NC_000006.12:36968141:36968974-36970039:36970114:-
MTHFSD	SE	NC_000016.10	0.4462459406	0.0454545455	MTHFSD;SE:NC_000016.10:86542213-86546559:86546649-86548464:-
MTIF3	AF	NC_000013.11	0.6336896925	0.041958042	MTIF3;AF:NC_000013.11:27445156-27450142:27450197:27445156-27450509:27450896:-
MTX3	SE	NC_000005.10	0.3435214754	0.048951049	MTX3;SE:NC_000005.10:79990236-79990594:79990663-79991158:-
MXRA7	AF	NC_000017.11	0.3010495637	0.027972028	MXRA7;AF:NC_000017.11:76688176-76688670:76688887:76688176-76709498:76709597:-
MXRA7	AF	NC_000017.11	-0.1739235127	0.027972028	MXRA7;AF:NC_000017.11:76688176-76709498:76709597:76688176-76710605:76710965:-
MXRA7	AL	NC_000017.11	-0.5880362309	0	MXRA7;AL:NC_000017.11:76673661:76677702-76685072:76679566:76680879-76685072:-
MXRA7	AL	NC_000017.11	0.2645719261	0.027972028	MXRA7;AL:NC_000017.11:76673661:76677702-76685072:76679569:76680879-76685072:-
MXRA8	AF	NC_000001.11	0.2162100764	0.0387112887	MXRA8;AF:NC_000001.11:1356704-1358456:1358555:1356704-1361242:1361799:-
MXRA8	AF	NC_000001.11	0.8315949574	0.0074925075	MXRA8;AF:NC_000001.11:1356704-1358456:1358562:1356704-1361242:1361799:-
MYL12A	AF	NC_000018.10	0.445585361	0.005994006	MYL12A;AF:NC_000018.10:3247482:3247587-3253233:3252213:3252325-3253233:+
MYL12A	AF	NC_000018.10	0.2163696562	0.00999001	MYL12A;AF:NC_000018.10:3247530:3247909-3253233:3252213:3252325-3253233:+
MYL6	SE	NC_000012.12	0.18314893559999998	0.0044955045	MYL6;SE:NC_000012.12:56160320-56160626:56160670-56161387:+
NBPF8_and_LOC107985523	SE	NC_000001.11	-0.3449627478	0.013986014	NBPF8_and_LOC107985523;SE:NC_000001.11:120455460-120459367:120459530-120460573:+
NCOA3	A3	NC_000020.11	0.41674722869999997	0.040459540499999995	NCOA3;A3:NC_000020.11:47649109-47650982:47649109-47650985:+
NDUFAF8	A5	NC_000017.11	-0.2927304852	0.0224775225	NDUFAF8;A5:NC_000017.11:81239943-81240987:81239678-81240987:+
NDUFB8	A3	NC_000010.11	-0.13303230300000002	0.042957043	NDUFB8;A3:NC_000010.11:100524139-100526399:100523929-100526399:-
NDUFS2	RI	NC_000001.11	-0.2632567703	0.013986014	NDUFS2;RI:NC_000001.11:161213864:161213921-161214156:161214395:+
NDUFS7	A3	NC_000019.10	-0.1269988812	0.041958042	NDUFS7;A3:NC_000019.10:1393330-1394418:1393330-1395391:+
NEDD1	SE	NC_000012.12	-0.3067054909	0.0424575425	NEDD1;SE:NC_000012.12:96920125-96924833:96924937-96934976:+
NIBAN2_and_LOC105376281	AF	NC_000009.12	-0.1936473597	0.047952048	NIBAN2_and_LOC105376281;AF:NC_000009.12:127531778-127568820:127569073:127531778-127578922:127579031:-
NMT1	RI	NC_000017.11	-0.18862146940000002	0.036963037000000004	NMT1;RI:NC_000017.11:45103709:45103876-45104859:45104996:+
NOP56_and_MIR1292_and_SNORD110_and_SNORA51_and_SNORD86_and_SNORD56_and_SNORD57	A5	NC_000020.11	-0.2066893896	0.025974026	NOP56_and_MIR1292_and_SNORD110_and_SNORA51_and_SNORD86_and_SNORD56_and_SNORD57;A5:NC_000020.11:2656214-2656401:2656034-2656401:+
NPIPA5	SE	NC_000016.10	-0.41239802439999995	0.0074925075	NPIPA5;SE:NC_000016.10:15364069-15364863:15364932-15365429:-
NRDC_and_MIR761	AF	NC_000001.11	-0.1664736983	0.02997003	NRDC_and_MIR761;AF:NC_000001.11:51840514-51877983:51878040:51840514-51878275:51878937:-
NSUN5	A3	NC_000007.14	-0.3174747366	0.024975025	NSUN5;A3:NC_000007.14:73304408-73304747:73304404-73304747:-
NSUN5	RI	NC_000007.14	-0.8279792421	0.001998002	NSUN5;RI:NC_000007.14:73303222:73303529-73303600:73303740:-
NUDT14	AL	NC_000014.9	0.1367261713	0.040959041	NUDT14;AL:NC_000014.9:105172939:105173261-105176534:105175488:105175987-105176534:-
NXN	AF	NC_000017.11	0.452246755	0.044955045	NXN;AF:NC_000017.11:826078-864015:864111:826078-979319:979766:-
OGA	SE	NC_000010.11	0.21114709129999998	0.04995005	OGA;SE:NC_000010.11:101807901-101810184:101810314-101813030:-
OTUB1	RI	NC_000011.10	-0.3133513341	0.005994006	OTUB1;RI:NC_000011.10:63996530:63996648-63996857:63996941:+
P3H1	RI	NC_000001.11	-0.4908188033	0.011988012	P3H1;RI:NC_000001.11:42746335:42746852-42747253:42747412:-
PARP3	A3	NC_000003.12	-0.3362557424	0.028471528500000003	PARP3;A3:NC_000003.12:51942708-51943349:51942708-51943354:+
PAXX	A5	NC_000009.12	-0.332106185	0.025474525499999998	PAXX;A5:NC_000009.12:136992704-136992925:136992700-136992925:+
PAXX	SE	NC_000009.12	-0.3000706098	0.025474525499999998	PAXX;SE:NC_000009.12:136992704-136992925:136992974-136993053:+
PDCD2L	A3	NC_000019.10	-0.42061584009999997	0.011988012	PDCD2L;A3:NC_000019.10:34404990-34409161:34404990-34409167:+
PDIA5_and_MIR7110	A3	NC_000003.12	0.2358924105	0.041958042	PDIA5_and_MIR7110;A3:NC_000003.12:123145592-123146099:123145592-123146118:+
PFKFB3_and_MIR3155A	AF	NC_000010.11	-0.4720155629	0.034965035	PFKFB3_and_MIR3155A;AF:NC_000010.11:6144921:6145013-6213623:6202932:6203336-6213623:+
PFN2	A3	NC_000003.12	-0.11186856220000001	0.046953047000000005	PFN2;A3:NC_000003.12:149966586-149968358:149966264-149968358:-
PHB2_and_SCARNA12	A3	NC_000012.12	-0.2969035025	0.01998002	PHB2_and_SCARNA12;A3:NC_000012.12:6967335-6967892:6967238-6967892:-
PHF1_1	A3	NT_167249.2	-0.2493863233	0.020979021	PHF1_1;A3:NT_167249.2:4863554-4863680:4863554-4863691:+
PITHD1	SE	NC_000001.11	0.20863560899999997	0.027972028	PITHD1;SE:NC_000001.11:23778713-23779438:23779481-23779864:+
PKD1P6-NPIPP1_1_and_MIR6511B2_1	A3	NT_187607.1	-0.39834632670000003	0.006993007	PKD1P6-NPIPP1_1_and_MIR6511B2_1;A3:NT_187607.1:563628-563925:563628-564125:+
PKM	A5	NC_000015.10	-0.4142006344	0.041958042	PKM;A5:NC_000015.10:72200655-72202454:72200655-72203022:-
PKN1	AF	NC_000019.10	0.13636335689999998	0.0394605395	PKN1;AF:NC_000019.10:14433306:14433542-14441143:14440277:14440329-14441143:+
PLAC9	AF	NC_000010.11	-0.295191752	0.012987013	PLAC9;AF:NC_000010.11:80131661:80131831-80142082:80132730:80132826-80142082:+
PLBD1-AS1_and_C12orf60_and_H2AJ	RI	NC_000012.12	-0.3065375508	0.0314685315	PLBD1-AS1_and_C12orf60_and_H2AJ;RI:NC_000012.12:14774336:14774976-14775291:14778002:+
PLEKHB2	A3	NC_000002.12	-0.3649624113	0.048951049	PLEKHB2;A3:NC_000002.12:131133015-131140167:131133015-131140170:+
PMS2P5	SE	NC_000007.14	0.3274059732	0.045954046	PMS2P5;SE:NC_000007.14:74896232-74896409:74896511-74897652:+
PPP1R13L	AF	NC_000019.10	0.33864943	0.048951049	PPP1R13L;AF:NC_000019.10:45398339-45404999:45405069:45398339-45406292:45406361:-
PPP3CC	SE	NC_000008.11	-0.5308736065999999	0.02997003	PPP3CC;SE:NC_000008.11:22533018-22539469:22539936-22540615:+
PQBP1	A5	NC_000023.11	0.5400233261	0.006993007	PQBP1;A5:NC_000023.11:48898082-48898492:48898014-48898492:+
PQBP1	A5	NC_000023.11	0.4207657856	0.020979021	PQBP1;A5:NC_000023.11:48898093-48898492:48898014-48898492:+
PQBP1	AF	NC_000023.11	0.3421860142	0.0466200466	PQBP1;AF:NC_000023.11:48897912:48898093-48898492:48898110:48898350-48898492:+
PRKAR1B_and_LOC105375119	AF	NC_000007.14	-0.4250842334	0.005494505500000001	PRKAR1B_and_LOC105375119;AF:NC_000007.14:711527-712414:712524:711527-727210:727281:-
PRPF31	A3	NC_000019.10	-0.2696798963	0.039710289700000005	PRPF31;A3:NC_000019.10:54115797-54118241:54115797-54118271:+
PRPF31	RI	NC_000019.10	-0.2696798963	0.039710289700000005	PRPF31;RI:NC_000019.10:54129057:54129185-54129272:54129370:+
PRPF4B	RI	NC_000006.12	0.39477982079999996	0.04995005	PRPF4B;RI:NC_000006.12:4060413:4061147-4061655:4061700:+
PRPF4B	RI	NC_000006.12	-0.41916451109999997	0.04995005	PRPF4B;RI:NC_000006.12:4063074:4063119-4064801:4064983:+
PRPF4B	SE	NC_000006.12	-0.2846297256	0.04995005	PRPF4B;SE:NC_000006.12:4062299-4062557:4062633-4063074:+
PRPF8	A5	NC_000017.11	-0.1815915672	0.041958042	PRPF8;A5:NC_000017.11:1684582-1684780:1684582-1684795:-
PSAP	SE	NC_000010.11	0.11217641099999999	0.0494505495	PSAP;SE:NC_000010.11:71822007-71823888:71823896-71825837:-
PSMD11	RI	NC_000017.11	-0.1897096825	0.036963037000000004	PSMD11;RI:NC_000017.11:32480489:32480631-32480753:32483319:+
PSMD13	RI	NC_000011.10	-0.1808058046	0.023476523500000002	PSMD13;RI:NC_000011.10:244041:244075-244161:244216:+
PSMD13	SE	NC_000011.10	0.1808058046	0.023476523500000002	PSMD13;SE:NC_000011.10:237144-238998:239076-244041:+
PTP4A1	AF	NC_000006.12	-0.3515997621	0.0454545455	PTP4A1;AF:NC_000006.12:63571799:63571842-63576436:63573567:63573613-63576436:+
PTP4A1	AF	NC_000006.12	-0.3318505114	0.0454545455	PTP4A1;AF:NC_000006.12:63572012:63572719-63576436:63573567:63573613-63576436:+
RAB11FIP3	AF	NC_000016.10	0.45717478770000003	0.04995005	RAB11FIP3;AF:NC_000016.10:474924:475045-482525:477503:477656-482525:+
RAB24	RI	NC_000005.10	-0.3048584359	0.021978022000000003	RAB24;RI:NC_000005.10:177302128:177302178-177302397:177302496:-
RARRES2	A3	NC_000007.14	-0.08410747240000001	0.0274725275	RARRES2;A3:NC_000007.14:150338757-150338986:150338741-150338986:-
RBM4B	A3	NC_000011.10	-0.4958440659	0.005994006	RBM4B;A3:NC_000011.10:66665660-66668615:66665578-66668615:-
RBM4B	A3	NC_000011.10	-0.46994349119999995	0.002997003	RBM4B;A3:NC_000011.10:66666493-66668615:66665578-66668615:-
RBM4B	SE	NC_000011.10	0.5767720106	0.002997003	RBM4B;SE:NC_000011.10:66665578-66668615:66669291-66676668:-
REC8	RI	NC_000014.9	-0.35206147179999997	0.044955045	REC8;RI:NC_000014.9:24172080:24172365-24172467:24172608:+
REC8_1	RI	NW_018654722.1	-0.35206147179999997	0.004995005	REC8_1;RI:NW_018654722.1:473058:473343-473445:473586:+
REX1BD	RI	NC_000019.10	-0.2619316513	0.035964036	REX1BD;RI:NC_000019.10:18588995:18589077-18589413:18589683:+
RPL10A_and_MIR7111	A5	NC_000006.12	-0.0477842641	0.048951049	RPL10A_and_MIR7111;A5:NC_000006.12:35469285-35469381:35469027-35469381:+
RPL31	AL	NC_000002.12	0.22951873579999998	0.0104895105	RPL31;AL:NC_000002.12:101006071-101006350:101007267:101006071-101018998:101019693:+
RPL32_and_SNORA7A	A3	NC_000003.12	0.09618110880000001	0.044955045	RPL32_and_SNORA7A;A3:NC_000003.12:12840341-12841494:12840242-12841494:-
RXRB_1	A3	NT_113891.3	-0.2390051317	0.0314685315	RXRB_1;A3:NT_113891.3:4606973-4607077:4606961-4607077:-
SAT1	RI	NC_000023.11	-0.2510741476	0.014985015	SAT1;RI:NC_000023.11:23783800:23783883-23785328:23785429:+
SAT2	SE	NC_000017.11	-0.44356386600000003	0	SAT2;SE:NC_000017.11:7626793-7626943:7627044-7627143:-
SEPTIN2	SE	NC_000002.12	-0.8638195448999999	0.007992008	SEPTIN2;SE:NC_000002.12:241315982-241316422:241316540-241317499:+
SEPTIN2	SE	NC_000002.12	-0.7667878038	0	SEPTIN2;SE:NC_000002.12:241315982-241316422:241316555-241317499:+
SEPTIN5_and_SEPT5-GP1BB_and_GP1BB	A5	NC_000022.11	-0.2363400154	0.044955045	SEPTIN5_and_SEPT5-GP1BB_and_GP1BB;A5:NC_000022.11:19718818-19719602:19718571-19719602:+
SERF1A_1	AL	NW_003315917.2	-0.42453894799999997	0.005994006	SERF1A_1;AL:NW_003315917.2:492256:493845-508875:502686:503067-508875:-
SERF1B_1	AL	NT_187651.1	-0.2100473592	0.0344655345	SERF1B_1;AL:NT_187651.1:251847-257655:258036:251847-266871:268460:+
SFPQ	A3	NC_000001.11	-0.46897574090000005	0.005994006	SFPQ;A3:NC_000001.11:35184593-35187001:35178036-35187001:-
SFXN3	RI	NC_000010.11	-0.3371779767	0.024975025	SFXN3;RI:NC_000010.11:101037382:101037431-101038643:101038692:+
SFXN4	AF	NC_000010.11	-0.6343756209	0.008991009	SFXN4;AF:NC_000010.11:119164196-119165069:119165445:119164196-119165537:119165686:-
SFXN4	AF	NC_000010.11	-0.7631868726000001	0.008991009	SFXN4;AF:NC_000010.11:119164196-119165069:119165445:119164196-119165537:119165714:-
SFXN4	RI	NC_000010.11	-0.6161923376	0.008991009	SFXN4;RI:NC_000010.11:119160915:119160969-119162340:119162414:-
SHLD2P3	SE	NC_000010.11	-0.4238007602	0.0224775225	SHLD2P3;SE:NC_000010.11:47710716-47715651:47715857-47719833:+
SIK1B	SE	NC_000021.9	0.20675256079999998	0.0354645355	SIK1B;SE:NC_000021.9:6118027-6118256:6118402-6118783:+
SLC19A2	SE	NC_000001.11	0.24526414230000002	0.03996004	SLC19A2;SE:NC_000001.11:169470186-169477155:169477757-169485563:-
SLC38A10	A5	NC_000017.11	0.146141073	0.0454545455	SLC38A10;A5:NC_000017.11:81284895-81289670:81284895-81289691:-
SLC38A10	SE	NC_000017.11	-0.1444465547	0.0454545455	SLC38A10;SE:NC_000017.11:81247061-81250070:81250093-81251493:-
SLC39A7	RI	NC_000006.12	-0.2232407239	0.0364635365	SLC39A7;RI:NC_000006.12:33200867:33200938-33201242:33201656:+
SLC39A7_1	RI	NT_113891.3	-0.2232407239	0.0364635365	SLC39A7_1;RI:NT_113891.3:4612372:4612443-4612747:4613161:+
SLC39A7_2	RI	NT_167245.2	-0.2232407239	0.0364635365	SLC39A7_2;RI:NT_167245.2:4444366:4444437-4444741:4445155:+
SLC39A7_3	RI	NT_167246.2	-0.2232407239	0.0364635365	SLC39A7_3;RI:NT_167246.2:4620340:4620411-4620715:4621129:+
SLC39A7_4	RI	NT_167247.2	-0.2232407239	0.0364635365	SLC39A7_4;RI:NT_167247.2:4636820:4636891-4637195:4637609:+
SLC39A7_5	RI	NT_167248.2	-0.2232407239	0.0364635365	SLC39A7_5;RI:NT_167248.2:4395271:4395342-4395646:4396060:+
SLC7A8	AF	NC_000014.9	0.39216763060000004	0.007992008	SLC7A8;AF:NC_000014.9:23143204-23154259:23154393:23143204-23155166:23155320:-
SLX1B_and_SLX1B-SULT1A4_and_SULT1A4	SE	NC_000016.10	0.6747765928	4.995005e-4	SLX1B_and_SLX1B-SULT1A4_and_SULT1A4;SE:NC_000016.10:29455449-29455544:29455885-29457632:+
SMARCD3	AF	NC_000007.14	0.5968550322999999	0.0067432567	SMARCD3;AF:NC_000007.14:151275251-151276705:151276734:151275251-151277077:151277149:-
SMARCD3	AF	NC_000007.14	0.810226007	0.0044955045	SMARCD3;AF:NC_000007.14:151275251-151276705:151276734:151275251-151277077:151277159:-
SNAPC5_and_MIR4512	A5	NC_000015.10	-0.5440116892	0.040459540499999995	SNAPC5_and_MIR4512;A5:NC_000015.10:66490717-66494277:66490717-66494415:-
SOCS7	SE	NC_000017.11	-0.37360477340000003	0.0224775225	SOCS7;SE:NC_000017.11:38361775-38364752:38364856-38366287:+
SPOCD1	SE	NC_000001.11	-0.4081186238	0.0324675325	SPOCD1;SE:NC_000001.11:31801705-31815348:31815372-31815961:-
SRRM2	A3	NC_000016.10	-0.3626565192	0	SRRM2;A3:NC_000016.10:2769284-2769628:2769284-2770352:+
SRSF1	RI	NC_000017.11	0.7263996172	0.001998002	SRSF1;RI:NC_000017.11:58000919:58004001-58004923:58005600:-
SRSF1	RI	NC_000017.11	-0.20712083679999999	0.031968032	SRSF1;RI:NC_000017.11:58000919:58004001-58004923:58005973:-
SRSF1	RI	NC_000017.11	-0.6800688095999999	0.001998002	SRSF1;RI:NC_000017.11:58000919:58005600-58005801:58005973:-
SRSF1	RI	NC_000017.11	0.2802578003	0.023976024	SRSF1;RI:NC_000017.11:58004923:58005600-58005801:58005973:-
SRSF2_and_MIR636	A3	NC_000017.11	-0.2152347304	0.025974026	SRSF2_and_MIR636;A3:NC_000017.11:76735875-76736154:76735158-76736154:-
SRSF2_and_MIR636	A5	NC_000017.11	-0.21321606510000002	0.025974026	SRSF2_and_MIR636;A5:NC_000017.11:76735158-76735772:76735158-76736154:-
SRSF2_and_MIR636	RI	NC_000017.11	-0.1845143731	0.030802530800000002	SRSF2_and_MIR636;RI:NC_000017.11:76734115:76734562-76735061:76735158:-
SRSF2_and_MIR636	RI	NC_000017.11	-0.3929202762	0.025974026	SRSF2_and_MIR636;RI:NC_000017.11:76734115:76735158-76735772:76735875:-
SRSF2_and_MIR636	RI	NC_000017.11	-0.3477064433	0.025974026	SRSF2_and_MIR636;RI:NC_000017.11:76735061:76735158-76736154:76736464:-
SRSF2_and_MIR636	RI	NC_000017.11	-0.3835343094	0.025974026	SRSF2_and_MIR636;RI:NC_000017.11:76735772:76735875-76736154:76736464:-
SRSF5	A3	NC_000014.9	-0.3033648638	0.003996004	SRSF5;A3:NC_000014.9:69769251-69769511:69769251-69770467:+
STAT2	A3	NC_000012.12	-0.2403853039	0.0474525475	STAT2;A3:NC_000012.12:56349083-56349163:56349059-56349163:-
STAT2	RI	NC_000012.12	0.3510302116	0.0474525475	STAT2;RI:NC_000012.12:56348924:56349083-56349163:56349261:-
SUGP2	RI	NC_000019.10	-0.6391290127	0.00999001	SUGP2;RI:NC_000019.10:18990888:18994486-18995144:18995280:-
SULF1	AF	NC_000008.11	-0.283745593	0.023976024	SULF1;AF:NC_000008.11:69466781:69466950-69501874:69492847:69493125-69501874:+
SYNGAP1_and_MIR5004	A3	NC_000006.12	0.46381571969999996	9.99001e-4	SYNGAP1_and_MIR5004;A3:NC_000006.12:33444617-33446575:33444617-33446581:+
SYNGAP1_and_MIR5004	A5	NC_000006.12	0.46381571969999996	9.99001e-4	SYNGAP1_and_MIR5004;A5:NC_000006.12:33447933-33451760:33447932-33451760:+
SYNGAP1_and_MIR5004	SE	NC_000006.12	0.46381571969999996	9.99001e-4	SYNGAP1_and_MIR5004;SE:NC_000006.12:33441759-33442453:33442494-33442889:+
SYNGR2	A3	NC_000017.11	-0.3529288917	0.03996004	SYNGR2;A3:NC_000017.11:78171054-78171510:78171054-78171739:+
SYVN1_and_MIR6751	A3	NC_000011.10	0.2478939163	0.045954046	SYVN1_and_MIR6751;A3:NC_000011.10:65130175-65130251:65130172-65130251:-
TAF11	AF	NC_000006.12	-0.34932203840000003	0.032967033	TAF11;AF:NC_000006.12:34883080-34883399:34884073:34883080-34887787:34888042:-
TCEAL4	A3	NC_000023.11	-0.6429753576	0.0112387612	TCEAL4;A3:NC_000023.11:103585683-103585859:103585683-103586219:+
TCEAL4	A5	NC_000023.11	-0.46158142280000003	0.008991009	TCEAL4;A5:NC_000023.11:103585683-103585859:103585624-103585859:+
TGS1	SE	NC_000008.11	-0.4947801384	0.017982018	TGS1;SE:NC_000008.11:55805036-55813055:55813118-55824581:+
THAP12	SE	NC_000011.10	-0.1970856357	0.041958042	THAP12;SE:NC_000011.10:76361063-76364338:76364432-76365852:-
THOP1	A5	NC_000019.10	-0.1822929854	0.023476523500000002	THOP1;A5:NC_000019.10:2807808-2808243:2807780-2808243:+
TKT	A3	NC_000003.12	-0.36590399490000003	0.027972028	TKT;A3:NC_000003.12:53235174-53240251:53235064-53240251:-
TMEM134	SE	NC_000011.10	-0.3228658367	0.0324675325	TMEM134;SE:NC_000011.10:67464856-67465056:67465100-67467312:-
TMEM134	SE	NC_000011.10	-0.4290263897	0.0324675325	TMEM134;SE:NC_000011.10:67464856-67465056:67465267-67467312:-
TMEM135	SE	NC_000011.10	0.2189756336	0.033966034	TMEM135;SE:NC_000011.10:87091395-87096886:87096956-87157341:+
TMEM219	RI	NC_000016.10	-0.3304745141	0.048951049	TMEM219;RI:NC_000016.10:29962079:29962132-29963107:29963308:+
TMEM219	RI	NC_000016.10	-0.2000338907	0.048951049	TMEM219;RI:NC_000016.10:29962079:29962132-29963110:29963308:+
TMEM63B	AF	NC_000006.12	0.6172149064	0.044955045	TMEM63B;AF:NC_000006.12:44126914:44127072-44134561:44127670:44127866-44134561:+
TMEM79	AF	NC_000001.11	-0.4824931618	0.0114885115	TMEM79;AF:NC_000001.11:156282913:156283065-156285184:156284325:156284406-156285184:+
TMEM98	SE	NC_000017.11	0.3523754737	0	TMEM98;SE:NC_000017.11:32928237-32930900:32930971-32931327:+
TMEM98	SE	NC_000017.11	-0.26610701059999997	0.0014985015	TMEM98;SE:NC_000017.11:32928237-32931327:32931402-32931475:+
TMUB1	AF	NC_000007.14	-0.25746500170000003	0.012987013	TMUB1;AF:NC_000007.14:151082593-151082764:151083019:151082593-151083434:151083493:-
TMX3	SE	NC_000018.10	0.5899585959	0.0224775225	TMX3;SE:NC_000018.10:68698031-68700405:68700485-68710021:-
TOP3B	RI	NC_000022.11	-0.4119932876	0.0104895105	TOP3B;RI:NC_000022.11:21957025:21957595-21958492:21958693:-
TOP3B	SE	NC_000022.11	-0.292066317	0.0437062937	TOP3B;SE:NC_000022.11:21970406-21970980:21971061-21971877:-
TOR1AIP1	A3	NC_000001.11	-0.51577364	0	TOR1AIP1;A3:NC_000001.11:179884769-179889310:179884769-179889313:+
TPD52L1	AF	NC_000006.12	-0.2058109639	0.0470779221	TPD52L1;AF:NC_000006.12:125208905:125208927-125220078:125219785:125219806-125220078:+
TPD52L1	AL	NC_000006.12	0.3407981072	0.0193140193	TPD52L1;AL:NC_000006.12:125257158-125258574:125258633:125257158-125262834:125263498:+
TPD52L1	SE	NC_000006.12	-0.6163041988	0.0144855145	TPD52L1;SE:NC_000006.12:125248383-125252022:125253755-125257098:+
TPD52L1	SE	NC_000006.12	-0.2836866139	0.0193140193	TPD52L1;SE:NC_000006.12:125248383-125253717:125253755-125257098:+
TPM2	A3	NC_000009.12	-0.22230916829999997	0.0224775225	TPM2;A3:NC_000009.12:35685139-35685269:35684807-35685269:-
TPM2	SE	NC_000009.12	-0.1851791115	0.0366300366	TPM2;SE:NC_000009.12:35684550-35684732:35684807-35685064:-
TPM2	SE	NC_000009.12	-0.305283793	0.014985015	TPM2;SE:NC_000009.12:35684807-35685064:35685139-35685269:-
TRADD	A3	NC_000016.10	-0.2898091425	0.0247252747	TRADD;A3:NC_000016.10:67156199-67156510:67155654-67156510:-
TRADD	AF	NC_000016.10	-0.4333914331	0.0247252747	TRADD;AF:NC_000016.10:67156668-67159674:67159811:67156668-67159838:67159909:-
TRIM32	A3	NC_000009.12	0.3101563982	0.0364635365	TRIM32;A3:NC_000009.12:116687381-116697662:116687381-116697665:+
TRIM52-AS1	RI	NC_000005.10	-0.3491246848	0.023476523500000002	TRIM52-AS1;RI:NC_000005.10:181263628:181263789-181264052:181264567:+
TSC22D4	A3	NC_000007.14	0.4792374691	0.0074925075	TSC22D4;A3:NC_000007.14:100477462-100478794:100477459-100478794:-
TSC22D4	A3	NC_000007.14	-0.2783189239	0.034965035	TSC22D4;A3:NC_000007.14:100478307-100478794:100477462-100478794:-
TTC17	A3	NC_000011.10	-0.18131163579999998	0.035964036	TTC17;A3:NC_000011.10:43444209-43445931:43444209-43448002:+
TUBGCP6	A5	NC_000022.11	-0.2773774772	0.041958042	TUBGCP6;A5:NC_000022.11:50220015-50220192:50220015-50220251:-
TWNK	A3	NC_000010.11	0.5152149483	0.035964036	TWNK;A3:NC_000010.11:100989453-100989644:100989453-100989706:+
UPK3B_1	RI	NT_187561.1	-0.133854812	0.026973027000000004	UPK3B_1;RI:NT_187561.1:9510:9824-9990:10139:+
UPK3B_1	SE	NT_187561.1	0.2999474338	0.001998002	UPK3B_1;SE:NT_187561.1:10969-12172:12251-13035:+
USP15_and_MIR6125	SE	NC_000012.12	-0.315283658	0.042957043	USP15_and_MIR6125;SE:NC_000012.12:62302920-62304673:62306058-62314790:+
WDR81_1	AF	NT_187611.1	-0.47624056789999997	0.017982018	WDR81_1;AF:NT_187611.1:154740:154822-160416:154867:158659-160416:+
ZASP_and_LRCH4	A3	NC_000007.14	-0.1526196677	0.0444555445	ZASP_and_LRCH4;A3:NC_000007.14:100575304-100575705:100574356-100575705:-
ZFAND2B	A3	NC_000002.12	0.2819684123	0.0382117882	ZFAND2B;A3:NC_000002.12:219206845-219206967:219206845-219206970:+
ZFAND2B	SE	NC_000002.12	-0.23357145940000001	0.0382117882	ZFAND2B;SE:NC_000002.12:219207421-219207648:219207779-219207887:+
ZFR_and_MIR579	SE	NC_000005.10	0.23020272170000003	0.01998002	ZFR_and_MIR579;SE:NC_000005.10:32379210-32380075:32380172-32385508:-
ZNF154	RI	NC_000019.10	-0.5430292445	0.0034965035	ZNF154;RI:NC_000019.10:57696275:57701145-57701238:57702788:-
ZNF211	SE	NC_000019.10	-0.36173167219999997	0.04995005	ZNF211;SE:NC_000019.10:57633436-57633713:57633905-57634023:+
ZNF226	A3	NC_000019.10	-0.4217149133	0.04995005	ZNF226;A3:NC_000019.10:44172952-44174984:44172952-44175498:+
ZNF419	SE	NC_000019.10	-0.3375932241	0.0264735265	ZNF419;SE:NC_000019.10:57491597-57492113:57492211-57492856:+
ZNF444	AF	NC_000019.10	0.4202211133	0.0274725275	ZNF444;AF:NC_000019.10:56141287:56141357-56146247:56141699:56141794-56146247:+
ZNF444	AF	NC_000019.10	0.4343838954	0.0274725275	ZNF444;AF:NC_000019.10:56141287:56141357-56146247:56142239:56142386-56146247:+
ZNF444	AF	NC_000019.10	0.3843308605	0.0274725275	ZNF444;AF:NC_000019.10:56141287:56141357-56146247:56142393:56142739-56146247:+
ZNF444	AF	NC_000019.10	0.3902698579	0.0274725275	ZNF444;AF:NC_000019.10:56141287:56141357-56146247:56143337:56143591-56146247:+
ZNF582-AS1	A5	NC_000019.10	0.3034773209	0.045954046	ZNF582-AS1;A5:NC_000019.10:56394441-56397881:56394053-56397881:+
ZNF691	SE	NC_000001.11	-0.3314604457	0.0354645355	ZNF691;SE:NC_000001.11:42846657-42849291:42850743-42850950:+
ZNF74	SE	NC_000022.11	0.47858100729999997	0.040459540499999995	ZNF74;SE:NC_000022.11:20394662-20395333:20395418-20400632:+
ZNF76	AF	NC_000006.12	0.7496537056	0.012987013	ZNF76;AF:NC_000006.12:35259476:35259727-35281056:35259730:35259841-35281056:+
