# Supplementary material for: Mutant PRPF8 Causes Widespread Splicing Changes in Spliceosome Components in Retinitis Pigmentosa Patient iPSC-Derived RPE Cells
Source: Front Neurosci. 2021 Apr 29;15:636969. doi: 10.3389/fnins.2021.636969 (PMC8116631; doi:10.3389/fnins.2021.636969)
Supplement: Supplementary file 1 [file Data_Sheet_1.zip › Supplemental_Information/Supplementary File_6.csv]

gene	event_type	chromosome	dPSI	pvalue	event
ACAN	SE	NC_000015.10	0.35498139840000004	0.033966034	ACAN;SE:NC_000015.10:88859417-88860326:88860439-88871382:+
ACTR10	A3	NC_000014.9	-0.2637934631	0.008991009	ACTR10;A3:NC_000014.9:58219729-58223601:58219729-58223622:+
ACTR10	SE	NC_000014.9	-0.15080958490000002	0.023476523500000002	ACTR10;SE:NC_000014.9:58215284-58219694:58219729-58223622:+
ACVR1	MX	NC_000002.12	0.44237199039999997	0.025974026	ACVR1;MX:NC_000002.12:157818559-157819403:157819489-157875796:157818559-157826528:157826646-157875796:-
ACVR1	SE	NC_000002.12	0.36055806009999997	0.025974026	ACVR1;SE:NC_000002.12:157818559-157819403:157819489-157875796:-
AFTPH_and_MIR4434	A3	NC_000002.12	-0.6231694548	0.017982018	AFTPH_and_MIR4434;A3:NC_000002.12:64585545-64591885:64585545-64591888:+
AP1G1_and_SNORD71	SE	NC_000016.10	-0.203598925	0.032967033	AP1G1_and_SNORD71;SE:NC_000016.10:71765584-71767877:71767885-71769623:-
AP2A2	A3	NC_000011.10	-0.3370481955	0.010989011000000002	AP2A2;A3:NC_000011.10:984753-985432:984753-985435:+
APOL3	A3	NC_000022.11	-0.2754190848	0.041958042	APOL3;A3:NC_000022.11:36145602-36149046:36145599-36149046:-
APRT	A3	NC_000016.10	0.09841082220000001	0.0324675325	APRT;A3:NC_000016.10:88809840-88810070:88809706-88810070:-
ATIC	AL	NC_000002.12	-0.1598931317	0.04995005	ATIC;AL:NC_000002.12:215349249-215349536:215349764:215349249-215359288:215359745:+
ATN1	AF	NC_000012.12	0.0846385541	0.044955045	ATN1;AF:NC_000012.12:6924459:6924537-6933840:6927959:6928384-6933840:+
ATP5F1D	RI	NC_000019.10	0.10033587	0.0354645355	ATP5F1D;RI:NC_000019.10:1244315:1244440-1244737:1244825:+
AXL	SE	NC_000019.10	0.087336939	0.030969031	AXL;SE:NC_000019.10:41239314-41239694:41239720-41242883:+
BAG6_and_C6orf47	A3	NC_000006.12	-0.2095275002	0.041958042	BAG6_and_C6orf47;A3:NC_000006.12:31643977-31644082:31643974-31644082:-
BAG6_and_C6orf47	A5	NC_000006.12	-0.3662579825	0.013986014	BAG6_and_C6orf47;A5:NC_000006.12:31651776-31652400:31651776-31652424:-
BAG6_and_C6orf47	AF	NC_000006.12	-0.46102192979999995	0.013986014	BAG6_and_C6orf47;AF:NC_000006.12:31651776-31652247:31652390:31651776-31652424:31652661:-
BAG6_and_C6orf47	SE	NC_000006.12	0.47448835899999997	0.013986014	BAG6_and_C6orf47;SE:NC_000006.12:31644194-31644307:31644414-31644525:-
BDH2	AF	NC_000004.12	-0.7771305493	0.004995005	BDH2;AF:NC_000004.12:103096274-103097636:103097749:103096274-103098644:103098765:-
BDH2	AF	NC_000004.12	-0.5119517933	0.0108225108	BDH2;AF:NC_000004.12:103096274-103097636:103097749:103096274-103099783:103099862:-
BDH2	AF	NC_000004.12	0.5243182418	0.004995005	BDH2;AF:NC_000004.12:103096274-103098644:103098765:103096274-103099783:103099862:-
BTBD10	A5	NC_000011.10	-0.3370394779	0.02997003	BTBD10;A5:NC_000011.10:13445181-13463092:13445181-13463100:-
BZW1	AF	NC_000002.12	0.2564450039	0.032967033	BZW1;AF:NC_000002.12:200811546:200811990-200813208:200812185:200812309-200813208:+
BZW1	AF	NC_000002.12	0.29416540739999997	0.032967033	BZW1;AF:NC_000002.12:200811589:200811727-200813208:200812185:200812309-200813208:+
C1orf131	A3	NC_000001.11	-0.22724874739999998	0.042957043	C1orf131;A3:NC_000001.11:231229209-231238857:231229206-231238857:-
C2orf74	SE	NC_000002.12	-0.2892500946	0.04345654349999999	C2orf74;SE:NC_000002.12:61145196-61157862:61158012-61162842:+
CAPN5_and_OMP	AF	NC_000011.10	0.33775908689999995	0.026973027000000004	CAPN5_and_OMP;AF:NC_000011.10:77066971:77067094-77084852:77071615:77071682-77084852:+
CASP6	SE	NC_000004.12	0.22805303370000002	0.046953047000000005	CASP6;SE:NC_000004.12:109694700-109696410:109696486-109697622:-
CAST_and_LOC107986364_and_LOC107986363	SE	NC_000005.10	-0.35157230079999996	0.007992008	CAST_and_LOC107986364_and_LOC107986363;SE:NC_000005.10:96740118-96740745:96740783-96741266:+
CD46	A5	NC_000001.11	0.3287331607	0.02997003	CD46;A5:NC_000001.11:207768772-207770321:207767195-207770321:+
CD46	SE	NC_000001.11	0.3142691515	0.02997003	CD46;SE:NC_000001.11:207767195-207767779:207767823-207770321:+
CHAMP1	A3	NC_000013.11	0.39038345420000004	0.012987013	CHAMP1;A3:NC_000013.11:114321232-114323788:114321232-114323791:+
CLK1	RI	NC_000002.12	0.2388790595	0.026973027000000004	CLK1;RI:NC_000002.12:200859680:200859746-200861238:200861466:-
CLK1	SE	NC_000002.12	0.25657188420000004	0.026973027000000004	CLK1;SE:NC_000002.12:200859746-200860125:200860215-200861238:-
CNN2	SE	NC_000019.10	0.3818341561	0.011988012	CNN2;SE:NC_000019.10:1032696-1036067:1036246-1036416:+
COL12A1_and_SNORD156	A3	NC_000006.12	-0.0943077391	0.023976024	COL12A1_and_SNORD156;A3:NC_000006.12:75086557-75087577:75085365-75087577:-
CPD	AF	NC_000017.11	0.1732572494	0.031968032	CPD;AF:NC_000017.11:30378927:30379726-30384989:30380478:30380642-30384989:+
CRYAB	A5	NC_000011.10	-0.1379234016	0.028471528500000003	CRYAB;A5:NC_000011.10:111911922-111913105:111911922-111913139:-
CSNK1E_and_TPTEP2-CSNK1E_and_TPTEP2	AF	NC_000022.11	-0.18834362429999998	0.0084915085	CSNK1E_and_TPTEP2-CSNK1E_and_TPTEP2;AF:NC_000022.11:38314169-38317160:38317433:38314169-38317986:38318084:-
CSNK1G1	A5	NC_000015.10	-0.6030743408	0.032967033	CSNK1G1;A5:NC_000015.10:64300723-64355988:64300723-64356066:-
CTSB	SE	NC_000008.11	-0.7874931524	0.004995005	CTSB;SE:NC_000008.11:11853479-11864376:11864483-11868001:-
CUL4B	AF	NC_000023.11	-0.14242598720000002	0.031968032	CUL4B;AF:NC_000023.11:120558039-120559779:120559898:120558039-120560083:120560962:-
CYB5D1	A3	NC_000017.11	0.3888292159	0.014985015	CYB5D1;A3:NC_000017.11:7858824-7859382:7858824-7859450:+
DAB1	A5	NC_000001.11	0.40880767450000005	0.016983017	DAB1;A5:NC_000001.11:57026043-57062884:57026043-57062890:-
DCAF6_and_MIR1255B2	AF	NC_000001.11	0.49914904530000004	0.012987013	DCAF6_and_MIR1255B2;AF:NC_000001.11:167936662:167937008-167951800:167937154:167937252-167951800:+
DCN	AF	NC_000012.12	-0.0331317714	0.044955045	DCN;AF:NC_000012.12:91178585-91179362:91179618:91178585-91182655:91182817:-
DOK4	AF	NC_000016.10	-0.45168480369999997	0.027972028	DOK4;AF:NC_000016.10:57479688-57480295:57480377:57479688-57487096:57487139:-
DYNC2LI1_and_LOC105374571	A3	NC_000002.12	-0.2293392505	0.0364635365	DYNC2LI1_and_LOC105374571;A3:NC_000002.12:43794643-43795887:43794643-43795890:+
EMC9_1	A3	NW_018654722.1	0.34258225439999995	0.038961038999999996	EMC9_1;A3:NW_018654722.1:440767-441867:440592-441867:-
ENPP2	SE	NC_000008.11	0.25531363960000003	0.0244755245	ENPP2;SE:NC_000008.11:119593860-119595847:119596002-119600678:-
ESYT1	A3	NC_000012.12	0.11250530630000001	0.046953047000000005	ESYT1;A3:NC_000012.12:56133873-56134080:56133873-56134110:+
EVI5L	SE	NC_000019.10	-0.2879744395	0.028971029	EVI5L;SE:NC_000019.10:7856068-7857092:7857124-7858191:+
FAM219A	A3	NC_000009.12	0.3691549829	0.041958042	FAM219A;A3:NC_000009.12:34401122-34401666:34401119-34401666:-
FAM89B	A3	NC_000011.10	0.1325683704	0.046953047000000005	FAM89B;A3:NC_000011.10:65572960-65573353:65572960-65573363:+
FAM89B	A3	NC_000011.10	-0.1084363558	0.046953047000000005	FAM89B;A3:NC_000011.10:65572960-65573363:65572960-65573402:+
FBXO6	AF	NC_000001.11	-0.2934720811	0.036963037000000004	FBXO6;AF:NC_000001.11:11664200:11664255-11668656:11664779:11664828-11668656:+
FHL1	AF	NC_000023.11	0.4135629137	0.031968032	FHL1;AF:NC_000023.11:136197028:136197134-136206407:136204902:136204939-136206407:+
FHL1	AF	NC_000023.11	0.39567780979999995	0.015984016	FHL1;AF:NC_000023.11:136197047:136197134-136206407:136204902:136204939-136206407:+
FLNA	SE	NC_000023.11	0.1249280268	0.008991009	FLNA;SE:NC_000023.11:154355072-154357251:154357274-154357434:-
FLNB	SE	NC_000003.12	-0.255678773	0.033966034	FLNB;SE:NC_000003.12:58138529-58141858:58141929-58142650:+
FN1	A3	NC_000002.12	0.0971255973	0.042707292699999996	FN1;A3:NC_000002.12:215372375-215373322:215372015-215373322:-
FN1	RI	NC_000002.12	0.0787981135	0.042707292699999996	FN1;RI:NC_000002.12:215371909:215372015-215372109:215372375:-
FN1	SE	NC_000002.12	0.06920276639999999	0.042707292699999996	FN1;SE:NC_000002.12:215372015-215372109:215372300-215373322:-
FN1	SE	NC_000002.12	0.10928617	0.042707292699999996	FN1;SE:NC_000002.12:215379317-215380811:215381080-215382212:-
FOSB	SE	NC_000019.10	0.0962489722	0.040959041	FOSB;SE:NC_000019.10:45470949-45471194:45471301-45472551:+
GEMIN4	SE	NC_000017.11	0.42532982630000005	0.018481518500000002	GEMIN4;SE:NC_000017.11:748032-749814:749909-752133:-
GEMIN5	A3	NC_000005.10	-0.4542061439	0.019480519499999998	GEMIN5;A3:NC_000005.10:154931577-154932099:154931574-154932099:-
GLMP	SE	NC_000001.11	-0.37230013520000005	0.002997003	GLMP;SE:NC_000001.11:156294565-156294759:156295016-156295526:-
GNB3	A5	NC_000012.12	0.4483091787	0.0274725275	GNB3;A5:NC_000012.12:6843698-6843777:6843695-6843777:+
GOLGA4	SE	NC_000003.12	-0.46246738130000004	0.005494505500000001	GOLGA4;SE:NC_000003.12:37251484-37266842:37266940-37273536:+
GOLGA4	SE	NC_000003.12	-0.35990683380000005	0.041208791200000004	GOLGA4;SE:NC_000003.12:37251484-37267228:37267255-37273536:+
GOLGA4	SE	NC_000003.12	0.5458966555	0.021978022000000003	GOLGA4;SE:NC_000003.12:37251484-37273536:37273601-37281958:+
GOLGA4	SE	NC_000003.12	0.2561555277	0.041208791200000004	GOLGA4;SE:NC_000003.12:37355187-37361243:37361305-37366080:+
GOLM1	AF	NC_000009.12	0.12478566890000001	0.044955045	GOLM1;AF:NC_000009.12:86079341-86099411:86099558:86079341-86100025:86100201:-
GSDMD	RI	NC_000008.11	0.166741852	0.048951049	GSDMD;RI:NC_000008.11:143559777:143559969-143560603:143560771:+
GSKIP	A5	NC_000014.9	-0.3825733175	0.028471528500000003	GSKIP;A5:NC_000014.9:96379788-96382247:96379755-96382247:+
HAX1	A3	NC_000001.11	-0.0815033916	0.0414585415	HAX1;A3:NC_000001.11:154272776-154273336:154272776-154273480:+
HLA-F_4	SE	NT_167247.2	0.260449055	0.046453546500000005	HLA-F_4;SE:NT_167247.2:987174-987757:988032-988173:+
HNRNPA3_and_MIR4444-1	A3	NC_000002.12	-0.1815245276	0.0324675325	HNRNPA3_and_MIR4444-1;A3:NC_000002.12:177219314-177219408:177219314-177222060:+
HNRNPA3_and_MIR4444-1	RI	NC_000002.12	-0.2385005426	0.0324675325	HNRNPA3_and_MIR4444-1;RI:NC_000002.12:177219408:177221976-177222060:177223959:+
HNRNPK_and_MIR7-1	A5	NC_000009.12	-0.1464097469	0.0374625375	HNRNPK_and_MIR7-1;A5:NC_000009.12:83978452-83980119:83978452-83980153:-
HNRNPK_and_MIR7-1	AF	NC_000009.12	-0.1832855244	0.0374625375	HNRNPK_and_MIR7-1;AF:NC_000009.12:83978452-83980119:83980216:83978452-83980503:83980630:-
HNRNPK_and_MIR7-1	AF	NC_000009.12	0.11969065820000001	0.0482850483	HNRNPK_and_MIR7-1;AF:NC_000009.12:83978452-83980153:83980271:83978452-83980503:83980630:-
HSCB	AF	NC_000022.11	-0.8702278839	0.004995005	HSCB;AF:NC_000022.11:28742039:28742331-28743882:28742625:28742728-28743882:+
HSF2	SE	NC_000006.12	-0.3159597528	0.029470529500000002	HSF2;SE:NC_000006.12:122423686-122427903:122427956-122431430:+
ICK	A5	NC_000006.12	0.3502403816	0.026973027000000004	ICK;A5:NC_000006.12:53012227-53013641:53012227-53013662:-
IDH2	AF	NC_000015.10	-0.185851357	0.0114885115	IDH2;AF:NC_000015.10:90091644-90100576:90100621:90091644-90102276:90102554:-
IFIT3	AF	NC_000010.11	-0.361053116	0.011988012	IFIT3;AF:NC_000010.11:89327997:89328078-89338661:89332529:89332627-89338661:+
ISLR	AF	NC_000015.10	-0.0943757699	0.0354645355	ISLR;AF:NC_000015.10:74173710:74174019-74174851:74174547:74174653-74174851:+
ISLR_1	AF	NW_021160016.1	-0.0943757699	0.0354645355	ISLR_1;AF:NW_021160016.1:1135:1444-2276:1972:2078-2276:+
ITGB2_and_LOC107987303	AF	NC_000021.9	-0.48651696310000003	0.017982018	ITGB2_and_LOC107987303;AF:NC_000021.9:44910785-44920821:44920899:44910785-44928654:44928815:-
KCTD2_and_TRR-CCT1-1_and_TRR-TCG3-1	RI	NC_000017.11	-0.38191077090000003	0.005994006	KCTD2_and_TRR-CCT1-1_and_TRR-TCG3-1;RI:NC_000017.11:75047225:75047299-75047419:75047589:+
KDM1A_and_MIR3115	SE	NC_000001.11	0.2549581951	0.03996004	KDM1A_and_MIR3115;SE:NC_000001.11:23030634-23044427:23044486-23050387:+
KIF3A	SE	NC_000005.10	-0.4211040798	0.03996004	KIF3A;SE:NC_000005.10:132703619-132706451:132706459-132710959:-
KLF4	RI	NC_000009.12	0.0772809711	0.04395604400000001	KLF4;RI:NC_000009.12:107487028:107487192-107487295:107488267:-
LDB1	A5	NC_000010.11	-0.3326218428	0.047952048	LDB1;A5:NC_000010.11:102105244-102109029:102105244-102109035:-
LDB1	AL	NC_000010.11	0.2340077837	0.031968032	LDB1;AL:NC_000010.11:102105215:102105244-102109035:102106489:102108323-102109035:-
LINC00339	SE	NC_000001.11	0.45673877420000003	0.0174825175	LINC00339;SE:NC_000001.11:22025643-22027414:22027534-22030280:+
LINC01588_and_LINC01599_and_VCPKMT	A5	NC_000014.9	0.2478950989	0.048951049	LINC01588_and_LINC01599_and_VCPKMT;A5:NC_000014.9:50115911-50116069:50115911-50116080:-
LOC100996842	A3	NC_000017.11	-0.6708034997	0.006993007	LOC100996842;A3:NC_000017.11:7582531-7582900:7582163-7582900:-
LOC101928762	A3	NC_000016.10	-0.4434079602	0.015984016	LOC101928762;A3:NC_000016.10:31041141-31041891:31041141-31041894:+
LOC112268389	A3	NW_018654717.1	0.5535755554999999	0.0374625375	LOC112268389;A3:NW_018654717.1:5583368-5583600:5583368-5583616:+
LRP6	SE	NC_000012.12	0.3921133885	0.028471528500000003	LRP6;SE:NC_000012.12:12203400-12244262:12244655-12266681:-
LRRC15	SE	NC_000003.12	0.4033534907	0.001998002	LRRC15;SE:NC_000003.12:194361046-194363356:194363412-194369661:-
LZTFL1	AF	NC_000003.12	-0.34664931530000004	0.040459540499999995	LZTFL1;AF:NC_000003.12:45838051-45841695:45841788:45838051-45841989:45842119:-
LZTFL1	SE	NC_000003.12	0.2722098126	0.040459540499999995	LZTFL1;SE:NC_000003.12:45826332-45827356:45827459-45828439:-
MAGED2_and_SNORA11	AF	NC_000023.11	-0.18181805829999997	0.0494505495	MAGED2_and_SNORA11;AF:NC_000023.11:54808346:54808433-54809303:54809081:54809223-54809303:+
MAN2C1	A3	NC_000015.10	-0.14708593550000001	0.042707292699999996	MAN2C1;A3:NC_000015.10:75359191-75359328:75359153-75359328:-
MAN2C1	A3	NC_000015.10	-0.14708593550000001	0.042707292699999996	MAN2C1;A3:NC_000015.10:75359438-75359620:75359425-75359620:-
MDP1_1_and_NEDD8-MDP1_1_and_NEDD8_1	MX	NW_018654722.1	-0.3873134521	0.048951049	MDP1_1_and_NEDD8-MDP1_1_and_NEDD8_1;MX:NW_018654722.1:516640-516715:516775-519111:516640-518164:518201-519111:-
MDP1_and_NEDD8-MDP1_and_NEDD8	MX	NC_000014.9	-0.3873134521	0.048951049	MDP1_and_NEDD8-MDP1_and_NEDD8;MX:NC_000014.9:24215662-24215737:24215797-24218133:24215662-24217186:24217223-24218133:-
MEG3_and_MIR770	A5	NC_000014.9	0.2321709366	0.0474525475	MEG3_and_MIR770;A5:NC_000014.9:100829787-100832512:100829749-100832512:+
MEG3_and_MIR770	MX	NC_000014.9	-0.5962040183	0.0262237762	MEG3_and_MIR770;MX:NC_000014.9:100831534-100832512:100832641-100836167:100831534-100835739:100835879-100836167:+
MEG3_and_MIR770	SE	NC_000014.9	-0.38578139780000004	0.0224775225	MEG3_and_MIR770;SE:NC_000014.9:100829787-100831421:100831534-100832512:+
MEG3_and_MIR770	SE	NC_000014.9	-0.2593562208	0.0487012987	MEG3_and_MIR770;SE:NC_000014.9:100831534-100832512:100832641-100836167:+
MFSD11_and_LINC02080	A5	NC_000017.11	0.5586461876	0.0454545455	MFSD11_and_LINC02080;A5:NC_000017.11:76737091-76738282:76737086-76738282:+
MRPS31	SE	NC_000013.11	0.2807315205	0.040959041	MRPS31;SE:NC_000013.11:40749281-40752273:40752469-40754019:-
MTX1_1	SE	NW_003315906.1	0.3762907033	0.013986014	MTX1_1;SE:NW_003315906.1:15622-17154:17246-17412:+
MUC1	A3	NC_000001.11	0.3234269297	0.044955045	MUC1;A3:NC_000001.11:155192310-155192786:155192283-155192786:-
MXRA7	AF	NC_000017.11	0.4125497333	0.023976024	MXRA7;AF:NC_000017.11:76688176-76688377:76688663:76688176-76688670:76688887:-
MXRA7	AF	NC_000017.11	-0.1409683018	0.023976024	MXRA7;AF:NC_000017.11:76688176-76709498:76709597:76688176-76710605:76710965:-
MXRA7	AL	NC_000017.11	0.3207769259	0.0224775225	MXRA7;AL:NC_000017.11:76673661:76677702-76685072:76679569:76680879-76685072:-
MXRA7	RI	NC_000017.11	-0.1950202441	0.0280969031	MXRA7;RI:NC_000017.11:76688113:76688176-76688377:76688663:-
NCLN	A3	NC_000019.10	0.1273725525	0.0374625375	NCLN;A3:NC_000019.10:3206190-3206262:3206190-3206265:+
NDUFB11	A5	NC_000023.11	-0.1234443513	0.040959041	NDUFB11;A5:NC_000023.11:47142440-47142584:47142440-47142614:-
NFATC3	SE	NC_000016.10	0.3848900303	0.028471528500000003	NFATC3;SE:NC_000016.10:68191775-68214329:68214432-68226350:+
P4HA2_and_MIR6830	SE	NC_000005.10	-0.3092294061	0.047952048	P4HA2_and_MIR6830;SE:NC_000005.10:132218644-132227086:132227221-132227790:-
PDLIM2	SE	NC_000008.11	-0.09201421779999999	0.030469530499999998	PDLIM2;SE:NC_000008.11:22589741-22591551:22591668-22593733:+
PDLIM7	A3	NC_000005.10	0.1445150092	0.038961038999999996	PDLIM7;A3:NC_000005.10:177490031-177490870:177489832-177490870:-
PEX10	A5	NC_000001.11	0.2740252607	0.038961038999999996	PEX10;A5:NC_000001.11:2406895-2408452:2406895-2408456:-
PHB2_and_SCARNA12	A3	NC_000012.12	-0.5055599437	0.005994006	PHB2_and_SCARNA12;A3:NC_000012.12:6967335-6967892:6967238-6967892:-
PI4KA	SE	NC_000022.11	-0.2883680498	0.035964036	PI4KA;SE:NC_000022.11:20710858-20711341:20711461-20712486:-
PIK3R2	A5	NC_000019.10	0.1459159218	0.0487012987	PIK3R2;A5:NC_000019.10:18168550-18168726:18168546-18168726:+
PIK3R2	SE	NC_000019.10	-0.1459159218	0.0487012987	PIK3R2;SE:NC_000019.10:18161185-18161279:18161495-18161966:+
PKD1P6-NPIPP1_1_and_MIR6511B2_1	A3	NT_187607.1	-0.4814837549	0	PKD1P6-NPIPP1_1_and_MIR6511B2_1;A3:NT_187607.1:563628-563925:563628-564125:+
PLPP1_and_MIR5687_and_RNF138P1	SE	NC_000005.10	0.12149865259999999	0.045954046	PLPP1_and_MIR5687_and_RNF138P1;SE:NC_000005.10:55468149-55475299:55475450-55534572:-
PLPP1_and_MIR5687_and_RNF138P1	SE	NC_000005.10	0.5695626085000001	0.005994006	PLPP1_and_MIR5687_and_RNF138P1;SE:NC_000005.10:55468149-55490960:55491114-55534572:-
POLR3C	AF	NC_000001.11	-0.5229110732	0.035964036	POLR3C;AF:NC_000001.11:145824076:145824369-145825757:145824486:145824547-145825757:+
POLR3C	AF	NC_000001.11	0.5116644383	0.035964036	POLR3C;AF:NC_000001.11:145824088:145824369-145825757:145824445:145824547-145825757:+
POLR3C	SE	NC_000001.11	0.4827386425	0.035964036	POLR3C;SE:NC_000001.11:145833582-145836494:145836574-145838056:+
PQBP1	A5	NC_000023.11	0.4531507831	0.003996004	PQBP1;A5:NC_000023.11:48898082-48898492:48898014-48898492:+
PRICKLE3	AF	NC_000023.11	0.3671133175	0.02997003	PRICKLE3;AF:NC_000023.11:49184710-49184826:49184893:49184710-49186256:49186373:-
PRIM2_and_MIR548U	SE	NC_000006.12	-0.24802527649999997	0.034965035	PRIM2_and_MIR548U;SE:NC_000006.12:57382168-57507387:57507454-57532411:+
PTP4A1	AF	NC_000006.12	-0.5226610124000001	0.0014985015	PTP4A1;AF:NC_000006.12:63571799:63571842-63576436:63572012:63572719-63576436:+
PTP4A1	AF	NC_000006.12	-0.8469624428	0	PTP4A1;AF:NC_000006.12:63571799:63571842-63576436:63573567:63573613-63576436:+
PTP4A1	AF	NC_000006.12	-0.46382210380000005	0.002997003	PTP4A1;AF:NC_000006.12:63572012:63572719-63576436:63573567:63573613-63576436:+
PTP4A1	AF	NC_000006.12	-0.5592232329	0.0044955045	PTP4A1;AF:NC_000006.12:63572012:63572817-63576436:63573567:63573613-63576436:+
PTPN23	SE	NC_000003.12	0.3137417964	0.017982018	PTPN23;SE:NC_000003.12:47396217-47404652:47404779-47405005:+
PWWP2A	SE	NC_000005.10	-0.266309991	0.04995005	PWWP2A;SE:NC_000005.10:160094065-160108545:160108614-160118805:-
RAB3GAP1_and_SNORA40B	AL	NC_000002.12	-0.2309646588	0.04395604400000001	RAB3GAP1_and_SNORA40B;AL:NC_000002.12:135168749-135169734:135170289:135168749-135175327:135175591:+
RGPD5	AF	NC_000002.12	0.2790694614	0.046453546500000005	RGPD5;AF:NC_000002.12:109794305:109794537-109801783:109794908:109795076-109801783:+
RHOC	AF	NC_000001.11	0.08878960949999999	0.025974026	RHOC;AF:NC_000001.11:112705168-112706833:112707056:112705168-112707078:112707403:-
RHOC	SE	NC_000001.11	-0.08879183140000001	0.025974026	RHOC;SE:NC_000001.11:112703806-112705100:112705168-112707078:-
RIOX1_and_ACOT1	AF	NC_000014.9	-0.5163413854	0.0034965035	RIOX1_and_ACOT1;AF:NC_000014.9:73537143:73537878-73541493:73541287:73541407-73541493:+
RND3	RI	NC_000002.12	0.0934641237	0.026973027000000004	RND3;RI:NC_000002.12:150487268:150487455-150487549:150487695:-
ROBO3	SE	NC_000011.10	-0.291206542	0.046953047000000005	ROBO3;SE:NC_000011.10:124876932-124877161:124877184-124877267:+
RPS9_7	A5	NW_003571060.1	0.2245400343	0.014985015	RPS9_7;A5:NW_003571060.1:175933-176132:175860-176132:+
RUNX2	SE	NC_000006.12	0.3493902253	0.037962038	RUNX2;SE:NC_000006.12:45512407-45545217:45545282-45546827:+
S100A4	SE	NC_000001.11	-0.0840822546	0.0144855145	S100A4;SE:NC_000001.11:153544809-153545470:153545518-153545753:-
SAT1	SE	NC_000023.11	-0.2484180636	0.032967033	SAT1;SE:NC_000023.11:23783883-23784294:23784403-23785328:+
SAT2	A5	NC_000017.11	0.1674653943	0.0224775225	SAT2;A5:NC_000017.11:7627414-7627553:7627414-7627570:-
SAT2	SE	NC_000017.11	-0.4876438154	0.0014985015	SAT2;SE:NC_000017.11:7626793-7626943:7627044-7627143:-
SERF1A_1	AL	NW_003315917.2	-0.30645977550000003	0.0204795205	SERF1A_1;AL:NW_003315917.2:492256:493845-508875:502686:503067-508875:-
SERPINE2	AF	NC_000002.12	-0.3012943214	0.005494505500000001	SERPINE2;AF:NC_000002.12:224001922-224010343:224010380:224001922-224039099:224039319:-
SERPINE2	AF	NC_000002.12	-0.21715404859999998	0.013736263700000001	SERPINE2;AF:NC_000002.12:224001922-224010343:224010381:224001922-224039099:224039319:-
SGCD	AF	NC_000005.10	-0.5041170316	0.0262237762	SGCD;AF:NC_000005.10:155728636:155728990-156123856:155870370:155870424-156123856:+
SGCD	AF	NC_000005.10	0.7197895644	0.0262237762	SGCD;AF:NC_000005.10:155870370:155870424-156123856:156117937:156117951-156123856:+
SHC1	AF	NC_000001.11	0.40563773770000006	0.031968032	SHC1;AF:NC_000001.11:154970199-154973293:154973396:154970199-154974248:154974376:-
SHFL	A3	NC_000019.10	0.1366136705	0.041958042	SHFL;A3:NC_000019.10:10091353-10091476:10091353-10091584:+
SHMT2	AF	NC_000012.12	0.32139639649999996	0.0314685315	SHMT2;AF:NC_000012.12:57229711:57229811-57230803:57230142:57230244-57230803:+
SIRPA	AF	NC_000020.11	-0.3342555444	0.020979021	SIRPA;AF:NC_000020.11:1894742:1894796-1895439:1894946:1894966-1895439:+
SIRPA	AF	NC_000020.11	-0.294381627	0.020979021	SIRPA;AF:NC_000020.11:1894780:1894796-1895439:1894946:1894966-1895439:+
SLC1A5	AF	NC_000019.10	-0.0675610479	0.023476523500000002	SLC1A5;AF:NC_000019.10:46784559-46787239:46787293:46784559-46787400:46788594:-
SLC41A3	AF	NC_000003.12	0.5695030023	0.0494505495	SLC41A3;AF:NC_000003.12:126068246-126083929:126084021:126068246-126084054:126084095:-
SLC41A3	AF	NC_000003.12	0.5059237901	0.0494505495	SLC41A3;AF:NC_000003.12:126068246-126083929:126084021:126068246-126084093:126084291:-
SMN1	SE	NC_000005.10	0.3323389432	0.0232267732	SMN1;SE:NC_000005.10:70941508-70942358:70942558-70942718:+
SMN1	SE	NC_000005.10	-0.18747795820000002	0.046953047000000005	SMN1;SE:NC_000005.10:70942870-70944658:70944753-70946066:+
SMN1	SE	NC_000005.10	-0.2940707847	0.0232267732	SMN1;SE:NC_000005.10:70946176-70951941:70951994-70952439:+
SMN2_1	SE	NT_187651.1	0.28988237079999996	0.017982018	SMN2_1;SE:NT_187651.1:296093-301862:301915-302360:+
SMPD4	SE	NC_000002.12	-0.46245712780000003	0.035964036	SMPD4;SE:NC_000002.12:130173354-130173510:130173656-130174914:-
SNHG29_and_SNORD49B_and_SNORD49A_and_SNORD65	RI	NC_000017.11	0.5280348599	0.01998002	SNHG29_and_SNORD49B_and_SNORD49A_and_SNORD65;RI:NC_000017.11:16438987:16439029-16439327:16439414:+
SNRNP27	RI	NC_000002.12	-0.3028213655	0.005994006	SNRNP27;RI:NC_000002.12:69904254:69904425-69904512:69905236:+
SOCS5	AF	NC_000002.12	-0.1246403531	0.036963037000000004	SOCS5;AF:NC_000002.12:46698960:46699111-46758519:46699295:46699449-46758519:+
SULF1	AF	NC_000008.11	0.309342612	0.01998002	SULF1;AF:NC_000008.11:69466781:69466950-69501874:69492847:69493125-69501874:+
SYNCRIP	A3	NC_000006.12	-0.7336700651000001	0.034965035	SYNCRIP;A3:NC_000006.12:85612923-85614839:85612920-85614839:-
SYNGAP1_and_MIR5004	A3	NC_000006.12	0.304320365	0.0344655345	SYNGAP1_and_MIR5004;A3:NC_000006.12:33444617-33446575:33444617-33446581:+
SYNGAP1_and_MIR5004	A5	NC_000006.12	0.304320365	0.0344655345	SYNGAP1_and_MIR5004;A5:NC_000006.12:33447933-33451760:33447932-33451760:+
SYNGAP1_and_MIR5004	SE	NC_000006.12	0.304320365	0.0344655345	SYNGAP1_and_MIR5004;SE:NC_000006.12:33441759-33442453:33442494-33442889:+
TAPBP_4	SE	NT_167248.2	0.1468518076	0.045954046	TAPBP_4;SE:NT_167248.2:4499818-4507644:4507904-4508121:-
TATDN3	SE	NC_000001.11	0.38105867649999997	0.019480519499999998	TATDN3;SE:NC_000001.11:212797196-212802701:212802763-212804320:+
TBX18	AF	NC_000006.12	0.2409485911	0.0474525475	TBX18;AF:NC_000006.12:84762748-84762918:84763650:84762748-84763890:84764598:-
TBX18	AL	NC_000006.12	0.2551279659	0.0474525475	TBX18;AL:NC_000006.12:84688667:84688749-84738497:84732496:84737409-84738497:-
TFG	AF	NC_000003.12	-0.4820789358	0.04995005	TFG;AF:NC_000003.12:100709310:100709431-100713643:100709710:100709821-100713643:+
TFG	AF	NC_000003.12	-0.42939762659999997	0.04995005	TFG;AF:NC_000003.12:100709542:100709588-100713643:100709710:100709821-100713643:+
TOR1AIP1	A3	NC_000001.11	-0.4985858852	4.995005e-4	TOR1AIP1;A3:NC_000001.11:179884769-179889310:179884769-179889313:+
TPM1	MX	NC_000015.10	-0.2341029266	0.04995005	TPM1;MX:NC_000015.10:63060939-63061198:63061273-63062215:63060939-63061713:63061788-63062215:+
TPM2	A3	NC_000009.12	-0.0835514324	0.04395604400000001	TPM2;A3:NC_000009.12:35685139-35685269:35684807-35685269:-
TPM2	AL	NC_000009.12	-0.1072091399	0.04395604400000001	TPM2;AL:NC_000009.12:35682012:35682163-35684246:35682926:35683241-35684246:-
TPM2	MX	NC_000009.12	0.11161933310000001	0.04395604400000001	TPM2;MX:NC_000009.12:35684550-35684732:35684807-35685269:35684550-35685064:35685139-35685269:-
TPM2	SE	NC_000009.12	0.0657035613	0.04395604400000001	TPM2;SE:NC_000009.12:35684550-35684732:35684807-35685064:-
TPM2	SE	NC_000009.12	-0.08463690800000001	0.04395604400000001	TPM2;SE:NC_000009.12:35684807-35685064:35685139-35685269:-
TPM4	AF	NC_000019.10	-0.38586895109999997	0.0454545455	TPM4;AF:NC_000019.10:16078806:16078823-16081913:16078852:16081075-16081913:+
TRMT6	A5	NC_000020.11	-0.2707507908	0.044955045	TRMT6;A5:NC_000020.11:5943683-5943827:5943683-5943948:-
TRMT6	SE	NC_000020.11	-0.3274616976	0.044955045	TRMT6;SE:NC_000020.11:5944253-5944805:5944914-5946406:-
UBQLN4	A5	NC_000001.11	-0.3380086788	0.0374625375	UBQLN4;A5:NC_000001.11:156050553-156051110:156050553-156051170:-
UBXN6	AF	NC_000019.10	0.0811000419	0.032967033	UBXN6;AF:NC_000019.10:4454093-4455221:4455301:4454093-4457615:4457794:-
UQCRH	SE	NC_000001.11	0.0913050258	0.0224775225	UQCRH;SE:NC_000001.11:46303820-46309101:46309127-46310155:+
UQCRH	SE	NC_000001.11	-0.0990500475	0.0224775225	UQCRH;SE:NC_000001.11:46309127-46309897:46310044-46310155:+
USF1	A5	NC_000001.11	0.2544707902	0.031968032	USF1;A5:NC_000001.11:161042217-161042555:161042217-161042586:-
USP5	A3	NC_000012.12	0.1560786101	0.038961038999999996	USP5;A3:NC_000012.12:6862558-6863145:6862558-6863186:+
VEPH1	SE	NC_000003.12	-0.32240095609999997	0.0314685315	VEPH1;SE:NC_000003.12:157470529-157493187:157493293-157495212:-
WARS1	A3	NC_000014.9	-0.3183360166	0.021353646400000002	WARS1;A3:NC_000014.9:100374265-100375283:100374244-100375283:-
WARS1	A3	NC_000014.9	0.1892823582	0.0237262737	WARS1;A3:NC_000014.9:100375546-100376260:100375406-100376260:-
WARS1	MX	NC_000014.9	-0.2402553959	0.021353646400000002	WARS1;MX:NC_000014.9:100361921-100369087:100369258-100375283:100361921-100374136:100374244-100375283:-
WARS1	MX	NC_000014.9	-0.5315964051	0.0047452547	WARS1;MX:NC_000014.9:100369258-100373980:100374064-100375283:100369258-100374136:100374265-100375283:-
WARS1	SE	NC_000014.9	-0.27302047399999996	0.0237262737	WARS1;SE:NC_000014.9:100361921-100369087:100369258-100374136:-
WARS1	SE	NC_000014.9	0.6551837318	0	WARS1;SE:NC_000014.9:100361921-100374136:100374244-100375283:-
WARS1	SE	NC_000014.9	-0.15680097269999999	0.049825174800000004	WARS1;SE:NC_000014.9:100369258-100373980:100374064-100375283:-
WARS1	SE	NC_000014.9	0.1511983945	0.025759954300000002	WARS1;SE:NC_000014.9:100369258-100374136:100374265-100375283:-
WASF2	SE	NC_000001.11	0.1293444604	0.030969031	WASF2;SE:NC_000001.11:27408346-27409692:27410206-27412572:-
WASHC1	A3	NC_000009.12	0.6603386266	0.0074925075	WASHC1;A3:NC_000009.12:18482-19026:18479-19026:-
WDR81_1	AF	NT_187611.1	-0.362175475	0.0364635365	WDR81_1;AF:NT_187611.1:154740:154822-160416:154867:158659-160416:+
WFS1	A3	NC_000004.12	-0.15268464810000001	0.0494505495	WFS1;A3:NC_000004.12:6270014-6277451:6270014-6277455:+
WRNIP1	A3	NC_000006.12	-0.3333333333	0.041958042	WRNIP1;A3:NC_000006.12:2770361-2772938:2770361-2772988:+
YWHAB	A3	NC_000020.11	0.2859475947	0.035964036	YWHAB;A3:NC_000020.11:44885886-44887648:44885886-44887652:+
YWHAB	SE	NC_000020.11	0.08957613810000001	0.039710289700000005	YWHAB;SE:NC_000020.11:44885886-44887648:44887742-44901531:+
ZNF275_and_MIR12129_and_LOC105373378	RI	NC_000023.11	-0.2710450929	0.042957043	ZNF275_and_MIR12129_and_LOC105373378;RI:NC_000023.11:153346819:153347655-153347754:153352926:+
ZNF385A	SE	NC_000012.12	0.4130659639	0.042957043	ZNF385A;SE:NC_000012.12:54374135-54375844:54375954-54384428:-
ZNF629	A3	NC_000016.10	-0.3075637566	0.0274725275	ZNF629;A3:NC_000016.10:30784273-30784410:30784254-30784410:-
ZWINT	A3	NC_000010.11	-0.2958671215	0.035964036	ZWINT;A3:NC_000010.11:56358724-56358805:56358687-56358805:-
