# Supplementary material for: Mutant PRPF8 Causes Widespread Splicing Changes in Spliceosome Components in Retinitis Pigmentosa Patient iPSC-Derived RPE Cells
Source: Front Neurosci. 2021 Apr 29;15:636969. doi: 10.3389/fnins.2021.636969 (PMC8116631; doi:10.3389/fnins.2021.636969)
Supplement: Supplementary file 1 [file Data_Sheet_1.zip › Supplemental_Information/Supplementary File_7.csv]

gene	event_type	chromosome	dPSI	pvalue	event
ABCA2	SE	NC_000009.12	-0.3319490968	0.003996004	ABCA2;SE:NC_000009.12:137023052-137023838:137023840-137024143:-
ABCC1	AF	NC_000016.10	0.4694697886	0.011988012	ABCC1;AF:NC_000016.10:15992148:15992252-16007816:16006755:16006793-16007816:+
ABR_1_and_MIR3183_1_and_LOC105379599_1_and_LOC105371480_1	AF	NT_187613.1	-0.29691386989999996	0.031968032	ABR_1_and_MIR3183_1_and_LOC105379599_1_and_LOC105371480_1;AF:NT_187613.1:169445-224139:224453:169445-231272:231744:-
ACIN1	SE	NC_000014.9	-0.2475899234	0.03996004	ACIN1;SE:NC_000014.9:23069617-23071125:23071186-23071427:-
ACOT9	SE	NC_000023.11	-0.3663742264	0.005994006	ACOT9;SE:NC_000023.11:23733217-23734341:23734367-23735919:-
ACP1	SE	NC_000002.12	-0.48001859189999996	0.002997003	ACP1;SE:NC_000002.12:271939-272037:272065-272192:+
ACSL1_and_SLED1	AF	NC_000004.12	0.5963898601	0	ACSL1_and_SLED1;AF:NC_000004.12:184803546-184805527:184805553:184803546-184825916:184825968:-
ACTN4	MX	NC_000019.10	-0.07902173259999999	0.032634032599999994	ACTN4;MX:NC_000019.10:38709476-38710257:38710342-38714469:38709476-38711276:38711361-38714469:+
ACTN4	MX	NC_000019.10	0.2129461891	0.003996004	ACTN4;MX:NC_000019.10:38727103-38727946:38728026-38728996:38727103-38728316:38728381-38728996:+
ACTN4	SE	NC_000019.10	0.23174097010000003	0.003996004	ACTN4;SE:NC_000019.10:38727103-38727946:38728026-38728316:+
ACTR3	AF	NC_000002.12	-0.3739362341	0.0164835165	ACTR3;AF:NC_000002.12:113890089:113890323-113913172:113890598:113890778-113913172:+
ADAM15	SE	NC_000001.11	0.32669292899999997	0.015984016	ADAM15;SE:NC_000001.11:155060832-155061415:155061489-155062245:+
ADAM9	AF	NC_000008.11	-0.3910570022	0.017982018	ADAM9;AF:NC_000008.11:38996973:38997160-39007886:39007297:39007414-39007886:+
ADCY6_and_MIR4701	A5	NC_000012.12	0.2209845232	0.044955045	ADCY6_and_MIR4701;A5:NC_000012.12:48770970-48771252:48770970-48771710:-
ADD3	AF	NC_000010.11	-0.2965434048	0.0318431568	ADD3;AF:NC_000010.11:110005947:110006151-110100625:110007984:110008299-110100625:+
ADD3	AF	NC_000010.11	-0.6462111771	0.0084915085	ADD3;AF:NC_000010.11:110005947:110006151-110100625:110008061:110008299-110100625:+
ADD3	AF	NC_000010.11	-0.34554441469999997	0.0084915085	ADD3;AF:NC_000010.11:110007984:110008299-110100625:110077044:110077118-110100625:+
ADD3	SE	NC_000010.11	0.3508468522	0.0084915085	ADD3;SE:NC_000010.11:110130486-110132305:110132400-110133326:+
AFTPH_and_MIR4434	A3	NC_000002.12	0.3628522182	0.044955045	AFTPH_and_MIR4434;A3:NC_000002.12:64585545-64591885:64585545-64591888:+
AHCYL2_and_LOC105375500	AF	NC_000007.14	-0.3551814388	0.04995005	AHCYL2_and_LOC105375500;AF:NC_000007.14:129225030:129225439-129379641:129375838:129375926-129379641:+
AHNAK	AF	NC_000011.10	-0.3991160017	0.005994006	AHNAK;AF:NC_000011.10:62536567-62545566:62545664:62536567-62545744:62545826:-
AHNAK	AF	NC_000011.10	0.3288935973	0.005994006	AHNAK;AF:NC_000011.10:62536567-62545744:62545826:62536567-62546660:62546802:-
AHNAK	AF	NC_000011.10	0.4713994264	0.005994006	AHNAK;AF:NC_000011.10:62536567-62545744:62545826:62536567-62546660:62546806:-
AIMP1	AF	NC_000004.12	0.4095952024	0.034965035	AIMP1;AF:NC_000004.12:106315610:106315636-106324985:106315696:106316344-106324985:+
AK1_and_MIR4672_and_ST6GALNAC6	AF	NC_000009.12	-0.4034033748	0.0384615385	AK1_and_MIR4672_and_ST6GALNAC6;AF:NC_000009.12:127896332-127899503:127899648:127896332-127905207:127905348:-
AKAP12	AF	NC_000006.12	-0.5613685185	0.002997003	AKAP12;AF:NC_000006.12:151325531:151325885-151348711:151341706:151341786-151348711:+
AKT3_and_LOC105373255	AF	NC_000001.11	-0.5692533249	0.0164835165	AKT3_and_LOC105373255;AF:NC_000001.11:243843282-243850040:243850098:243843282-243851049:243851079:-
AKT3_and_LOC105373255	SE	NC_000001.11	-0.25644566550000003	0.041208791200000004	AKT3_and_LOC105373255;SE:NC_000001.11:243664883-243683197:243683310-243695591:-
AMOTL2_and_MIR6827	AF	NC_000003.12	-0.3088034993	0.04395604400000001	AMOTL2_and_MIR6827;AF:NC_000003.12:134371494-134373686:134373794:134371494-134374818:134374918:-
AMPD2	AF	NC_000001.11	-0.41487493270000003	0.0202297702	AMPD2;AF:NC_000001.11:109619813:109620278-109625303:109623988:109624089-109625303:+
AMPD2	AF	NC_000001.11	-0.5004682559	0.0202297702	AMPD2;AF:NC_000001.11:109621142:109621266-109625303:109623988:109624089-109625303:+
AMZ2	AF	NC_000017.11	0.7375966076999999	0.006993007	AMZ2;AF:NC_000017.11:68206129:68206238-68248640:68248004:68248086-68248640:+
ANKFY1	A3	NC_000017.11	0.3133687144	0.031968032	ANKFY1;A3:NC_000017.11:4182352-4183398:4182349-4183398:-
ANKFY1	SE	NC_000017.11	-0.3393298183	0.031968032	ANKFY1;SE:NC_000017.11:4185046-4189382:4189479-4194978:-
ANKRD50	SE	NC_000004.12	-0.3938852404	0.015984016	ANKRD50;SE:NC_000004.12:124678905-124710000:124711274-124712458:-
AP1B1_and_SNORD125	SE	NC_000022.11	0.1840989709	0.0374625375	AP1B1_and_SNORD125;SE:NC_000022.11:29328895-29329712:29329720-29330378:-
AP1B1_and_SNORD125	SE	NC_000022.11	0.1840989709	0.0374625375	AP1B1_and_SNORD125;SE:NC_000022.11:29339133-29339754:29339774-29340656:-
AP1G1_and_SNORD71	SE	NC_000016.10	0.1551504658	0.0444555445	AP1G1_and_SNORD71;SE:NC_000016.10:71765584-71767877:71767885-71769623:-
AP1S2	AL	NC_000023.11	-0.4473385918	0.008991009	AP1S2;AL:NC_000023.11:15825806:15827372-15845379:15830059:15831568-15845379:-
AP1S2	AL	NC_000023.11	-0.2797592852	0.026973027000000004	AP1S2;AL:NC_000023.11:15825806:15827372-15845379:15830059:15833007-15845379:-
AP1S2	AL	NC_000023.11	-0.3086083661	0.0224775225	AP1S2;AL:NC_000023.11:15825806:15827372-15845379:15830059:15833524-15845379:-
AP2M1	SE	NC_000003.12	0.3902109062	0	AP2M1;SE:NC_000003.12:184180251-184180645:184180650-184180849:+
AP3D1	A5	NC_000019.10	0.1826518911	0.024975025	AP3D1;A5:NC_000019.10:2129457-2130394:2129457-2130408:-
APH1A	SE	NC_000001.11	0.5542209872	0.041958042	APH1A;SE:NC_000001.11:150267789-150267957:150267991-150268698:-
APLP2	SE	NC_000011.10	0.3513518582	0	APLP2;SE:NC_000011.10:130122513-130123612:130123779-130126700:+
APP	SE	NC_000021.9	-0.3054053686	0.008991009	APP;SE:NC_000021.9:25982477-25997360:25997416-26000015:-
ARF3	AF	NC_000012.12	0.3783568018	0.024975025	ARF3;AF:NC_000012.12:48941188-48956098:48956440:48941188-48957310:48957526:-
ARF3	AL	NC_000012.12	-0.3411131739	0.024975025	ARF3;AL:NC_000012.12:48930252:48931328-48939655:48936204:48939108-48939655:-
ARFGEF2	A3	NC_000020.11	0.2757376802	0.030969031	ARFGEF2;A3:NC_000020.11:48963898-48965872:48963898-48965875:+
ARHGEF10L	SE	NC_000001.11	-0.6645478056	0.019480519499999998	ARHGEF10L;SE:NC_000001.11:17632466-17634548:17634562-17634835:+
ARHGEF12	AF	NC_000011.10	-0.4920474587	0.0366300366	ARHGEF12;AF:NC_000011.10:120336276:120337275-120406118:120385293:120385486-120406118:+
ARHGEF12	AF	NC_000011.10	-0.3612977268	0.0366300366	ARHGEF12;AF:NC_000011.10:120336369:120336676-120406118:120385293:120385486-120406118:+
ARHGEF12	AF	NC_000011.10	-0.4025152039	0.0366300366	ARHGEF12;AF:NC_000011.10:120336550:120337275-120406118:120385293:120385486-120406118:+
ARMC5	A3	NC_000016.10	-0.2486729876	0.0444555445	ARMC5;A3:NC_000016.10:31465982-31466061:31465982-31466079:+
ARMCX6	RI	NC_000023.11	0.2160214169	0.031968032	ARMCX6;RI:NC_000023.11:101615125:101615760-101616672:101616766:-
ASAP1_and_ASAP1-IT2_and_ASAP1-IT1	AF	NC_000008.11	0.3734493	0.0367132867	ASAP1_and_ASAP1-IT2_and_ASAP1-IT1;AF:NC_000008.11:130401970-130409044:130409060:130401970-130443460:130443660:-
ASAP1_and_ASAP1-IT2_and_ASAP1-IT1	AF	NC_000008.11	0.3224362885	0.0367132867	ASAP1_and_ASAP1-IT2_and_ASAP1-IT1;AF:NC_000008.11:130401970-130409044:130409060:130401970-130443460:130443674:-
ASPH	AF	NC_000008.11	0.22197616920000002	0.029220779199999998	ASPH;AF:NC_000008.11:61684188-61689673:61689699:61684188-61714269:61714592:-
ASPH	AF	NC_000008.11	0.247678056	0.029220779199999998	ASPH;AF:NC_000008.11:61684188-61689673:61689699:61684188-61714269:61714607:-
ATF6	A3	NC_000001.11	-0.46216985780000003	0.006993007	ATF6;A3:NC_000001.11:161846580-161851665:161846580-161851722:+
ATIC	AL	NC_000002.12	0.1908076673	0.047952048	ATIC;AL:NC_000002.12:215349249-215349536:215349764:215349249-215359288:215359745:+
ATP11C_and_MIR505	SE	NC_000023.11	0.38654521909999995	0.04395604400000001	ATP11C_and_MIR505;SE:NC_000023.11:139728962-139731651:139731755-139737916:-
ATP2A2	RI	NC_000012.12	0.3040244228	0.02997003	ATP2A2;RI:NC_000012.12:110346201:110346321-110350292:110351093:+
ATP2C1	AF	NC_000003.12	0.6053363668999999	0.0127372627	ATP2C1;AF:NC_000003.12:130850595:130850928-130930416:130894199:130894337-130930416:+
ATP2C1	AF	NC_000003.12	0.5927228856	0.0127372627	ATP2C1;AF:NC_000003.12:130850595:130850928-130930416:130894550:130894775-130930416:+
ATP2C1	AF	NC_000003.12	0.43642759950000004	0.040334665299999996	ATP2C1;AF:NC_000003.12:130850595:130850928-130930416:130894590:130894775-130930416:+
ATP2C1	AF	NC_000003.12	-0.3095832778	0.040334665299999996	ATP2C1;AF:NC_000003.12:130894199:130894337-130930416:130894590:130894775-130930416:+
ATP5F1C	SE	NC_000010.11	0.3254281846	9.99001e-4	ATP5F1C;SE:NC_000010.11:7802854-7806974:7807010-7807659:+
ATP6V1G2-DDX39B_2_and_DDX39B_2_and_SNORD117_2_and_SNORD84_1_and_ATP6V1G2_1	A3	NT_113891.3	0.2387149269	9.99001e-4	ATP6V1G2-DDX39B_2_and_DDX39B_2_and_SNORD117_2_and_SNORD84_1_and_ATP6V1G2_1;A3:NT_113891.3:3017995-3019280:3017865-3019280:-
ATRAID	A5	NC_000002.12	-0.1218008293	0.019480519499999998	ATRAID;A5:NC_000002.12:27212607-27213177:27212467-27213177:+
ATRN	A5	NC_000020.11	-0.1676741624	0.0444555445	ATRN;A5:NC_000020.11:3471517-3535253:3471134-3535253:+
ATXN2L	RI	NC_000016.10	0.50553228	0.0104895105	ATXN2L;RI:NC_000016.10:28835933:28836122-28836728:28837237:+
ATXN2L	RI	NC_000016.10	0.3816820603	0.020979021	ATXN2L;RI:NC_000016.10:28835933:28836176-28836326:28837237:+
AXL	SE	NC_000019.10	0.17297878940000003	0.018481518500000002	AXL;SE:NC_000019.10:41239314-41239694:41239720-41242883:+
BAG3	A3	NC_000010.11	0.1607480277	0.026973027000000004	BAG3;A3:NC_000010.11:119672656-119676464:119672656-119676467:+
BAZ1A	SE	NC_000014.9	-0.3762218836	0.038961038999999996	BAZ1A;SE:NC_000014.9:34786001-34786126:34786221-34792775:-
BCAR1_1	AF	NW_018654723.1	0.5472175456	0.0044955045	BCAR1_1;AF:NW_018654723.1:67556-68303:68872:67556-72682:73302:-
BCAT1	AF	NC_000012.12	0.5102932225	0.017982018	BCAT1;AF:NC_000012.12:24901885-24901963:24902222:24901885-24948927:24949101:-
BCAT2	SE	NC_000019.10	0.2593333484	0.022977023	BCAT2;SE:NC_000019.10:48807074-48807756:48808236-48810984:-
BCCIP	AL	NC_000010.11	-0.33453945760000003	0.005994006	BCCIP;AL:NC_000010.11:125833946-125836104:125836551:125833946-125841255:125842802:+
BCL2L13	MX	NC_000022.11	0.31277875190000004	0.0324675325	BCL2L13;MX:NC_000022.11:17689142-17696141:17696210-17726677:17689142-17702243:17702386-17726677:+
BCL2L13	SE	NC_000022.11	-0.319356095	0.033300033300000004	BCL2L13;SE:NC_000022.11:17638886-17655662:17655832-17683214:+
BCL2L13	SE	NC_000022.11	-0.6245074911	0.004995005	BCL2L13;SE:NC_000022.11:17683321-17688986:17689142-17702243:+
BDH2	AF	NC_000004.12	0.3856448621	0.0164835165	BDH2;AF:NC_000004.12:103096274-103097636:103097749:103096274-103098644:103098765:-
BDH2	AF	NC_000004.12	0.39663835799999997	0.0164835165	BDH2;AF:NC_000004.12:103096274-103097636:103097749:103096274-103099783:103099862:-
BHLHE40	RI	NC_000003.12	-0.22865151109999998	0.0074925075	BHLHE40;RI:NC_000003.12:4979962:4980031-4980301:4980408:+
BHLHE40	SE	NC_000003.12	0.22865151109999998	0.0074925075	BHLHE40;SE:NC_000003.12:4980408-4981392:4981515-4982836:+
BIN1	SE	NC_000002.12	-0.47191691119999996	0	BIN1;SE:NC_000002.12:127051243-127057473:127057601-127059011:-
BOK	AF	NC_000002.12	-0.3010381795	0.0424575425	BOK;AF:NC_000002.12:241558745:241558993-241559455:241559022:241559088-241559455:+
BROX	AF	NC_000001.11	-0.49881345810000005	0.035964036	BROX;AF:NC_000001.11:222712564:222712942-222715684:222713391:222713416-222715684:+
C18orf25	SE	NC_000018.10	-0.3801810064	0.026973027000000004	C18orf25;SE:NC_000018.10:46216595-46240005:46240187-46253697:+
C1S	A3	NC_000012.12	-0.1794721916	0.0097402597	C1S;A3:NC_000012.12:7060877-7061752:7060877-7061839:+
C1S	SE	NC_000012.12	-0.14039286869999998	0.0097402597	C1S;SE:NC_000012.12:7061917-7062475:7062682-7062890:+
C1orf131	A3	NC_000001.11	0.1891642813	0.0474525475	C1orf131;A3:NC_000001.11:231229209-231238857:231229206-231238857:-
C6orf89	SE	NC_000006.12	-0.2415270568	0.023976024	C6orf89;SE:NC_000006.12:36886028-36894504:36894603-36899426:+
C7orf25	A3	NC_000007.14	-0.34041118979999996	0.016983017	C7orf25;A3:NC_000007.14:42910921-42911915:42910916-42911915:-
CALU	MX	NC_000007.14	0.2353956293	0.0324675325	CALU;MX:NC_000007.14:128748804-128754262:128754455-128758871:128748804-128754529:128754722-128758871:+
CAMKK2	SE	NC_000012.12	-0.563855791	0.0274725275	CAMKK2;SE:NC_000012.12:121240869-121244573:121244615-121245140:-
CAMSAP2	SE	NC_000001.11	-0.2909859013	0.0374625375	CAMSAP2;SE:NC_000001.11:200815644-200828573:200828605-200832200:+
CAPN3	SE	NC_000015.10	-0.3346868765	0.042957043	CAPN3;SE:NC_000015.10:42405943-42408211:42408324-42409303:+
CARM1	SE	NC_000019.10	0.4248845651	0.005994006	CARM1;SE:NC_000019.10:10921127-10921375:10921443-10921615:+
CARNMT1	SE	NC_000009.12	-0.40833445479999997	0.038961038999999996	CARNMT1;SE:NC_000009.12:74998776-74999730:74999870-75016268:-
CBWD1_and_LOC105375942	SE	NC_000009.12	0.556294899	0.0224775225	CBWD1_and_LOC105375942;SE:NC_000009.12:135030-146102:146158-152034:-
CBX3	AF	NC_000007.14	-0.31625329809999997	0.02997003	CBX3;AF:NC_000007.14:26201443:26201561-26202971:26201751:26202609-26202971:+
CCAR2	AF	NC_000008.11	0.6444945194	0.005994006	CCAR2;AF:NC_000008.11:22604757:22604842-22605736:22605042:22605418-22605736:+
CCDC51	A3	NC_000003.12	0.3972494282	0.0044955045	CCDC51;A3:NC_000003.12:48433976-48434817:48433871-48434817:-
CCDC80	A5	NC_000003.12	-0.1393548091	0.0044955045	CCDC80;A5:NC_000003.12:112639916-112640327:112639916-112640924:-
CCNK	A5	NC_000014.9	-0.38696617619999996	0.008991009	CCNK;A5:NC_000014.9:99481614-99492626:99481479-99492626:+
CD151	AF	NC_000011.10	-0.28962399489999996	0.035964036	CD151;AF:NC_000011.10:832952:833022-834530:833993:834067-834530:+
CD151	SE	NC_000011.10	-0.302403814	0.017982018	CD151;SE:NC_000011.10:833022-834530:834591-836063:+
CD151	SE	NC_000011.10	-0.2974033238	0.002997003	CD151;SE:NC_000011.10:833026-834530:834591-836063:+
CDH24	SE	NC_000014.9	0.4735253101	0.0084915085	CDH24;SE:NC_000014.9:23049943-23051970:23052083-23052473:-
CDH2	AL	NC_000018.10	-0.1341227976	0.042957043	CDH2;AL:NC_000018.10:27932878:27933124-27963357:27950966:27952359-27963357:-
CDK17	AF	NC_000012.12	0.45282109159999995	0.041208791200000004	CDK17;AF:NC_000012.12:96334865-96399334:96399378:96334865-96399986:96400419:-
CDK17	SE	NC_000012.12	0.2780811875	0.041208791200000004	CDK17;SE:NC_000012.12:96295122-96297270:96297332-96297627:-
CDKN2A	AF	NC_000009.12	0.3234360764	0.04395604400000001	CDKN2A;AF:NC_000009.12:21971208-21974678:21975133:21971208-21994139:21994491:-
CDKN2AIP	A5	NC_000004.12	-0.34773101759999997	0.0274725275	CDKN2AIP;A5:NC_000004.12:183445665-183446088:183445634-183446088:+
CELF1	A3	NC_000011.10	0.5288347943	0.034965035	CELF1;A3:NC_000011.10:47472102-47472191:47468891-47472191:-
CERK_and_LOC105373077	AF	NC_000022.11	0.2793780685	0.011988012	CERK_and_LOC105373077;AF:NC_000022.11:46721015-46736858:46736903:46721015-46738007:46738252:-
CHCHD4	SE	NC_000003.12	-0.3787664525	0.021978022000000003	CHCHD4;SE:NC_000003.12:14116524-14121917:14122086-14124655:-
CHPF	A5	NC_000002.12	0.1039785832	0.041958042	CHPF;A5:NC_000002.12:219541125-219541535:219541125-219541616:-
CHSY1	SE	NC_000015.10	0.20580998420000002	0.0364635365	CHSY1;SE:NC_000015.10:101178980-101218125:101218208-101235082:-
CITED2	AF	NC_000006.12	-0.35330844100000003	0.0104895105	CITED2;AF:NC_000006.12:139373952-139374132:139374213:139373952-139374264:139374362:-
CITED2	AF	NC_000006.12	0.1492194403	0.020979021	CITED2;AF:NC_000006.12:139373952-139374264:139374362:139373952-139374413:139374648:-
CLASP2	SE	NC_000003.12	-0.5340235821	0.0224775225	CLASP2;SE:NC_000003.12:33560971-33566732:33566734-33570727:-
CLK1	RI	NC_000002.12	-0.27590690739999996	0.0164835165	CLK1;RI:NC_000002.12:200859680:200859746-200861238:200861466:-
CLK1	SE	NC_000002.12	-0.2609851743	0.0164835165	CLK1;SE:NC_000002.12:200859746-200860125:200860215-200861238:-
CMTM4	A5	NC_000016.10	-0.24995697260000002	0.030469530499999998	CMTM4;A5:NC_000016.10:66636581-66696340:66636581-66696427:-
CMTM4	RI	NC_000016.10	-0.2852342532	0.030469530499999998	CMTM4;RI:NC_000016.10:66614750:66617358-66622062:66622222:-
COASY	RI	NC_000017.11	-0.28949333039999997	0.034965035	COASY;RI:NC_000017.11:42562148:42562219-42562612:42563322:+
COL16A1	A5	NC_000001.11	0.3234512161	0.0036630037	COL16A1;A5:NC_000001.11:31694170-31695103:31694170-31695186:-
COL16A1	SE	NC_000001.11	0.39470281009999997	0	COL16A1;SE:NC_000001.11:31668855-31670602:31670646-31671615:-
COL16A1	SE	NC_000001.11	0.4043086496	0.0027472527	COL16A1;SE:NC_000001.11:31679685-31679804:31679851-31680042:-
COL16A1	SE	NC_000001.11	0.2107856172	0.0041208791	COL16A1;SE:NC_000001.11:31686279-31688037:31688116-31688467:-
COL5A1	MX	NC_000009.12	0.1324372797	0.011988012	COL5A1;MX:NC_000009.12:134825904-134829976:134830044-134834971:134825904-134830108:134830176-134834971:+
COL5A2_and_MIR3129	AF	NC_000002.12	-0.0980602725	0.0354645355	COL5A2_and_MIR3129;AF:NC_000002.12:189110449-189179508:189179761:189110449-189225148:189225301:-
COL6A2	AF	NC_000021.9	0.7239284963	0	COL6A2;AF:NC_000021.9:46098071:46098173-46111450:46098802:46099147-46111450:+
COL6A2	AL	NC_000021.9	-0.0728800713	0.042624042599999995	COL6A2;AL:NC_000021.9:46126541-46129196:46129801:46126541-46131954:46132848:+
COL6A2	AL	NC_000021.9	-0.1394648788	0.042624042599999995	COL6A2;AL:NC_000021.9:46126541-46129196:46129801:46126541-46131954:46132849:+
COL8A1	SE	NC_000003.12	-0.18553999780000002	0.003996004	COL8A1;SE:NC_000003.12:99638664-99675660:99675721-99744897:+
COPB1	A5	NC_000011.10	-0.2009599286	0.0262237762	COPB1;A5:NC_000011.10:14498985-14499609:14498985-14499742:-
COPB1	A5	NC_000011.10	-0.34896276579999996	0.008991009	COPB1;A5:NC_000011.10:14498985-14499707:14498985-14499742:-
COPZ2_and_MIR152	SE	NC_000017.11	0.4293203365	0.002997003	COPZ2_and_MIR152;SE:NC_000017.11:48026475-48027676:48027789-48028472:-
COQ10A	AF	NC_000012.12	-0.4455281329	0.0094905095	COQ10A;AF:NC_000012.12:56266942:56267252-56267794:56267326:56267433-56267794:+
COX11	A3	NC_000017.11	0.2060254382	0.041958042	COX11;A3:NC_000017.11:54962915-54963306:54961312-54963306:-
COX11	A3	NC_000017.11	0.2572533092	0.041958042	COX11;A3:NC_000017.11:54962915-54963306:54961326-54963306:-
COX11	AL	NC_000017.11	-0.2604077403	0.041958042	COX11;AL:NC_000017.11:54951902:54952112-54961119:54953656:54953759-54961119:-
COX7A2L	AF	NC_000002.12	-0.2129424072	0.044955045	COX7A2L;AF:NC_000002.12:42353343-42361090:42361217:42353343-42368868:42368957:-
COX7A2L	AL	NC_000002.12	-0.19903372870000002	0.045954046	COX7A2L;AL:NC_000002.12:42335559:42335745-42353212:42350496:42351355-42353212:-
COX7A2L	AL	NC_000002.12	-0.2319750433	0.044955045	COX7A2L;AL:NC_000002.12:42335559:42335745-42353212:42350496:42351359-42353212:-
CPD	AF	NC_000017.11	-0.3507371151	0.005494505500000001	CPD;AF:NC_000017.11:30378927:30379726-30384989:30380478:30380642-30384989:+
CREB3L2	AF	NC_000007.14	0.24856884710000002	0.046953047000000005	CREB3L2;AF:NC_000007.14:137928366-137932904:137932988:137928366-138001604:138002086:-
CRIM1	MX	NC_000002.12	0.2954413298	0.00999001	CRIM1;MX:NC_000002.12:36356623-36396614:36396787-36442615:36356623-36441258:36441500-36442615:+
CRIM1	SE	NC_000002.12	-0.33844886329999996	0.00999001	CRIM1;SE:NC_000002.12:36396787-36441258:36441500-36442615:+
CRIM1	SE	NC_000002.12	-0.22022132879999998	0.0216450216	CRIM1;SE:NC_000002.12:36442735-36464534:36464655-36476889:+
CRLS1	SE	NC_000020.11	-0.4097396853	0.025474525499999998	CRLS1;SE:NC_000020.11:6015490-6023380:6023422-6031285:+
CRLS1	SE	NC_000020.11	0.39974735829999997	0.025474525499999998	CRLS1;SE:NC_000020.11:6023422-6026171:6026238-6031285:+
CRYAB	A5	NC_000011.10	-0.18934115059999998	0.0224775225	CRYAB;A5:NC_000011.10:111911922-111913105:111911922-111913139:-
CSNK1A1	A5	NC_000005.10	-0.1600519342	0.048951049	CSNK1A1;A5:NC_000005.10:149496860-149505447:149496860-149505483:-
CSNK1E_and_TPTEP2-CSNK1E_and_TPTEP2	AF	NC_000022.11	0.24805979620000002	0.007992008	CSNK1E_and_TPTEP2-CSNK1E_and_TPTEP2;AF:NC_000022.11:38314169-38317160:38317433:38314169-38317986:38318084:-
CSRNP2	A5	NC_000012.12	0.2628860079	0.0466200466	CSRNP2;A5:NC_000012.12:51076647-51083229:51076647-51083339:-
CSRNP2	AF	NC_000012.12	0.2933577931	0.0466200466	CSRNP2;AF:NC_000012.12:51076647-51076874:51076999:51076647-51083339:51083596:-
CSRNP2	AF	NC_000012.12	0.2691801782	0.0466200466	CSRNP2;AF:NC_000012.12:51076647-51078684:51078829:51076647-51083339:51083596:-
CTTN_1	SE	NW_021160005.1	-0.1097792866	0.032967033	CTTN_1;SE:NW_021160005.1:181798-182758:182868-184228:+
CUTA	A5	NC_000006.12	-0.2805867928	0.0174825175	CUTA;A5:NC_000006.12:33417695-33417869:33417695-33417959:-
CUTA	A5	NC_000006.12	0.38163103859999997	0.006993007	CUTA;A5:NC_000006.12:33417695-33417959:33417695-33418087:-
CUTA	RI	NC_000006.12	-0.3381426522	0.006993007	CUTA;RI:NC_000006.12:33417481:33417695-33417959:33418107:-
CUTA_1	A5	NT_167249.2	-0.2805867928	0.0174825175	CUTA_1;A5:NT_167249.2:4866420-4866594:4866420-4866684:-
CUTA_1	A5	NT_167249.2	0.38163103859999997	0.006993007	CUTA_1;A5:NT_167249.2:4866420-4866684:4866420-4866812:-
CUTA_1	RI	NT_167249.2	-0.3381426522	0.006993007	CUTA_1;RI:NT_167249.2:4866206:4866420-4866684:4866832:-
CXXC5	AF	NC_000005.10	0.361552821	0.047952048	CXXC5;AF:NC_000005.10:139648951:139649009-139680364:139659555:139659641-139680364:+
CYB5D1	A3	NC_000017.11	-0.29814664879999997	0.026973027000000004	CYB5D1;A3:NC_000017.11:7858824-7859382:7858824-7859450:+
CYHR1_and_MIR10400	AF	NC_000008.11	0.18307627059999998	0.036963037000000004	CYHR1_and_MIR10400;AF:NC_000008.11:144465096-144465353:144465492:144465096-144465571:144465701:-
CYLD_and_MIR3181	A3	NC_000016.10	-0.36431753079999996	0.0472027972	CYLD_and_MIR3181;A3:NC_000016.10:50784451-50786839:50784451-50786855:+
CYLD_and_MIR3181	AF	NC_000016.10	0.576857324	0.0472027972	CYLD_and_MIR3181;AF:NC_000016.10:50742086:50742124-50742762:50742127:50742216-50742762:+
DALRD3_and_MIR425_and_MIR191	RI	NC_000003.12	0.2902034045	0.037962038	DALRD3_and_MIR425_and_MIR191;RI:NC_000003.12:49015488:49015707-49015804:49015872:-
DALRD3_and_MIR425_and_MIR191	RI	NC_000003.12	0.37353720729999995	0.037962038	DALRD3_and_MIR425_and_MIR191;RI:NC_000003.12:49015804:49015872-49015973:49016086:-
DCAF7	RI	NC_000017.11	0.3604128929	0.004995005	DCAF7;RI:NC_000017.11:63589000:63589237-63594203:63594266:+
DCBLD2	AF	NC_000003.12	0.2221480834	0.0126540127	DCBLD2;AF:NC_000003.12:98881767-98890392:98890526:98881767-98901122:98901695:-
DCBLD2	AF	NC_000003.12	0.6452150340999999	0.0126540127	DCBLD2;AF:NC_000003.12:98881767-98890392:98890526:98881767-98901640:98901692:-
DCBLD2	SE	NC_000003.12	-0.23087746260000003	0.0126540127	DCBLD2;SE:NC_000003.12:98849598-98881540:98881767-98901122:-
DCTN2	SE	NC_000012.12	0.2567614287	0.042707292699999996	DCTN2;SE:NC_000012.12:57535845-57538519:57538524-57546028:-
DCTN2	SE	NC_000012.12	-0.2161790151	0.042707292699999996	DCTN2;SE:NC_000012.12:57538524-57541364:57541372-57546028:-
DCTN5	A3	NC_000016.10	-0.3191007949	0.027972028	DCTN5;A3:NC_000016.10:23665728-23667017:23665728-23667047:+
DDAH1_and_LOC107985054	AF	NC_000001.11	0.3595561578	0.023976024	DDAH1_and_LOC107985054;AF:NC_000001.11:85358847-85464743:85465159:85358847-85577984:85578156:-
DDB2	SE	NC_000011.10	-0.1635305004	0.0414585415	DDB2;SE:NC_000011.10:47234672-47234757:47234934-47235270:+
DEAF1	AL	NC_000011.10	-0.46007608	0.0274725275	DEAF1;AL:NC_000011.10:644220:644654-653962:651844:651946-653962:-
DEAF1	AL	NC_000011.10	-0.3198797206	0.0467032967	DEAF1;AL:NC_000011.10:644233:644654-653962:651844:651946-653962:-
DESI1	SE	NC_000022.11	-0.2937167883	0.025974026	DESI1;SE:NC_000022.11:41601190-41602424:41602783-41603259:-
DGUOK	SE	NC_000002.12	0.41794250450000003	0.0164835165	DGUOK;SE:NC_000002.12:73946906-73957125:73957240-73958146:+
DIAPH1	SE	NC_000005.10	-0.435845053	0.014985015	DIAPH1;SE:NC_000005.10:141587197-141588224:141588250-141618798:-
DIP2C_and_MIR5699	SE	NC_000010.11	-0.4073492451	0.011988012	DIP2C_and_MIR5699;SE:NC_000010.11:310092-311537:311566-327006:-
DLG1_and_MIR4797	MX	NC_000003.12	0.49674938	0.026973027000000004	DLG1_and_MIR4797;MX:NC_000003.12:197069260-197075837:197075870-197081051:197069260-197076586:197076685-197081051:-
DLGAP4	AF	NC_000020.11	0.4248977781	0.007992008	DLGAP4;AF:NC_000020.11:36461468:36461510-36496705:36461795:36462599-36496705:+
DNAJB1	AF	NC_000019.10	-0.1141566534	0.042957043	DNAJB1;AF:NC_000019.10:14517046-14517591:14517862:14517046-14518139:14518397:-
DNAJB2	RI	NC_000002.12	-0.3570335853	4.995005e-4	DNAJB2;RI:NC_000002.12:219284632:219284835-219285987:219286895:+
DNM2_and_MIR638_and_MIR4748_and_MIR6793	MX	NC_000019.10	-0.3960108603	0.0044955045	DNM2_and_MIR638_and_MIR4748_and_MIR6793;MX:NC_000019.10:10795439-10796061:10796199-10798486:10795439-10797380:10797518-10798486:+
DNM2_and_MIR638_and_MIR4748_and_MIR6793	SE	NC_000019.10	0.3114385731	0.0044955045	DNM2_and_MIR638_and_MIR4748_and_MIR6793;SE:NC_000019.10:10805967-10808569:10808580-10812264:+
DPYSL2	AF	NC_000008.11	0.1086637292	0.048951049	DPYSL2;AF:NC_000008.11:26514031:26514679-26581969:26577945:26578293-26581969:+
DPYSL2	AF	NC_000008.11	-0.1557184349	0.048951049	DPYSL2;AF:NC_000008.11:26577945:26578293-26581969:26578405:26578533-26581969:+
DRAM1	SE	NC_000012.12	-0.2122773761	0.02997003	DRAM1;SE:NC_000012.12:101914232-101920109:101920201-101921216:+
DUSP12	A3	NC_000001.11	0.21860674089999999	0.0314685315	DUSP12;A3:NC_000001.11:161750145-161751655:161750145-161751668:+
ECPAS	SE	NC_000009.12	-0.3028575235	0.038961038999999996	ECPAS;SE:NC_000009.12:111422200-111423199:111423248-111425418:-
EFEMP2	RI	NC_000011.10	0.0888133335	0.023476523500000002	EFEMP2;RI:NC_000011.10:65866441:65866712-65866845:65867079:-
EGFR	AF	NC_000007.14	-0.42091248600000003	0.007992008	EGFR;AF:NC_000007.14:55019017:55019365-55142286:55109839:55109958-55142286:+
EIF4G1_and_SNORD66	A3	NC_000003.12	-0.1425021734	0.0494505495	EIF4G1_and_SNORD66;A3:NC_000003.12:184323241-184323405:184323241-184323408:+
EIF4G1_and_SNORD66	AF	NC_000003.12	0.2555800095	0.0494505495	EIF4G1_and_SNORD66;AF:NC_000003.12:184314495:184314674-184315763:184315164:184315545-184315763:+
ELK1	SE	NC_000023.11	-0.27386959559999996	0.0154845155	ELK1;SE:NC_000023.11:47641475-47649921:47650026-47650423:-
ENPP2	SE	NC_000008.11	-0.5425615144	0	ENPP2;SE:NC_000008.11:119593860-119595847:119596002-119600678:-
EPB41L3	SE	NC_000018.10	-0.3832780168	0.04395604400000001	EPB41L3;SE:NC_000018.10:5393478-5394677:5394793-5395067:-
EPHB2_and_MIR4684	A3	NC_000001.11	-0.2930646992	0.044955045	EPHB2_and_MIR4684;A3:NC_000001.11:22895580-22896411:22895580-22896414:+
EPN2_and_EPN2-IT1	SE	NC_000017.11	0.2154832355	0.038961038999999996	EPN2_and_EPN2-IT1;SE:NC_000017.11:19283714-19285620:19285790-19309885:+
ESYT2_and_LOC105379752	SE	NC_000007.14	0.2832352968	0.033966034	ESYT2_and_LOC105379752;SE:NC_000007.14:158749723-158752781:158752843-158759486:-
EVA1B	AF	NC_000001.11	0.4153001597	0.0374625375	EVA1B;AF:NC_000001.11:36322725-36322971:36323451:36322725-36323459:36323645:-
EXOC7_and_MIR6868	SE	NC_000017.11	-0.6237865203	0.024975025	EXOC7_and_MIR6868;SE:NC_000017.11:76089320-76089675:76089762-76090329:-
EXOG	SE	NC_000003.12	-0.3339456675	0.0324675325	EXOG;SE:NC_000003.12:38506968-38513750:38513868-38523901:+
EXTL3	AF	NC_000008.11	-0.5437273928	0.0124875125	EXTL3;AF:NC_000008.11:28607736:28607758-28713457:28701501:28701659-28713457:+
FAM120A	SE	NC_000009.12	0.20131565420000003	0.040459540499999995	FAM120A;SE:NC_000009.12:93516269-93523280:93523363-93527155:+
FAM131A	SE	NC_000003.12	-0.3956508229	0.023476523500000002	FAM131A;SE:NC_000003.12:184337371-184338387:184338529-184341724:+
FASTK	A5	NC_000007.14	0.3151116943	0.040459540499999995	FASTK;A5:NC_000007.14:151079922-151080209:151079922-151080437:-
FASTK	A5	NC_000007.14	-0.2897868635	0.040459540499999995	FASTK;A5:NC_000007.14:151079922-151080437:151079922-151080685:-
FAT1_and_LOC107986334	AF	NC_000004.12	0.5768231989	0.0022477522	FAT1_and_LOC107986334;AF:NC_000004.12:186709845-186723664:186723856:186709845-186726354:186726696:-
FAT1_and_LOC107986334	SE	NC_000004.12	-0.5666426231	0.0014985015	FAT1_and_LOC107986334;SE:NC_000004.12:186589220-186590368:186590403-186595689:-
FBLN5	AF	NC_000014.9	-0.43287127810000003	0.003996004	FBLN5;AF:NC_000014.9:91942961-91946711:91947035:91942961-91947213:91947607:-
FBLN5	AF	NC_000014.9	-0.1946378958	0.003996004	FBLN5;AF:NC_000014.9:91942961-91946711:91947035:91942961-91947213:91947702:-
FBXO11	AF	NC_000002.12	0.2588722077	0.04995005	FBXO11;AF:NC_000002.12:47839769-47888626:47888719:47839769-47905489:47905793:-
FBXO44	A5	NC_000001.11	-0.2684703089	0.038961038999999996	FBXO44;A5:NC_000001.11:11658393-11658533:11658364-11658533:+
FBXO44	AF	NC_000001.11	0.34800307469999997	0.037962038	FBXO44;AF:NC_000001.11:11654375:11654581-11655806:11654857:11654952-11655806:+
FBXO44	AF	NC_000001.11	0.2836051074	0.032967033	FBXO44;AF:NC_000001.11:11654375:11654581-11655806:11654877:11654952-11655806:+
FBXO44	SE	NC_000001.11	0.3552279211	0.032967033	FBXO44;SE:NC_000001.11:11658364-11658533:11658628-11658736:+
FBXO7	A3	NC_000022.11	-0.22601792760000003	0.048951049	FBXO7;A3:NC_000022.11:32475398-32478981:32475398-32479133:+
FBXO7	AF	NC_000022.11	-0.37701432590000006	0.02997003	FBXO7;AF:NC_000022.11:32474682:32475124-32479133:32475237:32475398-32479133:+
FBXO7	SE	NC_000022.11	-0.2365141994	0.048951049	FBXO7;SE:NC_000022.11:32475124-32479133:32479275-32483897:+
FBXW2	A5	NC_000009.12	-0.4154019403	0.013486513500000002	FBXW2;A5:NC_000009.12:120788278-120792887:120788278-120793149:-
FBXW2	A5	NC_000009.12	-0.2708888939	0.035964036	FBXW2;A5:NC_000009.12:120793257-120793354:120793257-120793360:-
FBXW2	SE	NC_000009.12	-0.37110393340000003	0.013486513500000002	FBXW2;SE:NC_000009.12:120776226-120776931:120777021-120778351:-
FERMT2	SE	NC_000014.9	-0.4156826047	0.008991009	FERMT2;SE:NC_000014.9:52861034-52861587:52861610-52864401:-
FGFR1	SE	NC_000008.11	0.3233295182	0.046453546500000005	FGFR1;SE:NC_000008.11:38428435-38429682:38429948-38457356:-
FGFR1OP2	SE	NC_000012.12	-0.2638807913	0.0334665335	FGFR1OP2;SE:NC_000012.12:26957743-26960515:26960628-26963342:+
FHL1	AF	NC_000023.11	-0.531693751	0.0064935065	FHL1;AF:NC_000023.11:136197047:136197134-136206407:136204902:136204939-136206407:+
FKBP10	SE	NC_000017.11	0.1312473749	0.024975025	FKBP10;SE:NC_000017.11:41820461-41820707:41820763-41820947:+
FLNA	SE	NC_000023.11	0.0383497402	0.0494505495	FLNA;SE:NC_000023.11:154355072-154357251:154357274-154357434:-
FLNB	SE	NC_000003.12	0.3023826615	0.013986014	FLNB;SE:NC_000003.12:58130908-58131927:58132019-58132808:+
FLNB	SE	NC_000003.12	0.2343359875	0.021978022000000003	FLNB;SE:NC_000003.12:58138529-58141858:58141929-58142650:+
FN1	A3	NC_000002.12	0.06376203679999999	0.0348223205	FN1;A3:NC_000002.12:215372375-215373322:215372015-215373322:-
FN1	A3	NC_000002.12	-0.1949807834	0.011988012	FN1;A3:NC_000002.12:215372375-215373322:215372300-215373322:-
FN1	RI	NC_000002.12	0.18145504140000002	0.0127872128	FN1;RI:NC_000002.12:215371909:215372015-215372109:215372300:-
FN1	RI	NC_000002.12	0.0869904633	0.0173160173	FN1;RI:NC_000002.12:215371909:215372015-215372109:215372375:-
FN1	SE	NC_000002.12	0.2088905022	0.011988012	FN1;SE:NC_000002.12:215372015-215372109:215372300-215373322:-
FN1	SE	NC_000002.12	0.1485962139	0.0127872128	FN1;SE:NC_000002.12:215379317-215380811:215381080-215382212:-
FN1	SE	NC_000002.12	0.2275218613	0.011988012	FN1;SE:NC_000002.12:215391814-215392931:215393203-215394528:-
FNBP1L	RI	NC_000001.11	0.3590014617	0.007992008	FNBP1L;RI:NC_000001.11:93550947:93551105-93552409:93554661:+
FNDC3B_and_LOC107986153	SE	NC_000003.12	0.2801703088	0.034965035	FNDC3B_and_LOC107986153;SE:NC_000003.12:172341231-172343011:172343116-172344086:+
FNIP1	SE	NC_000005.10	0.649338952	0.004995005	FNIP1;SE:NC_000005.10:131709272-131710578:131710661-131716565:-
FNIP1	SE	NC_000005.10	-0.27073218920000003	0.034965035	FNIP1;SE:NC_000005.10:131719417-131730904:131731038-131744564:-
FOCAD_and_MIR491_and_SNORA30B	AF	NC_000009.12	-0.5669006614000001	0.02997003	FOCAD_and_MIR491_and_SNORA30B;AF:NC_000009.12:20684232:20684293-20715322:20694540:20694564-20715322:+
FZD6_and_SNORD173	RI	NC_000008.11	-0.22284526079999997	0.035964036	FZD6_and_SNORD173;RI:NC_000008.11:103299956:103300084-103300200:103300284:+
FZR1	A5	NC_000019.10	-0.2127506745	0.021978022000000003	FZR1;A5:NC_000019.10:3534522-3534795:3534513-3534795:+
G6PC3	A5	NC_000017.11	0.1863091757	0.0324675325	G6PC3;A5:NC_000017.11:44071242-44074160:44071183-44074160:+
G6PC3	SE	NC_000017.11	0.365053313	0.00999001	G6PC3;SE:NC_000017.11:44074770-44074969:44075087-44075310:+
GEMIN4	SE	NC_000017.11	-0.3684964433	0.023476523500000002	GEMIN4;SE:NC_000017.11:748032-749814:749909-752133:-
GEMIN5	A3	NC_000005.10	0.3336431966	0.0364635365	GEMIN5;A3:NC_000005.10:154931577-154932099:154931574-154932099:-
GEMIN7	AF	NC_000019.10	-0.3236417519	0.027972028	GEMIN7;AF:NC_000019.10:45075717:45075822-45090107:45079195:45079279-45090107:+
GFPT1	AF	NC_000002.12	-0.30870255399999996	0.045954046	GFPT1;AF:NC_000002.12:69374113-69382924:69383069:69374113-69387065:69387227:-
GGCX	A3	NC_000002.12	0.30905005809999997	0.031968032	GGCX;A3:NC_000002.12:85550750-85550925:85550744-85550925:-
GIPC1	AF	NC_000019.10	-0.1005943052	0.040459540499999995	GIPC1;AF:NC_000019.10:14491743-14492857:14492916:14491743-14496037:14496127:-
GIPC1	SE	NC_000019.10	-0.17891670710000002	0.0187312687	GIPC1;SE:NC_000019.10:14480778-14482689:14483006-14491656:-
GIPC1	SE	NC_000019.10	-0.20999153559999997	0.0187312687	GIPC1;SE:NC_000019.10:14491743-14492857:14492912-14496037:-
GNAQ_and_LOC107987081	AF	NC_000009.12	-0.1861937643	0.040959041	GNAQ_and_LOC107987081;AF:NC_000009.12:77922345-77931759:77931837:77922345-78031100:78031811:-
GNB1	AF	NC_000001.11	-0.276034708	0.0174825175	GNB1;AF:NC_000001.11:1839238-1890364:1890417:1839238-1890820:1890885:-
GNB1	AF	NC_000001.11	-0.19622883870000002	0.0174825175	GNB1;AF:NC_000001.11:1839238-1890364:1890417:1839238-1890820:1891087:-
GOLGA2	SE	NC_000009.12	0.31609811460000004	0.0024975025	GOLGA2;SE:NC_000009.12:128266325-128267194:128267274-128267458:-
GOLGA2	SE	NC_000009.12	-0.5103394387	0.001998002	GOLGA2;SE:NC_000009.12:128268524-128272785:128272865-128273850:-
GOLGA4	SE	NC_000003.12	0.4018709933	0.0192307692	GOLGA4;SE:NC_000003.12:37251484-37266842:37266940-37273536:+
GOLGA4	SE	NC_000003.12	-0.2978203375	0.0421245421	GOLGA4;SE:NC_000003.12:37251484-37273536:37273601-37281958:+
GOLGA4	SE	NC_000003.12	-0.3492137792	0.0192307692	GOLGA4;SE:NC_000003.12:37282272-37286014:37286061-37289235:+
GOLM1	AF	NC_000009.12	0.1185633222	0.032967033	GOLM1;AF:NC_000009.12:86079341-86099411:86099558:86079341-86100025:86100201:-
GPX4	AF	NC_000019.10	-0.18416594420000001	0.0322177822	GPX4;AF:NC_000019.10:1103994:1104127-1105186:1104650:1104929-1105186:+
GPX4	AF	NC_000019.10	-0.08109203549999999	0.0322177822	GPX4;AF:NC_000019.10:1104057:1104127-1105186:1104650:1104929-1105186:+
GRN	AF	NC_000017.11	-0.11814260730000001	0.032967033	GRN;AF:NC_000017.11:44345086:44345334-44349158:44345615:44345741-44349158:+
GSE1_and_MIR12128_and_LINC00311_and_LOC107984830	AF	NC_000016.10	-0.3914301267	0.044955045	GSE1_and_MIR12128_and_LINC00311_and_LOC107984830;AF:NC_000016.10:85555577:85556363-85633914:85613322:85613398-85633914:+
GSE1_and_MIR12128_and_LINC00311_and_LOC107984830	AF	NC_000016.10	-0.4270189343	0.044955045	GSE1_and_MIR12128_and_LINC00311_and_LOC107984830;AF:NC_000016.10:85612359:85612376-85633914:85613322:85613398-85633914:+
GSN	MX	NC_000009.12	0.4190911546	0.04995005	GSN;MX:NC_000009.12:121281562-121283319:121283392-121301963:121281562-121300056:121300126-121301963:+
GSN	SE	NC_000009.12	-0.22601988	0.04995005	GSN;SE:NC_000009.12:121281562-121300056:121300126-121301963:+
GTF2IRD1_and_MIR10525	A3	NC_000007.14	-0.3803660614	0.0487012987	GTF2IRD1_and_MIR10525;A3:NC_000007.14:74555223-74555393:74555223-74555438:+
GTF2IRD1_and_MIR10525	AF	NC_000007.14	-0.3502407958	0.0487012987	GTF2IRD1_and_MIR10525;AF:NC_000007.14:74453994:74454176-74508075:74454401:74454512-74508075:+
GUF1	A3	NC_000004.12	0.39094434	0.044955045	GUF1;A3:NC_000004.12:44682411-44683235:44682411-44683239:+
H2AZ2	AL	NC_000007.14	0.25781509739999997	0.031968032	H2AZ2;AL:NC_000007.14:44826889:44830163-44835529:44833614:44834562-44835529:-
H2BE1_and_LOC114483834_and_ABCF2	SE	NC_000007.14	-0.2087002393	0.027972028	H2BE1_and_LOC114483834_and_ABCF2;SE:NC_000007.14:151208107-151211117:151211208-151214058:-
H6PD	A5	NC_000001.11	-0.34160234520000005	0.02997003	H6PD;A5:NC_000001.11:9262328-9263509:9262270-9263509:+
HACD3	AF	NC_000015.10	-0.1036899529	0.04995005	HACD3;AF:NC_000015.10:65530463:65530718-65551676:65530802:65530833-65551676:+
HAUS4_and_MIR4707	A5	NC_000014.9	-0.2851221645	0.037962038	HAUS4_and_MIR4707;A5:NC_000014.9:22955176-22956916:22955176-22956924:-
HDHD3	A3	NC_000009.12	-0.5193648761	0.005494505500000001	HDHD3;A3:NC_000009.12:113375567-113376729:113375526-113376729:-
HDLBP	AF	NC_000002.12	-0.4086816327	0.0324675325	HDLBP;AF:NC_000002.12:241268541-241272761:241272834:241268541-241315102:241315230:-
HDLBP	AF	NC_000002.12	0.5635616835	0.0324675325	HDLBP;AF:NC_000002.12:241268541-241315102:241315230:241268541-241315570:241315702:-
HEG1	SE	NC_000003.12	-0.19183937480000002	0.027972028	HEG1;SE:NC_000003.12:125013990-125014713:125015012-125019262:-
HIP1	AF	NC_000007.14	0.3636157308	0.048951049	HIP1;AF:NC_000007.14:75599247-75639051:75639228:75599247-75738801:75738941:-
HIVEP2	SE	NC_000006.12	0.328174139	0.028471528500000003	HIVEP2;SE:NC_000006.12:142783615-142820033:142820100-142836935:-
HNRNPD	SE	NC_000004.12	0.0867162024	0.036963037000000004	HNRNPD;SE:NC_000004.12:82355401-82356537:82356683-82356796:-
HNRNPD	SE	NC_000004.12	-0.0834987317	0.036963037000000004	HNRNPD;SE:NC_000004.12:82359639-82371528:82371584-82373446:-
HNRNPDL	SE	NC_000004.12	-0.161440712	0.026973027000000004	HNRNPDL;SE:NC_000004.12:82424883-82425563:82425667-82426037:-
HNRNPF	AF	NC_000010.11	0.5112976507	0.026973027000000004	HNRNPF;AF:NC_000010.11:43396590-43397185:43397346:43396590-43407717:43407851:-
HNRNPF	AF	NC_000010.11	0.2729998614	0.040459540499999995	HNRNPF;AF:NC_000010.11:43396590-43397185:43397346:43396590-43409090:43409208:-
HNRNPF	AF	NC_000010.11	0.1642927777	0.040459540499999995	HNRNPF;AF:NC_000010.11:43396590-43397185:43397346:43396590-43409131:43409248:-
HNRNPF	AF	NC_000010.11	-0.2755314323	0.040459540499999995	HNRNPF;AF:NC_000010.11:43396590-43407717:43407851:43396590-43408727:43408884:-
HNRNPF	AF	NC_000010.11	-0.2062072487	0.040459540499999995	HNRNPF;AF:NC_000010.11:43396590-43407717:43407851:43396590-43409090:43409208:-
HNRNPF	AF	NC_000010.11	-0.2324937262	0.0382117882	HNRNPF;AF:NC_000010.11:43396590-43407717:43407851:43396590-43409131:43409248:-
HNRNPLL	AL	NC_000002.12	0.4008229914	0.035964036	HNRNPLL;AL:NC_000002.12:38561969:38564237-38568199:38564644:38564993-38568199:-
HNRNPUL1	AF	NC_000019.10	0.3537128902	0.0346320346	HNRNPUL1;AF:NC_000019.10:41262519:41262582-41268223:41264418:41264692-41268223:+
HNRNPUL1	AF	NC_000019.10	0.6787848849	0.0346320346	HNRNPUL1;AF:NC_000019.10:41262519:41262582-41268223:41264847:41265121-41268223:+
HNRNPUL1	AF	NC_000019.10	0.6844625443000001	0.0346320346	HNRNPUL1;AF:NC_000019.10:41262519:41262582-41268223:41265086:41265343-41268223:+
HNRNPU_and_SNORA100	A5	NC_000001.11	0.07851813	0.0424575425	HNRNPU_and_SNORA100;A5:NC_000001.11:244862730-244863617:244862730-244863674:-
HPS3	A3	NC_000003.12	-0.3110083663	0.04345654349999999	HPS3;A3:NC_000003.12:149167240-149167889:149167240-149167893:+
HSCB	AF	NC_000022.11	0.5325443539	0.01998002	HSCB;AF:NC_000022.11:28742039:28742331-28743882:28742625:28742728-28743882:+
HTATIP2	A5	NC_000011.10	-0.22573263829999998	0.0314685315	HTATIP2;A5:NC_000011.10:20363912-20364237:20363749-20364237:+
IARS1_and_MIR3651_and_SNORA84	A5	NC_000009.12	-0.1886817588	0.024975025	IARS1_and_MIR3651_and_SNORA84;A5:NC_000009.12:92289426-92293441:92289426-92293611:-
IARS1_and_MIR3651_and_SNORA84	SE	NC_000009.12	-0.11171336230000001	0.0474525475	IARS1_and_MIR3651_and_SNORA84;SE:NC_000009.12:92287910-92288126:92288282-92289301:-
ID1	RI	NC_000020.11	-0.26891883839999997	0.001998002	ID1;RI:NC_000020.11:31605289:31605813-31606053:31606510:+
IDH2	AF	NC_000015.10	0.1408949387	0.029470529500000002	IDH2;AF:NC_000015.10:90091644-90100576:90100621:90091644-90102276:90102554:-
IFFO2	SE	NC_000001.11	-0.2561531355	0.0474525475	IFFO2;SE:NC_000001.11:18917042-18918362:18918502-18919678:-
IFNAR2	A3	NC_000021.9	0.4467785773	0.032967033	IFNAR2;A3:NC_000021.9:33230216-33241840:33230216-33241886:+
IFT140	AF	NC_000016.10	0.5625967939000001	0.0104895105	IFT140;AF:NC_000016.10:1607297-1608059:1608080:1607297-1610664:1610704:-
IL6ST	A5	NC_000005.10	-0.35462484229999996	0.0244755245	IL6ST;A5:NC_000005.10:55968396-55969550:55968396-55969760:-
INF2	SE	NC_000014.9	-0.43015933590000005	0.0014985015	INF2;SE:NC_000014.9:104714856-104715284:104715340-104718795:+
INTS6	SE	NC_000013.11	-0.7961848477	0	INTS6;SE:NC_000013.11:51379572-51382029:51382123-51383329:-
INTS6	SE	NC_000013.11	0.2314158727	0.0324675325	INTS6;SE:NC_000013.11:51389444-51395300:51395483-51430294:-
IQGAP1	SE	NC_000015.10	-0.1413964418	0.0344655345	IQGAP1;SE:NC_000015.10:90482281-90482702:90482749-90483361:+
IQSEC1	AF	NC_000003.12	-0.6445467762	0.003996004	IQSEC1;AF:NC_000003.12:12941865-12967387:12967693:12941865-12986971:12987028:-
IQSEC1	AF	NC_000003.12	-0.43748129939999997	0.041958042	IQSEC1;AF:NC_000003.12:12941865-12967387:12967693:12941865-12986971:12987101:-
ISYNA1	RI	NC_000019.10	-0.18103985579999998	0.040959041	ISYNA1;RI:NC_000019.10:18436330:18436479-18436684:18436877:-
ISYNA1	RI	NC_000019.10	0.2676961924	0.023976024	ISYNA1;RI:NC_000019.10:18437599:18437760-18437860:18437988:-
ITGA6	SE	NC_000002.12	-0.4617128547	0.00999001	ITGA6;SE:NC_000002.12:172498100-172501772:172501901-172504091:+
ITGA7	MX	NC_000012.12	0.6251866452	0.008991009	ITGA7;MX:NC_000012.12:55698917-55699870:55699989-55700899:55698917-55700262:55700393-55700899:-
ITSN1	A3	NC_000021.9	-0.3920864286	0.00999001	ITSN1;A3:NC_000021.9:33735204-33750143:33735204-33750254:+
JAZF1	SE	NC_000007.14	0.3628934722	0.011988012	JAZF1;SE:NC_000007.14:27895416-27913392:27913453-27991909:-
KAZN_and_LOC107985467	AF	NC_000001.11	0.41268811130000005	0.038961038999999996	KAZN_and_LOC107985467;AF:NC_000001.11:14598685:14599223-14960684:14945919:14946173-14960684:+
KAZN_and_LOC107985467	AF	NC_000001.11	0.5478084174	0.038961038999999996	KAZN_and_LOC107985467;AF:NC_000001.11:14598717:14599223-14960684:14945919:14946173-14960684:+
KAZN_and_LOC107985467	AF	NC_000001.11	0.2876898356	0.038961038999999996	KAZN_and_LOC107985467;AF:NC_000001.11:14924129:14924572-14960684:14945919:14946173-14960684:+
KCTD10	A3	NC_000012.12	0.234457265	0.044955045	KCTD10;A3:NC_000012.12:109458081-109460636:109458078-109460636:-
KCTD18	A5	NC_000002.12	-0.34932598600000003	0.021978022000000003	KCTD18;A5:NC_000002.12:200499084-200504748:200499084-200504770:-
KDM3A	A3	NC_000002.12	-0.3047410929	0.025974026	KDM3A;A3:NC_000002.12:86474990-86477877:86474990-86477882:+
KDM3A	AF	NC_000002.12	-0.5192961119	0.025974026	KDM3A;AF:NC_000002.12:86441371:86441444-86442018:86441461:86441488-86442018:+
KDM3A	RI	NC_000002.12	0.22978544129999998	0.0452880453	KDM3A;RI:NC_000002.12:86490881:86491057-86491141:86491275:+
KDM4A	AF	NC_000001.11	0.40581104619999997	0.008991009	KDM4A;AF:NC_000001.11:43650149:43650252-43653137:43650468:43650549-43653137:+
KDM4B	SE	NC_000019.10	-0.2782091264	0.04995005	KDM4B;SE:NC_000019.10:5110818-5119118:5119219-5119653:+
KHNYN	AF	NC_000014.9	0.6377465932999999	0.007992008	KHNYN;AF:NC_000014.9:24429954:24430119-24430714:24430330:24430623-24430714:+
KHNYN	SE	NC_000014.9	-0.3465915874	0.023976024	KHNYN;SE:NC_000014.9:24433032-24434100:24434196-24436072:+
KIF13A	SE	NC_000006.12	0.2259204039	0.029220779199999998	KIF13A;SE:NC_000006.12:17764946-17771114:17771218-17771908:-
KIF13A	SE	NC_000006.12	-0.2228746044	0.029220779199999998	KIF13A;SE:NC_000006.12:17787875-17789872:17789910-17794249:-
KIF3A	AL	NC_000005.10	-0.2958878166	0.0384615385	KIF3A;AL:NC_000005.10:132689343:132689732-132699171:132692631:132696682-132699171:-
KIF3A	SE	NC_000005.10	0.3951022062	0.032967033	KIF3A;SE:NC_000005.10:132703619-132706451:132706459-132710959:-
KLF3	SE	NC_000004.12	-0.25912237899999996	0.033966034	KLF3;SE:NC_000004.12:38689879-38694474:38694552-38694746:+
KRT8_and_MIR9898	A5	NC_000012.12	-0.34011211880000003	0.023476523500000002	KRT8_and_MIR9898;A5:NC_000012.12:52905027-52949456:52905027-52949715:-
LAMA2	SE	NC_000006.12	-0.9047662149	0	LAMA2;SE:NC_000006.12:129473352-129475390:129475401-129478693:+
LAMB1	A3	NC_000007.14	0.0983590658	0.040959041	LAMB1;A3:NC_000007.14:108002384-108002849:108001733-108002849:-
LAMP2	A3	NC_000023.11	-0.1770501193	0.0394605395	LAMP2;A3:NC_000023.11:120431462-120441730:120428626-120441730:-
LAMP2	AL	NC_000023.11	0.14056637630000002	0.0394605395	LAMP2;AL:NC_000023.11:120426148:120428626-120441730:120436494:120439293-120441730:-
LAMP2	AL	NC_000023.11	0.1744474331	0.035964036	LAMP2;AL:NC_000023.11:120426148:120431462-120441730:120436494:120439293-120441730:-
LARGE1_and_MIR4764_and_SNORA50B	SE	NC_000022.11	-0.35322282829999996	0.0244755245	LARGE1_and_MIR4764_and_SNORA50B;SE:NC_000022.11:33761558-33856740:33856802-33919995:-
LARP1_and_MIR1303	AF	NC_000005.10	0.4212666249	0.01998002	LARP1_and_MIR1303;AF:NC_000005.10:154717815:154717842-154790325:154755377:154756193-154790325:+
LARP1_and_MIR1303	AF	NC_000005.10	0.5472326126	0.01998002	LARP1_and_MIR1303;AF:NC_000005.10:154717815:154717842-154790325:154782786:154782831-154790325:+
LARP1_and_MIR1303	AF	NC_000005.10	0.3911160855	0.01998002	LARP1_and_MIR1303;AF:NC_000005.10:154755575:154756193-154790325:154782786:154782831-154790325:+
LDB1	AF	NC_000010.11	0.46480674909999997	0.006993007	LDB1;AF:NC_000010.11:102111536-102114406:102115002:102111536-102120086:102120181:-
LDB1	AF	NC_000010.11	-0.1867134475	0.0268065268	LDB1;AF:NC_000010.11:102111536-102114406:102115002:102111536-102120086:102120368:-
LDB1	AL	NC_000010.11	-0.38214271479999995	0.006993007	LDB1;AL:NC_000010.11:102105215:102105244-102109035:102106489:102108323-102109035:-
LIMA1_and_MIR1293	A3	NC_000012.12	-0.3542270165	0.0044955045	LIMA1_and_MIR1293;A3:NC_000012.12:50192564-50195830:50192561-50195830:-
LIMCH1	SE	NC_000004.12	-0.3405507994	0.035964036	LIMCH1;SE:NC_000004.12:41619440-41638932:41638967-41644500:+
LIMCH1	SE	NC_000004.12	-0.261678127	0.040459540499999995	LIMCH1;SE:NC_000004.12:41671594-41676382:41676462-41680006:+
LIMD2	AF	NC_000017.11	0.2981579155	0.0174825175	LIMD2;AF:NC_000017.11:63699348-63699803:63699861:63699348-63699966:63700132:-
LINC00847	A3	NC_000005.10	0.3146344945	0.029470529500000002	LINC00847;A3:NC_000005.10:180831229-180831736:180831229-180831759:+
LINC01089	RI	NC_000012.12	0.3459769636	0.017982018	LINC01089;RI:NC_000012.12:121795267:121795726-121796191:121796242:-
LINC02482	A3	NC_000004.12	0.33373397899999996	0.026973027000000004	LINC02482;A3:NC_000004.12:6670999-6673684:6670993-6673684:-
LOC100996842	A3	NC_000017.11	0.5801233146	0.012987013	LOC100996842;A3:NC_000017.11:7582531-7582900:7582163-7582900:-
LOC102724852	A3	NT_187376.1	0.6350455839	9.99001e-4	LOC102724852;A3:NT_187376.1:50976-51058:50970-51058:-
LPAR2	SE	NC_000019.10	-0.4399666901	0.0144855145	LPAR2;SE:NC_000019.10:19627284-19627397:19627969-19628092:-
LPGAT1	SE	NC_000001.11	-0.3243550961	0.0344655345	LPGAT1;SE:NC_000001.11:211829323-211830183:211830330-211830573:-
LRIG3	AF	NC_000012.12	0.2113400852	0.0444555445	LRIG3;AF:NC_000012.12:58914336-58919427:58919546:58914336-58920000:58920538:-
LRP3	A3	NC_000019.10	-0.148449055	0.0474525475	LRP3;A3:NC_000019.10:33206362-33206556:33206362-33206601:+
LRP6	SE	NC_000012.12	-0.4276483141	0.0164835165	LRP6;SE:NC_000012.12:12203400-12244262:12244655-12266681:-
LRRC42	AF	NC_000001.11	-0.3452711791	0.04395604400000001	LRRC42;AF:NC_000001.11:53946350:53946549-53947788:53946643:53946688-53947788:+
LRRC8D	MX	NC_000001.11	-0.7197167554999999	0.020979021	LRRC8D;MX:NC_000001.11:89843782-89846517:89846658-89933067:89843782-89929808:89929878-89933067:+
LRRC8D	SE	NC_000001.11	-0.3776400229	0.047952048	LRRC8D;SE:NC_000001.11:89843782-89846517:89846658-89933067:+
MACROH2A1	MX	NC_000005.10	-0.38357911710000003	0.0074925075	MACROH2A1;MX:NC_000005.10:135346057-135350823:135350913-135360497:135346057-135352946:135353045-135360497:-
MADD	AF	NC_000011.10	0.5813577595	0.034965035	MADD;AF:NC_000011.10:47269663:47269750-47273827:47270120:47270246-47273827:+
MAFG	AF	NC_000017.11	-0.21253091489999998	0.025974026	MAFG;AF:NC_000017.11:81923214-81923353:81923466:81923214-81927528:81927735:-
MAGED1	AF	NC_000023.11	0.202341877	0.00999001	MAGED1;AF:NC_000023.11:51803076:51803117-51894269:51893623:51893755-51894269:+
MAGED2_and_SNORA11	AF	NC_000023.11	0.1987171884	0.0064935065	MAGED2_and_SNORA11;AF:NC_000023.11:54807745:54807802-54809303:54808346:54808433-54809303:+
MAGED2_and_SNORA11	AF	NC_000023.11	0.32342622719999997	0.0014985015	MAGED2_and_SNORA11;AF:NC_000023.11:54807745:54807802-54809303:54809081:54809223-54809303:+
MAGED2_and_SNORA11	AF	NC_000023.11	0.2498163809	0.0064935065	MAGED2_and_SNORA11;AF:NC_000023.11:54808346:54808433-54809303:54809081:54809223-54809303:+
MAP2K7	SE	NC_000019.10	-0.7099329322	0	MAP2K7;SE:NC_000019.10:7904068-7905808:7905855-7909755:+
MARCHF6_and_MIR10397	AF	NC_000005.10	-0.2805067602	0.024975025	MARCHF6_and_MIR10397;AF:NC_000005.10:10353693:10353917-10377798:10355006:10355042-10377798:+
MARCHF6_and_MIR10397	SE	NC_000005.10	0.24183699820000001	0.024975025	MARCHF6_and_MIR10397;SE:NC_000005.10:10423824-10426390:10426522-10429893:+
MAST2	SE	NC_000001.11	-0.5804973447	0.0024975025	MAST2;SE:NC_000001.11:45997799-46000959:46000979-46002805:+
MBNL2	SE	NC_000013.11	0.2828852893	0.028971029	MBNL2;SE:NC_000013.11:97347067-97356796:97356849-97357482:+
MBNL2	SE	NC_000013.11	0.6279327993	0.017982018	MBNL2;SE:NC_000013.11:97357635-97365136:97365171-97366459:+
MBOAT2	A3	NC_000002.12	-0.3072356588	0.03996004	MBOAT2;A3:NC_000002.12:8864250-8868446:8864234-8868446:-
MBOAT2	SE	NC_000002.12	0.3642014897	0.03996004	MBOAT2;SE:NC_000002.12:8860764-8862590:8862722-8864170:-
MCM3AP	A5	NC_000021.9	-0.3079479809	0.025474525499999998	MCM3AP;A5:NC_000021.9:46285394-46285699:46285394-46286151:-
MCM3AP	A5	NC_000021.9	-0.4067431983	0.025474525499999998	MCM3AP;A5:NC_000021.9:46285394-46285803:46285394-46286151:-
MEGF8_and_MIR8077	SE	NC_000019.10	-0.2143314402	0.0244755245	MEGF8_and_MIR8077;SE:NC_000019.10:42344833-42348272:42348472-42349499:+
METTL5	A5	NC_000002.12	0.2547480976	0.021978022000000003	METTL5;A5:NC_000002.12:169824640-169824782:169824640-169824868:-
METTL5	SE	NC_000002.12	-0.20521171300000002	0.021978022000000003	METTL5;SE:NC_000002.12:169812506-169815477:169815528-169819561:-
MFN1	A3	NC_000003.12	0.2377540802	0.032967033	MFN1;A3:NC_000003.12:179347810-179348845:179347810-179348848:+
MKNK2	A3	NC_000019.10	0.24951161149999998	0.014985015	MKNK2;A3:NC_000019.10:2039856-2040134:2037829-2040134:-
MOB3A	AF	NC_000019.10	-0.46903237979999995	0.0014985015	MOB3A;AF:NC_000019.10:2085328-2096226:2096326:2085328-2096381:2096664:-
MORF4L2	AF	NC_000023.11	-0.5134371946	0.006993007	MORF4L2;AF:NC_000023.11:103685260-103686631:103686818:103685260-103687989:103688158:-
MOSPD2	A3	NC_000023.11	0.2208862841	0.04395604400000001	MOSPD2;A3:NC_000023.11:14918782-14919672:14918782-14921380:+
MPND	SE	NC_000019.10	0.3065339803	0.041958042	MPND;SE:NC_000019.10:4357585-4358083:4358172-4359163:+
MPRIP	SE	NC_000017.11	-0.38804273899999997	0.0074925075	MPRIP;SE:NC_000017.11:17180088-17180607:17180669-17184823:+
MPZL1	SE	NC_000001.11	-0.17997770149999998	0.023976024	MPZL1;SE:NC_000001.11:167773368-167776064:167776166-167787820:+
MRC2	SE	NC_000017.11	0.0867495	0.03996004	MRC2;SE:NC_000017.11:62688960-62689522:62689760-62689894:+
MRPL15	AL	NC_000008.11	-0.20403441449999998	0.025474525499999998	MRPL15;AL:NC_000008.11:54142786-54144129:54144495:54142786-54147382:54148514:+
MRPL33	SE	NC_000002.12	-0.1943691433	0.0104895105	MRPL33;SE:NC_000002.12:27772692-27774424:27774530-27779433:+
MRPS21	RI	NC_000001.11	0.14269263470000002	0.028971029	MRPS21;RI:NC_000001.11:150293842:150293898-150294335:150294449:+
MRPS31	SE	NC_000013.11	-0.3189336134	0.0274725275	MRPS31;SE:NC_000013.11:40749281-40752273:40752469-40754019:-
MTHFD2	SE	NC_000002.12	-0.3978156257	0.007992008	MTHFD2;SE:NC_000002.12:74198742-74201382:74201479-74205705:+
MTMR2	SE	NC_000011.10	-0.3324112474	0.044955045	MTMR2;SE:NC_000011.10:95865676-95882374:95882496-95888156:-
MTSS2	SE	NC_000016.10	0.340328726	0.00999001	MTSS2;SE:NC_000016.10:70665096-70665466:70665540-70674306:-
MTX1_1	SE	NW_003315906.1	-0.2518571328	0.040459540499999995	MTX1_1;SE:NW_003315906.1:15622-17154:17246-17412:+
MXRA7	AF	NC_000017.11	-0.7706780739	0	MXRA7;AF:NC_000017.11:76688176-76688377:76688663:76688176-76688670:76688887:-
MXRA7	AF	NC_000017.11	0.1263016135	0.0287712288	MXRA7;AF:NC_000017.11:76688176-76709498:76709597:76688176-76710605:76710965:-
MXRA7	AL	NC_000017.11	-0.42504437850000004	0.005994006	MXRA7;AL:NC_000017.11:76673661:76677702-76685072:76679569:76680879-76685072:-
MXRA7	RI	NC_000017.11	0.451806393	0.0067432567	MXRA7;RI:NC_000017.11:76688113:76688176-76688377:76688663:-
MXRA7	SE	NC_000017.11	0.430035399	0	MXRA7;SE:NC_000017.11:76680879-76683847:76683927-76685072:-
MYH10	A3	NC_000017.11	0.7304600134999999	0	MYH10;A3:NC_000017.11:8576672-8577236:8576669-8577236:-
MYH10	SE	NC_000017.11	0.187295232	0.0466200466	MYH10;SE:NC_000017.11:8569812-8576643:8576669-8577236:-
MYH10	SE	NC_000017.11	0.5652305635	0	MYH10;SE:NC_000017.11:8569812-8576643:8576672-8577236:-
MYL5	AF	NC_000004.12	-0.4586790431	0.02997003	MYL5;AF:NC_000004.12:674199:674683-678658:677922:678029-678658:+
MYL6	SE	NC_000012.12	-0.47977973560000003	4.995005e-4	MYL6;SE:NC_000012.12:56160320-56160626:56160670-56161387:+
MYO9A_and_LOC107984713	A3	NC_000015.10	0.3519158014	0.0374625375	MYO9A_and_LOC107984713;A3:NC_000015.10:71893180-71893679:71893177-71893679:-
MYO9A_and_LOC107984713	SE	NC_000015.10	0.404319916	0.0374625375	MYO9A_and_LOC107984713;SE:NC_000015.10:71830311-71847415:71847468-71848845:-
MYO9B_and_SNORA118	A5	NC_000019.10	0.1940750463	0.030469530499999998	MYO9B_and_SNORA118;A5:NC_000019.10:17211786-17211895:17211774-17211895:+
MYOF	SE	NC_000010.11	0.23412303780000002	0.027972028	MYOF;SE:NC_000010.11:93340164-93341913:93341969-93343856:-
NAA38	RI	NC_000017.11	0.40088654700000004	0.011988012	NAA38;RI:NC_000017.11:7857015:7857198-7857383:7857891:-
NACC2	AF	NC_000009.12	0.1808346752	0.032967033	NACC2;AF:NC_000009.12:136050580-136051732:136051848:136050580-136095189:136095289:-
NARS1	A3	NC_000018.10	-0.1311007677	0.025474525499999998	NARS1;A3:NC_000018.10:57620651-57621708:57620648-57621708:-
NCOA5	A5	NC_000020.11	-0.2838647461	0.047952048	NCOA5;A5:NC_000020.11:46062889-46063337:46062889-46063360:-
NCOR2_and_MIR6880	A5	NC_000012.12	0.6769459521	0	NCOR2_and_MIR6880;A5:NC_000012.12:124326370-124327409:124326370-124327547:-
NCS1	AF	NC_000009.12	-0.1893890752	0.031968032	NCS1;AF:NC_000009.12:130172404:130172727-130200958:130200400:130200611-130200958:+
NDUFC1	SE	NC_000004.12	0.5196111729999999	0.003996004	NDUFC1;SE:NC_000004.12:139295960-139297385:139297443-139302416:-
NECTIN3	SE	NC_000003.12	-0.3763113794	0.044955045	NECTIN3;SE:NC_000003.12:111126335-111133635:111134479-111144899:+
NEO1_and_MIR12135	A3	NC_000015.10	-0.24712119429999999	0.04995005	NEO1_and_MIR12135;A3:NC_000015.10:73178427-73236287:73178427-73236347:+
NEO1_and_MIR12135	SE	NC_000015.10	0.248680156	0.04995005	NEO1_and_MIR12135;SE:NC_000015.10:73289238-73293390:73293548-73298348:+
NF2	AF	NC_000022.11	0.4739813325	0.03996004	NF2;AF:NC_000022.11:29603556:29604112-29636751:29628654:29628773-29636751:+
NF2	AF	NC_000022.11	0.45324042	0.045954046	NF2;AF:NC_000022.11:29603633:29604112-29636751:29628654:29628773-29636751:+
NFAT5	A3	NC_000016.10	-0.3306574415	0.0313020313	NFAT5;A3:NC_000016.10:69677335-69684887:69677335-69684890:+
NFAT5	A5	NC_000016.10	-0.3231625194	0.0313020313	NFAT5;A5:NC_000016.10:69647586-69653236:69647167-69653236:+
NFAT5	SE	NC_000016.10	-0.36902935979999996	0.0313020313	NFAT5;SE:NC_000016.10:69626528-69646517:69646578-69647028:+
NFATC3	SE	NC_000016.10	-0.5081028495000001	0.0124875125	NFATC3;SE:NC_000016.10:68191775-68214329:68214432-68226350:+
NFE2L1	A3	NC_000017.11	0.18085489079999997	0.0104895105	NFE2L1;A3:NC_000017.11:48051628-48056386:48051628-48056419:+
NFIC	AF	NC_000019.10	0.3409738783	0.01998002	NFIC;AF:NC_000019.10:3359650:3359685-3381712:3366583:3366666-3381712:+
NFIC	AL	NC_000019.10	-0.3664718753	0.01998002	NFIC;AL:NC_000019.10:3456635-3457883:3457901:3456635-3462752:3469217:+
NFYA_and_ADCY10P1	SE	NC_000006.12	-0.3947280632	0.019480519499999998	NFYA_and_ADCY10P1;SE:NC_000006.12:41079164-41080811:41080897-41084046:+
NHLRC2	AL	NC_000010.11	-0.37620442340000004	0.0354645355	NHLRC2;AL:NC_000010.11:113905036-113907226:113907243:113905036-113908280:113917194:+
NIBAN2_and_LOC105376281	AF	NC_000009.12	-0.14115806050000002	0.044955045	NIBAN2_and_LOC105376281;AF:NC_000009.12:127531778-127568820:127569073:127531778-127578922:127579031:-
NOC3L	A5	NC_000010.11	-0.3252683666	0.0364635365	NOC3L;A5:NC_000010.11:94341745-94344404:94341745-94344415:-
NOL10	SE	NC_000002.12	-0.40636544490000004	0.047952048	NOL10;SE:NC_000002.12:10682069-10684567:10684612-10689796:-
NOP2	A3	NC_000012.12	-0.3807572775	0.015984016	NOP2;A3:NC_000012.12:6566336-6566529:6566324-6566529:-
NPAS1	A3	NC_000019.10	-0.3805767499	0.0174825175	NPAS1;A3:NC_000019.10:47040550-47040978:47040550-47041025:+
NR3C1	SE	NC_000005.10	-0.5547217649	0.0044955045	NR3C1;SE:NC_000005.10:143314168-143399656:143400852-143404376:-
NRBP2_and_MIR6845	A5	NC_000008.11	-0.21530473879999998	0.035964036	NRBP2_and_MIR6845;A5:NC_000008.11:143835730-143835820:143835730-143835967:-
NRBP2_and_MIR6845	RI	NC_000008.11	-0.2596207387	0.025474525499999998	NRBP2_and_MIR6845;RI:NC_000008.11:143835820:143835875-143835967:143836030:-
NRP2	SE	NC_000002.12	-0.22460366699999998	0.0324675325	NRP2;SE:NC_000002.12:205752975-205763674:205763936-205765474:+
NSMAF	AF	NC_000008.11	0.1803724385	0.037962038	NSMAF;AF:NC_000008.11:58643073-58659195:58659407:58643073-58659573:58659853:-
NSUN5P1	RI	NC_000007.14	0.154341136	0.046453546500000005	NSUN5P1;RI:NC_000007.14:75415592:75415778-75415981:75416191:+
NSUN5P1	RI	NC_000007.14	0.154341136	0.046453546500000005	NSUN5P1;RI:NC_000007.14:75416275:75416415-75416486:75416792:+
NSUN5P1	SE	NC_000007.14	-0.154341136	0.046453546500000005	NSUN5P1;SE:NC_000007.14:75410726-75411408:75411574-75411655:+
NT5DC2	AF	NC_000003.12	-0.4315030137	0.0175824176	NT5DC2;AF:NC_000003.12:52529334-52532163:52532514:52529334-52534210:52534304:-
NT5DC2	AF	NC_000003.12	0.4605749955	0.0175824176	NT5DC2;AF:NC_000003.12:52529334-52532163:52532514:52529334-52534533:52535027:-
NT5DC2	AF	NC_000003.12	-0.3674751049	0.0175824176	NT5DC2;AF:NC_000003.12:52529334-52533506:52533771:52529334-52534210:52534304:-
NT5DC2	AF	NC_000003.12	0.35797938799999995	0.0175824176	NT5DC2;AF:NC_000003.12:52529334-52533506:52533771:52529334-52534533:52535027:-
NT5DC2	AF	NC_000003.12	0.8057125236	0.005494505500000001	NT5DC2;AF:NC_000003.12:52529334-52534210:52534304:52529334-52534533:52535027:-
NUMA1_and_MIR3165	SE	NC_000011.10	-0.5619276764	0.007992008	NUMA1_and_MIR3165;SE:NC_000011.10:72010854-72012401:72012442-72012895:-
NUP88	SE	NC_000017.11	-0.42167361670000003	0.020979021	NUP88;SE:NC_000017.11:5416682-5418015:5418141-5419354:-
OGT	A3	NC_000023.11	0.1508046612	0.0314685315	OGT;A3:NC_000023.11:71533336-71536178:71533336-71536208:+
OGT	RI	NC_000023.11	-0.1508046612	0.0314685315	OGT;RI:NC_000023.11:71544567:71544635-71547907:71548023:+
OGT	SE	NC_000023.11	0.1508046612	0.0314685315	OGT;SE:NC_000023.11:71554592-71555190:71555385-71555954:+
OS9	A5	NC_000012.12	0.13941037779999998	0.02997003	OS9;A5:NC_000012.12:57718421-57718993:57718376-57718993:+
OS9	SE	NC_000012.12	0.1306987459	0.02997003	OS9;SE:NC_000012.12:57719182-57720099:57720263-57720406:+
OSMR	A5	NC_000005.10	-0.3915768452	0.021978022000000003	OSMR;A5:NC_000005.10:38846387-38869032:38846126-38869032:+
PACS1_and_LOC105369354	AF	NC_000011.10	-0.2123398123	0.027972028	PACS1_and_LOC105369354;AF:NC_000011.10:66070272:66070842-66193486:66100825:66100874-66193486:+
PAK1	AF	NC_000011.10	-0.6944163536	9.99001e-4	PAK1;AF:NC_000011.10:77392541-77411774:77411952:77392541-77473552:77474063:-
PALLD	SE	NC_000004.12	-0.211446346	0.023976024	PALLD;SE:NC_000004.12:168832171-168877723:168878394-168890922:+
PALM2AKAP2	AF	NC_000009.12	-0.5201573958	0.001998002	PALM2AKAP2;AF:NC_000009.12:110048598:110048855-110136127:110125501:110125596-110136127:+
PALM	SE	NC_000019.10	-0.6141151385	0.001998002	PALM;SE:NC_000019.10:736078-740352:740483-746285:+
PAM	SE	NC_000005.10	-0.4096503529	0.011988012	PAM;SE:NC_000005.10:102961229-102974116:102974436-102990272:+
PARN_1_and_LOC107984865_1	A5	NT_187607.1	-0.3018631704	0.023476523500000002	PARN_1_and_LOC107984865_1;A5:NT_187607.1:202530-202963:202530-203046:-
PBRM1	SE	NC_000003.12	0.6092985834	0.0164835165	PBRM1;SE:NC_000003.12:52550817-52554724:52554879-52561767:-
PCDHGA1_and_PCDHGA2_and_PCDHGA3_and_PCDHGB1_and_PCDHGA4_and_PCDHGB2_and_PCDHGA5_and_PCDHGB3_and_PCDHGA6_and_PCDHGA7_and_PCDHGB4_and_PCDHGA8_and_PCDHGB5_and_PCDHGA9_and_PCDHGB6_and_PCDHGA10_and_PCDHGB7_and_PCDHGA11_and_PCDHGB8P_and_PCDHGA12_and_PCDHGC3_and_PCDHGC4_and_PCDHGC5	A5	NC_000005.10	-0.5146219481000001	0.0076688018000000005	PCDHGA1_and_PCDHGA2_and_PCDHGA3_and_PCDHGB1_and_PCDHGA4_and_PCDHGB2_and_PCDHGA5_and_PCDHGB3_and_PCDHGA6_and_PCDHGA7_and_PCDHGB4_and_PCDHGA8_and_PCDHGB5_and_PCDHGA9_and_PCDHGB6_and_PCDHGA10_and_PCDHGB7_and_PCDHGA11_and_PCDHGB8P_and_PCDHGA12_and_PCDHGC3_and_PCDHGC4_and_PCDHGC5;A5:NC_000005.10:141478546-141494807:141476146-141494807:+
PCDHGA1_and_PCDHGA2_and_PCDHGA3_and_PCDHGB1_and_PCDHGA4_and_PCDHGB2_and_PCDHGA5_and_PCDHGB3_and_PCDHGA6_and_PCDHGA7_and_PCDHGB4_and_PCDHGA8_and_PCDHGB5_and_PCDHGA9_and_PCDHGB6_and_PCDHGA10_and_PCDHGB7_and_PCDHGA11_and_PCDHGB8P_and_PCDHGA12_and_PCDHGC3_and_PCDHGC4_and_PCDHGC5	AF	NC_000005.10	-0.4581968428	0.009148746	PCDHGA1_and_PCDHGA2_and_PCDHGA3_and_PCDHGB1_and_PCDHGA4_and_PCDHGB2_and_PCDHGA5_and_PCDHGB3_and_PCDHGA6_and_PCDHGA7_and_PCDHGB4_and_PCDHGA8_and_PCDHGB5_and_PCDHGA9_and_PCDHGB6_and_PCDHGA10_and_PCDHGB7_and_PCDHGA11_and_PCDHGB8P_and_PCDHGA12_and_PCDHGC3_and_PCDHGC4_and_PCDHGC5;AF:NC_000005.10:141338760:141341395-141494807:141408203:141410620-141494807:+
PCDHGA1_and_PCDHGA2_and_PCDHGA3_and_PCDHGB1_and_PCDHGA4_and_PCDHGB2_and_PCDHGA5_and_PCDHGB3_and_PCDHGA6_and_PCDHGA7_and_PCDHGB4_and_PCDHGA8_and_PCDHGB5_and_PCDHGA9_and_PCDHGB6_and_PCDHGA10_and_PCDHGB7_and_PCDHGA11_and_PCDHGB8P_and_PCDHGA12_and_PCDHGC3_and_PCDHGC4_and_PCDHGC5	AF	NC_000005.10	-0.29297954600000004	0.0271603397	PCDHGA1_and_PCDHGA2_and_PCDHGA3_and_PCDHGB1_and_PCDHGA4_and_PCDHGB2_and_PCDHGA5_and_PCDHGB3_and_PCDHGA6_and_PCDHGA7_and_PCDHGB4_and_PCDHGA8_and_PCDHGB5_and_PCDHGA9_and_PCDHGB6_and_PCDHGA10_and_PCDHGB7_and_PCDHGA11_and_PCDHGB8P_and_PCDHGA12_and_PCDHGC3_and_PCDHGC4_and_PCDHGC5;AF:NC_000005.10:141343829:141346457-141494807:141408203:141410620-141494807:+
PCDHGA1_and_PCDHGA2_and_PCDHGA3_and_PCDHGB1_and_PCDHGA4_and_PCDHGB2_and_PCDHGA5_and_PCDHGB3_and_PCDHGA6_and_PCDHGA7_and_PCDHGB4_and_PCDHGA8_and_PCDHGB5_and_PCDHGA9_and_PCDHGB6_and_PCDHGA10_and_PCDHGB7_and_PCDHGA11_and_PCDHGB8P_and_PCDHGA12_and_PCDHGC3_and_PCDHGC4_and_PCDHGC5	AF	NC_000005.10	-0.3466878779	0.0186242329	PCDHGA1_and_PCDHGA2_and_PCDHGA3_and_PCDHGB1_and_PCDHGA4_and_PCDHGB2_and_PCDHGA5_and_PCDHGB3_and_PCDHGA6_and_PCDHGA7_and_PCDHGB4_and_PCDHGA8_and_PCDHGB5_and_PCDHGA9_and_PCDHGB6_and_PCDHGA10_and_PCDHGB7_and_PCDHGA11_and_PCDHGB8P_and_PCDHGA12_and_PCDHGC3_and_PCDHGC4_and_PCDHGC5;AF:NC_000005.10:141350261:141352669-141494807:141408203:141410620-141494807:+
PCDHGA1_and_PCDHGA2_and_PCDHGA3_and_PCDHGB1_and_PCDHGA4_and_PCDHGB2_and_PCDHGA5_and_PCDHGB3_and_PCDHGA6_and_PCDHGA7_and_PCDHGB4_and_PCDHGA8_and_PCDHGB5_and_PCDHGA9_and_PCDHGB6_and_PCDHGA10_and_PCDHGB7_and_PCDHGA11_and_PCDHGB8P_and_PCDHGA12_and_PCDHGC3_and_PCDHGC4_and_PCDHGC5	AF	NC_000005.10	-0.5146929365	0.0062080776	PCDHGA1_and_PCDHGA2_and_PCDHGA3_and_PCDHGB1_and_PCDHGA4_and_PCDHGB2_and_PCDHGA5_and_PCDHGB3_and_PCDHGA6_and_PCDHGA7_and_PCDHGB4_and_PCDHGA8_and_PCDHGB5_and_PCDHGA9_and_PCDHGB6_and_PCDHGA10_and_PCDHGB7_and_PCDHGA11_and_PCDHGB8P_and_PCDHGA12_and_PCDHGC3_and_PCDHGC4_and_PCDHGC5;AF:NC_000005.10:141355021:141357621-141494807:141408203:141410620-141494807:+
PCDHGA1_and_PCDHGA2_and_PCDHGA3_and_PCDHGB1_and_PCDHGA4_and_PCDHGB2_and_PCDHGA5_and_PCDHGB3_and_PCDHGA6_and_PCDHGA7_and_PCDHGB4_and_PCDHGA8_and_PCDHGB5_and_PCDHGA9_and_PCDHGB6_and_PCDHGA10_and_PCDHGB7_and_PCDHGA11_and_PCDHGB8P_and_PCDHGA12_and_PCDHGC3_and_PCDHGC4_and_PCDHGC5	AF	NC_000005.10	-0.2168992327	0.0306752071	PCDHGA1_and_PCDHGA2_and_PCDHGA3_and_PCDHGB1_and_PCDHGA4_and_PCDHGB2_and_PCDHGA5_and_PCDHGB3_and_PCDHGA6_and_PCDHGA7_and_PCDHGB4_and_PCDHGA8_and_PCDHGB5_and_PCDHGA9_and_PCDHGB6_and_PCDHGA10_and_PCDHGB7_and_PCDHGA11_and_PCDHGB8P_and_PCDHGA12_and_PCDHGC3_and_PCDHGC4_and_PCDHGC5;AF:NC_000005.10:141355021:141357621-141494807:141475966:141476146-141494807:+
PCDHGA1_and_PCDHGA2_and_PCDHGA3_and_PCDHGB1_and_PCDHGA4_and_PCDHGB2_and_PCDHGA5_and_PCDHGB3_and_PCDHGA6_and_PCDHGA7_and_PCDHGB4_and_PCDHGA8_and_PCDHGB5_and_PCDHGA9_and_PCDHGB6_and_PCDHGA10_and_PCDHGB7_and_PCDHGA11_and_PCDHGB8P_and_PCDHGA12_and_PCDHGC3_and_PCDHGC4_and_PCDHGC5	AF	NC_000005.10	-0.7576297398999999	0	PCDHGA1_and_PCDHGA2_and_PCDHGA3_and_PCDHGB1_and_PCDHGA4_and_PCDHGB2_and_PCDHGA5_and_PCDHGB3_and_PCDHGA6_and_PCDHGA7_and_PCDHGB4_and_PCDHGA8_and_PCDHGB5_and_PCDHGA9_and_PCDHGB6_and_PCDHGA10_and_PCDHGB7_and_PCDHGA11_and_PCDHGB8P_and_PCDHGA12_and_PCDHGC3_and_PCDHGC4_and_PCDHGC5;AF:NC_000005.10:141360136:141362556-141494807:141408203:141410620-141494807:+
PCDHGA1_and_PCDHGA2_and_PCDHGA3_and_PCDHGB1_and_PCDHGA4_and_PCDHGB2_and_PCDHGA5_and_PCDHGB3_and_PCDHGA6_and_PCDHGA7_and_PCDHGB4_and_PCDHGA8_and_PCDHGB5_and_PCDHGA9_and_PCDHGB6_and_PCDHGA10_and_PCDHGB7_and_PCDHGA11_and_PCDHGB8P_and_PCDHGA12_and_PCDHGC3_and_PCDHGC4_and_PCDHGC5	AF	NC_000005.10	-0.3204478891	0.0188311688	PCDHGA1_and_PCDHGA2_and_PCDHGA3_and_PCDHGB1_and_PCDHGA4_and_PCDHGB2_and_PCDHGA5_and_PCDHGB3_and_PCDHGA6_and_PCDHGA7_and_PCDHGB4_and_PCDHGA8_and_PCDHGB5_and_PCDHGA9_and_PCDHGB6_and_PCDHGA10_and_PCDHGB7_and_PCDHGA11_and_PCDHGB8P_and_PCDHGA12_and_PCDHGC3_and_PCDHGC4_and_PCDHGC5;AF:NC_000005.10:141360136:141362556-141494807:141417677:141420274-141494807:+
PCDHGA1_and_PCDHGA2_and_PCDHGA3_and_PCDHGB1_and_PCDHGA4_and_PCDHGB2_and_PCDHGA5_and_PCDHGB3_and_PCDHGA6_and_PCDHGA7_and_PCDHGB4_and_PCDHGA8_and_PCDHGB5_and_PCDHGA9_and_PCDHGB6_and_PCDHGA10_and_PCDHGB7_and_PCDHGA11_and_PCDHGB8P_and_PCDHGA12_and_PCDHGC3_and_PCDHGC4_and_PCDHGC5	AF	NC_000005.10	-0.44129082810000003	0.0132259045	PCDHGA1_and_PCDHGA2_and_PCDHGA3_and_PCDHGB1_and_PCDHGA4_and_PCDHGB2_and_PCDHGA5_and_PCDHGB3_and_PCDHGA6_and_PCDHGA7_and_PCDHGB4_and_PCDHGA8_and_PCDHGB5_and_PCDHGA9_and_PCDHGB6_and_PCDHGA10_and_PCDHGB7_and_PCDHGA11_and_PCDHGB8P_and_PCDHGA12_and_PCDHGC3_and_PCDHGC4_and_PCDHGC5;AF:NC_000005.10:141360136:141362556-141494807:141475966:141476146-141494807:+
PCDHGA1_and_PCDHGA2_and_PCDHGA3_and_PCDHGB1_and_PCDHGA4_and_PCDHGB2_and_PCDHGA5_and_PCDHGB3_and_PCDHGA6_and_PCDHGA7_and_PCDHGB4_and_PCDHGA8_and_PCDHGB5_and_PCDHGA9_and_PCDHGB6_and_PCDHGA10_and_PCDHGB7_and_PCDHGA11_and_PCDHGB8P_and_PCDHGA12_and_PCDHGC3_and_PCDHGC4_and_PCDHGC5	AF	NC_000005.10	-0.4710049249	0.0062080776	PCDHGA1_and_PCDHGA2_and_PCDHGA3_and_PCDHGB1_and_PCDHGA4_and_PCDHGB2_and_PCDHGA5_and_PCDHGB3_and_PCDHGA6_and_PCDHGA7_and_PCDHGB4_and_PCDHGA8_and_PCDHGB5_and_PCDHGA9_and_PCDHGB6_and_PCDHGA10_and_PCDHGB7_and_PCDHGA11_and_PCDHGB8P_and_PCDHGA12_and_PCDHGC3_and_PCDHGC4_and_PCDHGC5;AF:NC_000005.10:141364331:141366751-141494807:141408203:141410620-141494807:+
PCDHGA1_and_PCDHGA2_and_PCDHGA3_and_PCDHGB1_and_PCDHGA4_and_PCDHGB2_and_PCDHGA5_and_PCDHGB3_and_PCDHGA6_and_PCDHGA7_and_PCDHGB4_and_PCDHGA8_and_PCDHGB5_and_PCDHGA9_and_PCDHGB6_and_PCDHGA10_and_PCDHGB7_and_PCDHGA11_and_PCDHGB8P_and_PCDHGA12_and_PCDHGC3_and_PCDHGC4_and_PCDHGC5	AF	NC_000005.10	-0.4135533112	0.0124161553	PCDHGA1_and_PCDHGA2_and_PCDHGA3_and_PCDHGB1_and_PCDHGA4_and_PCDHGB2_and_PCDHGA5_and_PCDHGB3_and_PCDHGA6_and_PCDHGA7_and_PCDHGB4_and_PCDHGA8_and_PCDHGB5_and_PCDHGA9_and_PCDHGB6_and_PCDHGA10_and_PCDHGB7_and_PCDHGA11_and_PCDHGB8P_and_PCDHGA12_and_PCDHGC3_and_PCDHGC4_and_PCDHGC5;AF:NC_000005.10:141370242:141372809-141494807:141408203:141410620-141494807:+
PCDHGA1_and_PCDHGA2_and_PCDHGA3_and_PCDHGB1_and_PCDHGA4_and_PCDHGB2_and_PCDHGA5_and_PCDHGB3_and_PCDHGA6_and_PCDHGA7_and_PCDHGB4_and_PCDHGA8_and_PCDHGB5_and_PCDHGA9_and_PCDHGB6_and_PCDHGA10_and_PCDHGB7_and_PCDHGA11_and_PCDHGB8P_and_PCDHGA12_and_PCDHGC3_and_PCDHGC4_and_PCDHGC5	AF	NC_000005.10	-0.4168665943	0.0108641359	PCDHGA1_and_PCDHGA2_and_PCDHGA3_and_PCDHGB1_and_PCDHGA4_and_PCDHGB2_and_PCDHGA5_and_PCDHGB3_and_PCDHGA6_and_PCDHGA7_and_PCDHGB4_and_PCDHGA8_and_PCDHGB5_and_PCDHGA9_and_PCDHGB6_and_PCDHGA10_and_PCDHGB7_and_PCDHGA11_and_PCDHGB8P_and_PCDHGA12_and_PCDHGC3_and_PCDHGC4_and_PCDHGC5;AF:NC_000005.10:141373891:141376507-141494807:141408203:141410620-141494807:+
PCDHGA1_and_PCDHGA2_and_PCDHGA3_and_PCDHGB1_and_PCDHGA4_and_PCDHGB2_and_PCDHGA5_and_PCDHGB3_and_PCDHGA6_and_PCDHGA7_and_PCDHGB4_and_PCDHGA8_and_PCDHGB5_and_PCDHGA9_and_PCDHGB6_and_PCDHGA10_and_PCDHGB7_and_PCDHGA11_and_PCDHGB8P_and_PCDHGA12_and_PCDHGC3_and_PCDHGC4_and_PCDHGC5	AF	NC_000005.10	-0.5971105663	0.0054320679	PCDHGA1_and_PCDHGA2_and_PCDHGA3_and_PCDHGB1_and_PCDHGA4_and_PCDHGB2_and_PCDHGA5_and_PCDHGB3_and_PCDHGA6_and_PCDHGA7_and_PCDHGB4_and_PCDHGA8_and_PCDHGB5_and_PCDHGA9_and_PCDHGB6_and_PCDHGA10_and_PCDHGB7_and_PCDHGA11_and_PCDHGB8P_and_PCDHGA12_and_PCDHGC3_and_PCDHGC4_and_PCDHGC5;AF:NC_000005.10:141382742:141385323-141494807:141408203:141410620-141494807:+
PCDHGA1_and_PCDHGA2_and_PCDHGA3_and_PCDHGB1_and_PCDHGA4_and_PCDHGB2_and_PCDHGA5_and_PCDHGB3_and_PCDHGA6_and_PCDHGA7_and_PCDHGB4_and_PCDHGA8_and_PCDHGB5_and_PCDHGA9_and_PCDHGB6_and_PCDHGA10_and_PCDHGB7_and_PCDHGA11_and_PCDHGB8P_and_PCDHGA12_and_PCDHGC3_and_PCDHGC4_and_PCDHGC5	AF	NC_000005.10	-0.2806788672	0.0188311688	PCDHGA1_and_PCDHGA2_and_PCDHGA3_and_PCDHGB1_and_PCDHGA4_and_PCDHGB2_and_PCDHGA5_and_PCDHGB3_and_PCDHGA6_and_PCDHGA7_and_PCDHGB4_and_PCDHGA8_and_PCDHGB5_and_PCDHGA9_and_PCDHGB6_and_PCDHGA10_and_PCDHGB7_and_PCDHGA11_and_PCDHGB8P_and_PCDHGA12_and_PCDHGC3_and_PCDHGC4_and_PCDHGC5;AF:NC_000005.10:141382742:141385323-141494807:141475966:141476146-141494807:+
PCDHGA1_and_PCDHGA2_and_PCDHGA3_and_PCDHGB1_and_PCDHGA4_and_PCDHGB2_and_PCDHGA5_and_PCDHGB3_and_PCDHGA6_and_PCDHGA7_and_PCDHGB4_and_PCDHGA8_and_PCDHGB5_and_PCDHGA9_and_PCDHGB6_and_PCDHGA10_and_PCDHGB7_and_PCDHGA11_and_PCDHGB8P_and_PCDHGA12_and_PCDHGC3_and_PCDHGC4_and_PCDHGC5	AF	NC_000005.10	0.5288994349	0.0076688018000000005	PCDHGA1_and_PCDHGA2_and_PCDHGA3_and_PCDHGB1_and_PCDHGA4_and_PCDHGB2_and_PCDHGA5_and_PCDHGB3_and_PCDHGA6_and_PCDHGA7_and_PCDHGB4_and_PCDHGA8_and_PCDHGB5_and_PCDHGA9_and_PCDHGB6_and_PCDHGA10_and_PCDHGB7_and_PCDHGA11_and_PCDHGB8P_and_PCDHGA12_and_PCDHGC3_and_PCDHGC4_and_PCDHGC5;AF:NC_000005.10:141387885:141390281-141494807:141398128:141400524-141494807:+
PCDHGA1_and_PCDHGA2_and_PCDHGA3_and_PCDHGB1_and_PCDHGA4_and_PCDHGB2_and_PCDHGA5_and_PCDHGB3_and_PCDHGA6_and_PCDHGA7_and_PCDHGB4_and_PCDHGA8_and_PCDHGB5_and_PCDHGA9_and_PCDHGB6_and_PCDHGA10_and_PCDHGB7_and_PCDHGA11_and_PCDHGB8P_and_PCDHGA12_and_PCDHGC3_and_PCDHGC4_and_PCDHGC5	AF	NC_000005.10	-0.5640474159000001	0.0062080776	PCDHGA1_and_PCDHGA2_and_PCDHGA3_and_PCDHGB1_and_PCDHGA4_and_PCDHGB2_and_PCDHGA5_and_PCDHGB3_and_PCDHGA6_and_PCDHGA7_and_PCDHGB4_and_PCDHGA8_and_PCDHGB5_and_PCDHGA9_and_PCDHGB6_and_PCDHGA10_and_PCDHGB7_and_PCDHGA11_and_PCDHGB8P_and_PCDHGA12_and_PCDHGC3_and_PCDHGC4_and_PCDHGC5;AF:NC_000005.10:141387885:141390281-141494807:141408203:141410620-141494807:+
PCDHGA1_and_PCDHGA2_and_PCDHGA3_and_PCDHGB1_and_PCDHGA4_and_PCDHGB2_and_PCDHGA5_and_PCDHGB3_and_PCDHGA6_and_PCDHGA7_and_PCDHGB4_and_PCDHGA8_and_PCDHGB5_and_PCDHGA9_and_PCDHGB6_and_PCDHGA10_and_PCDHGB7_and_PCDHGA11_and_PCDHGB8P_and_PCDHGA12_and_PCDHGC3_and_PCDHGC4_and_PCDHGC5	AF	NC_000005.10	0.5279534628	0.009148746	PCDHGA1_and_PCDHGA2_and_PCDHGA3_and_PCDHGB1_and_PCDHGA4_and_PCDHGB2_and_PCDHGA5_and_PCDHGB3_and_PCDHGA6_and_PCDHGA7_and_PCDHGB4_and_PCDHGA8_and_PCDHGB5_and_PCDHGA9_and_PCDHGB6_and_PCDHGA10_and_PCDHGB7_and_PCDHGA11_and_PCDHGB8P_and_PCDHGA12_and_PCDHGC3_and_PCDHGC4_and_PCDHGC5;AF:NC_000005.10:141387885:141390281-141494807:141413176:141415611-141494807:+
PCDHGA1_and_PCDHGA2_and_PCDHGA3_and_PCDHGB1_and_PCDHGA4_and_PCDHGB2_and_PCDHGA5_and_PCDHGB3_and_PCDHGA6_and_PCDHGA7_and_PCDHGB4_and_PCDHGA8_and_PCDHGB5_and_PCDHGA9_and_PCDHGB6_and_PCDHGA10_and_PCDHGB7_and_PCDHGA11_and_PCDHGB8P_and_PCDHGA12_and_PCDHGC3_and_PCDHGC4_and_PCDHGC5	AF	NC_000005.10	-0.20399683629999998	0.0446636697	PCDHGA1_and_PCDHGA2_and_PCDHGA3_and_PCDHGB1_and_PCDHGA4_and_PCDHGB2_and_PCDHGA5_and_PCDHGB3_and_PCDHGA6_and_PCDHGA7_and_PCDHGB4_and_PCDHGA8_and_PCDHGB5_and_PCDHGA9_and_PCDHGB6_and_PCDHGA10_and_PCDHGB7_and_PCDHGA11_and_PCDHGB8P_and_PCDHGA12_and_PCDHGC3_and_PCDHGC4_and_PCDHGC5;AF:NC_000005.10:141387885:141390281-141494807:141475966:141476146-141494807:+
PCDHGA1_and_PCDHGA2_and_PCDHGA3_and_PCDHGB1_and_PCDHGA4_and_PCDHGB2_and_PCDHGA5_and_PCDHGB3_and_PCDHGA6_and_PCDHGA7_and_PCDHGB4_and_PCDHGA8_and_PCDHGB5_and_PCDHGA9_and_PCDHGB6_and_PCDHGA10_and_PCDHGB7_and_PCDHGA11_and_PCDHGB8P_and_PCDHGA12_and_PCDHGC3_and_PCDHGC4_and_PCDHGC5	AF	NC_000005.10	0.2210944338	0.0306752071	PCDHGA1_and_PCDHGA2_and_PCDHGA3_and_PCDHGB1_and_PCDHGA4_and_PCDHGB2_and_PCDHGA5_and_PCDHGB3_and_PCDHGA6_and_PCDHGA7_and_PCDHGB4_and_PCDHGA8_and_PCDHGB5_and_PCDHGA9_and_PCDHGB6_and_PCDHGA10_and_PCDHGB7_and_PCDHGA11_and_PCDHGB8P_and_PCDHGA12_and_PCDHGC3_and_PCDHGC4_and_PCDHGC5;AF:NC_000005.10:141387885:141390281-141494807:141475966:141478546-141494807:+
PCDHGA1_and_PCDHGA2_and_PCDHGA3_and_PCDHGB1_and_PCDHGA4_and_PCDHGB2_and_PCDHGA5_and_PCDHGB3_and_PCDHGA6_and_PCDHGA7_and_PCDHGB4_and_PCDHGA8_and_PCDHGB5_and_PCDHGA9_and_PCDHGB6_and_PCDHGA10_and_PCDHGB7_and_PCDHGA11_and_PCDHGB8P_and_PCDHGA12_and_PCDHGC3_and_PCDHGC4_and_PCDHGC5	AF	NC_000005.10	-0.8221992147	0	PCDHGA1_and_PCDHGA2_and_PCDHGA3_and_PCDHGB1_and_PCDHGA4_and_PCDHGB2_and_PCDHGA5_and_PCDHGB3_and_PCDHGA6_and_PCDHGA7_and_PCDHGB4_and_PCDHGA8_and_PCDHGB5_and_PCDHGA9_and_PCDHGB6_and_PCDHGA10_and_PCDHGB7_and_PCDHGA11_and_PCDHGB8P_and_PCDHGA12_and_PCDHGC3_and_PCDHGC4_and_PCDHGC5;AF:NC_000005.10:141398128:141400524-141494807:141408203:141410620-141494807:+
PCDHGA1_and_PCDHGA2_and_PCDHGA3_and_PCDHGB1_and_PCDHGA4_and_PCDHGB2_and_PCDHGA5_and_PCDHGB3_and_PCDHGA6_and_PCDHGA7_and_PCDHGB4_and_PCDHGA8_and_PCDHGB5_and_PCDHGA9_and_PCDHGB6_and_PCDHGA10_and_PCDHGB7_and_PCDHGA11_and_PCDHGB8P_and_PCDHGA12_and_PCDHGC3_and_PCDHGC4_and_PCDHGC5	AF	NC_000005.10	-0.3449577082	0.0167140552	PCDHGA1_and_PCDHGA2_and_PCDHGA3_and_PCDHGB1_and_PCDHGA4_and_PCDHGB2_and_PCDHGA5_and_PCDHGB3_and_PCDHGA6_and_PCDHGA7_and_PCDHGB4_and_PCDHGA8_and_PCDHGB5_and_PCDHGA9_and_PCDHGB6_and_PCDHGA10_and_PCDHGB7_and_PCDHGA11_and_PCDHGB8P_and_PCDHGA12_and_PCDHGC3_and_PCDHGC4_and_PCDHGC5;AF:NC_000005.10:141398128:141400524-141494807:141417677:141420274-141494807:+
PCDHGA1_and_PCDHGA2_and_PCDHGA3_and_PCDHGB1_and_PCDHGA4_and_PCDHGB2_and_PCDHGA5_and_PCDHGB3_and_PCDHGA6_and_PCDHGA7_and_PCDHGB4_and_PCDHGA8_and_PCDHGB5_and_PCDHGA9_and_PCDHGB6_and_PCDHGA10_and_PCDHGB7_and_PCDHGA11_and_PCDHGB8P_and_PCDHGA12_and_PCDHGC3_and_PCDHGC4_and_PCDHGC5	AF	NC_000005.10	-0.5402178383	0.0062080776	PCDHGA1_and_PCDHGA2_and_PCDHGA3_and_PCDHGB1_and_PCDHGA4_and_PCDHGB2_and_PCDHGA5_and_PCDHGB3_and_PCDHGA6_and_PCDHGA7_and_PCDHGB4_and_PCDHGA8_and_PCDHGB5_and_PCDHGA9_and_PCDHGB6_and_PCDHGA10_and_PCDHGB7_and_PCDHGA11_and_PCDHGB8P_and_PCDHGA12_and_PCDHGC3_and_PCDHGC4_and_PCDHGC5;AF:NC_000005.10:141398128:141400524-141494807:141475966:141476146-141494807:+
PCDHGA1_and_PCDHGA2_and_PCDHGA3_and_PCDHGB1_and_PCDHGA4_and_PCDHGB2_and_PCDHGA5_and_PCDHGB3_and_PCDHGA6_and_PCDHGA7_and_PCDHGB4_and_PCDHGA8_and_PCDHGB5_and_PCDHGA9_and_PCDHGB6_and_PCDHGA10_and_PCDHGB7_and_PCDHGA11_and_PCDHGB8P_and_PCDHGA12_and_PCDHGC3_and_PCDHGC4_and_PCDHGC5	AF	NC_000005.10	-0.35951941270000004	0.0156443556	PCDHGA1_and_PCDHGA2_and_PCDHGA3_and_PCDHGB1_and_PCDHGA4_and_PCDHGB2_and_PCDHGA5_and_PCDHGB3_and_PCDHGA6_and_PCDHGA7_and_PCDHGB4_and_PCDHGA8_and_PCDHGB5_and_PCDHGA9_and_PCDHGB6_and_PCDHGA10_and_PCDHGB7_and_PCDHGA11_and_PCDHGB8P_and_PCDHGA12_and_PCDHGC3_and_PCDHGC4_and_PCDHGC5;AF:NC_000005.10:141402953:141405376-141494807:141408203:141410620-141494807:+
PCDHGA1_and_PCDHGA2_and_PCDHGA3_and_PCDHGB1_and_PCDHGA4_and_PCDHGB2_and_PCDHGA5_and_PCDHGB3_and_PCDHGA6_and_PCDHGA7_and_PCDHGB4_and_PCDHGA8_and_PCDHGB5_and_PCDHGA9_and_PCDHGB6_and_PCDHGA10_and_PCDHGB7_and_PCDHGA11_and_PCDHGB8P_and_PCDHGA12_and_PCDHGC3_and_PCDHGC4_and_PCDHGC5	AF	NC_000005.10	0.7865645106999999	0	PCDHGA1_and_PCDHGA2_and_PCDHGA3_and_PCDHGB1_and_PCDHGA4_and_PCDHGB2_and_PCDHGA5_and_PCDHGB3_and_PCDHGA6_and_PCDHGA7_and_PCDHGB4_and_PCDHGA8_and_PCDHGB5_and_PCDHGA9_and_PCDHGB6_and_PCDHGA10_and_PCDHGB7_and_PCDHGA11_and_PCDHGB8P_and_PCDHGA12_and_PCDHGC3_and_PCDHGC4_and_PCDHGC5;AF:NC_000005.10:141408203:141410620-141494807:141413176:141415611-141494807:+
PCDHGA1_and_PCDHGA2_and_PCDHGA3_and_PCDHGB1_and_PCDHGA4_and_PCDHGB2_and_PCDHGA5_and_PCDHGB3_and_PCDHGA6_and_PCDHGA7_and_PCDHGB4_and_PCDHGA8_and_PCDHGB5_and_PCDHGA9_and_PCDHGB6_and_PCDHGA10_and_PCDHGB7_and_PCDHGA11_and_PCDHGB8P_and_PCDHGA12_and_PCDHGC3_and_PCDHGC4_and_PCDHGC5	AF	NC_000005.10	0.7371910598	0.0054320679	PCDHGA1_and_PCDHGA2_and_PCDHGA3_and_PCDHGB1_and_PCDHGA4_and_PCDHGB2_and_PCDHGA5_and_PCDHGB3_and_PCDHGA6_and_PCDHGA7_and_PCDHGB4_and_PCDHGA8_and_PCDHGB5_and_PCDHGA9_and_PCDHGB6_and_PCDHGA10_and_PCDHGB7_and_PCDHGA11_and_PCDHGB8P_and_PCDHGA12_and_PCDHGC3_and_PCDHGC4_and_PCDHGC5;AF:NC_000005.10:141408203:141410620-141494807:141417677:141420274-141494807:+
PCDHGA1_and_PCDHGA2_and_PCDHGA3_and_PCDHGB1_and_PCDHGA4_and_PCDHGB2_and_PCDHGA5_and_PCDHGB3_and_PCDHGA6_and_PCDHGA7_and_PCDHGB4_and_PCDHGA8_and_PCDHGB5_and_PCDHGA9_and_PCDHGB6_and_PCDHGA10_and_PCDHGB7_and_PCDHGA11_and_PCDHGB8P_and_PCDHGA12_and_PCDHGC3_and_PCDHGC4_and_PCDHGC5	AF	NC_000005.10	0.6518594393	0	PCDHGA1_and_PCDHGA2_and_PCDHGA3_and_PCDHGB1_and_PCDHGA4_and_PCDHGB2_and_PCDHGA5_and_PCDHGB3_and_PCDHGA6_and_PCDHGA7_and_PCDHGB4_and_PCDHGA8_and_PCDHGB5_and_PCDHGA9_and_PCDHGB6_and_PCDHGA10_and_PCDHGB7_and_PCDHGA11_and_PCDHGB8P_and_PCDHGA12_and_PCDHGC3_and_PCDHGC4_and_PCDHGC5;AF:NC_000005.10:141408203:141410620-141494807:141421051:141423660-141494807:+
PCDHGA1_and_PCDHGA2_and_PCDHGA3_and_PCDHGB1_and_PCDHGA4_and_PCDHGB2_and_PCDHGA5_and_PCDHGB3_and_PCDHGA6_and_PCDHGA7_and_PCDHGB4_and_PCDHGA8_and_PCDHGB5_and_PCDHGA9_and_PCDHGB6_and_PCDHGA10_and_PCDHGB7_and_PCDHGA11_and_PCDHGB8P_and_PCDHGA12_and_PCDHGC3_and_PCDHGC4_and_PCDHGC5	AF	NC_000005.10	0.756004708	0	PCDHGA1_and_PCDHGA2_and_PCDHGA3_and_PCDHGB1_and_PCDHGA4_and_PCDHGB2_and_PCDHGA5_and_PCDHGB3_and_PCDHGA6_and_PCDHGA7_and_PCDHGB4_and_PCDHGA8_and_PCDHGB5_and_PCDHGA9_and_PCDHGB6_and_PCDHGA10_and_PCDHGB7_and_PCDHGA11_and_PCDHGB8P_and_PCDHGA12_and_PCDHGC3_and_PCDHGC4_and_PCDHGC5;AF:NC_000005.10:141408203:141410620-141494807:141430507:141433183-141494807:+
PCDHGA1_and_PCDHGA2_and_PCDHGA3_and_PCDHGB1_and_PCDHGA4_and_PCDHGB2_and_PCDHGA5_and_PCDHGB3_and_PCDHGA6_and_PCDHGA7_and_PCDHGB4_and_PCDHGA8_and_PCDHGB5_and_PCDHGA9_and_PCDHGB6_and_PCDHGA10_and_PCDHGB7_and_PCDHGA11_and_PCDHGB8P_and_PCDHGA12_and_PCDHGC3_and_PCDHGC4_and_PCDHGC5	AF	NC_000005.10	0.40761236759999997	0.0062080776	PCDHGA1_and_PCDHGA2_and_PCDHGA3_and_PCDHGB1_and_PCDHGA4_and_PCDHGB2_and_PCDHGA5_and_PCDHGB3_and_PCDHGA6_and_PCDHGA7_and_PCDHGB4_and_PCDHGA8_and_PCDHGB5_and_PCDHGA9_and_PCDHGB6_and_PCDHGA10_and_PCDHGB7_and_PCDHGA11_and_PCDHGB8P_and_PCDHGA12_and_PCDHGC3_and_PCDHGC4_and_PCDHGC5;AF:NC_000005.10:141408203:141410620-141494807:141475966:141476146-141494807:+
PCDHGA1_and_PCDHGA2_and_PCDHGA3_and_PCDHGB1_and_PCDHGA4_and_PCDHGB2_and_PCDHGA5_and_PCDHGB3_and_PCDHGA6_and_PCDHGA7_and_PCDHGB4_and_PCDHGA8_and_PCDHGB5_and_PCDHGA9_and_PCDHGB6_and_PCDHGA10_and_PCDHGB7_and_PCDHGA11_and_PCDHGB8P_and_PCDHGA12_and_PCDHGC3_and_PCDHGC4_and_PCDHGC5	AF	NC_000005.10	0.745555473	0	PCDHGA1_and_PCDHGA2_and_PCDHGA3_and_PCDHGB1_and_PCDHGA4_and_PCDHGB2_and_PCDHGA5_and_PCDHGB3_and_PCDHGA6_and_PCDHGA7_and_PCDHGB4_and_PCDHGA8_and_PCDHGB5_and_PCDHGA9_and_PCDHGB6_and_PCDHGA10_and_PCDHGB7_and_PCDHGA11_and_PCDHGB8P_and_PCDHGA12_and_PCDHGC3_and_PCDHGC4_and_PCDHGC5;AF:NC_000005.10:141408203:141410620-141494807:141475966:141478546-141494807:+
PCDHGA1_and_PCDHGA2_and_PCDHGA3_and_PCDHGB1_and_PCDHGA4_and_PCDHGB2_and_PCDHGA5_and_PCDHGB3_and_PCDHGA6_and_PCDHGA7_and_PCDHGB4_and_PCDHGA8_and_PCDHGB5_and_PCDHGA9_and_PCDHGB6_and_PCDHGA10_and_PCDHGB7_and_PCDHGA11_and_PCDHGB8P_and_PCDHGA12_and_PCDHGC3_and_PCDHGC4_and_PCDHGC5	AF	NC_000005.10	-0.33468277820000003	0.0238310077	PCDHGA1_and_PCDHGA2_and_PCDHGA3_and_PCDHGB1_and_PCDHGA4_and_PCDHGB2_and_PCDHGA5_and_PCDHGB3_and_PCDHGA6_and_PCDHGA7_and_PCDHGB4_and_PCDHGA8_and_PCDHGB5_and_PCDHGA9_and_PCDHGB6_and_PCDHGA10_and_PCDHGB7_and_PCDHGA11_and_PCDHGB8P_and_PCDHGA12_and_PCDHGC3_and_PCDHGC4_and_PCDHGC5;AF:NC_000005.10:141413176:141415611-141494807:141417677:141420274-141494807:+
PCDHGA1_and_PCDHGA2_and_PCDHGA3_and_PCDHGB1_and_PCDHGA4_and_PCDHGB2_and_PCDHGA5_and_PCDHGB3_and_PCDHGA6_and_PCDHGA7_and_PCDHGB4_and_PCDHGA8_and_PCDHGB5_and_PCDHGA9_and_PCDHGB6_and_PCDHGA10_and_PCDHGB7_and_PCDHGA11_and_PCDHGB8P_and_PCDHGA12_and_PCDHGC3_and_PCDHGC4_and_PCDHGC5	AF	NC_000005.10	-0.481620166	0.0076688018000000005	PCDHGA1_and_PCDHGA2_and_PCDHGA3_and_PCDHGB1_and_PCDHGA4_and_PCDHGB2_and_PCDHGA5_and_PCDHGB3_and_PCDHGA6_and_PCDHGA7_and_PCDHGB4_and_PCDHGA8_and_PCDHGB5_and_PCDHGA9_and_PCDHGB6_and_PCDHGA10_and_PCDHGB7_and_PCDHGA11_and_PCDHGB8P_and_PCDHGA12_and_PCDHGC3_and_PCDHGC4_and_PCDHGC5;AF:NC_000005.10:141413176:141415611-141494807:141475966:141476146-141494807:+
PCDHGA1_and_PCDHGA2_and_PCDHGA3_and_PCDHGB1_and_PCDHGA4_and_PCDHGB2_and_PCDHGA5_and_PCDHGB3_and_PCDHGA6_and_PCDHGA7_and_PCDHGB4_and_PCDHGA8_and_PCDHGB5_and_PCDHGA9_and_PCDHGB6_and_PCDHGA10_and_PCDHGB7_and_PCDHGA11_and_PCDHGB8P_and_PCDHGA12_and_PCDHGC3_and_PCDHGC4_and_PCDHGC5	AF	NC_000005.10	0.2570861536	0.0384900813	PCDHGA1_and_PCDHGA2_and_PCDHGA3_and_PCDHGB1_and_PCDHGA4_and_PCDHGB2_and_PCDHGA5_and_PCDHGB3_and_PCDHGA6_and_PCDHGA7_and_PCDHGB4_and_PCDHGA8_and_PCDHGB5_and_PCDHGA9_and_PCDHGB6_and_PCDHGA10_and_PCDHGB7_and_PCDHGA11_and_PCDHGB8P_and_PCDHGA12_and_PCDHGC3_and_PCDHGC4_and_PCDHGC5;AF:NC_000005.10:141417677:141420274-141494807:141421051:141423660-141494807:+
PCDHGA1_and_PCDHGA2_and_PCDHGA3_and_PCDHGB1_and_PCDHGA4_and_PCDHGB2_and_PCDHGA5_and_PCDHGB3_and_PCDHGA6_and_PCDHGA7_and_PCDHGB4_and_PCDHGA8_and_PCDHGB5_and_PCDHGA9_and_PCDHGB6_and_PCDHGA10_and_PCDHGB7_and_PCDHGA11_and_PCDHGB8P_and_PCDHGA12_and_PCDHGC3_and_PCDHGC4_and_PCDHGC5	AF	NC_000005.10	0.35765231840000006	0.0186242329	PCDHGA1_and_PCDHGA2_and_PCDHGA3_and_PCDHGB1_and_PCDHGA4_and_PCDHGB2_and_PCDHGA5_and_PCDHGB3_and_PCDHGA6_and_PCDHGA7_and_PCDHGB4_and_PCDHGA8_and_PCDHGB5_and_PCDHGA9_and_PCDHGB6_and_PCDHGA10_and_PCDHGB7_and_PCDHGA11_and_PCDHGB8P_and_PCDHGA12_and_PCDHGC3_and_PCDHGC4_and_PCDHGC5;AF:NC_000005.10:141417677:141420274-141494807:141430507:141433183-141494807:+
PCDHGA1_and_PCDHGA2_and_PCDHGA3_and_PCDHGB1_and_PCDHGA4_and_PCDHGB2_and_PCDHGA5_and_PCDHGB3_and_PCDHGA6_and_PCDHGA7_and_PCDHGB4_and_PCDHGA8_and_PCDHGB5_and_PCDHGA9_and_PCDHGB6_and_PCDHGA10_and_PCDHGB7_and_PCDHGA11_and_PCDHGB8P_and_PCDHGA12_and_PCDHGC3_and_PCDHGC4_and_PCDHGC5	AF	NC_000005.10	-0.41074794909999995	0.0062080776	PCDHGA1_and_PCDHGA2_and_PCDHGA3_and_PCDHGB1_and_PCDHGA4_and_PCDHGB2_and_PCDHGA5_and_PCDHGB3_and_PCDHGA6_and_PCDHGA7_and_PCDHGB4_and_PCDHGA8_and_PCDHGB5_and_PCDHGA9_and_PCDHGB6_and_PCDHGA10_and_PCDHGB7_and_PCDHGA11_and_PCDHGB8P_and_PCDHGA12_and_PCDHGC3_and_PCDHGC4_and_PCDHGC5;AF:NC_000005.10:141417677:141420274-141494807:141475966:141476146-141494807:+
PCDHGA1_and_PCDHGA2_and_PCDHGA3_and_PCDHGB1_and_PCDHGA4_and_PCDHGB2_and_PCDHGA5_and_PCDHGB3_and_PCDHGA6_and_PCDHGA7_and_PCDHGB4_and_PCDHGA8_and_PCDHGB5_and_PCDHGA9_and_PCDHGB6_and_PCDHGA10_and_PCDHGB7_and_PCDHGA11_and_PCDHGB8P_and_PCDHGA12_and_PCDHGC3_and_PCDHGC4_and_PCDHGC5	AF	NC_000005.10	-0.34007424070000003	0.0144855145	PCDHGA1_and_PCDHGA2_and_PCDHGA3_and_PCDHGB1_and_PCDHGA4_and_PCDHGB2_and_PCDHGA5_and_PCDHGB3_and_PCDHGA6_and_PCDHGA7_and_PCDHGB4_and_PCDHGA8_and_PCDHGB5_and_PCDHGA9_and_PCDHGB6_and_PCDHGA10_and_PCDHGB7_and_PCDHGA11_and_PCDHGB8P_and_PCDHGA12_and_PCDHGC3_and_PCDHGC4_and_PCDHGC5;AF:NC_000005.10:141421051:141423660-141494807:141475966:141476146-141494807:+
PCDHGA1_and_PCDHGA2_and_PCDHGA3_and_PCDHGB1_and_PCDHGA4_and_PCDHGB2_and_PCDHGA5_and_PCDHGB3_and_PCDHGA6_and_PCDHGA7_and_PCDHGB4_and_PCDHGA8_and_PCDHGB5_and_PCDHGA9_and_PCDHGB6_and_PCDHGA10_and_PCDHGB7_and_PCDHGA11_and_PCDHGB8P_and_PCDHGA12_and_PCDHGC3_and_PCDHGC4_and_PCDHGC5	AF	NC_000005.10	-0.4444818618	0.0132259045	PCDHGA1_and_PCDHGA2_and_PCDHGA3_and_PCDHGB1_and_PCDHGA4_and_PCDHGB2_and_PCDHGA5_and_PCDHGB3_and_PCDHGA6_and_PCDHGA7_and_PCDHGB4_and_PCDHGA8_and_PCDHGB5_and_PCDHGA9_and_PCDHGB6_and_PCDHGA10_and_PCDHGB7_and_PCDHGA11_and_PCDHGB8P_and_PCDHGA12_and_PCDHGC3_and_PCDHGC4_and_PCDHGC5;AF:NC_000005.10:141430507:141433183-141494807:141475966:141476146-141494807:+
PCED1A	AF	NC_000020.11	0.2652148552	0.0201048951	PCED1A;AF:NC_000020.11:2839933-2840211:2840655:2839933-2840866:2841151:-
PCED1A	AF	NC_000020.11	0.24499527370000002	0.0201048951	PCED1A;AF:NC_000020.11:2839933-2840211:2840655:2839933-2840866:2841243:-
PCED1A	AF	NC_000020.11	0.37275795729999994	0.0201048951	PCED1A;AF:NC_000020.11:2839933-2840211:2840657:2839933-2840866:2841151:-
PCED1A	AF	NC_000020.11	0.43833140810000004	0.0201048951	PCED1A;AF:NC_000020.11:2839933-2840211:2840657:2839933-2840866:2841243:-
PCGF6	SE	NC_000010.11	-0.5315951217	0.0094905095	PCGF6;SE:NC_000010.11:103326632-103333925:103333952-103345024:-
PCOLCE	RI	NC_000007.14	0.4557430594	4.995005e-4	PCOLCE;RI:NC_000007.14:100605091:100605215-100605676:100605812:+
PDGFD	A3	NC_000011.10	0.1672818158	0.042957043	PDGFD;A3:NC_000011.10:104000255-104163804:104000237-104163804:-
PDLIM7	SE	NC_000005.10	-0.4814974595	0.011988012	PDLIM7;SE:NC_000005.10:177491146-177491404:177491420-177492405:-
PDLIM7	SE	NC_000005.10	0.49996339549999996	0.011988012	PDLIM7;SE:NC_000005.10:177491420-177491807:177491925-177492405:-
PDXDC1_and_LOC100505915	AF	NC_000016.10	0.40960286380000005	0.0362137862	PDXDC1_and_LOC100505915;AF:NC_000016.10:14974748:14974804-14997753:14980885:14980973-14997753:+
PDXDC1_and_LOC100505915	SE	NC_000016.10	-0.3416160933	0.0362137862	PDXDC1_and_LOC100505915;SE:NC_000016.10:14998405-15001776:15001856-15004187:+
PHACTR2	SE	NC_000006.12	-0.32974031239999996	0.017982018	PHACTR2;SE:NC_000006.12:143753912-143760401:143760640-143765261:+
PHB2_and_SCARNA12	A3	NC_000012.12	0.3453181268	0.0124875125	PHB2_and_SCARNA12;A3:NC_000012.12:6967335-6967892:6967238-6967892:-
PHF1_1	A3	NT_167249.2	-0.1679175838	0.047952048	PHF1_1;A3:NT_167249.2:4863554-4863680:4863554-4863691:+
PHRF1_1	A3	NT_187586.1	-0.2271117396	0.0484515485	PHRF1_1;A3:NT_187586.1:135193-135498:135193-135501:+
PI4KA	SE	NC_000022.11	0.28145051379999997	0.037962038	PI4KA;SE:NC_000022.11:20710858-20711341:20711461-20712486:-
PIK3R2	A5	NC_000019.10	-0.13782010279999998	0.0472027972	PIK3R2;A5:NC_000019.10:18168550-18168726:18168546-18168726:+
PIK3R2	SE	NC_000019.10	0.13782010279999998	0.0472027972	PIK3R2;SE:NC_000019.10:18161185-18161279:18161495-18161966:+
PIP4K2B	A5	NC_000017.11	0.4836745654	0.0174825175	PIP4K2B;A5:NC_000017.11:38779529-38780447:38779529-38780452:-
PIP5K1C	SE	NC_000019.10	0.3311802813	0.0324675325	PIP5K1C;SE:NC_000019.10:3633169-3633437:3633520-3638884:-
PITPNA	SE	NC_000017.11	-0.1173213009	0.042957043	PITPNA;SE:NC_000017.11:1538952-1541566:1541640-1543020:-
PKIG	AF	NC_000020.11	0.5987933910000001	0.0024975025	PKIG;AF:NC_000020.11:44531875:44531978-44589797:44582579:44582731-44589797:+
PKN1	AF	NC_000019.10	0.0931202099	0.0454545455	PKN1;AF:NC_000019.10:14433306:14433542-14441143:14440277:14440329-14441143:+
PLD3_and_MIR6796	A3	NC_000019.10	-0.1857463606	0.020979021	PLD3_and_MIR6796;A3:NC_000019.10:40348768-40365553:40348768-40365718:+
PLD3_and_MIR6796	SE	NC_000019.10	-0.3675452268	0.0104895105	PLD3_and_MIR6796;SE:NC_000019.10:40348768-40365553:40365930-40366419:+
PLD3_and_MIR6796	SE	NC_000019.10	-0.2114018811	0.0157342657	PLD3_and_MIR6796;SE:NC_000019.10:40348768-40365718:40365930-40366419:+
PLEC_and_MIR661	AF	NC_000008.11	-0.3039901915	0.0216147489	PLEC_and_MIR661;AF:NC_000008.11:143938692-143939350:143939597:143938692-143942392:143942632:-
PLEC_and_MIR661	AF	NC_000008.11	0.39667763009999996	0.0207570208	PLEC_and_MIR661;AF:NC_000008.11:143938692-143939350:143939597:143938692-143950184:143950926:-
PLEC_and_MIR661	AF	NC_000008.11	0.40676444380000004	0.0198135198	PLEC_and_MIR661;AF:NC_000008.11:143938692-143942392:143942632:143938692-143943779:143943985:-
PLEC_and_MIR661	AF	NC_000008.11	0.5445307628	0	PLEC_and_MIR661;AF:NC_000008.11:143938692-143942392:143942632:143938692-143946350:143946407:-
PLEC_and_MIR661	AF	NC_000008.11	0.5910092133	0.016983017	PLEC_and_MIR661;AF:NC_000008.11:143938692-143942392:143942632:143938692-143950184:143950926:-
PLEC_and_MIR661	AF	NC_000008.11	0.3859530991	0.0198135198	PLEC_and_MIR661;AF:NC_000008.11:143938692-143942392:143942632:143938692-143953726:143953834:-
PLEC_and_MIR661	AF	NC_000008.11	-0.4163608878	0.0216147489	PLEC_and_MIR661;AF:NC_000008.11:143938692-143942392:143942636:143938692-143973403:143973529:-
PLEC_and_MIR661	AF	NC_000008.11	-0.4113338113	0.0207570208	PLEC_and_MIR661;AF:NC_000008.11:143938692-143943779:143943985:143938692-143973403:143973529:-
PLEC_and_MIR661	AF	NC_000008.11	-0.5437209191	0.011322011299999999	PLEC_and_MIR661;AF:NC_000008.11:143938692-143946350:143946407:143938692-143973403:143973529:-
PLEC_and_MIR661	AF	NC_000008.11	-0.3193420837	0.035272419900000004	PLEC_and_MIR661;AF:NC_000008.11:143938692-143950184:143950926:143938692-143953726:143953834:-
PLEC_and_MIR661	AF	NC_000008.11	-0.5565294600999999	0.011322011299999999	PLEC_and_MIR661;AF:NC_000008.11:143938692-143950184:143950926:143938692-143973403:143973529:-
PLEC_and_MIR661	AF	NC_000008.11	-0.28273345559999996	0.0485229057	PLEC_and_MIR661;AF:NC_000008.11:143938692-143953726:143953834:143938692-143973403:143973529:-
PLEC_and_MIR661	SE	NC_000008.11	-0.2403472536	0.0207570208	PLEC_and_MIR661;SE:NC_000008.11:143922395-143922504:143925884-143926784:-
PLEC_and_MIR661	SE	NC_000008.11	0.2127479277	0.022644022599999997	PLEC_and_MIR661;SE:NC_000008.11:143938240-143938401:143938415-143938631:-
PLEKHA2	AF	NC_000008.11	-0.355700461	0.0474525475	PLEKHA2;AF:NC_000008.11:38901346:38901445-38917907:38901798:38901892-38917907:+
PLEKHB2	A3	NC_000002.12	-0.422619298	0.026973027000000004	PLEKHB2;A3:NC_000002.12:131133015-131140167:131133015-131140170:+
PLEKHM2	AF	NC_000001.11	0.2168605827	0.028471528500000003	PLEKHM2;AF:NC_000001.11:15681506:15681699-15716237:15684320:15684618-15716237:+
PLEKHM2	SE	NC_000001.11	-0.45813740090000005	0.002997003	PLEKHM2;SE:NC_000001.11:15719920-15721329:15721388-15725317:+
PLOD2	SE	NC_000003.12	-0.20050001920000002	0.014235764199999999	PLOD2;SE:NC_000003.12:146076895-146077862:146077924-146079116:-
PLOD2	SE	NC_000003.12	0.2139656374	0.014235764199999999	PLOD2;SE:NC_000003.12:146121248-146123265:146123325-146124138:-
PLPP1_and_MIR5687_and_RNF138P1	SE	NC_000005.10	-0.239064611	0.013986014	PLPP1_and_MIR5687_and_RNF138P1;SE:NC_000005.10:55468149-55475299:55475450-55534572:-
PLPP1_and_MIR5687_and_RNF138P1	SE	NC_000005.10	-0.8612789369	0.005994006	PLPP1_and_MIR5687_and_RNF138P1;SE:NC_000005.10:55468149-55490960:55491114-55534572:-
PLXNB2	AF	NC_000022.11	0.42083602700000006	0.0314685315	PLXNB2;AF:NC_000022.11:50294778-50301347:50301565:50294778-50307553:50307646:-
PLXNB2	SE	NC_000022.11	-0.2417079541	0.0314685315	PLXNB2;SE:NC_000022.11:50290597-50294719:50294778-50307553:-
PNRC1	SE	NC_000006.12	-0.2038743791	0.032967033	PNRC1;SE:NC_000006.12:89081434-89082551:89082735-89083753:+
POLDIP3	SE	NC_000022.11	-0.20188283	0.0474525475	POLDIP3;SE:NC_000022.11:42596365-42597673:42597737-42599698:-
PPM1M	AF	NC_000003.12	-0.3807615757	0.031968032	PPM1M;AF:NC_000003.12:52245759:52246048-52246695:52246170:52246314-52246695:+
PPP1R12C	A3	NC_000019.10	0.1546919444	0.038961038999999996	PPP1R12C;A3:NC_000019.10:55095603-55095867:55095600-55095867:-
PPP1R3B	A3	NC_000008.11	0.3792468523	0.0264735265	PPP1R3B;A3:NC_000008.11:9141676-9150563:9141668-9150563:-
PPP1R7	AF	NC_000002.12	-0.37277552	0.0224775225	PPP1R7;AF:NC_000002.12:241149573:241149708-241157807:241155008:241155264-241157807:+
PPP3CB	A3	NC_000010.11	0.2320840898	0.046453546500000005	PPP3CB;A3:NC_000010.11:73446576-73454412:73446573-73454412:-
PPP3CB	SE	NC_000010.11	0.2672676613	0.046453546500000005	PPP3CB;SE:NC_000010.11:73438420-73439872:73439901-73444725:-
PPP3CC	SE	NC_000008.11	0.44430879700000003	0.017982018	PPP3CC;SE:NC_000008.11:22533018-22539469:22539498-22540615:+
PRKG1_and_MIR605	AF	NC_000010.11	-0.697148043	9.99001e-4	PRKG1_and_MIR605;AF:NC_000010.11:50990888:50991644-51153164:51074487:51074901-51153164:+
PROSER1	SE	NC_000013.11	-0.4049498022	0.014985015	PROSER1;SE:NC_000013.11:39017544-39022326:39022412-39023052:-
PRPF8	A5	NC_000017.11	-0.1550400897	0.0274725275	PRPF8;A5:NC_000017.11:1684582-1684780:1684582-1684795:-
PRRT2	A5	NC_000016.10	-0.2836313948	0.025474525499999998	PRRT2;A5:NC_000016.10:29812351-29812990:29812323-29812990:+
PRRT2	RI	NC_000016.10	-0.3496594879	0.025474525499999998	PRRT2;RI:NC_000016.10:29812990:29813933-29814333:29815881:+
PRRX1	SE	NC_000001.11	-0.2802895364	0.010989011000000002	PRRX1;SE:NC_000001.11:170726401-170730277:170730348-170736048:+
PRUNE2	A3	NC_000009.12	0.3706656744	0.021978022000000003	PRUNE2;A3:NC_000009.12:76644912-76652483:76644909-76652483:-
PRUNE2	SE	NC_000009.12	0.36029612240000003	0.021978022000000003	PRUNE2;SE:NC_000009.12:76614600-76625023:76625058-76629192:-
PRUNE2	SE	NC_000009.12	-0.5379932222	0.017982018	PRUNE2;SE:NC_000009.12:76638288-76641972:76641980-76644739:-
PSAP	SE	NC_000010.11	-0.1637590849	0.0067432567	PSAP;SE:NC_000010.11:71822007-71823888:71823893-71825837:-
PSAP	SE	NC_000010.11	-0.41707543469999997	0.002997003	PSAP;SE:NC_000010.11:71822007-71823888:71823896-71825837:-
PTCD1_and_ATP5MF-PTCD1_and_ATP5MF	A5	NC_000007.14	-0.12723473289999998	0.018981019	PTCD1_and_ATP5MF-PTCD1_and_ATP5MF;A5:NC_000007.14:99460193-99466111:99460193-99466129:-
PTGFRN_and_CD101	AF	NC_000001.11	-0.1547792532	0.0444555445	PTGFRN_and_CD101;AF:NC_000001.11:116909916:116910252-116941715:116931114:116931214-116941715:+
PTP4A1	AF	NC_000006.12	0.4455040772	0.008991009	PTP4A1;AF:NC_000006.12:63571799:63571842-63576436:63572012:63572719-63576436:+
PTP4A1	AF	NC_000006.12	0.5822234356	0.002997003	PTP4A1;AF:NC_000006.12:63571799:63571842-63576436:63573567:63573613-63576436:+
PTP4A1	AF	NC_000006.12	0.25018318370000003	0.0277222777	PTP4A1;AF:NC_000006.12:63572012:63572719-63576436:63573567:63573613-63576436:+
PTP4A1	AF	NC_000006.12	0.2624205218	0.0277222777	PTP4A1;AF:NC_000006.12:63572012:63572817-63576436:63573567:63573613-63576436:+
PTPA	AF	NC_000009.12	-0.8389438553	0	PTPA;AF:NC_000009.12:129111314:129111631-129120513:129111688:129111791-129120513:+
PTPA	AF	NC_000009.12	-0.3718200048	0.0023310023	PTPA;AF:NC_000009.12:129111415:129111631-129120513:129111688:129111791-129120513:+
PTPA	MX	NC_000009.12	0.303750753	0.0078671329	PTPA;MX:NC_000009.12:129120610-129123052:129123138-129131522:129120610-129128985:129129110-129131522:+
PTPA	SE	NC_000009.12	-0.3233709126	0.0023310023	PTPA;SE:NC_000009.12:129123138-129128985:129129110-129131522:+
PTPRS	AF	NC_000019.10	-0.3769843359	0.0224775225	PTPRS;AF:NC_000019.10:5286234-5293141:5293248:5286234-5340664:5340812:-
PTPRS	SE	NC_000019.10	-0.3227794027	0.0224775225	PTPRS;SE:NC_000019.10:5225844-5229491:5229684-5231310:-
PUM2	SE	NC_000002.12	-0.3676346404	0.041208791200000004	PUM2;SE:NC_000002.12:20263460-20278583:20278819-20282947:-
PUM2	SE	NC_000002.12	-0.33683897049999995	0.041208791200000004	PUM2;SE:NC_000002.12:20283486-20290652:20290790-20294376:-
PXDN	AF	NC_000002.12	-0.6370190015999999	0	PXDN;AF:NC_000002.12:1693134-1744256:1744515:1693134-1744804:1744852:-
PXDN	AF	NC_000002.12	-0.1219001249	0.021978022000000003	PXDN;AF:NC_000002.12:1693134-1744256:1744535:1693134-1744804:1744852:-
PXDN	SE	NC_000002.12	-0.11753672220000001	0.021978022000000003	PXDN;SE:NC_000002.12:1684151-1687632:1687703-1691928:-
PYCR1	A5	NC_000017.11	-0.39262737600000003	0.017982018	PYCR1;A5:NC_000017.11:81936861-81937242:81936861-81937262:-
PYCR1	SE	NC_000017.11	-0.2179041334	0.034965035	PYCR1;SE:NC_000017.11:81934489-81934653:81934745-81934926:-
RAB28	SE	NC_000004.12	-0.3803785156	0.016983017	RAB28;SE:NC_000004.12:13368650-13369871:13369965-13376545:-
RAB3GAP1_and_SNORA40B	AL	NC_000002.12	0.7659970566	9.99001e-4	RAB3GAP1_and_SNORA40B;AL:NC_000002.12:135168749-135169734:135170289:135168749-135175327:135175591:+
RAI14	SE	NC_000005.10	0.429550919	0.011988012	RAI14;SE:NC_000005.10:34812208-34813574:34813660-34814583:+
RANBP9	AF	NC_000006.12	0.19330442190000002	0.036963037000000004	RANBP9;AF:NC_000006.12:13696896-13710729:13710838:13696896-13710935:13711835:-
RAP1GDS1	SE	NC_000004.12	-0.4509128569	0.007992008	RAP1GDS1;SE:NC_000004.12:98437068-98441322:98441462-98441990:+
RASSF8	A3	NC_000012.12	-0.386989635	0.0424575425	RASSF8;A3:NC_000012.12:25959148-26055236:25959148-26055279:+
RASSF8	SE	NC_000012.12	-0.3018322041	0.04995005	RASSF8;SE:NC_000012.12:25959148-25995037:25995130-26055236:+
RASSF8	SE	NC_000012.12	-0.5065181112	0.014985015	RASSF8;SE:NC_000012.12:25959148-25995037:25995130-26055279:+
RBAK_and_RBAK-RBAKDN_and_RBAKDN	RI	NC_000007.14	-0.3783601523	0.0324675325	RBAK_and_RBAK-RBAKDN_and_RBAKDN;RI:NC_000007.14:5045860:5045958-5046255:5046396:+
RBM19	AL	NC_000012.12	0.3404037489	0.0487012987	RBM19;AL:NC_000012.12:113816740:113818186-113823209:113822057:113822646-113823209:-
RBM19	RI	NC_000012.12	0.4333647075	0.04345654349999999	RBM19;RI:NC_000012.12:113822057:113822646-113823209:113823321:-
RBM25	A3	NC_000014.9	0.1494429986	0.0487012987	RBM25;A3:NC_000014.9:73111155-73111309:73111155-73111528:+
RBM25	SE	NC_000014.9	-0.1769810819	0.0487012987	RBM25;SE:NC_000014.9:73058705-73064972:73065093-73071627:+
RCN3	A3	NC_000019.10	0.2530133619	0.004995005	RCN3;A3:NC_000019.10:49537205-49539008:49537205-49539119:+
RHOBTB3	SE	NC_000005.10	0.15544061369999998	0.023476523500000002	RHOBTB3;SE:NC_000005.10:95752350-95755396:95755761-95763508:+
RHOC	AF	NC_000001.11	0.11859065279999999	0.029470529500000002	RHOC;AF:NC_000001.11:112705168-112706833:112707056:112705168-112707078:112707403:-
RHOC	SE	NC_000001.11	-0.10228373589999999	0.029470529500000002	RHOC;SE:NC_000001.11:112703806-112705100:112705168-112707078:-
RNASEH1-AS1	SE	NC_000002.12	-0.33568691829999997	0.037962038	RNASEH1-AS1;SE:NC_000002.12:3558998-3559448:3559729-3561317:+
RNF214	AF	NC_000011.10	0.3654946361	0.047952048	RNF214;AF:NC_000011.10:117232671:117232726-117234267:117232736:117232775-117234267:+
RNH1	AF	NC_000011.10	-0.5359514218	0.0306360306	RNH1;AF:NC_000011.10:502181-504427:504547:502181-506609:506768:-
RNH1	AF	NC_000011.10	-0.3366160188	0.0172327672	RNH1;AF:NC_000011.10:502249-504427:504454:502249-506609:506821:-
RNH1	AF	NC_000011.10	-0.43097668450000004	0.0172327672	RNH1;AF:NC_000011.10:502249-504427:504454:502249-507113:507242:-
RNMT	SE	NC_000018.10	-0.49376843600000003	0.0227272727	RNMT;SE:NC_000018.10:13726729-13730627:13730755-13731476:+
RNMT	SE	NC_000018.10	-0.5531624087	0.0227272727	RNMT;SE:NC_000018.10:13730755-13731476:13731934-13734464:+
RPS24	SE	NC_000010.11	0.0724213391	0.038961038999999996	RPS24;SE:NC_000010.11:78037304-78037439:78037441-78040204:+
RPS24	SE	NC_000010.11	0.053434093499999995	0.038961038999999996	RPS24;SE:NC_000010.11:78037304-78040204:78040225-78040615:+
RPS9	AF	NC_000019.10	-0.329114975	0.038961038999999996	RPS9;AF:NC_000019.10:54200858:54200893-54201160:54200898:54200961-54201160:+
RPS9	SE	NC_000019.10	0.42862917289999997	0.038961038999999996	RPS9;SE:NC_000019.10:54201609-54206276:54206724-54207398:+
RREB1	SE	NC_000006.12	-0.4288362623	0.024975025	RREB1;SE:NC_000006.12:7231907-7240438:7240602-7246424:+
RRN3	SE	NC_000016.10	-0.2393761981	0.046453546500000005	RRN3;SE:NC_000016.10:15086258-15086365:15086454-15091315:-
RRN3_1	SE	NT_187607.1	-0.2393761981	0.046453546500000005	RRN3_1;SE:NT_187607.1:578361-583216:583305-583412:+
RSF1	A5	NC_000011.10	-0.2930432906	0.037962038	RSF1;A5:NC_000011.10:77698693-77700721:77698693-77700730:-
RSRP1_and_LOC105376882	AF	NC_000001.11	0.4513754304	0.0412920413	RSRP1_and_LOC105376882;AF:NC_000001.11:25247029-25247309:25247485:25247029-25267740:25267925:-
RSRP1_and_LOC105376882	RI	NC_000001.11	-0.4115692945	0.0412920413	RSRP1_and_LOC105376882;RI:NC_000001.11:25243550:25244224-25244454:25245301:-
RSRP1_and_LOC105376882	RI	NC_000001.11	0.6151512258	0.0412920413	RSRP1_and_LOC105376882;RI:NC_000001.11:25244454:25244498-25245150:25245301:-
S100A6	A3	NC_000001.11	0.1249129018	0.0084915085	S100A6;A3:NC_000001.11:153535375-153535949:153535360-153535949:-
SARAF	AF	NC_000008.11	0.1703522673	0.014985015	SARAF;AF:NC_000008.11:30074055-30078212:30078251:30074055-30082847:30083064:-
SASH1	AF	NC_000006.12	-0.4136792175	0.023976024	SASH1;AF:NC_000006.12:148272328:148272377-148390134:148342838:148343223-148390134:+
SAT1	RI	NC_000023.11	-0.4085266473	0.002997003	SAT1;RI:NC_000023.11:23783800:23783883-23785328:23785429:+
SAT1	SE	NC_000023.11	-0.1361467747	0.0444555445	SAT1;SE:NC_000023.11:23783883-23784294:23784403-23785328:+
SBF1	AF	NC_000022.11	0.3553468664	0.023976024	SBF1;AF:NC_000022.11:50468461-50469788:50469887:50468461-50474786:50475019:-
SBF1	SE	NC_000022.11	0.2988825434	0.023976024	SBF1;SE:NC_000022.11:50456673-50457034:50457111-50459255:-
SCAP	A3	NC_000003.12	0.23395029960000002	0.027972028	SCAP;A3:NC_000003.12:47417826-47418134:47417823-47418134:-
SCAP	SE	NC_000003.12	-0.20848295670000003	0.027972028	SCAP;SE:NC_000003.12:47422536-47423933:47424045-47425485:-
SCYL2	A5	NC_000012.12	-0.5030111423	0.013486513500000002	SCYL2;A5:NC_000012.12:100267792-100282943:100267396-100282943:+
SDR39U1	A5	NC_000014.9	0.5664032955	0.020979021	SDR39U1;A5:NC_000014.9:24440926-24442098:24440926-24442178:-
SDR39U1	AF	NC_000014.9	0.3726106246	0.0344655345	SDR39U1;AF:NC_000014.9:24442452-24442754:24442803:24442452-24442818:24442905:-
SEC23A	AL	NC_000014.9	0.29212008440000004	0.0074925075	SEC23A;AL:NC_000014.9:39031919:39033328-39039031:39037466:39037608-39039031:-
SEC31A_and_THAP9-AS1_and_SNORD143_and_SNORD144	SE	NC_000004.12	0.6871108906000001	0	SEC31A_and_THAP9-AS1_and_SNORD143_and_SNORD144;SE:NC_000004.12:82829058-82842140:82842481-82844386:-
SEC31A_and_THAP9-AS1_and_SNORD143_and_SNORD144	SE	NC_000004.12	0.6380159995	0.001998002	SEC31A_and_THAP9-AS1_and_SNORD143_and_SNORD144;SE:NC_000004.12:82829058-82842185:82842481-82844386:-
SEL1L	A3	NC_000014.9	0.1784573679	0.04395604400000001	SEL1L;A3:NC_000014.9:81506241-81526733:81506178-81526733:-
SEL1L	SE	NC_000014.9	0.1410618862	0.04395604400000001	SEL1L;SE:NC_000014.9:81490465-81492480:81492548-81495081:-
SEMA3B_and_MIR6872	A3	NC_000003.12	-0.19143857379999998	0.035964036	SEMA3B_and_MIR6872;A3:NC_000003.12:50273828-50273913:50273828-50273916:+
SEPTIN5_and_SEPT5-GP1BB_and_GP1BB	A3	NC_000022.11	0.2812639865	0.021978022000000003	SEPTIN5_and_SEPT5-GP1BB_and_GP1BB;A3:NC_000022.11:19721736-19721822:19721736-19721833:+
SEPTIN9	AF	NC_000017.11	-0.4807255546	0.0044955045	SEPTIN9;AF:NC_000017.11:77450749:77450786-77482144:77451484:77451528-77482144:+
SEPTIN9	SE	NC_000017.11	0.7364376492	0.0044955045	SEPTIN9;SE:NC_000017.11:77281554-77307141:77307197-77402059:+
SEZ6L2	A3	NC_000016.10	0.17529237890000002	0.04995005	SEZ6L2;A3:NC_000016.10:29897121-29897853:29896911-29897853:-
SEZ6L2	SE	NC_000016.10	-0.1161868442	0.04995005	SEZ6L2;SE:NC_000016.10:29872526-29872705:29872743-29873240:-
SEZ6L2	SE	NC_000016.10	0.142126842	0.04995005	SEZ6L2;SE:NC_000016.10:29897121-29897853:29897984-29898941:-
SFXN2_and_WBP1L	AF	NC_000010.11	-0.3096235188	0.0262237762	SFXN2_and_WBP1L;AF:NC_000010.11:102743948:102744143-102797993:102776221:102776417-102797993:+
SFXN2_and_WBP1L	AF	NC_000010.11	0.360905199	0.0262237762	SFXN2_and_WBP1L;AF:NC_000010.11:102776221:102776417-102797993:102796676:102796753-102797993:+
SH3BP2	AF	NC_000004.12	-0.3619407119	0.030969031	SH3BP2;AF:NC_000004.12:2793085:2793138-2820614:2818170:2818390-2820614:+
SH3D19	AF	NC_000004.12	-0.6976082326	0.01998002	SH3D19;AF:NC_000004.12:151226086-151226168:151226420:151226086-151325241:151325349:-
SHFL	A3	NC_000019.10	-0.2280347491	0.0144855145	SHFL;A3:NC_000019.10:10091353-10091476:10091353-10091584:+
SHLD2P3	SE	NC_000010.11	-0.2873265196	0.042957043	SHLD2P3;SE:NC_000010.11:47710716-47715651:47715857-47719833:+
SIRPA	A5	NC_000020.11	0.1433227377	0.0374625375	SIRPA;A5:NC_000020.11:1934766-1937320:1934754-1937320:+
SIRPA	AF	NC_000020.11	-0.3336625336	0.008991009	SIRPA;AF:NC_000020.11:1894167:1894517-1895439:1894780:1894796-1895439:+
SIRPA	AF	NC_000020.11	0.4568175742	0.0074925075	SIRPA;AF:NC_000020.11:1894780:1894796-1895439:1894946:1894966-1895439:+
SLC12A2	SE	NC_000005.10	-0.4375322458	0.01998002	SLC12A2;SE:NC_000005.10:128138724-128138824:128138908-128141830:+
SLC1A5	AF	NC_000019.10	0.2166855168	0.0094905095	SLC1A5;AF:NC_000019.10:46784559-46787239:46787293:46784559-46787400:46788594:-
SLC25A1	AF	NC_000022.11	-0.34064729909999997	0.031968032	SLC25A1;AF:NC_000022.11:19178240-19178387:19178505:19178240-19178580:19178863:-
SLC33A1	SE	NC_000003.12	0.30886068699999997	0.0474525475	SLC33A1;SE:NC_000003.12:155829903-155833468:155833585-155833857:-
SLC35B4	AF	NC_000007.14	0.2760055456	0.040959041	SLC35B4;AF:NC_000007.14:134309479-134316675:134316930:134309479-134320139:134320307:-
SLC39A9	AF	NC_000014.9	0.3280398751	0.048951049	SLC39A9;AF:NC_000014.9:69398374:69398450-69424094:69398692:69399465-69424094:+
SLC44A1	AL	NC_000009.12	-0.35966575700000003	0.02997003	SLC44A1;AL:NC_000009.12:105385502-105389033:105390430:105385502-105438281:105438515:+
SLC44A1	SE	NC_000009.12	-0.2587261295	0.02997003	SLC44A1;SE:NC_000009.12:105299309-105299743:105299937-105309724:+
SLC44A2	AF	NC_000019.10	-0.42424389380000005	0.001998002	SLC44A2;AF:NC_000019.10:10602455:10602561-10626253:10625553:10625670-10626253:+
SLC9A6	A5	NC_000023.11	-0.2940046025	0.025974026	SLC9A6;A5:NC_000023.11:135994985-135998108:135994889-135998108:+
SLIT3_and_MIR218-2_and_MIR585	AF	NC_000005.10	0.2391663968	0.010989011000000002	SLIT3_and_MIR218-2_and_MIR585;AF:NC_000005.10:169251459-169272680:169272699:169251459-169300513:169301139:-
SMAP2	AF	NC_000001.11	-0.37204687439999995	0.017982018	SMAP2;AF:NC_000001.11:40373727:40374223-40406736:40374633:40374708-40406736:+
SMARCAL1	AF	NC_000002.12	-0.35931265219999997	0.0154845155	SMARCAL1;AF:NC_000002.12:216412484:216412648-216413856:216412765:216412798-216413856:+
SMN2_1	SE	NT_187651.1	-0.3134740916	0.036963037000000004	SMN2_1;SE:NT_187651.1:296093-301862:301915-302360:+
SMPD4	SE	NC_000002.12	-0.4168190286	0.03996004	SMPD4;SE:NC_000002.12:130157396-130161186:130161272-130164374:-
SMURF2	SE	NC_000017.11	-0.2385674418	0.035964036	SMURF2;SE:NC_000017.11:64598490-64606602:64606640-64661829:-
SNAPC2	AF	NC_000019.10	0.2050479578	0.025474525499999998	SNAPC2;AF:NC_000019.10:7920338:7920549-7921423:7921015:7921119-7921423:+
SNHG16_and_SNORD1C_and_SNORD1B_and_SNORD1A	SE	NC_000017.11	-0.1806499221	0.030969031	SNHG16_and_SNORD1C_and_SNORD1B_and_SNORD1A;SE:NC_000017.11:76557857-76558945:76559043-76561288:+
SNHG29_and_SNORD49B_and_SNORD49A_and_SNORD65	RI	NC_000017.11	-0.4419190011	0.018981019	SNHG29_and_SNORD49B_and_SNORD49A_and_SNORD65;RI:NC_000017.11:16438987:16439029-16439327:16439414:+
SNHG29_and_SNORD49B_and_SNORD49A_and_SNORD65	SE	NC_000017.11	-0.1587429546	0.037962038	SNHG29_and_SNORD49B_and_SNORD49A_and_SNORD65;SE:NC_000017.11:16439414-16439528:16439703-16440185:+
SNHG7_and_SNORA17B_and_SNORA17A	RI	NC_000009.12	0.11923371029999999	0.047952048	SNHG7_and_SNORA17B_and_SNORA17A;RI:NC_000009.12:136724594:136724939-136725055:136725110:-
SNHG8_and_SNORA24	A5	NC_000004.12	-0.20729505399999998	0.014235764199999999	SNHG8_and_SNORA24;A5:NC_000004.12:118279137-118279389:118278792-118279389:+
SNHG8_and_SNORA24	SE	NC_000004.12	-0.2165664494	0.014235764199999999	SNHG8_and_SNORA24;SE:NC_000004.12:118278792-118278944:118279137-118279389:+
SOCS5	AF	NC_000002.12	0.20158589899999999	0.0384615385	SOCS5;AF:NC_000002.12:46698960:46699111-46758519:46699295:46699449-46758519:+
SPAG9	SE	NC_000017.11	-0.1945537548	0.0472027972	SPAG9;SE:NC_000017.11:50974947-50975863:50975901-50977108:-
SPAG9	SE	NC_000017.11	-0.2301926966	0.0472027972	SPAG9;SE:NC_000017.11:51021365-51031681:51031722-51041501:-
SPATA5L1	A5	NC_000015.10	0.47822019	0.041958042	SPATA5L1;A5:NC_000015.10:45415809-45417269:45415779-45417269:+
SPIRE1	AF	NC_000018.10	0.3557243552	0.0314685315	SPIRE1;AF:NC_000018.10:12635096-12656651:12656732:12635096-12657530:12658107:-
SPIRE1	SE	NC_000018.10	0.2621652677	0.0322177822	SPIRE1;SE:NC_000018.10:12454483-12459755:12459928-12463351:-
SPTAN1	SE	NC_000009.12	0.5341519836	0	SPTAN1;SE:NC_000009.12:128609284-128609651:128609665-128611714:+
SRP9	SE	NC_000001.11	-0.1349027079	0.0174825175	SRP9;SE:NC_000001.11:225783368-225786862:225786985-225789240:+
SRSF7	A5	NC_000002.12	0.17552979100000002	0.04395604400000001	SRSF7;A5:NC_000002.12:38746747-38748047:38746747-38748056:-
SRSF7	SE	NC_000002.12	0.1898816304	0.04395604400000001	SRSF7;SE:NC_000002.12:38745187-38746144:38746179-38746694:-
STARD7	A5	NC_000002.12	-0.19227950719999998	0.0164835165	STARD7;A5:NC_000002.12:96195549-96208145:96195549-96208539:-
STT3B	AF	NC_000003.12	0.2459947984	0.0407925408	STT3B;AF:NC_000003.12:31532638:31533312-31576396:31533481:31533686-31576396:+
STT3B	AF	NC_000003.12	-0.43081843770000006	0.0024975025	STT3B;AF:NC_000003.12:31532638:31533312-31576396:31533554:31533686-31576396:+
STT3B	AF	NC_000003.12	-0.240295068	0.01998002	STT3B;AF:NC_000003.12:31532925:31533312-31576396:31533554:31533686-31576396:+
STX2	SE	NC_000012.12	0.5543188086999999	0.0044955045	STX2;SE:NC_000012.12:130791977-130795995:130796120-130798525:-
SUGP2	SE	NC_000019.10	-0.4382260378	0.0374625375	SUGP2;SE:NC_000019.10:18991149-18993638:18993740-18994366:-
SULF1	AF	NC_000008.11	-0.2620237127	0.011988012	SULF1;AF:NC_000008.11:69466781:69466950-69501874:69492847:69493125-69501874:+
SULF1	SE	NC_000008.11	-0.2017336644	0.011988012	SULF1;SE:NC_000008.11:69493125-69495765:69495926-69501874:+
SULF1	SE	NC_000008.11	0.1427157065	0.0346320346	SULF1;SE:NC_000008.11:69638858-69640808:69640841-69658505:+
SYNCRIP	A3	NC_000006.12	0.7182859170999999	0.013986014	SYNCRIP;A3:NC_000006.12:85612923-85614839:85612920-85614839:-
SYNGR2	SE	NC_000017.11	0.1918097829	0.036963037000000004	SYNGR2;SE:NC_000017.11:78171054-78171510:78171649-78171739:+
SYNPO	AF	NC_000005.10	0.43400510439999995	0.003996004	SYNPO;AF:NC_000005.10:150624852:150624907-150647944:150640660:150640854-150647944:+
SYNPO	AF	NC_000005.10	0.36788152119999995	0.011988012	SYNPO;AF:NC_000005.10:150640353:150640425-150647944:150640660:150640854-150647944:+
TAB3	SE	NC_000023.11	0.2854319148	0.0424575425	TAB3;SE:NC_000023.11:30834152-30842966:30843049-30846551:-
TAF1D_and_SNORA25_and_SNORA32_and_SNORD6_and_SNORA1_and_SNORA8_and_SNORD5_and_SNORA18_and_MIR1304_and_SNORA40	A3	NC_000011.10	0.1824899018	0.034965035	TAF1D_and_SNORA25_and_SNORA32_and_SNORD6_and_SNORA1_and_SNORA8_and_SNORD5_and_SNORA18_and_MIR1304_and_SNORA40;A3:NC_000011.10:93733505-93734625:93733397-93734625:-
TAPBP_4	SE	NT_167248.2	-0.2237001371	0.023976024	TAPBP_4;SE:NT_167248.2:4499818-4507644:4507904-4508121:-
TBC1D14	AF	NC_000004.12	-0.4305189592	0.0193556444	TBC1D14;AF:NC_000004.12:6909444:6909505-6923373:6909768:6909951-6923373:+
TBC1D14	AF	NC_000004.12	-0.333751233	0.0193556444	TBC1D14;AF:NC_000004.12:6987209:6987349-6994184:6987508:6987564-6994184:+
TBC1D14	AF	NC_000004.12	-0.6200133681000001	0.0024975025	TBC1D14;AF:NC_000004.12:6987220:6987349-6994184:6987508:6987564-6994184:+
TBC1D14	SE	NC_000004.12	0.2531134635	0.0193556444	TBC1D14;SE:NC_000004.12:7006726-7009877:7009948-7010653:+
TBC1D23	SE	NC_000003.12	-0.4254436268	0.023976024	TBC1D23;SE:NC_000003.12:100310542-100311833:100311877-100316099:+
TCEA1	AF	NC_000008.11	-0.4036852782	0.027972028	TCEA1;AF:NC_000008.11:54010492-54021526:54021850:54010492-54022063:54022310:-
TCEA1	SE	NC_000008.11	0.2429286964	0.027972028	TCEA1;SE:NC_000008.11:54000050-54002892:54002940-54010430:-
TEX2	AF	NC_000017.11	0.4386689001	0.038961038999999996	TEX2;AF:NC_000017.11:64214242-64263008:64263076:64214242-64263168:64263260:-
TFG	AF	NC_000003.12	0.7852327528	0.0104895105	TFG;AF:NC_000003.12:100709310:100709431-100713643:100709710:100709821-100713643:+
TGFB1	A3	NC_000019.10	0.11199698029999999	0.040959041	TGFB1;A3:NC_000019.10:41342033-41342170:41342030-41342170:-
TGFBR1	SE	NC_000009.12	-0.39054122399999996	0.034965035	TGFBR1;SE:NC_000009.12:99129100-99132509:99132739-99137859:+
TGFBR2_and_LOC105377016	AF	NC_000003.12	0.2898618139	0.020979021	TGFBR2_and_LOC105377016;AF:NC_000003.12:30606472:30606593-30644747:30606601:30606977-30644747:+
TGFBR2_and_LOC105377016	SE	NC_000003.12	0.2409152211	0.020979021	TGFBR2_and_LOC105377016;SE:NC_000003.12:30606977-30623199:30623273-30644747:+
THUMPD3-AS1	SE	NC_000003.12	-0.3308742731	0.0424575425	THUMPD3-AS1;SE:NC_000003.12:9391826-9395506:9395579-9397424:-
TKT	A3	NC_000003.12	-0.39926217259999996	0.011988012	TKT;A3:NC_000003.12:53235174-53240251:53235064-53240251:-
TM9SF3	AF	NC_000010.11	-0.172052239	0.027972028	TM9SF3;AF:NC_000010.11:96576829-96586155:96586553:96576829-96586734:96587012:-
TM9SF4	SE	NC_000020.11	-0.279388077	0.0324675325	TM9SF4;SE:NC_000020.11:32150875-32155103:32155186-32157794:+
TMEM129	AF	NC_000004.12	0.46469195840000005	0.0104895105	TMEM129;AF:NC_000004.12:1718626-1720439:1720615:1718626-1720633:1721357:-
TMEM181_and_MIR7161	AF	NC_000006.12	0.357582365	0.034965035	TMEM181_and_MIR7161;AF:NC_000006.12:158536436:158536865-158573420:158560116:158560232-158573420:+
TMEM237	AF	NC_000002.12	0.3423420018	0.0274725275	TMEM237;AF:NC_000002.12:201640924-201642609:201642670:201640924-201643359:201643503:-
TMEM41B	A3	NC_000011.10	0.2963284175	0.037962038	TMEM41B;A3:NC_000011.10:9288542-9295259:9288535-9295259:-
TMEM79	AF	NC_000001.11	-0.503178741	0.0124875125	TMEM79;AF:NC_000001.11:156282913:156283065-156285184:156284325:156284406-156285184:+
TMUB1	AF	NC_000007.14	-0.16897242920000002	0.026973027000000004	TMUB1;AF:NC_000007.14:151082593-151082764:151083019:151082593-151083434:151083493:-
TNS3_and_SNORD151	AF	NC_000007.14	0.2692772205	0.038961038999999996	TNS3_and_SNORD151;AF:NC_000007.14:47529147-47537030:47537400:47529147-47582051:47582111:-
TNS3_and_SNORD151	AF	NC_000007.14	0.6104684588	0	TNS3_and_SNORD151;AF:NC_000007.14:47529147-47537030:47537400:47529147-47582427:47582553:-
TOB1	A3	NC_000017.11	-0.125050401	0.0394605395	TOB1;A3:NC_000017.11:50864163-50866058:50863960-50866058:-
TOP2B_and_MIR4442	A3	NC_000003.12	-0.1578338861	0.042707292699999996	TOP2B_and_MIR4442;A3:NC_000003.12:25645470-25664229:25645455-25664229:-
TOP2B_and_MIR4442	SE	NC_000003.12	0.1739023813	0.042707292699999996	TOP2B_and_MIR4442;SE:NC_000003.12:25601225-25604760:25604870-25606043:-
TOR1B	A3	NC_000009.12	-0.1641902818	0.047952048	TOR1B;A3:NC_000009.12:129809032-129809342:129809032-129810227:+
TOR1B	A5	NC_000009.12	0.18399711800000002	0.047952048	TOR1B;A5:NC_000009.12:129804479-129807188:129804338-129807188:+
TPM1	A3	NC_000015.10	0.2636951839	0.003996004	TPM1;A3:NC_000015.10:63060939-63061198:63060939-63061713:+
TPM1	A3	NC_000015.10	0.5919348163	0	TPM1;A3:NC_000015.10:63062645-63064064:63062645-63065896:+
TPM1	AL	NC_000015.10	0.497284283	0.0071928072	TPM1;AL:NC_000015.10:63062645-63064064:63065636:63062645-63065896:63066094:+
TPM1	AL	NC_000015.10	-0.4002897062	0.007992008	TPM1;AL:NC_000015.10:63062645-63065896:63066094:63062645-63069870:63071915:+
TPM1	MX	NC_000015.10	0.5294127258	0.003996004	TPM1;MX:NC_000015.10:63060939-63061198:63061273-63062215:63060939-63061713:63061788-63062215:+
TPM1	SE	NC_000015.10	0.5011314304	0.0071928072	TPM1;SE:NC_000015.10:63062645-63064064:63064142-63065896:+
TPM2	A3	NC_000009.12	-0.0528108588	0.04606504610000001	TPM2;A3:NC_000009.12:35685139-35685269:35684807-35685269:-
TPM2	A5	NC_000009.12	0.103409001	0.034965035	TPM2;A5:NC_000009.12:35684550-35684732:35684550-35685064:-
TPM2	AL	NC_000009.12	-0.3532800639	0	TPM2;AL:NC_000009.12:35681993:35682163-35684246:35682926:35683241-35684246:-
TPM2	AL	NC_000009.12	-0.052801511399999994	0.0418331668	TPM2;AL:NC_000009.12:35682008:35682163-35684246:35682926:35683241-35684246:-
TPM2	AL	NC_000009.12	-0.1031896489	0.0418331668	TPM2;AL:NC_000009.12:35682012:35682163-35684246:35682926:35683241-35684246:-
TPM2	MX	NC_000009.12	0.2730740903	0.004995005	TPM2;MX:NC_000009.12:35684550-35684732:35684807-35685269:35684550-35685064:35685139-35685269:-
TPM2	RI	NC_000009.12	0.0813690183	0.0418331668	TPM2;RI:NC_000009.12:35684732:35684807-35685064:35685139:-
TPM2	SE	NC_000009.12	0.0422135495	0.0418331668	TPM2;SE:NC_000009.12:35682163-35682524:35683241-35684246:-
TPM2	SE	NC_000009.12	-0.2311721816	0.004995005	TPM2;SE:NC_000009.12:35684807-35685064:35685139-35685269:-
TPM4	AF	NC_000019.10	-0.18889980239999998	0.013486513500000002	TPM4;AF:NC_000019.10:16076495:16076697-16081913:16078806:16078823-16081913:+
TPM4	AF	NC_000019.10	0.5914433356000001	0.008991009	TPM4;AF:NC_000019.10:16078806:16078823-16081913:16078852:16080442-16081913:+
TPM4	AF	NC_000019.10	0.6424206449000001	0.008991009	TPM4;AF:NC_000019.10:16078806:16078823-16081913:16078852:16081075-16081913:+
TPM4	AL	NC_000019.10	-0.2794149676	0.0247252747	TPM4;AL:NC_000019.10:16093753-16095264:16095512:16093753-16101264:16102999:+
TRAF7	SE	NC_000016.10	0.2147952425	0.0494505495	TRAF7;SE:NC_000016.10:2174048-2174251:2174333-2175111:+
TRAPPC13_and_SHLD3	SE	NC_000005.10	-0.45407225479999996	0.025474525499999998	TRAPPC13_and_SHLD3;SE:NC_000005.10:65652545-65655636:65655653-65658368:+
TRAPPC2	SE	NC_000023.11	0.2858305412	0.046453546500000005	TRAPPC2;SE:NC_000023.11:13719982-13734044:13734185-13734525:-
TRIB2_and_MIR3125	A5	NC_000002.12	-0.2513328243	0.018481518500000002	TRIB2_and_MIR3125;A5:NC_000002.12:12718577-12723260:12717010-12723260:+
TSC22D3	AF	NC_000023.11	0.44362563380000003	0.005994006	TSC22D3;AF:NC_000023.11:107715950-107716315:107716508:107715950-107716690:107717062:-
TSC22D4	A3	NC_000007.14	-0.41165621939999997	0.0093240093	TSC22D4;A3:NC_000007.14:100478204-100478794:100477462-100478794:-
TSC22D4	A3	NC_000007.14	-0.2665874166	0.0093240093	TSC22D4;A3:NC_000007.14:100478307-100478794:100477459-100478794:-
TSC22D4	A3	NC_000007.14	-0.3091095131	0.0093240093	TSC22D4;A3:NC_000007.14:100478307-100478794:100477462-100478794:-
TTC28_and_LOC101929594	SE	NC_000022.11	0.8317597272	0.0014985015	TTC28_and_LOC101929594;SE:NC_000022.11:27990007-27990789:27990812-27992587:-
TUFT1_and_MIR554	SE	NC_000001.11	-0.5633446283	0.0024975025	TUFT1_and_MIR554;SE:NC_000001.11:151540426-151562091:151562165-151562585:+
TUG1	A5	NC_000022.11	-0.40536182590000003	0.02997003	TUG1;A5:NC_000022.11:30971779-30972048:30969386-30972048:+
TVP23B	AF	NC_000017.11	-0.36873704409999997	0	TVP23B;AF:NC_000017.11:18781183:18781305-18789353:18789035:18789051-18789353:+
UACA	AF	NC_000015.10	0.5594111696999999	0.013986014	UACA;AF:NC_000015.10:70699660-70701877:70702282:70699660-70763330:70763558:-
UACA	AF	NC_000015.10	0.8871479704	0	UACA;AF:NC_000015.10:70699660-70701877:70702282:70699660-70763330:70763566:-
UACA	AF	NC_000015.10	0.2541711223	0.038961038999999996	UACA;AF:NC_000015.10:70699660-70701877:70702282:70699660-70778782:70778823:-
UACA	AF	NC_000015.10	1	0	UACA;AF:NC_000015.10:70699660-70701877:70702308:70699660-70763330:70763566:-
UACA	AF	NC_000015.10	0.21201266829999998	0.045954046	UACA;AF:NC_000015.10:70699660-70701877:70702308:70699660-70778782:70778823:-
UACA	AF	NC_000015.10	-0.2580679516	0.041958042	UACA;AF:NC_000015.10:70699660-70763330:70763566:70699660-70778782:70778823:-
UBQLN4	SE	NC_000001.11	-0.2898452319	0.032967033	UBQLN4;SE:NC_000001.11:156042913-156043998:156044223-156048501:-
UBTF_and_MIR6782	AF	NC_000017.11	-0.45400395990000003	0.0437062937	UBTF_and_MIR6782;AF:NC_000017.11:44218296-44218965:44219075:44218296-44220740:44220882:-
UBTF_and_MIR6782	AF	NC_000017.11	0.36432156530000004	0.0437062937	UBTF_and_MIR6782;AF:NC_000017.11:44218296-44220740:44220882:44218296-44221201:44221304:-
UGP2	AF	NC_000002.12	0.35927919869999997	0.0034965035	UGP2;AF:NC_000002.12:63840964:63841232-63856306:63841880:63842204-63856306:+
UIMC1	AF	NC_000005.10	0.6721129383	0.044955045	UIMC1;AF:NC_000005.10:176982623-177006284:177006316:176982623-177006650:177006773:-
USP22	AF	NC_000017.11	-0.12023029619999999	0.030469530499999998	USP22;AF:NC_000017.11:21028674-21042665:21043011:21028674-21043321:21043409:-
USP32_and_SCARNA20_and_LOC105371850	A5	NC_000017.11	0.3380084679	0.01998002	USP32_and_SCARNA20_and_LOC105371850;A5:NC_000017.11:60214774-60219628:60214774-60219670:-
USP5	A3	NC_000012.12	-0.14492079759999998	0.046953047000000005	USP5;A3:NC_000012.12:6862558-6863145:6862558-6863186:+
VEGFA	SE	NC_000006.12	-0.3422639903	0.014985015	VEGFA;SE:NC_000006.12:43778918-43780732:43780803-43781956:+
VEGFA	SE	NC_000006.12	0.4092553142	0.014985015	VEGFA;SE:NC_000006.12:43778918-43781956:43782087-43784541:+
VLDLR	SE	NC_000009.12	-0.3888351283	0.011988012	VLDLR;SE:NC_000009.12:2650516-2651415:2651498-2651874:+
WARS1	SE	NC_000014.9	-0.4448241441	0.013986014	WARS1;SE:NC_000014.9:100369258-100375283:100375406-100376260:-
WASF2	SE	NC_000001.11	-0.2795920949	0.006993007	WASF2;SE:NC_000001.11:27408346-27409692:27410206-27412572:-
WASF3	MX	NC_000013.11	0.47885430520000005	0.005994006	WASF3;MX:NC_000013.11:26671989-26676549:26676724-26681054:26671989-26680035:26680201-26681054:+
WASHC1	A3	NC_000009.12	-0.5347269554	0.008991009	WASHC1;A3:NC_000009.12:18482-19026:18479-19026:-
WDR6	A3	NC_000003.12	-0.14815423789999999	0.035964036	WDR6;A3:NC_000003.12:49007531-49011421:49007531-49011635:+
WDR82_and_MIRLET7G	SE	NC_000003.12	-0.19445852719999998	0.013986014	WDR82_and_MIRLET7G;SE:NC_000003.12:52267018-52270712:52270809-52278201:-
WEE1	AF	NC_000011.10	-0.1940376575	0.036963037000000004	WEE1;AF:NC_000011.10:9573670:9574509-9575888:9574687:9575375-9575888:+
WFS1	A3	NC_000004.12	0.2210411773	0.023976024	WFS1;A3:NC_000004.12:6270014-6277451:6270014-6277455:+
XIAP	SE	NC_000023.11	-0.44101346049999995	0.010989011000000002	XIAP;SE:NC_000023.11:123860293-123885631:123886539-123888619:+
YES1	AF	NC_000018.10	0.6883815526	0.003996004	YES1;AF:NC_000018.10:756835-761634:761640:756835-812114:812242:-
YIPF6	A5	NC_000023.11	-0.43749501409999997	0.0074925075	YIPF6;A5:NC_000023.11:68499157-68511849:68499123-68511849:+
YLPM1	SE	NC_000014.9	0.2031335295	0.0344655345	YLPM1;SE:NC_000014.9:74764362-74771692:74771746-74778447:+
YLPM1	SE	NC_000014.9	0.31795013850000003	0.023976024	YLPM1;SE:NC_000014.9:74821137-74824256:74824307-74829213:+
YWHAB	A3	NC_000020.11	-0.5154666163	0.005994006	YWHAB;A3:NC_000020.11:44885886-44887648:44885886-44887652:+
YWHAB	SE	NC_000020.11	-0.1200295034	0.0344655345	YWHAB;SE:NC_000020.11:44885886-44887648:44887742-44901531:+
YWHAB	SE	NC_000020.11	0.0904772629	0.048951049	YWHAB;SE:NC_000020.11:44885886-44887652:44887742-44901531:+
ZBED5	A3	NC_000011.10	-0.17023747320000002	0.0334665335	ZBED5;A3:NC_000011.10:10855118-10856144:10855086-10856144:-
ZBTB1	SE	NC_000014.9	0.26160141870000003	0.048951049	ZBTB1;SE:NC_000014.9:64504946-64516600:64516751-64521487:+
ZC3H7B	A3	NC_000022.11	-0.2550078616	0.0034965035	ZC3H7B;A3:NC_000022.11:41343576-41346003:41343576-41346062:+
ZDHHC7	A3	NC_000016.10	-0.18971229010000001	0.010989011000000002	ZDHHC7;A3:NC_000016.10:84979322-84981870:84979285-84981870:-
ZDHHC7	SE	NC_000016.10	-0.19035789399999997	0.010989011000000002	ZDHHC7;SE:NC_000016.10:84981994-84988763:84988873-84990304:-
ZER1	A5	NC_000009.12	-0.371362804	0.044955045	ZER1;A5:NC_000009.12:128755659-128771581:128755659-128771815:-
ZFAND2B	A3	NC_000002.12	0.3098686009	0.0224775225	ZFAND2B;A3:NC_000002.12:219206845-219206967:219206845-219206970:+
ZFAND2B	SE	NC_000002.12	-0.2815595358	0.0224775225	ZFAND2B;SE:NC_000002.12:219207421-219207648:219207779-219207887:+
ZFYVE21	SE	NC_000014.9	0.1578167354	0.01998002	ZFYVE21;SE:NC_000014.9:103729182-103729793:103729846-103732620:+
ZNF263	SE	NC_000016.10	0.4522257643	0.025474525499999998	ZNF263;SE:NC_000016.10:3284205-3285059:3285239-3285681:+
ZNF263	SE	NC_000016.10	-0.4197434416	0.02997003	ZNF263;SE:NC_000016.10:3284205-3285681:3285754-3286023:+
ZNF668	AF	NC_000016.10	-0.5204847124	0.006993007	ZNF668;AF:NC_000016.10:31064481-31064800:31065088:31064481-31073659:31074240:-
ZNF687	AF	NC_000001.11	0.34473357740000005	0.04345654349999999	ZNF687;AF:NC_000001.11:151282299:151282395-151286275:151283188:151283318-151286275:+
ZNF687	SE	NC_000001.11	0.2502556527	0.04345654349999999	ZNF687;SE:NC_000001.11:151288706-151289095:151289271-151289378:+
ZNF710_and_MIR3174	AL	NC_000015.10	0.2513443156	0.0494505495	ZNF710_and_MIR3174;AL:NC_000015.10:90074290-90074622:90075789:90074290-90079660:90082191:+
ZNF770	SE	NC_000015.10	-0.2787852178	0.0214785215	ZNF770;SE:NC_000015.10:34983490-34987557:34987673-34988116:-
ZNF783	AF	NC_000007.14	0.42910856420000004	0.0262237762	ZNF783;AF:NC_000007.14:149262196:149262357-149266335:149265020:149265124-149266335:+
ZNF783	SE	NC_000007.14	-0.4434677167	0.0262237762	ZNF783;SE:NC_000007.14:149267222-149276352:149276487-149278136:+
