# Supplementary material for: Mutant PRPF8 Causes Widespread Splicing Changes in Spliceosome Components in Retinitis Pigmentosa Patient iPSC-Derived RPE Cells
Source: Front Neurosci. 2021 Apr 29;15:636969. doi: 10.3389/fnins.2021.636969 (PMC8116631; doi:10.3389/fnins.2021.636969)
Supplement: Supplementary file 1 [file Data_Sheet_1.zip › Supplemental_Information/Supplementary File_8.csv]

gene	event_type	chromosome	dPSI	pvalue	event
AARS1	SE	NC_000016.10	0.10538297769999999	0.0484515485	AARS1;SE:NC_000016.10:70255836-70258033:70258217-70258980:-
ABCA2	SE	NC_000009.12	-0.2664805396	0.021978022000000003	ABCA2;SE:NC_000009.12:137023052-137023838:137023840-137024143:-
ABCB10	SE	NC_000001.11	-0.2940629368	0.048951049	ABCB10;SE:NC_000001.11:229542371-229547499:229547701-229549234:-
ABCC1	AF	NC_000016.10	0.4425658757	0.008991009	ABCC1;AF:NC_000016.10:15992148:15992252-16007816:16006755:16006793-16007816:+
ABHD17A	SE	NC_000019.10	0.2903427561	0.013486513500000002	ABHD17A;SE:NC_000019.10:1877687-1878664:1878904-1879921:-
ABHD17A	SE	NC_000019.10	0.19826038140000002	0.013486513500000002	ABHD17A;SE:NC_000019.10:1880115-1880896:1881048-1881235:-
ABR_1_and_MIR3183_1_and_LOC105379599_1_and_LOC105371480_1	AF	NT_187613.1	-0.384719505	0.010989011000000002	ABR_1_and_MIR3183_1_and_LOC105379599_1_and_LOC105371480_1;AF:NT_187613.1:169445-224139:224453:169445-231272:231744:-
ACAA1	A5	NC_000003.12	0.59688665380000006	0.00999001	ACAA1;A5:NC_000003.12:38125881-38126162:38125881-38126510:-
ACAA1	RI	NC_000003.12	0.2766258627	0.0174825175	ACAA1;RI:NC_000003.12:38126162:38126341-38126510:38126700:-
ACAA1	SE	NC_000003.12	-0.2518427072	0.0174825175	ACAA1;SE:NC_000003.12:38129388-38131596:38131638-38131926:-
ACOT9	SE	NC_000023.11	-0.5362191146999999	0.0024975025	ACOT9;SE:NC_000023.11:23733217-23734341:23734367-23735919:-
ACSL1_and_SLED1	AF	NC_000004.12	0.48093669409999995	0.0094905095	ACSL1_and_SLED1;AF:NC_000004.12:184803546-184805527:184805553:184803546-184825916:184825968:-
ACSL1_and_SLED1	AF	NC_000004.12	0.5697138802	0.0094905095	ACSL1_and_SLED1;AF:NC_000004.12:184803546-184805527:184805553:184803546-184825916:184826114:-
ACTN1	A3	NC_000014.9	0.532346643	0.011988012	ACTN1;A3:NC_000014.9:68879069-68879962:68878523-68879962:-
ADAM19	A5	NC_000005.10	0.2903648056	0.0384615385	ADAM19;A5:NC_000005.10:157509467-157513424:157509467-157513434:-
ADAMTS7	SE	NC_000015.10	0.17590703230000002	0.029470529500000002	ADAMTS7;SE:NC_000015.10:78759578-78761916:78762086-78762403:-
ADAMTS7	SE	NC_000015.10	-0.1755659647	0.029470529500000002	ADAMTS7;SE:NC_000015.10:78773203-78774167:78774300-78774624:-
ADCY6_and_MIR4701	A5	NC_000012.12	0.2804786857	0.033966034	ADCY6_and_MIR4701;A5:NC_000012.12:48770970-48771252:48770970-48771710:-
ADD3	AF	NC_000010.11	-0.26395685350000003	0.040459540499999995	ADD3;AF:NC_000010.11:110005934:110006147-110100625:110007984:110008299-110100625:+
ADD3	AF	NC_000010.11	-0.6486751632	0	ADD3;AF:NC_000010.11:110005934:110006147-110100625:110008061:110008299-110100625:+
ADD3	AF	NC_000010.11	-0.2633270296	0.040459540499999995	ADD3;AF:NC_000010.11:110005947:110006151-110100625:110007984:110008299-110100625:+
ADD3	AF	NC_000010.11	-0.6568026339999999	0.0033716284000000003	ADD3;AF:NC_000010.11:110005947:110006151-110100625:110008061:110008299-110100625:+
ADD3	AF	NC_000010.11	-0.919170357	0	ADD3;AF:NC_000010.11:110005947:110006151-110100625:110077044:110077118-110100625:+
ADD3	AF	NC_000010.11	-0.47197042710000003	0.0053946054	ADD3;AF:NC_000010.11:110007984:110008299-110100625:110077044:110077118-110100625:+
ADD3	AF	NC_000010.11	-0.34558126	0.035964036	ADD3;AF:NC_000010.11:110008061:110008299-110100625:110077044:110077118-110100625:+
ADD3	RI	NC_000010.11	0.20835551100000002	0.0418081918	ADD3;RI:NC_000010.11:110118587:110118736-110119211:110119354:+
ADD3	SE	NC_000010.11	-0.21671440670000003	0.0418081918	ADD3;SE:NC_000010.11:110112915-110116259:110116410-110117342:+
ADD3	SE	NC_000010.11	0.5160521122	0	ADD3;SE:NC_000010.11:110130486-110132305:110132400-110133326:+
ADI1	AF	NC_000002.12	0.22331619219999999	0.018481518500000002	ADI1;AF:NC_000002.12:3513976-3514808:3517747:3513976-3519368:3519531:-
ADSL_and_SGSM3	RI	NC_000022.11	0.3971118196	0.03996004	ADSL_and_SGSM3;RI:NC_000022.11:40408933:40409018-40409250:40409372:+
AHNAK	AF	NC_000011.10	0.2690669377	0.024975025	AHNAK;AF:NC_000011.10:62536567-62545566:62545664:62536567-62545744:62545826:-
AHNAK	AF	NC_000011.10	0.1473012891	0.039710289700000005	AHNAK;AF:NC_000011.10:62536567-62545566:62545664:62536567-62546660:62546802:-
AHNAK	AF	NC_000011.10	0.5552732714	0.005994006	AHNAK;AF:NC_000011.10:62536567-62545566:62545664:62536567-62546660:62546806:-
AHNAK	AF	NC_000011.10	0.308856909	0.020979021	AHNAK;AF:NC_000011.10:62536567-62545744:62545826:62536567-62546660:62546806:-
AKAP11	SE	NC_000013.11	0.4254943403	0.041958042	AKAP11;SE:NC_000013.11:42308609-42313047:42313130-42313894:+
AKAP8L	RI	NC_000019.10	-0.2373837129	0.019480519499999998	AKAP8L;RI:NC_000019.10:15403475:15403555-15403658:15403715:-
AKAP8L	SE	NC_000019.10	0.22152276140000002	0.019480519499999998	AKAP8L;SE:NC_000019.10:15397855-15398630:15398766-15399302:-
AKIP1	A5	NC_000011.10	-0.3088183911	0.0474525475	AKIP1;A5:NC_000011.10:8911223-8911444:8911214-8911444:+
AKIP1	RI	NC_000011.10	0.2434810675	0.0474525475	AKIP1;RI:NC_000011.10:8917287:8917367-8919337:8920079:+
AKT1	AF	NC_000014.9	0.1948040051	0.04345654349999999	AKT1;AF:NC_000014.9:104792722-104793127:104793601:104792722-104795484:104795748:-
ALDH3B1	AF	NC_000011.10	0.2409886822	0.028471528500000003	ALDH3B1;AF:NC_000011.10:68008547:68008692-68015297:68010327:68010392-68015297:+
AMPD2	AF	NC_000001.11	-0.47794428590000004	0.0044955045	AMPD2;AF:NC_000001.11:109619813:109620278-109625303:109623988:109624089-109625303:+
AMPD2	AF	NC_000001.11	-0.4851881189	0.0112387612	AMPD2;AF:NC_000001.11:109621142:109621266-109625303:109623988:109624089-109625303:+
ANAPC4	A5	NC_000004.12	0.3273214748	0.04995005	ANAPC4;A5:NC_000004.12:25394913-25396664:25394905-25396664:+
ANG_and_RNASE4	AF	NC_000014.9	-0.6733499615999999	0.01998002	ANG_and_RNASE4;AF:NC_000014.9:20684177:20684758-20693547:20688764:20688874-20693547:+
ANKRD13D	A5	NC_000011.10	0.2940329506	0.028471528500000003	ANKRD13D;A5:NC_000011.10:67299621-67299827:67299611-67299827:+
ANKRD13D	SE	NC_000011.10	0.3415803136	0.028471528500000003	ANKRD13D;SE:NC_000011.10:67300123-67300749:67300895-67300990:+
ANKRD40	AF	NC_000017.11	0.2524559499	0.018981019	ANKRD40;AF:NC_000017.11:50700716-50701873:50702008:50700716-50707521:50707914:-
ANKRD50	SE	NC_000004.12	-0.332593007	0.021978022000000003	ANKRD50;SE:NC_000004.12:124678905-124710000:124711274-124712458:-
ANKS3	SE	NC_000016.10	-0.6080344391	0.026973027000000004	ANKS3;SE:NC_000016.10:4724831-4726659:4726780-4726979:-
ANKS6	A5	NC_000009.12	-0.5890929768	0.04995005	ANKS6;A5:NC_000009.12:98732553-98736002:98732553-98736527:-
ANXA4	A5	NC_000002.12	0.3028764115	0.03996004	ANXA4;A5:NC_000002.12:69811456-69812653:69810673-69812653:+
AOPEP_and_MIR2278_and_MIR6081_and_MIR23B_and_MIR27B_and_MIR24-1_and_LOC107987102	A3	NC_000009.12	0.44034037979999996	0.025974026	AOPEP_and_MIR2278_and_MIR6081_and_MIR23B_and_MIR27B_and_MIR24-1_and_LOC107987102;A3:NC_000009.12:95080780-95082575:95080780-95086682:+
AOPEP_and_MIR2278_and_MIR6081_and_MIR23B_and_MIR27B_and_MIR24-1_and_LOC107987102	RI	NC_000009.12	0.4405870822	0.0367965368	AOPEP_and_MIR2278_and_MIR6081_and_MIR23B_and_MIR27B_and_MIR24-1_and_LOC107987102;RI:NC_000009.12:95082575:95082719-95086682:95087159:+
AOPEP_and_MIR2278_and_MIR6081_and_MIR23B_and_MIR27B_and_MIR24-1_and_LOC107987102	SE	NC_000009.12	-0.4135371193	0.025974026	AOPEP_and_MIR2278_and_MIR6081_and_MIR23B_and_MIR27B_and_MIR24-1_and_LOC107987102;SE:NC_000009.12:94760580-94773002:94773168-94792765:+
AP1S2	AL	NC_000023.11	-0.31098079829999997	0.026973027000000004	AP1S2;AL:NC_000023.11:15825806:15827372-15845379:15830059:15831568-15845379:-
AP1S2	AL	NC_000023.11	-0.2523490088	0.0494505495	AP1S2;AL:NC_000023.11:15825806:15827372-15845379:15830059:15833007-15845379:-
AP1S2	AL	NC_000023.11	-0.4756140461	0.013486513500000002	AP1S2;AL:NC_000023.11:15825806:15827372-15845379:15830059:15833524-15845379:-
AP2M1	SE	NC_000003.12	0.4295359736	0	AP2M1;SE:NC_000003.12:184180251-184180645:184180650-184180849:+
AP3D1	A3	NC_000019.10	0.1531167343	0.0364635365	AP3D1;A3:NC_000019.10:2112967-2113336:2112931-2113336:-
AP3D1	A5	NC_000019.10	0.1493736899	0.0364635365	AP3D1;A5:NC_000019.10:2129457-2130394:2129457-2130408:-
APC	A3	NC_000005.10	-0.2593179755	0.048951049	APC;A3:NC_000005.10:112815593-112818966:112815593-112819269:+
APC	SE	NC_000005.10	-0.24152874	0.048951049	APC;SE:NC_000005.10:112780903-112792446:112792529-112801279:+
APLP2	SE	NC_000011.10	0.41868371020000006	0	APLP2;SE:NC_000011.10:130122513-130123612:130123779-130126700:+
APP	SE	NC_000021.9	-0.4352411937	0	APP;SE:NC_000021.9:25982477-25997360:25997416-26000015:-
ARCN1	SE	NC_000011.10	-0.17712098920000002	0.04995005	ARCN1;SE:NC_000011.10:118593698-118597707:118597911-118600625:+
ARL16	A3	NC_000017.11	0.4925545436	0.001998002	ARL16;A3:NC_000017.11:81682675-81683013:81682149-81683013:-
ARL4A	AF	NC_000007.14	-0.3936792013	0.0244755245	ARL4A;AF:NC_000007.14:12686827:12687043-12688166:12687633:12687728-12688166:+
ARMCX6	RI	NC_000023.11	0.3328938023	0.015984016	ARMCX6;RI:NC_000023.11:101615125:101615760-101616672:101616766:-
ARNT	A3	NC_000001.11	0.3983875246	0.035964036	ARNT;A3:NC_000001.11:150814239-150816259:150814236-150816259:-
ARRDC3	SE	NC_000005.10	-0.2692377459	0.04395604400000001	ARRDC3;SE:NC_000005.10:91375613-91376621:91376768-91378694:-
ASNS_and_CZ1P-ASNS_and_MIR5692C2_and_CCZ1P-OR7E38P	A3	NC_000007.14	0.4326328359	0.013986014	ASNS_and_CZ1P-ASNS_and_MIR5692C2_and_CCZ1P-OR7E38P;A3:NC_000007.14:97854754-97855353:97854680-97855353:-
ATF6	A3	NC_000001.11	-0.39550892460000003	0.020979021	ATF6;A3:NC_000001.11:161846580-161851665:161846580-161851722:+
ATG4B	RI	NC_000002.12	0.4833325275	0.0314685315	ATG4B;RI:NC_000002.12:241671312:241671405-241672191:241673857:+
ATP2A2	A5	NC_000012.12	0.1771735371	0.0347652348	ATP2A2;A5:NC_000012.12:110347791-110350292:110346321-110350292:+
ATP2A2	A5	NC_000012.12	-0.21143486039999998	0.0347652348	ATP2A2;A5:NC_000012.12:110347791-110350292:110347453-110350292:+
ATP2A2	RI	NC_000012.12	0.34614670270000003	0.0164835165	ATP2A2;RI:NC_000012.12:110346201:110346321-110350292:110351093:+
ATP2A2	RI	NC_000012.12	0.212773706	0.024975025	ATP2A2;RI:NC_000012.12:110346201:110347791-110350292:110351093:+
ATP2A2	SE	NC_000012.12	0.36248980299999994	0.0164835165	ATP2A2;SE:NC_000012.12:110346321-110347393:110347453-110350292:+
ATP2C1	AF	NC_000003.12	0.6012897227	0.025474525499999998	ATP2C1;AF:NC_000003.12:130850595:130850928-130930416:130894550:130894775-130930416:+
ATP2C1	AF	NC_000003.12	0.42358314490000004	0.0424575425	ATP2C1;AF:NC_000003.12:130850595:130850928-130930416:130894590:130894775-130930416:+
ATP5F1C	SE	NC_000010.11	0.4352574868	9.99001e-4	ATP5F1C;SE:NC_000010.11:7802854-7806974:7807010-7807659:+
ATP6V1G2-DDX39B_2_and_DDX39B_2_and_SNORD117_2_and_SNORD84_1_and_ATP6V1G2_1	A3	NT_113891.3	0.3115950339	0.0024975025	ATP6V1G2-DDX39B_2_and_DDX39B_2_and_SNORD117_2_and_SNORD84_1_and_ATP6V1G2_1;A3:NT_113891.3:3017995-3019280:3017865-3019280:-
ATP8B2	AF	NC_000001.11	-0.1573529303	0.0414585415	ATP8B2;AF:NC_000001.11:154325525:154325702-154328105:154327747:154327861-154328105:+
ATXN2L	A5	NC_000016.10	0.5570990808	0.019480519499999998	ATXN2L;A5:NC_000016.10:28836485-28836728:28836122-28836728:+
ATXN2L	RI	NC_000016.10	0.49195453079999996	0.012987013	ATXN2L;RI:NC_000016.10:28835933:28836122-28836728:28837237:+
ATXN7	SE	NC_000003.12	-0.3321304117	0.0314685315	ATXN7;SE:NC_000003.12:63996483-63997621:63997687-63999450:+
AUP1	A3	NC_000002.12	0.1456369703	0.023976024	AUP1;A3:NC_000002.12:74527121-74527248:74527059-74527248:-
AUP1	RI	NC_000002.12	0.3851192415	0.003996004	AUP1;RI:NC_000002.12:74528751:74528935-74529132:74529282:-
AVEN	AF	NC_000015.10	-0.4296018476	0.045954046	AVEN;AF:NC_000015.10:34003209-34023217:34023240:34003209-34038780:34039200:-
AXL	SE	NC_000019.10	0.2555704002	0.00999001	AXL;SE:NC_000019.10:41239314-41239694:41239720-41242883:+
B2M_and_MIR10393	RI	NC_000015.10	0.0814328836	0.046953047000000005	B2M_and_MIR10393;RI:NC_000015.10:44715423:44715701-44716329:44716356:+
B4GALT7	AF	NC_000005.10	-0.2382884152	0.04995005	B4GALT7;AF:NC_000005.10:177600132:177600260-177604179:177603113:177603364-177604179:+
B9D2	SE	NC_000019.10	-0.46886117299999996	0.0094905095	B9D2;SE:NC_000019.10:41358022-41363432:41363523-41363958:-
BAX	SE	NC_000019.10	0.5540078714	0.04995005	BAX;SE:NC_000019.10:48954962-48955687:48955833-48956198:+
BAZ1A	AF	NC_000014.9	0.5965025079	0.01998002	BAZ1A;AF:NC_000014.9:34874662-34874869:34874892:34874662-34875138:34875360:-
BCAT1	AF	NC_000012.12	0.5683921569	0.014985015	BCAT1;AF:NC_000012.12:24901885-24901963:24902222:24901885-24948927:24949101:-
BCAT2	SE	NC_000019.10	0.35137740799999995	0.007992008	BCAT2;SE:NC_000019.10:48807074-48807756:48808236-48810984:-
BCCIP	AL	NC_000010.11	-0.3631139572	0.002997003	BCCIP;AL:NC_000010.11:125833946-125836104:125836551:125833946-125841255:125842802:+
BCL2L12	SE	NC_000019.10	-0.36648765170000003	0.033966034	BCL2L12;SE:NC_000019.10:49666799-49667019:49667161-49668851:+
BCL2L2_and_BCL2L2-PABPN1_and_PABPN1	RI	NC_000014.9	0.1380161002	0.031968032	BCL2L2_and_BCL2L2-PABPN1_and_PABPN1;RI:NC_000014.9:23324138:23324289-23325247:23326185:+
BCL6	AF	NC_000003.12	0.4072335897	0.013986014	BCL6;AF:NC_000003.12:187734907-187736090:187736501:187734907-187745410:187745468:-
BCL6	AF	NC_000003.12	0.29419482480000003	0.015984016	BCL6;AF:NC_000003.12:187734907-187737597:187743726:187734907-187745410:187745468:-
BDH2	AF	NC_000004.12	-0.3228550849	0.0374625375	BDH2;AF:NC_000004.12:103096274-103097636:103097749:103096274-103098644:103098765:-
BDH2	AF	NC_000004.12	0.349573531	0.0374625375	BDH2;AF:NC_000004.12:103096274-103098644:103098765:103096274-103099783:103099862:-
BHLHE40	RI	NC_000003.12	-0.1516272582	0.023476523500000002	BHLHE40;RI:NC_000003.12:4979962:4980031-4980301:4980408:+
BHLHE40	SE	NC_000003.12	0.1516272582	0.023476523500000002	BHLHE40;SE:NC_000003.12:4980408-4981392:4981515-4982836:+
BID_and_MIR3198-1	AF	NC_000022.11	-0.4127778132	0.03996004	BID_and_MIR3198-1;AF:NC_000022.11:17750174-17774381:17774495:17750174-17774640:17774665:-
BIN1	SE	NC_000002.12	-0.4513929148	0.0044955045	BIN1;SE:NC_000002.12:127051243-127057473:127057601-127059011:-
BLOC1S1_and_BLOC1S1-RDH5_and_RDH5	A3	NC_000012.12	0.2665012962	0.0344655345	BLOC1S1_and_BLOC1S1-RDH5_and_RDH5;A3:NC_000012.12:55720517-55721148:55720517-55721153:+
BMP1	A3	NC_000008.11	0.13386156189999998	0.047952048	BMP1;A3:NC_000008.11:22176650-22176924:22176650-22176961:+
BUD23	RI	NC_000007.14	0.4282162408	0.008991009	BUD23;RI:NC_000007.14:73693624:73693669-73697605:73697694:+
BZW1	AF	NC_000002.12	0.42608460649999996	0.021978022000000003	BZW1;AF:NC_000002.12:200811546:200811990-200813208:200812185:200812309-200813208:+
BZW1	AF	NC_000002.12	0.4430499614	0.0164835165	BZW1;AF:NC_000002.12:200811589:200811727-200813208:200812185:200812309-200813208:+
BZW2	AF	NC_000007.14	0.584136157	0.0174825175	BZW2;AF:NC_000007.14:16661214:16661252-16665437:16661272:16661312-16665437:+
C12orf76	SE	NC_000012.12	-0.37903656539999997	0.021978022000000003	C12orf76;SE:NC_000012.12:110042459-110044420:110044533-110048363:-
C16orf58	SE	NC_000016.10	-0.1578275478	0.0244755245	C16orf58;SE:NC_000016.10:31493048-31493467:31493524-31493603:-
C16orf72	AL	NC_000016.10	0.2380260493	0.026973027000000004	C16orf72;AL:NC_000016.10:9103259-9108371:9113181:9103259-9116668:9121635:+
C1S	A3	NC_000012.12	-0.0959112793	0.04345654349999999	C1S;A3:NC_000012.12:7060877-7061752:7060877-7061839:+
C1S	SE	NC_000012.12	-0.13872266960000001	0.04345654349999999	C1S;SE:NC_000012.12:7061917-7062475:7062682-7062890:+
C1orf52	SE	NC_000001.11	-0.3141144692	0.016983017	C1orf52;SE:NC_000001.11:85258722-85258935:85259061-85259358:-
C2CD5	A3	NC_000012.12	0.5388739452	0.027972028	C2CD5;A3:NC_000012.12:22458585-22459492:22458555-22459492:-
C3orf18	A5	NC_000003.12	-0.38286617079999996	0.0493256743	C3orf18;A5:NC_000003.12:50561747-50565466:50561747-50565526:-
C3orf18	AF	NC_000003.12	-0.29289875239999996	0.0493256743	C3orf18;AF:NC_000003.12:50561747-50567463:50567752:50561747-50570903:50571027:-
C3orf18	SE	NC_000003.12	0.3402165952	0.0493256743	C3orf18;SE:NC_000003.12:50561747-50565526:50565861-50567463:-
C3orf18	SE	NC_000003.12	0.2940776378	0.0493256743	C3orf18;SE:NC_000003.12:50561747-50566006:50566094-50567463:-
CALD1	A5	NC_000007.14	0.3812978574	0.005994006	CALD1;A5:NC_000007.14:134934077-134935688:134933390-134935688:+
CALU	MX	NC_000007.14	0.27710281649999996	0.034965035	CALU;MX:NC_000007.14:128748804-128754262:128754455-128758871:128748804-128754529:128754722-128758871:+
CAMTA2_and_MIR6864_and_MIR6865_and_INCA1	AF	NC_000017.11	0.4061621456	0.02997003	CAMTA2_and_MIR6864_and_MIR6865_and_INCA1;AF:NC_000017.11:4986286-4986954:4987111:4986286-4987593:4987675:-
CAPN2	A3	NC_000001.11	0.2589491874	0.005994006	CAPN2;A3:NC_000001.11:223757380-223757705:223757380-223759270:+
CAPN2	AF	NC_000001.11	-0.5568138725	0.005994006	CAPN2;AF:NC_000001.11:223701593:223701831-223717762:223712618:223712877-223717762:+
CAPN2	RI	NC_000001.11	0.2589491874	0.005994006	CAPN2;RI:NC_000001.11:223769841:223769909-223770447:223770525:+
CARD19	RI	NC_000009.12	0.5179960682	0.0244755245	CARD19;RI:NC_000009.12:93110568:93110721-93112218:93112289:+
CARM1	SE	NC_000019.10	0.48853535130000003	0	CARM1;SE:NC_000019.10:10921127-10921375:10921443-10921615:+
CASTOR3_and_LOC105375426	A3	NC_000007.14	0.42495104590000005	0.013986014	CASTOR3_and_LOC105375426;A3:NC_000007.14:100213353-100222597:100213133-100222597:-
CASTOR3_and_LOC105375426	SE	NC_000007.14	-0.3672574251	0.013986014	CASTOR3_and_LOC105375426;SE:NC_000007.14:100222720-100223570:100223698-100223882:-
CBS	A5	NC_000021.9	0.3724157373	0.04395604400000001	CBS;A5:NC_000021.9:43066377-43067778:43066377-43068509:-
CBX3	A5	NC_000007.14	0.21798399059999998	0.0187312687	CBX3;A5:NC_000007.14:26202609-26202971:26201826-26202971:+
CBX3	AF	NC_000007.14	-0.4877385321	0.005994006	CBX3;AF:NC_000007.14:26201443:26201561-26202971:26201751:26202609-26202971:+
CCAR1_and_SNORD98	A5	NC_000010.11	0.200497674	0.0244755245	CCAR1_and_SNORD98;A5:NC_000010.11:68721288-68722455:68721282-68722455:+
CCAR1_and_SNORD98	SE	NC_000010.11	0.1841481022	0.0244755245	CCAR1_and_SNORD98;SE:NC_000010.11:68737048-68737845:68737889-68740629:+
CCAR1_and_SNORD98	SE	NC_000010.11	-0.2280649343	0.0244755245	CCAR1_and_SNORD98;SE:NC_000010.11:68755536-68756273:68756483-68757294:+
CCAR2	AF	NC_000008.11	0.36296416579999996	0.047952048	CCAR2;AF:NC_000008.11:22604757:22604842-22605736:22605042:22605418-22605736:+
CCDC136_and_LOC107986846	SE	NC_000007.14	0.5061049105	0.04995005	CCDC136_and_LOC107986846;SE:NC_000007.14:128810366-128811281:128811352-128811800:+
CCDC30_and_PPCS	RI	NC_000001.11	0.6583360068999999	0.024975025	CCDC30_and_PPCS;RI:NC_000001.11:42456494:42456628-42457247:42457350:+
CCDC51	A3	NC_000003.12	0.2528564695	0.040959041	CCDC51;A3:NC_000003.12:48433976-48434817:48433871-48434817:-
CCDC51	A3	NC_000003.12	-0.7200861509	0.003996004	CCDC51;A3:NC_000003.12:48435136-48440096:48435010-48440096:-
CCNK	A5	NC_000014.9	-0.28152006820000003	0.02997003	CCNK;A5:NC_000014.9:99481614-99492626:99481479-99492626:+
CCNL2	SE	NC_000001.11	-0.4260054833	0.015984016	CCNL2;SE:NC_000001.11:1390865-1391297:1392803-1393396:-
CD151	AF	NC_000011.10	-0.2992231712	0.041958042	CD151;AF:NC_000011.10:832952:833022-834530:833993:834067-834530:+
CD151	SE	NC_000011.10	-0.155442948	0.041958042	CD151;SE:NC_000011.10:833026-834530:834591-836063:+
CD63	AF	NC_000012.12	0.47633808710000003	0.024975025	CD63;AF:NC_000012.12:55728352-55728516:55728650:55728352-55729282:55729673:-
CD63	AF	NC_000012.12	0.34958216159999994	0.0324675325	CD63;AF:NC_000012.12:55728352-55728796:55728977:55728352-55729282:55729673:-
CDC16_and_MIR548AR	RI	NC_000013.11	0.3222730969	0.03996004	CDC16_and_MIR548AR;RI:NC_000013.11:114272184:114272481-114272564:114272675:+
CDC16_and_MIR548AR	SE	NC_000013.11	0.2617189448	0.03996004	CDC16_and_MIR548AR;SE:NC_000013.11:114263014-114265150:114265240-114272184:+
CDCA7L	SE	NC_000007.14	0.2976658843	0.030969031	CDCA7L;SE:NC_000007.14:21908507-21911617:21911754-21916754:-
CDKN2AIP	A5	NC_000004.12	-0.4321693224	0.013986014	CDKN2AIP;A5:NC_000004.12:183445665-183446088:183445634-183446088:+
CDRT4_and_TVP23C-CDRT4_and_CDRT3_and_TVP23C	SE	NC_000017.11	-0.47063295299999997	0.008991009	CDRT4_and_TVP23C-CDRT4_and_CDRT3_and_TVP23C;SE:NC_000017.11:15547148-15553685:15553829-15555282:-
CEBPZOS	AL	NC_000002.12	0.34446109810000003	0.044955045	CEBPZOS;AL:NC_000002.12:37201726-37201863:37204743:37201726-37213437:37213455:+
CEBPZOS	AL	NC_000002.12	0.37393203869999997	0.044955045	CEBPZOS;AL:NC_000002.12:37201726-37204304:37204743:37201726-37213437:37213455:+
CELF1	A3	NC_000011.10	0.4159107742	0.0382117882	CELF1;A3:NC_000011.10:47472102-47472191:47468891-47472191:-
CELF1	RI	NC_000011.10	0.39231774090000004	0.0382117882	CELF1;RI:NC_000011.10:47465937:47468891-47472191:47472357:-
CEMIP2	SE	NC_000009.12	-0.27291519870000003	0.046453546500000005	CEMIP2;SE:NC_000009.12:71732520-71734806:71734994-71740063:-
CERK_and_LOC105373077	AF	NC_000022.11	0.1851007648	0.026973027000000004	CERK_and_LOC105373077;AF:NC_000022.11:46721015-46736858:46736903:46721015-46738007:46738252:-
CFAP410	AF	NC_000021.9	0.6414246882	0.004995005	CFAP410;AF:NC_000021.9:44337667-44338234:44338694:44337667-44339118:44339390:-
CFAP410	SE	NC_000021.9	-0.3868075148	0.004995005	CFAP410;SE:NC_000021.9:44333262-44335758:44335804-44337649:-
CFH	AL	NC_000001.11	-0.405930116	0.018981019	CFH;AL:NC_000001.11:196690239-196692376:196692395:196690239-196701318:196701566:+
CHAMP1	A3	NC_000013.11	0.39038345420000004	0.015984016	CHAMP1;A3:NC_000013.11:114321232-114323788:114321232-114323791:+
CHMP1A	A5	NC_000016.10	0.17750120879999998	0.046953047000000005	CHMP1A;A5:NC_000016.10:89646714-89647035:89646714-89647203:-
CIB1	AF	NC_000015.10	-0.33802298049999996	0.026973027000000004	CIB1;AF:NC_000015.10:90233703-90233835:90233941:90233703-90265657:90265759:-
CIRBP	AL	NC_000019.10	-0.1725385524	0.04395604400000001	CIRBP;AL:NC_000019.10:1272051-1272427:1273172:1272051-1273494:1274000:+
CIRBP	RI	NC_000019.10	0.3917236998	0.003996004	CIRBP;RI:NC_000019.10:1271981:1272051-1274307:1274440:+
CITED2	AF	NC_000006.12	-0.2810178989	0.020979021	CITED2;AF:NC_000006.12:139373952-139374132:139374213:139373952-139374264:139374362:-
CITED2	AF	NC_000006.12	0.1528169339	0.0352147852	CITED2;AF:NC_000006.12:139373952-139374264:139374362:139373952-139374413:139374648:-
CKLF_and_CKLF-CMTM1_and_CMTM1	A3	NC_000016.10	0.3534344004	0.011988012	CKLF_and_CKLF-CMTM1_and_CMTM1;A3:NC_000016.10:66563217-66565886:66563217-66566083:+
CLASP2	SE	NC_000003.12	-0.49338520119999996	0.04995005	CLASP2;SE:NC_000003.12:33560971-33566732:33566734-33570727:-
CLASRP	A5	NC_000019.10	0.2650155455	0.019480519499999998	CLASRP;A5:NC_000019.10:45068058-45068420:45068054-45068420:+
CLCF1	AF	NC_000011.10	-0.4860389455	0.0024975025	CLCF1;AF:NC_000011.10:67367626-67373524:67373598:67367626-67374047:67374177:-
CLN8	AF	NC_000008.11	-0.47728781649999996	0.0214785215	CLN8;AF:NC_000008.11:1755778:1756082-1770932:1763789:1763885-1770932:+
CLU_and_MIR6843	AF	NC_000008.11	0.9226000054000001	0	CLU_and_MIR6843;AF:NC_000008.11:27610600-27611146:27611437:27610600-27614655:27614700:-
CMTR1	A5	NC_000006.12	0.2485700823	0.034965035	CMTR1;A5:NC_000006.12:37475916-37476126:37475412-37476126:+
CNN2	SE	NC_000019.10	0.30304877339999997	0.03996004	CNN2;SE:NC_000019.10:1032696-1036067:1036246-1036416:+
CNOT3	AL	NC_000019.10	0.3483598452	0.035964036	CNOT3;AL:NC_000019.10:54153840-54153944:54154515:54153840-54155309:54155681:+
COG4	RI	NC_000016.10	0.2833602048	0.0193140193	COG4;RI:NC_000016.10:70508406:70508464-70509231:70509388:-
COG4	SE	NC_000016.10	-0.2717620325	0.0193140193	COG4;SE:NC_000016.10:70483969-70490330:70490392-70496266:-
COG4	SE	NC_000016.10	0.2833602048	0.0193140193	COG4;SE:NC_000016.10:70514509-70515868:70516040-70517626:-
COL16A1	A5	NC_000001.11	0.4411660438	0.005494505500000001	COL16A1;A5:NC_000001.11:31694170-31695103:31694170-31695186:-
COL16A1	SE	NC_000001.11	0.29879624190000004	0.006868131899999999	COL16A1;SE:NC_000001.11:31668855-31670602:31670646-31671615:-
COL16A1	SE	NC_000001.11	0.3738061691	0.005494505500000001	COL16A1;SE:NC_000001.11:31679685-31679804:31679851-31680042:-
COL16A1	SE	NC_000001.11	0.347945855	0.005494505500000001	COL16A1;SE:NC_000001.11:31686279-31688037:31688116-31688467:-
COL18A1_and_MIR6815	A5	NC_000021.9	0.3737826139	0.0104895105	COL18A1_and_MIR6815;A5:NC_000021.9:45456881-45468242:45456176-45468242:+
COL5A1	A3	NC_000009.12	0.408932988	0.002997003	COL5A1;A3:NC_000009.12:134825904-134829976:134825904-134830108:+
COL5A1	MX	NC_000009.12	0.1592198302	0.0204795205	COL5A1;MX:NC_000009.12:134825904-134829976:134830044-134834971:134825904-134830108:134830176-134834971:+
COL6A2	AF	NC_000021.9	0.7275032582	0	COL6A2;AF:NC_000021.9:46098071:46098173-46111450:46098802:46099147-46111450:+
COL8A1	SE	NC_000003.12	-0.1856674615	0.0094905095	COL8A1;SE:NC_000003.12:99638664-99675660:99675721-99744897:+
COPB1	A5	NC_000011.10	0.22010836399999997	0.0277222777	COPB1;A5:NC_000011.10:14498985-14499609:14498985-14499707:-
COPB1	A5	NC_000011.10	-0.2403411585	0.0277222777	COPB1;A5:NC_000011.10:14498985-14499707:14498985-14499742:-
COPZ2_and_MIR152	SE	NC_000017.11	0.32452427629999997	0.011988012	COPZ2_and_MIR152;SE:NC_000017.11:48026475-48027676:48027789-48028472:-
COQ10A	AF	NC_000012.12	-0.38991851920000004	0.0104895105	COQ10A;AF:NC_000012.12:56266942:56267252-56267794:56267326:56267433-56267794:+
COX11	A3	NC_000017.11	0.6638664617	0.008991009	COX11;A3:NC_000017.11:54959466-54961119:54953759-54961119:-
COX11	A3	NC_000017.11	-0.5098079221	0.008991009	COX11;A3:NC_000017.11:54961326-54963306:54961312-54963306:-
COX11	A3	NC_000017.11	0.31124480109999997	0.0246420246	COX11;A3:NC_000017.11:54962915-54963306:54961326-54963306:-
COX4I1	A3	NC_000016.10	0.4120353943	0.004995005	COX4I1;A3:NC_000016.10:85805864-85806456:85805864-85806760:+
CPSF4	A3	NC_000007.14	0.46272278969999997	0.0202297702	CPSF4;A3:NC_000007.14:99452440-99453966:99452440-99454041:+
CPSF4	A3	NC_000007.14	-0.5560094871	0.017982018	CPSF4;A3:NC_000007.14:99452440-99454041:99452440-99454044:+
CPSF4	AF	NC_000007.14	0.5467824556	0.0224775225	CPSF4;AF:NC_000007.14:99438912:99439185-99444789:99439376:99439596-99444789:+
CPSF4	AF	NC_000007.14	0.3411162861	0.0303446553	CPSF4;AF:NC_000007.14:99438943:99439185-99444789:99439376:99439596-99444789:+
CRELD1	A5	NC_000003.12	-0.4184425713	0.0112387612	CRELD1;A5:NC_000003.12:9933920-9934420:9933852-9934420:+
CRELD1	RI	NC_000003.12	0.275451113	0.0174825175	CRELD1;RI:NC_000003.12:9933834:9933920-9934420:9934612:+
CRELD1	RI	NC_000003.12	0.3138405623	0.014985015	CRELD1;RI:NC_000003.12:9943077:9943172-9943381:9943515:+
CRELD1	SE	NC_000003.12	0.3291125723	0.0112387612	CRELD1;SE:NC_000003.12:9943515-9943902:9944095-9944365:+
CRLS1	SE	NC_000020.11	-0.5429260147	0.047952048	CRLS1;SE:NC_000020.11:6015490-6023380:6023422-6031285:+
CRLS1	SE	NC_000020.11	0.4629854511	0.047952048	CRLS1;SE:NC_000020.11:6023422-6026171:6026238-6031285:+
CRYAB	A5	NC_000011.10	-0.5792839265999999	0	CRYAB;A5:NC_000011.10:111911922-111913105:111911922-111913139:-
CRYBB2P1_and_MIR6817	SE	NC_000022.11	0.1851607173	0.0494505495	CRYBB2P1_and_MIR6817;SE:NC_000022.11:25448284-25453316:25453434-25455712:+
CSNK1E_and_TPTEP2-CSNK1E_and_TPTEP2	AF	NC_000022.11	-0.1713506963	0.016983017	CSNK1E_and_TPTEP2-CSNK1E_and_TPTEP2;AF:NC_000022.11:38314169-38317160:38317433:38314169-38317986:38318084:-
CSRNP2	AF	NC_000012.12	0.3601678657	0.046453546500000005	CSRNP2;AF:NC_000012.12:51076647-51076874:51076999:51076647-51083339:51083596:-
CTBP1	AF	NC_000004.12	0.2117930254	0.0453296703	CTBP1;AF:NC_000004.12:1241519-1241651:1247886:1241519-1248661:1248729:-
CTBP1	AF	NC_000004.12	0.30991604300000003	0.0453296703	CTBP1;AF:NC_000004.12:1241519-1241651:1247886:1241519-1248916:1249130:-
CTBP1	AF	NC_000004.12	0.256889698	0.0453296703	CTBP1;AF:NC_000004.12:1241519-1241651:1247886:1241519-1248916:1249134:-
CTBP1	AF	NC_000004.12	0.18809750170000003	0.0453296703	CTBP1;AF:NC_000004.12:1241519-1248661:1248729:1241519-1248916:1249130:-
CTSF	AF	NC_000011.10	0.2192980659	0.025474525499999998	CTSF;AF:NC_000011.10:66568082-66568171:66568223:66568082-66568274:66568606:-
CTTN	SE	NC_000011.10	-0.3500842089	0.016983017	CTTN;SE:NC_000011.10:70419856-70420400:70420510-70422940:+
CUEDC1	A5	NC_000017.11	0.6091487183	0.01998002	CUEDC1;A5:NC_000017.11:57866544-57867241:57866544-57867338:-
CUEDC1	MX	NC_000017.11	-0.6114330878	0.0374625375	CUEDC1;MX:NC_000017.11:57866544-57867338:57867415-57868150:57866544-57867623:57867692-57868150:-
CUTA	A5	NC_000006.12	-0.2336476656	0.0372960373	CUTA;A5:NC_000006.12:33417695-33417869:33417695-33417959:-
CUTA	A5	NC_000006.12	0.3506882091	0.027972028	CUTA;A5:NC_000006.12:33417695-33417959:33417695-33418087:-
CUTA	RI	NC_000006.12	-0.2701054321	0.033216783199999995	CUTA;RI:NC_000006.12:33417481:33417695-33417959:33418107:-
CUTA_1	A5	NT_167249.2	-0.2336476656	0.0372960373	CUTA_1;A5:NT_167249.2:4866420-4866594:4866420-4866684:-
CUTA_1	A5	NT_167249.2	0.3506882091	0.027972028	CUTA_1;A5:NT_167249.2:4866420-4866684:4866420-4866812:-
CUTA_1	RI	NT_167249.2	-0.2701054321	0.033216783199999995	CUTA_1;RI:NT_167249.2:4866206:4866420-4866684:4866832:-
CWF19L1_and_SNORA12	A3	NC_000010.11	-0.29927302370000003	0.045954046	CWF19L1_and_SNORA12;A3:NC_000010.11:100261044-100261979:100261028-100261979:-
CWF19L1_and_SNORA12	A5	NC_000010.11	-0.3481877887	0.045954046	CWF19L1_and_SNORA12;A5:NC_000010.11:100262063-100267526:100262063-100267571:-
CWF19L1_and_SNORA12	SE	NC_000010.11	-0.29927302370000003	0.045954046	CWF19L1_and_SNORA12;SE:NC_000010.11:100253539-100256262:100256476-100260218:-
CYB5D1	A3	NC_000017.11	0.3888292159	0.019480519499999998	CYB5D1;A3:NC_000017.11:7858824-7859382:7858824-7859450:+
CYP27A1	SE	NC_000002.12	0.1871778163	0.0224775225	CYP27A1;SE:NC_000002.12:218782437-218809577:218809767-218812222:+
CYTH2	AF	NC_000019.10	0.6672624796	0	CYTH2;AF:NC_000019.10:48469208:48469526-48470353:48469639:48470043-48470353:+
CYTH2	AF	NC_000019.10	0.4926516051	0.005994006	CYTH2;AF:NC_000019.10:48469341:48469526-48470353:48469639:48470043-48470353:+
CYTH2	AF	NC_000019.10	0.7622119558	0	CYTH2;AF:NC_000019.10:48469369:48469526-48470353:48469639:48470043-48470353:+
DALRD3_and_MIR425_and_MIR191	RI	NC_000003.12	0.3810116613	0.0374625375	DALRD3_and_MIR425_and_MIR191;RI:NC_000003.12:49015488:49015707-49015804:49015872:-
DALRD3_and_MIR425_and_MIR191	SE	NC_000003.12	-0.2361377098	0.0487012987	DALRD3_and_MIR425_and_MIR191;SE:NC_000003.12:49016511-49016612:49016673-49016774:-
DBNL_and_MIR6837	A3	NC_000007.14	-0.3088082849	0.013486513500000002	DBNL_and_MIR6837;A3:NC_000007.14:44058280-44058429:44058280-44058432:+
DCAF7	RI	NC_000017.11	0.2714299924	0.0074925075	DCAF7;RI:NC_000017.11:63589000:63589237-63594203:63594266:+
DCAF8	A5	NC_000001.11	-0.35890102840000004	0.013986014	DCAF8;A5:NC_000001.11:160261358-160262117:160261358-160262449:-
DCAKD	AF	NC_000017.11	-0.4404425593	0.023976024	DCAKD;AF:NC_000017.11:45034999-45051361:45051632:45034999-45060888:45061131:-
DCTN5	A3	NC_000016.10	-0.3643108457	0.021978022000000003	DCTN5;A3:NC_000016.10:23665728-23667017:23665728-23667047:+
DDB2	SE	NC_000011.10	-0.2619660619	0.010989011000000002	DDB2;SE:NC_000011.10:47234672-47234757:47234934-47235270:+
DDX42	A3	NC_000017.11	0.1637905912	0.047952048	DDX42;A3:NC_000017.11:63800617-63805044:63800617-63805071:+
DDX42	SE	NC_000017.11	-0.1641903101	0.047952048	DDX42;SE:NC_000017.11:63798099-63799589:63799625-63800468:+
DEDD	AF	NC_000001.11	0.3801129605	0.023976024	DEDD;AF:NC_000001.11:161130847-161131006:161132194:161130847-161132551:161132667:-
DHX37	A5	NC_000012.12	-0.3158018112	0.034965035	DHX37;A5:NC_000012.12:124953996-124954087:124953996-124954097:-
DIAPH1	SE	NC_000005.10	-0.44862312200000004	0.013986014	DIAPH1;SE:NC_000005.10:141587197-141588224:141588250-141618798:-
DIP2C_and_MIR5699	SE	NC_000010.11	-0.2994809317	0.038961038999999996	DIP2C_and_MIR5699;SE:NC_000010.11:310092-311537:311566-327006:-
DIS3L2_and_MIR562	A3	NC_000002.12	0.38555197609999997	0.021978022000000003	DIS3L2_and_MIR562;A3:NC_000002.12:232300119-232329813:232300119-232329886:+
DLGAP4	AF	NC_000020.11	0.39023511920000004	0.031968032	DLGAP4;AF:NC_000020.11:36461468:36461510-36496705:36461795:36462599-36496705:+
DMKN	A5	NC_000019.10	0.3931077193	0.032967033	DMKN;A5:NC_000019.10:35497538-35498598:35497538-35498716:-
DMKN	RI	NC_000019.10	-0.7589839594	0.010989011000000002	DMKN;RI:NC_000019.10:35511411:35511469-35511521:35511593:-
DNAJB12	RI	NC_000010.11	0.4094031043	0.026973027000000004	DNAJB12;RI:NC_000010.11:72332835:72334617-72335780:72335931:-
DNAJB12	RI	NC_000010.11	0.34972019090000006	0.0374625375	DNAJB12;RI:NC_000010.11:72332835:72334617-72335834:72335931:-
DNAJC10	A3	NC_000002.12	0.5239373176	0.013486513500000002	DNAJC10;A3:NC_000002.12:182736386-182739545:182736386-182740299:+
DNM2_and_MIR638_and_MIR4748_and_MIR6793	MX	NC_000019.10	-0.3301897163	0.0104895105	DNM2_and_MIR638_and_MIR4748_and_MIR6793;MX:NC_000019.10:10795439-10796061:10796199-10798486:10795439-10797380:10797518-10798486:+
DNM2_and_MIR638_and_MIR4748_and_MIR6793	SE	NC_000019.10	0.2410246216	0.014985015	DNM2_and_MIR638_and_MIR4748_and_MIR6793;SE:NC_000019.10:10805967-10808569:10808580-10812264:+
DOCK7	SE	NC_000001.11	0.30798979460000003	0.0374625375	DOCK7;SE:NC_000001.11:62543745-62544947:62545039-62552732:-
DOK4	AF	NC_000016.10	-0.6290466653	0.0074925075	DOK4;AF:NC_000016.10:57479688-57480295:57480377:57479688-57487096:57487139:-
DOT1L	A3	NC_000019.10	0.5632998528000001	0.0124875125	DOT1L;A3:NC_000019.10:2227127-2227737:2227127-2229785:+
DPAGT1	RI	NC_000011.10	0.38445775229999996	0.025974026	DPAGT1;RI:NC_000011.10:119096505:119097063-119097142:119097297:-
DPAGT1	SE	NC_000011.10	-0.5039992650999999	0.025974026	DPAGT1;SE:NC_000011.10:119100408-119100630:119100843-119101495:-
DPH1_and_OVCA2	A3	NC_000017.11	0.21925460510000003	0.0474525475	DPH1_and_OVCA2;A3:NC_000017.11:2036956-2039399:2036956-2039755:+
DPH1_and_OVCA2	A5	NC_000017.11	0.2199439509	0.0474525475	DPH1_and_OVCA2;A5:NC_000017.11:2037338-2039755:2036956-2039755:+
DPH1_and_OVCA2	SE	NC_000017.11	-0.1971134349	0.0474525475	DPH1_and_OVCA2;SE:NC_000017.11:2033842-2035970:2036091-2036529:+
DPH6_and_MIR3942	SE	NC_000015.10	0.3906896673	0.030969031	DPH6_and_MIR3942;SE:NC_000015.10:35373608-35381822:35381916-35410835:-
DPYSL3	AF	NC_000005.10	0.5887125313	0.004995005	DPYSL3;AF:NC_000005.10:147424963-147453549:147453692:147424963-147509478:147510068:-
DUS1L	A3	NC_000017.11	0.2117137897	0.0494505495	DUS1L;A3:NC_000017.11:82060961-82061209:82060954-82061209:-
DUS1L	RI	NC_000017.11	0.279451154	0.041958042	DUS1L;RI:NC_000017.11:82058341:82058416-82058781:82058818:-
DUSP12	A3	NC_000001.11	0.20034879190000002	0.0384615385	DUSP12;A3:NC_000001.11:161750145-161751655:161750145-161751668:+
DUSP23	RI	NC_000001.11	-0.2886189472	0.026973027000000004	DUSP23;RI:NC_000001.11:159780962:159780993-159781099:159781367:+
DVL3	A3	NC_000003.12	0.181104975	0.017982018	DVL3;A3:NC_000003.12:184164388-184164478:184164388-184164492:+
DVL3	RI	NC_000003.12	0.181104975	0.017982018	DVL3;RI:NC_000003.12:184164796:184164931-184165113:184165206:+
DVL3	RI	NC_000003.12	-0.1623768376	0.0244755245	DVL3;RI:NC_000003.12:184170319:184170729-184171567:184173614:+
DYNC1I2	AF	NC_000002.12	-0.6796429637000001	0.011988012	DYNC1I2;AF:NC_000002.12:171687469:171687627-171690147:171687755:171687873-171690147:+
DYNC1LI2	AL	NC_000016.10	0.1764688115	0.047952048	DYNC1LI2;AL:NC_000016.10:66720893:66723822-66725828:66724661:66724748-66725828:-
DYNC1LI2	SE	NC_000016.10	-0.20228456949999998	0.041958042	DYNC1LI2;SE:NC_000016.10:66736244-66742438:66742668-66749197:-
EDIL3	SE	NC_000005.10	0.1695391346	0.04395604400000001	EDIL3;SE:NC_000005.10:84180521-84229855:84229884-84254084:-
EFEMP2	RI	NC_000011.10	0.10025248490000001	0.032967033	EFEMP2;RI:NC_000011.10:65866441:65866712-65866845:65867079:-
EGFR	AF	NC_000007.14	-0.3372740195	0.037962038	EGFR;AF:NC_000007.14:55019017:55019365-55142286:55109839:55109958-55142286:+
EMC10	SE	NC_000019.10	0.3068845492	0.045954046	EMC10;SE:NC_000019.10:50480977-50481861:50481947-50482149:+
EMC9	A3	NC_000014.9	0.3526076268	0.025974026	EMC9;A3:NC_000014.9:24139789-24140889:24139614-24140889:-
EMC9_1	A3	NW_018654722.1	0.3868439456	0.012987013	EMC9_1;A3:NW_018654722.1:440767-441867:440592-441867:-
EML3	AF	NC_000011.10	0.747211987	0.0224775225	EML3;AF:NC_000011.10:62611596-62611680:62612394:62611596-62612436:62612754:-
EMP2	AF	NC_000016.10	-0.2280975939	0.0114885115	EMP2;AF:NC_000016.10:10547677-10558994:10559155:10547677-10580549:10580598:-
ENPP2	SE	NC_000008.11	-0.2902360284	0.006993007	ENPP2;SE:NC_000008.11:119593860-119595847:119596002-119600678:-
EOGT	SE	NC_000003.12	-0.3719506251	0.0174825175	EOGT;SE:NC_000003.12:68989017-68998011:68998114-69001608:-
EPB41L3	SE	NC_000018.10	-0.4790233411	0.047952048	EPB41L3;SE:NC_000018.10:5393478-5394677:5394793-5395067:-
ESYT2_and_LOC105379752	SE	NC_000007.14	0.3758954639	0.025974026	ESYT2_and_LOC105379752;SE:NC_000007.14:158749723-158752781:158752843-158759486:-
EVA1A	SE	NC_000002.12	-0.3620921948	0.015984016	EVA1A;SE:NC_000002.12:75522487-75526112:75526199-75560680:-
EVA1B	AF	NC_000001.11	0.5383080645	0.0104895105	EVA1B;AF:NC_000001.11:36322725-36322971:36323451:36322725-36323459:36323645:-
EVI5L	SE	NC_000019.10	-0.4936041943	0.003996004	EVI5L;SE:NC_000019.10:7856068-7857092:7857124-7858191:+
EVL_and_MIR342	A5	NC_000014.9	0.3176735707	0.0175824176	EVL_and_MIR342;A5:NC_000014.9:100139369-100141180:100137802-100141180:+
EVL_and_MIR342	AF	NC_000014.9	0.2842134341	0.021312021299999998	EVL_and_MIR342;AF:NC_000014.9:100018971:100019687-100084687:100065422:100065511-100084687:+
EVL_and_MIR342	AF	NC_000014.9	-0.36987550810000003	0.011988012	EVL_and_MIR342;AF:NC_000014.9:100065422:100065511-100084687:100066437:100066487-100084687:+
EVL_and_MIR342	AF	NC_000014.9	-0.39804651090000004	0.010656010700000001	EVL_and_MIR342;AF:NC_000014.9:99971422:99972057-100084687:100018971:100019687-100084687:+
EVL_and_MIR342	AF	NC_000014.9	-0.5069425493999999	0.007992008	EVL_and_MIR342;AF:NC_000014.9:99971422:99972057-100084687:100066437:100066487-100084687:+
EVL_and_MIR342	SE	NC_000014.9	0.3592323261	0.010656010700000001	EVL_and_MIR342;SE:NC_000014.9:100132779-100133047:100133159-100135905:+
EXOC7_and_MIR6868	A3	NC_000017.11	0.2926526896	0.024975025	EXOC7_and_MIR6868;A3:NC_000017.11:76091272-76094414:76089320-76094414:-
EXOC7_and_MIR6868	A3	NC_000017.11	0.2769848961	0.0374625375	EXOC7_and_MIR6868;A3:NC_000017.11:76091272-76094414:76091235-76094414:-
EXOC7_and_MIR6868	SE	NC_000017.11	0.2713296103	0.024975025	EXOC7_and_MIR6868;SE:NC_000017.11:76086145-76086854:76086892-76087654:-
EXOC7_and_MIR6868	SE	NC_000017.11	-0.5298608810000001	0.033300033300000004	EXOC7_and_MIR6868;SE:NC_000017.11:76089320-76089675:76089762-76090329:-
EXOSC1	A5	NC_000010.11	0.34681060880000003	0.020979021	EXOSC1;A5:NC_000010.11:97437750-97438663:97437750-97438670:-
FADS3_and_MIR6746	A5	NC_000011.10	0.2724503538	0.008991009	FADS3_and_MIR6746;A5:NC_000011.10:61876963-61877411:61876963-61877511:-
FADS3_and_MIR6746	RI	NC_000011.10	0.2724503538	0.008991009	FADS3_and_MIR6746;RI:NC_000011.10:61876359:61876455-61876866:61876963:-
FAIM	AF	NC_000003.12	-0.4762209018	0.007992008	FAIM;AF:NC_000003.12:138608771:138608937-138621407:138609049:138609146-138621407:+
FAM126A	AF	NC_000007.14	0.2285126722	0.0437062937	FAM126A;AF:NC_000007.14:22991139-23012989:23013066:22991139-23013925:23014133:-
FAM126A	AL	NC_000007.14	-0.2285126722	0.0437062937	FAM126A;AL:NC_000007.14:22895848:22896118-22960256:22941259:22946163-22960256:-
FAM136A	A3	NC_000002.12	0.3177324956	0.025474525499999998	FAM136A;A3:NC_000002.12:70301603-70301925:70300980-70301925:-
FAM136A	RI	NC_000002.12	0.5599690114	0.008991009	FAM136A;RI:NC_000002.12:70300840:70300980-70301522:70301603:-
FAM13B	AF	NC_000005.10	-0.5215788170000001	0.034965035	FAM13B;AF:NC_000005.10:138021197-138032782:138033111:138021197-138038566:138038606:-
FAM13B	AF	NC_000005.10	-0.6395112782	0.034965035	FAM13B;AF:NC_000005.10:138021197-138032782:138033113:138021197-138038566:138038606:-
FAM160A2	A5	NC_000011.10	0.3457339751	0.0472027972	FAM160A2;A5:NC_000011.10:6214573-6214710:6214573-6214733:-
FAM160A2	A5	NC_000011.10	0.35178063369999996	0.0472027972	FAM160A2;A5:NC_000011.10:6218150-6218558:6218150-6218600:-
FAM168A	SE	NC_000011.10	-0.2963336328	0.027972028	FAM168A;SE:NC_000011.10:73411536-73419874:73419999-73430690:-
FAM168A	SE	NC_000011.10	0.331983095	0.027972028	FAM168A;SE:NC_000011.10:73419999-73425022:73425048-73430690:-
FAM20B	AF	NC_000001.11	-0.41834551799999997	0.02997003	FAM20B;AF:NC_000001.11:179025894:179026098-179043715:179026124:179026188-179043715:+
FAM219A	A3	NC_000009.12	0.3846674849	0.025474525499999998	FAM219A;A3:NC_000009.12:34401122-34401666:34401119-34401666:-
FAM219B	RI	NC_000015.10	-0.38021140740000003	0.020979021	FAM219B;RI:NC_000015.10:74899992:74902063-74902604:74902786:-
FARP1_and_MIR3170_and_LOC105370327	AF	NC_000013.11	-0.6217989104	0	FARP1_and_MIR3170_and_LOC105370327;AF:NC_000013.11:98142639:98142777-98213220:98143094:98143492-98213220:+
FARP1_and_MIR3170_and_LOC105370327	SE	NC_000013.11	-0.28991216329999997	0.008991009	FARP1_and_MIR3170_and_LOC105370327;SE:NC_000013.11:98435706-98437766:98437858-98438804:+
FASTK	A5	NC_000007.14	0.2988644108	0.035964036	FASTK;A5:NC_000007.14:151079922-151080209:151079922-151080437:-
FASTK	AF	NC_000007.14	0.2863706285	0.035964036	FASTK;AF:NC_000007.14:151079922-151080209:151080573:151079922-151080685:151080809:-
FAT1_and_LOC107986334	AF	NC_000004.12	0.6078087065	0.0022477522	FAT1_and_LOC107986334;AF:NC_000004.12:186709845-186723664:186723856:186709845-186726354:186726696:-
FAT1_and_LOC107986334	SE	NC_000004.12	-0.7271983928	0	FAT1_and_LOC107986334;SE:NC_000004.12:186589220-186590368:186590403-186595689:-
FBLN5	AF	NC_000014.9	-0.7220022445000001	0	FBLN5;AF:NC_000014.9:91942961-91946711:91947035:91942961-91947213:91947607:-
FBLN5	AF	NC_000014.9	-0.23890590309999998	0.013986014	FBLN5;AF:NC_000014.9:91942961-91946711:91947035:91942961-91947213:91947702:-
FBXL7_and_MIR887	SE	NC_000005.10	0.32330160280000003	0.0144855145	FBXL7_and_MIR887;SE:NC_000005.10:15616072-15834777:15834853-15927890:+
FBXO22	SE	NC_000015.10	-0.2838643305	0.0244755245	FBXO22;SE:NC_000015.10:75904629-75905578:75905657-75913203:+
FBXW2	A5	NC_000009.12	-0.440661398	0.01998002	FBXW2;A5:NC_000009.12:120788278-120792887:120788278-120793149:-
FBXW2	A5	NC_000009.12	-0.2466756633	0.034965035	FBXW2;A5:NC_000009.12:120793257-120793354:120793257-120793360:-
FBXW2	SE	NC_000009.12	-0.341605435	0.01998002	FBXW2;SE:NC_000009.12:120776226-120776931:120777021-120778351:-
FDPS	A5	NC_000001.11	0.3237488538	0.034965035	FDPS;A5:NC_000001.11:155309076-155310064:155308965-155310064:+
FERMT2	SE	NC_000014.9	-0.32081008910000003	0.028471528500000003	FERMT2;SE:NC_000014.9:52861034-52861587:52861610-52864401:-
FEZ2	SE	NC_000002.12	0.2372676843	0.032967033	FEZ2;SE:NC_000002.12:36558513-36560785:36560865-36578597:-
FGD5-AS1	AF	NC_000003.12	-0.2866363882	0.021312021299999998	FGD5-AS1;AF:NC_000003.12:14946154-14947087:14947505:14946154-14947739:14947893:-
FGD5-AS1	AF	NC_000003.12	-0.6662631883	0	FGD5-AS1;AF:NC_000003.12:14946154-14947114:14947505:14946154-14947739:14947893:-
FGD5-AS1	AF	NC_000003.12	0.45004590130000005	0.021312021299999998	FGD5-AS1;AF:NC_000003.12:14946154-14947739:14947893:14946154-14948013:14948441:-
FGFR1	SE	NC_000008.11	0.40401151729999996	0.0154845155	FGFR1;SE:NC_000008.11:38428435-38429682:38429948-38457356:-
FGFR1OP2	SE	NC_000012.12	-0.4161764482	0.0074925075	FGFR1OP2;SE:NC_000012.12:26957743-26960515:26960628-26963342:+
FGFRL1	AF	NC_000004.12	0.4033854651	0.015984016	FGFRL1;AF:NC_000004.12:1009930:1011296-1012470:1011626:1011954-1012470:+
FKBP11	AL	NC_000012.12	-0.16159631060000001	0.0474525475	FKBP11;AL:NC_000012.12:48921963:48922201-48923782:48923126:48923604-48923782:-
FKBP3	A5	NC_000014.9	0.162284386	0.025474525499999998	FKBP3;A5:NC_000014.9:45130800-45132259:45130800-45134349:-
FKBP4	AF	NC_000012.12	-0.17864407	0.0384615385	FKBP4;AF:NC_000012.12:2794970:2795244-2797138:2795669:2796964-2797138:+
FLNA	SE	NC_000023.11	0.16097533390000002	0.013486513500000002	FLNA;SE:NC_000023.11:154355072-154357251:154357274-154357434:-
FLNB	SE	NC_000003.12	0.286505682	0.01998002	FLNB;SE:NC_000003.12:58130908-58131927:58132019-58132808:+
FLRT2	MX	NC_000014.9	-0.5862852803	0.0174825175	FLRT2;MX:NC_000014.9:85530534-85531167:85531222-85621139:85530534-85552733:85552843-85621139:+
FLYWCH1	A3	NC_000016.10	0.1628867597	0.047952048	FLYWCH1;A3:NC_000016.10:2930010-2930410:2930010-2930413:+
FLYWCH1	A3	NC_000016.10	0.37839646439999997	0.013320013300000001	FLYWCH1;A3:NC_000016.10:2933979-2936640:2933979-2937121:+
FLYWCH1	A3	NC_000016.10	0.6753710377	0.004995005	FLYWCH1;A3:NC_000016.10:2934667-2936640:2934667-2937121:+
FLYWCH1	SE	NC_000016.10	-0.3681670808	0.0237262737	FLYWCH1;SE:NC_000016.10:2933979-2934615:2934667-2937121:+
FLYWCH1	SE	NC_000016.10	0.7489157873000001	0	FLYWCH1;SE:NC_000016.10:2934667-2936332:2936425-2937121:+
FN1	A3	NC_000002.12	0.520554289	0	FN1;A3:NC_000002.12:215372300-215373322:215372015-215373322:-
FN1	A3	NC_000002.12	0.1427224757	0.017982018	FN1;A3:NC_000002.12:215372375-215373322:215372015-215373322:-
FN1	A3	NC_000002.12	-0.2641404753	0.0033716284000000003	FN1;A3:NC_000002.12:215372375-215373322:215372300-215373322:-
FN1	RI	NC_000002.12	0.1523699177	0.0236013986	FN1;RI:NC_000002.12:215371909:215372015-215372109:215372300:-
FN1	RI	NC_000002.12	0.1571114616	0.013486513500000002	FN1;RI:NC_000002.12:215371909:215372015-215372109:215372375:-
FN1	SE	NC_000002.12	0.3040507372	0.0035964036	FN1;SE:NC_000002.12:215372015-215372109:215372300-215373322:-
FN1	SE	NC_000002.12	0.28469729239999997	0.002997003	FN1;SE:NC_000002.12:215379317-215380811:215381080-215382212:-
FN1	SE	NC_000002.12	0.41978057960000004	0	FN1;SE:NC_000002.12:215391814-215392931:215393203-215394528:-
FNBP1L	RI	NC_000001.11	0.3698443347	0.014985015	FNBP1L;RI:NC_000001.11:93550947:93551105-93552409:93554661:+
FNIP1	SE	NC_000005.10	0.8232159018999999	0.001998002	FNIP1;SE:NC_000005.10:131709272-131710578:131710661-131716565:-
FNIP1	SE	NC_000005.10	-0.4252898914	0.00999001	FNIP1;SE:NC_000005.10:131719417-131730904:131731038-131744564:-
FOXK2	SE	NC_000017.11	-0.26947777149999996	0.047952048	FOXK2;SE:NC_000017.11:82563548-82568054:82568201-82571724:+
FUS	SE	NC_000016.10	-0.2287683584	0.017982018	FUS;SE:NC_000016.10:31185179-31186802:31186836-31188325:+
FXR2	SE	NC_000017.11	0.2134137825	0.0264735265	FXR2;SE:NC_000017.11:7591925-7592071:7592157-7592254:-
FZR1	A5	NC_000019.10	-0.2548750926	0.016983017	FZR1;A5:NC_000019.10:3534522-3534795:3534513-3534795:+
G6PC3	A5	NC_000017.11	0.22636316469999998	0.0424575425	G6PC3;A5:NC_000017.11:44071242-44074160:44071183-44074160:+
G6PC3	SE	NC_000017.11	0.182183015	0.0424575425	G6PC3;SE:NC_000017.11:44074770-44074969:44075087-44075310:+
GABPB1_and_GABPB1-IT1	SE	NC_000015.10	0.6943739375	0.011988012	GABPB1_and_GABPB1-IT1;SE:NC_000015.10:50309798-50340503:50340536-50346372:-
GALNS_and_LOC107983950	A3	NC_000016.10	0.29592896	0.025974026	GALNS_and_LOC107983950;A3:NC_000016.10:88817417-88818007:88814525-88818007:-
GALNS_and_LOC107983950	SE	NC_000016.10	-0.3882524517	0.025974026	GALNS_and_LOC107983950;SE:NC_000016.10:88841971-88842706:88842829-88856758:-
GAREM2	SE	NC_000002.12	-0.7407111965000001	0.006993007	GAREM2;SE:NC_000002.12:26176484-26177133:26177214-26182967:+
GAS5_and_SNORD81_and_SNORD47_and_SNORD80_and_SNORD79_and_SNORD78_and_SNORD44_and_SNORA103_and_SNORD77_and_SNORD76_and_SNORD75_and_SNORD74	A3	NC_000001.11	0.5219883907	0.0384615385	GAS5_and_SNORD81_and_SNORD47_and_SNORD80_and_SNORD79_and_SNORD78_and_SNORD44_and_SNORA103_and_SNORD77_and_SNORD76_and_SNORD75_and_SNORD74;A3:NC_000001.11:173864098-173864257:173864079-173864257:-
GAS7	SE	NC_000017.11	-0.3899869679	0.027972028	GAS7;SE:NC_000017.11:9959255-9969677:9969762-9981804:-
GEM	A5	NC_000008.11	-0.2598956892	0.028971029	GEM;A5:NC_000008.11:94260512-94262090:94260512-94262205:-
GEMIN8	SE	NC_000023.11	-0.4696300018	0.034965035	GEMIN8;SE:NC_000023.11:14021511-14026140:14026221-14029777:-
GGT7	A3	NC_000020.11	0.2575911439	0.034965035	GGT7;A3:NC_000020.11:34859682-34859969:34859639-34859969:-
GLS	A3	NC_000002.12	-0.2087705063	0.04345654349999999	GLS;A3:NC_000002.12:190954660-190954739:190954660-190954755:+
GNB3	A5	NC_000012.12	0.3441525572	0.010989011000000002	GNB3;A5:NC_000012.12:6843698-6843777:6843695-6843777:+
GOLGA2	SE	NC_000009.12	0.39413609310000003	9.99001e-4	GOLGA2;SE:NC_000009.12:128266325-128267194:128267274-128267458:-
GOLGA2	SE	NC_000009.12	-0.6039823081	0	GOLGA2;SE:NC_000009.12:128268524-128272785:128272865-128273850:-
GOLGA4	AF	NC_000003.12	-0.49464246009999996	0.025974026	GOLGA4;AF:NC_000003.12:37243269:37243622-37251395:37249722:37249742-37251395:+
GOLGA4	SE	NC_000003.12	0.5689655855	0.025974026	GOLGA4;SE:NC_000003.12:37282272-37289235:37289291-37294979:+
GOLGA8A_and_MIR1233-1	A3	NC_000015.10	-0.2419318643	0.02997003	GOLGA8A_and_MIR1233-1;A3:NC_000015.10:34382529-34382797:34382526-34382797:-
GOLM1	AF	NC_000009.12	0.20572884789999998	0.0144855145	GOLM1;AF:NC_000009.12:86079341-86099411:86099558:86079341-86100025:86100201:-
GPD2	AF	NC_000002.12	-0.5241250528	0.013986014	GPD2;AF:NC_000002.12:156436379:156436513-156476098:156473572:156473636-156476098:+
GPX4	AF	NC_000019.10	-0.3074644026	0.011988012	GPX4;AF:NC_000019.10:1103994:1104127-1105186:1104650:1104929-1105186:+
GPX4	AF	NC_000019.10	-0.1784455429	0.0187312687	GPX4;AF:NC_000019.10:1104057:1104127-1105186:1104650:1104929-1105186:+
GRN	AF	NC_000017.11	-0.1315252304	0.046453546500000005	GRN;AF:NC_000017.11:44345086:44345334-44349158:44345615:44345741-44349158:+
GSDMD	RI	NC_000008.11	0.2808525198	0.00999001	GSDMD;RI:NC_000008.11:143559777:143559969-143560603:143560771:+
GSE1_and_MIR12128_and_LINC00311_and_LOC107984830	AF	NC_000016.10	-0.4759268591	0.0374625375	GSE1_and_MIR12128_and_LINC00311_and_LOC107984830;AF:NC_000016.10:85612359:85612376-85633914:85613322:85613398-85633914:+
GSTK1	RI	NC_000007.14	0.2721430111	0.017982018	GSTK1;RI:NC_000007.14:143264992:143265092-143265261:143265296:+
GSTM4	AL	NC_000001.11	-0.5039170648	0.024975025	GSTM4;AL:NC_000001.11:109659110-109661165:109661700:109659110-109665011:109665497:+
GTF2H1_and_LOC105376577	AF	NC_000011.10	-0.5262482439	0.0034965035	GTF2H1_and_LOC105376577;AF:NC_000011.10:18322567:18322740-18333060:18330943:18330961-18333060:+
GTPBP2	A5	NC_000006.12	-0.2500895968	0.041958042	GTPBP2;A5:NC_000006.12:43626948-43628977:43626948-43629231:-
GTPBP2	AF	NC_000006.12	-0.2395332525	0.041958042	GTPBP2;AF:NC_000006.12:43626948-43627279:43627353:43626948-43628977:43629264:-
GTPBP3	RI	NC_000019.10	0.3666454764	0.035964036	GTPBP3;RI:NC_000019.10:17338954:17339026-17339123:17339266:+
GUK1	SE	NC_000001.11	0.2053884341	0.038961038999999996	GUK1;SE:NC_000001.11:228140363-228141124:228141288-228145511:+
H6PD	A5	NC_000001.11	-0.3541838403	0.013986014	H6PD;A5:NC_000001.11:9262328-9263509:9262270-9263509:+
HACD1	A5	NC_000010.11	-0.22748787210000002	0.010989011000000002	HACD1;A5:NC_000010.11:17594383-17599172:17594383-17599290:-
HAND2-AS1	AF	NC_000004.12	-0.3745665643	0.041958042	HAND2-AS1;AF:NC_000004.12:173528600:173528839-173530967:173530371:173530539-173530967:+
HAPLN3	SE	NC_000015.10	0.50283275	0.0084915085	HAPLN3;SE:NC_000015.10:88879269-88879418:88880610-88881357:-
HAPLN3	SE	NC_000015.10	0.363486091	0.0084915085	HAPLN3;SE:NC_000015.10:88887345-88892974:88893112-88895459:-
HAUS7	A3	NC_000023.11	0.1560254673	0.048951049	HAUS7;A3:NC_000023.11:153455766-153456265:153455648-153456265:-
HAUS7	SE	NC_000023.11	-0.1560254673	0.048951049	HAUS7;SE:NC_000023.11:153454508-153454877:153455053-153455542:-
HAUS7	SE	NC_000023.11	0.1560254673	0.048951049	HAUS7;SE:NC_000023.11:153462671-153464988:153465055-153469146:-
HBP1_1	A5	NW_017852930.1	0.2262044764	0.046953047000000005	HBP1_1;A5:NW_017852930.1:14707-25401:14549-25401:+
HDLBP	AF	NC_000002.12	-0.3771683475	0.046453546500000005	HDLBP;AF:NC_000002.12:241268541-241272761:241272834:241268541-241315102:241315230:-
HDLBP	AF	NC_000002.12	0.5791718962	0.046453546500000005	HDLBP;AF:NC_000002.12:241268541-241315102:241315230:241268541-241315570:241315702:-
HECTD1	A5	NC_000014.9	-0.2999645796	0.0384615385	HECTD1;A5:NC_000014.9:31205957-31207016:31205957-31207391:-
HECTD1	SE	NC_000014.9	-0.5648074187	0.0314685315	HECTD1;SE:NC_000014.9:31128006-31128612:31129307-31133238:-
HEG1	SE	NC_000003.12	-0.1651099021	0.0354645355	HEG1;SE:NC_000003.12:125013990-125014713:125015012-125019262:-
HEXD	A5	NC_000017.11	0.41043459990000003	0.035964036	HEXD;A5:NC_000017.11:82440613-82440997:82439713-82440997:+
HIF1AN	A5	NC_000010.11	-0.3775663822	0.011988012	HIF1AN;A5:NC_000010.11:100536195-100536411:100536050-100536411:+
HIKESHI	A5	NC_000011.10	0.7010114507999999	0.003996004	HIKESHI;A5:NC_000011.10:86345198-86345584:86344721-86345584:+
HIKESHI	AL	NC_000011.10	0.7466522551000001	0	HIKESHI;AL:NC_000011.10:86344721-86345094:86345570:86344721-86345584:86345943:+
HIP1	AF	NC_000007.14	0.522189196	0.015984016	HIP1;AF:NC_000007.14:75599247-75639051:75639228:75599247-75738801:75738941:-
HLA-F_4	SE	NT_167247.2	0.257576795	0.0324675325	HLA-F_4;SE:NT_167247.2:987174-987757:988032-988173:+
HLTF	A3	NC_000003.12	0.4606380607	0.00999001	HLTF;A3:NC_000003.12:149059807-149060643:149059804-149060643:-
HMG20B	A3	NC_000019.10	0.17925416100000002	0.040959041	HMG20B;A3:NC_000019.10:3573800-3573903:3573800-3574383:+
HMGN1	A5	NC_000021.9	0.1702092595	0.047952048	HMGN1;A5:NC_000021.9:39345274-39345830:39345274-39348292:-
HMGN3	RI	NC_000006.12	0.5897734920000001	0	HMGN3;RI:NC_000006.12:79201245:79201726-79202276:79202389:-
HMGN3	RI	NC_000006.12	0.564362962	0.0024975025	HMGN3;RI:NC_000006.12:79201245:79201726-79202317:79202389:-
HMGXB3	SE	NC_000005.10	-0.2584074391	0.0124875125	HMGXB3;SE:NC_000005.10:150006647-150010111:150010608-150012255:+
HNRNPA1	A3	NC_000012.12	0.0996011917	0.047952048	HNRNPA1;A3:NC_000012.12:54284317-54284549:54284317-54286662:+
HNRNPA2B1	A3	NC_000007.14	0.84985009	0	HNRNPA2B1;A3:NC_000007.14:26191650-26192495:26190460-26192495:-
HNRNPA2B1	A3	NC_000007.14	0.4192210172	0.008991009	HNRNPA2B1;A3:NC_000007.14:26191650-26192495:26191128-26192495:-
HNRNPA2B1	SE	NC_000007.14	0.7353299182999999	0	HNRNPA2B1;SE:NC_000007.14:26190460-26190993:26191128-26192495:-
HNRNPA2B1	SE	NC_000007.14	0.3908921286	0.003996004	HNRNPA2B1;SE:NC_000007.14:26190460-26191056:26192338-26192495:-
HNRNPA3_and_MIR4444-1	A3	NC_000002.12	-0.2924329261	0.0224775225	HNRNPA3_and_MIR4444-1;A3:NC_000002.12:177219314-177219408:177219314-177222060:+
HNRNPA3_and_MIR4444-1	SE	NC_000002.12	-0.20904193059999998	0.0312187812	HNRNPA3_and_MIR4444-1;SE:NC_000002.12:177219314-177219408:177221976-177222060:+
HNRNPAB	SE	NC_000005.10	0.17731036239999998	0.016983017	HNRNPAB;SE:NC_000005.10:178209447-178210132:178210272-178210553:+
HNRNPD	SE	NC_000004.12	0.1400434374	0.0264735265	HNRNPD;SE:NC_000004.12:82355401-82356537:82356683-82356796:-
HNRNPD	SE	NC_000004.12	-0.1413795345	0.0264735265	HNRNPD;SE:NC_000004.12:82359639-82371528:82371584-82373446:-
HNRNPDL	SE	NC_000004.12	0.1872706402	0.027972028	HNRNPDL;SE:NC_000004.12:82424883-82425563:82425667-82426037:-
HNRNPF	AF	NC_000010.11	0.43386923850000003	0.014985015	HNRNPF;AF:NC_000010.11:43396590-43397185:43397346:43396590-43407717:43407851:-
HNRNPF	AF	NC_000010.11	0.3924207507	0.014985015	HNRNPF;AF:NC_000010.11:43396590-43397185:43397346:43396590-43409090:43409208:-
HNRNPF	AF	NC_000010.11	0.2987079848	0.014985015	HNRNPF;AF:NC_000010.11:43396590-43397185:43397346:43396590-43409131:43409248:-
HOMER3	AF	NC_000019.10	0.4879217099	0.0044955045	HOMER3;AF:NC_000019.10:18939049-18939851:18940305:18939049-18941193:18941258:-
HOMER3	AF	NC_000019.10	0.412129911	0.013486513500000002	HOMER3;AF:NC_000019.10:18939049-18940321:18940539:18939049-18941193:18941258:-
HPS3	A3	NC_000003.12	0.4701264923	0.005994006	HPS3;A3:NC_000003.12:149163949-149167034:149163949-149167065:+
HPS3	A3	NC_000003.12	-0.188139643	0.042957043	HPS3;A3:NC_000003.12:149167240-149167889:149167240-149167893:+
HPS3	SE	NC_000003.12	-0.19415792010000002	0.042957043	HPS3;SE:NC_000003.12:149129940-149140004:149140498-149141017:+
HRAS	SE	NC_000011.10	0.2753636249	0.036963037000000004	HRAS;SE:NC_000011.10:532755-533277:533358-533453:-
HRAS_1	SE	NT_187586.1	0.2753636249	0.036963037000000004	HRAS_1;SE:NT_187586.1:62396-62918:62999-63094:-
HSD11B1L	SE	NC_000019.10	0.41799832979999996	0.021978022000000003	HSD11B1L;SE:NC_000019.10:5685119-5686416:5686527-5686900:+
HSD17B3_and_SLC35D2	SE	NC_000009.12	-0.43979403	0.015984016	HSD17B3_and_SLC35D2;SE:NC_000009.12:96352109-96360154:96360221-96364464:-
IARS1_and_MIR3651_and_SNORA84	A5	NC_000009.12	-0.131784759	0.04345654349999999	IARS1_and_MIR3651_and_SNORA84;A5:NC_000009.12:92289426-92293441:92289426-92293611:-
IARS1_and_MIR3651_and_SNORA84	SE	NC_000009.12	-0.1903782418	0.035964036	IARS1_and_MIR3651_and_SNORA84;SE:NC_000009.12:92287910-92288126:92288282-92289301:-
ID1	RI	NC_000020.11	-0.1190381759	0.04345654349999999	ID1;RI:NC_000020.11:31605289:31605813-31606053:31606510:+
IDH3G	RI	NC_000023.11	0.21507133550000002	0.021978022000000003	IDH3G;RI:NC_000023.11:153785768:153785973-153786212:153786272:-
IDUA	A3	NC_000004.12	0.1936563171	0.040959041	IDUA;A3:NC_000004.12:1001563-1001651:1001563-1001679:+
IDUA	RI	NC_000004.12	0.1936563171	0.040959041	IDUA;RI:NC_000004.12:1000882:1000989-1001468:1001563:+
IGF1R_and_MIR4714	AF	NC_000015.10	-0.3194531423	0.03996004	IGF1R_and_MIR4714;AF:NC_000015.10:98648539:98649675-98707562:98665242:98665881-98707562:+
IKZF5	A5	NC_000010.11	0.3954525905	0.036963037000000004	IKZF5;A5:NC_000010.11:122996176-122998493:122996176-122998497:-
IL11RA	AF	NC_000009.12	-0.15237256300000002	0.04345654349999999	IL11RA;AF:NC_000009.12:34652185:34652233-34655218:34653897:34653999-34655218:+
IL17RC	RI	NC_000003.12	0.3724193013	0.035964036	IL17RC;RI:NC_000003.12:9923881:9924020-9924232:9924291:+
IL4R	SE	NC_000016.10	-0.2743440249	0.034965035	IL4R;SE:NC_000016.10:27358994-27360766:27360815-27362252:+
ILK	SE	NC_000011.10	0.7546931395	0.006993007	ILK;SE:NC_000011.10:6604360-6604853:6604943-6608018:+
ILK	SE	NC_000011.10	-0.4556251672	0.013986014	ILK;SE:NC_000011.10:6604360-6608018:6608211-6608394:+
INF2	SE	NC_000014.9	-0.38145967740000003	0.0024975025	INF2;SE:NC_000014.9:104714856-104715284:104715340-104718795:+
INSR	SE	NC_000019.10	-0.4973144228	0.014985015	INSR;SE:NC_000019.10:7143090-7150497:7150532-7152726:-
INTS3	RI	NC_000001.11	-0.2183288363	0.028471528500000003	INTS3;RI:NC_000001.11:153728050:153728211-153728553:153728784:+
INTS3_1	RI	NW_003315905.1	-0.2183288363	0.028471528500000003	INTS3_1;RI:NW_003315905.1:44751:44912-45254:45485:+
INTS6	SE	NC_000013.11	-0.5919022243	9.99001e-4	INTS6;SE:NC_000013.11:51379572-51382029:51382123-51383329:-
INTS6	SE	NC_000013.11	0.1943753931	0.035964036	INTS6;SE:NC_000013.11:51389444-51395300:51395483-51430294:-
IQSEC1	AF	NC_000003.12	-0.8339013097	0	IQSEC1;AF:NC_000003.12:12941865-12967387:12967693:12941865-12986971:12987028:-
IQSEC1	AF	NC_000003.12	-0.4715251449	0.01998002	IQSEC1;AF:NC_000003.12:12941865-12967387:12967693:12941865-13047478:13047504:-
ITGA7	MX	NC_000012.12	0.5157822613	0.003996004	ITGA7;MX:NC_000012.12:55698917-55699870:55699989-55700899:55698917-55700262:55700393-55700899:-
JAZF1	SE	NC_000007.14	0.20079143789999998	0.0454545455	JAZF1;SE:NC_000007.14:27895416-27913392:27913453-27991909:-
KAT2A	A5	NC_000017.11	0.1756066134	0.04395604400000001	KAT2A;A5:NC_000017.11:42114604-42114889:42114604-42114892:-
KCTD2_and_TRR-CCT1-1_and_TRR-TCG3-1	RI	NC_000017.11	-0.2948217748	0.016983017	KCTD2_and_TRR-CCT1-1_and_TRR-TCG3-1;RI:NC_000017.11:75047225:75047299-75047419:75047589:+
KCTD6	AF	NC_000003.12	-0.41944281520000004	0.0114885115	KCTD6;AF:NC_000003.12:58492096:58492169-58498713:58493003:58494408-58498713:+
KDM4A	AF	NC_000001.11	0.2713018653	0.031968032	KDM4A;AF:NC_000001.11:43650149:43650252-43653137:43650468:43650549-43653137:+
KHNYN	AF	NC_000014.9	0.6137209148	0.0074925075	KHNYN;AF:NC_000014.9:24429954:24429991-24430714:24430330:24430623-24430714:+
KHNYN	AF	NC_000014.9	0.5485223465	0.0074925075	KHNYN;AF:NC_000014.9:24429954:24430119-24430714:24430330:24430623-24430714:+
KHNYN	SE	NC_000014.9	-0.2356064782	0.047952048	KHNYN;SE:NC_000014.9:24433032-24434100:24434196-24436072:+
KIAA0930_and_MIR1249	AF	NC_000022.11	-0.36461240799999994	0.026973027000000004	KIAA0930_and_MIR1249;AF:NC_000022.11:45212107-45212265:45212466:45212107-45240640:45240769:-
KIAA1522	AF	NC_000001.11	-0.4620070912	0.017982018	KIAA1522;AF:NC_000001.11:32741830:32742189-32767787:32753999:32754180-32767787:+
KIAA1522	AF	NC_000001.11	-0.2616399168	0.040459540499999995	KIAA1522;AF:NC_000001.11:32741830:32742189-32767787:32765627:32765827-32767787:+
KIF13A	SE	NC_000006.12	0.3322559863	0.0097402597	KIF13A;SE:NC_000006.12:17764946-17771114:17771218-17771908:-
KIF13A	SE	NC_000006.12	-0.5056369102	0.0044955045	KIF13A;SE:NC_000006.12:17787875-17789872:17789910-17794249:-
KIF3A	SE	NC_000005.10	-0.4003972333	0.040959041	KIF3A;SE:NC_000005.10:132703619-132706451:132706459-132710959:-
KLC1	SE	NC_000014.9	0.1925292916	0.013986014	KLC1;SE:NC_000014.9:103679545-103687081:103687211-103700655:+
KLF11	AF	NC_000002.12	0.2963454425	0.028971029	KLF11;AF:NC_000002.12:10043550:10043758-10046150:10043829:10043887-10046150:+
KLHDC10	SE	NC_000007.14	-0.1870948981	0.0484515485	KLHDC10;SE:NC_000007.14:130070809-130096921:130097007-130116445:+
KLHL22	SE	NC_000022.11	-0.3681073617	0.041958042	KLHL22;SE:NC_000022.11:20465576-20471350:20471515-20488985:-
KLHL29	SE	NC_000002.12	0.48625343369999996	0.010989011000000002	KLHL29;SE:NC_000002.12:23642850-23645054:23645104-23684399:+
KLHL42	A3	NC_000012.12	0.39672373240000003	0.02997003	KLHL42;A3:NC_000012.12:27791901-27797247:27791901-27797715:+
KPNA1	A5	NC_000003.12	0.6291409808	0.004995005	KPNA1;A5:NC_000003.12:122496570-122514757:122496570-122514840:-
KPNA1	A5	NC_000003.12	-0.6074962408	0.004995005	KPNA1;A5:NC_000003.12:122496570-122514840:122496570-122514875:-
KXD1_and_UBA52	A5	NC_000019.10	0.288689843	0.0431568432	KXD1_and_UBA52;A5:NC_000019.10:18558766-18562036:18557914-18562036:+
KXD1_and_UBA52	AF	NC_000019.10	-0.4183593835	0.0314685315	KXD1_and_UBA52;AF:NC_000019.10:18557788:18557914-18562036:18558773:18559130-18562036:+
KXD1_and_UBA52	AF	NC_000019.10	-0.41966684719999997	0.0314685315	KXD1_and_UBA52;AF:NC_000019.10:18557788:18557914-18562036:18560100:18560550-18562036:+
KXD1_and_UBA52	AF	NC_000019.10	-0.4002194356	0.0314685315	KXD1_and_UBA52;AF:NC_000019.10:18557870:18557914-18562036:18558773:18559130-18562036:+
KXD1_and_UBA52	AF	NC_000019.10	-0.40915666869999995	0.0314685315	KXD1_and_UBA52;AF:NC_000019.10:18557870:18557914-18562036:18560100:18560550-18562036:+
L3HYPDH_and_CCDC175	A5	NC_000014.9	0.45648432	0.004995005	L3HYPDH_and_CCDC175;A5:NC_000014.9:59479351-59483680:59479351-59483809:-
L3HYPDH_and_CCDC175	AF	NC_000014.9	0.5461074442	0.0124875125	L3HYPDH_and_CCDC175;AF:NC_000014.9:59479351-59483490:59483575:59479351-59483809:59484408:-
LAMA2	SE	NC_000006.12	-0.9273299011	0	LAMA2;SE:NC_000006.12:129473352-129475390:129475401-129478693:+
LAMB1	A3	NC_000007.14	0.1551293755	0.020979021	LAMB1;A3:NC_000007.14:108002384-108002849:108001733-108002849:-
LDB1	AF	NC_000010.11	0.5230220549	0.027972028	LDB1;AF:NC_000010.11:102111536-102114406:102115002:102111536-102120086:102120181:-
LETM1	A3	NC_000004.12	-0.18768064510000002	0.0444555445	LETM1;A3:NC_000004.12:1822312-1822988:1822309-1822988:-
LIMA1_and_MIR1293	A3	NC_000012.12	-0.2729036187	0.025474525499999998	LIMA1_and_MIR1293;A3:NC_000012.12:50192564-50195830:50192561-50195830:-
LIMCH1	SE	NC_000004.12	-0.5442548447	0	LIMCH1;SE:NC_000004.12:41619440-41638932:41638967-41644500:+
LIMCH1	SE	NC_000004.12	-0.3118895302	0.037962038	LIMCH1;SE:NC_000004.12:41671594-41676382:41676462-41680006:+
LINC01588_and_LINC01599_and_VCPKMT	A5	NC_000014.9	0.3436966724	0.0244755245	LINC01588_and_LINC01599_and_VCPKMT;A5:NC_000014.9:50115911-50116069:50115911-50116080:-
LOC100996842	AF	NC_000017.11	-0.5509220756000001	0.00999001	LOC100996842;AF:NC_000017.11:7582531-7582900:7583518:7582531-7583918:7584092:-
LOC107985020	AF	NC_000017.11	-0.2544901065	0.047952048	LOC107985020;AF:NC_000017.11:62627009-62627239:62627312:62627009-62627845:62627923:-
LOC112267883_and_LOC112268385	AL	NW_018654715.1	0.41810269130000005	0.038961038999999996	LOC112267883_and_LOC112268385;AL:NW_018654715.1:349343:351760-362813:358370:358453-362813:-
LOXL1	AF	NC_000015.10	-0.1440518697	0.033966034	LOXL1;AF:NC_000015.10:73926462:73927885-73942854:73942211:73942654-73942854:+
LPCAT4	A5	NC_000015.10	0.3002559566	0.0424575425	LPCAT4;A5:NC_000015.10:34360209-34360754:34360209-34361400:-
LPCAT4	RI	NC_000015.10	0.3065879914	0.0424575425	LPCAT4;RI:NC_000015.10:34359589:34359745-34360111:34360209:-
LPGAT1	A3	NC_000001.11	-0.5094039911	0.006993007	LPGAT1;A3:NC_000001.11:211829323-211830183:211829319-211830183:-
LPGAT1	SE	NC_000001.11	-0.391653066	0.006993007	LPGAT1;SE:NC_000001.11:211829323-211830183:211830330-211830573:-
LPXN	SE	NC_000011.10	-0.46098744950000003	0.0074925075	LPXN;SE:NC_000011.10:58554940-58564155:58564201-58570556:-
LRIG3	AF	NC_000012.12	0.2621278976	0.0204795205	LRIG3;AF:NC_000012.12:58914336-58919427:58919546:58914336-58920000:58920538:-
LRP12	SE	NC_000008.11	-0.26959516219999996	0.021978022000000003	LRP12;SE:NC_000008.11:104509074-104531907:104531963-104588819:-
LRRC41	AF	NC_000001.11	0.1752730612	0.041958042	LRRC41;AF:NC_000001.11:46298370-46302763:46303031:46298370-46303124:46303366:-
LRRC8D	SE	NC_000001.11	-0.4411282622	0.018481518500000002	LRRC8D;SE:NC_000001.11:89843782-89846517:89846658-89933067:+
LRRFIP2	SE	NC_000003.12	-0.3802752993	0.041958042	LRRFIP2;SE:NC_000003.12:37083806-37091467:37091538-37094792:-
LSAMP_and_SNORD155_and_LOC105374052	SE	NC_000003.12	0.3826640401	0.020979021	LSAMP_and_SNORD155_and_LOC105374052;SE:NC_000003.12:115810414-115816614:115816646-115834562:-
LSAMP_and_SNORD155_and_LOC105374052	SE	NC_000003.12	-0.3046102266	0.020979021	LSAMP_and_SNORD155_and_LOC105374052;SE:NC_000003.12:115810414-115834562:115834597-115841845:-
LSS_and_SNORD159	RI	NC_000021.9	0.6151139876	0.0074925075	LSS_and_SNORD159;RI:NC_000021.9:46188446:46188821-46191066:46191235:-
LTV1	A5	NC_000006.12	0.2388635683	0.030969031	LTV1;A5:NC_000006.12:143857583-143857752:143857444-143857752:+
LUZP1	SE	NC_000001.11	-0.2412954719	0.042957043	LUZP1;SE:NC_000001.11:23109127-23109585:23109650-23168766:-
MACO1	A3	NC_000001.11	-0.2770188503	0.037962038	MACO1;A3:NC_000001.11:25489293-25491346:25489293-25491410:+
MACROH2A1	MX	NC_000005.10	-0.3148703583	0.044955045	MACROH2A1;MX:NC_000005.10:135346057-135350823:135350913-135360497:135346057-135352946:135353045-135360497:-
MAGED2_and_SNORA11	AF	NC_000023.11	0.21606095949999998	0.0157342657	MAGED2_and_SNORA11;AF:NC_000023.11:54807745:54807802-54809303:54808346:54808433-54809303:+
MAGED2_and_SNORA11	AF	NC_000023.11	0.2442921947	0.0157342657	MAGED2_and_SNORA11;AF:NC_000023.11:54807745:54807802-54809303:54809081:54809223-54809303:+
MAGED2_and_SNORA11	AF	NC_000023.11	0.1866242497	0.0264735265	MAGED2_and_SNORA11;AF:NC_000023.11:54808346:54808433-54809303:54809081:54809223-54809303:+
MALSU1	AF	NC_000007.14	-0.21026238519999998	0.030969031	MALSU1;AF:NC_000007.14:23298744:23299149-23300839:23299339:23299608-23300839:+
MAN2A2	A3	NC_000015.10	0.23212237649999998	0.04395604400000001	MAN2A2;A3:NC_000015.10:90912279-90912517:90912279-90912542:+
MAN2A2	AF	NC_000015.10	0.3488246919	0.04395604400000001	MAN2A2;AF:NC_000015.10:90902377:90902526-90904190:90902706:90902975-90904190:+
MAN2A2	SE	NC_000015.10	0.25169296350000003	0.04395604400000001	MAN2A2;SE:NC_000015.10:90902975-90903231:90903432-90904190:+
MAN2A2	SE	NC_000015.10	-0.18917334260000002	0.047952048	MAN2A2;SE:NC_000015.10:90909504-90910090:90910292-90910501:+
MAP11_and_MIR4658	A5	NC_000007.14	-0.2222143078	0.025974026	MAP11_and_MIR4658;A5:NC_000007.14:100157938-100158089:100157938-100158589:-
MAP2K7	SE	NC_000019.10	-0.8084547414	0	MAP2K7;SE:NC_000019.10:7904068-7905808:7905855-7909755:+
MAP3K7	SE	NC_000006.12	0.2839017435	0.044955045	MAP3K7;SE:NC_000006.12:90536401-90544552:90544632-90547258:-
MAP7D1	RI	NC_000001.11	-0.1857988857	0.0262237762	MAP7D1;RI:NC_000001.11:36176199:36176321-36176418:36176581:+
MAP7D1	SE	NC_000001.11	0.1832253395	0.0262237762	MAP7D1;SE:NC_000001.11:36173478-36174898:36175008-36176199:+
MAPK1IP1L	AF	NC_000014.9	-0.39545280130000005	0.020979021	MAPK1IP1L;AF:NC_000014.9:55051647:55051803-55061680:55060170:55061173-55061680:+
MAPK1IP1L	AF	NC_000014.9	-0.2281250846	0.020979021	MAPK1IP1L;AF:NC_000014.9:55051650:55051803-55061680:55060170:55061173-55061680:+
MAPRE3	A5	NC_000002.12	-0.37992978689999996	0.011988012	MAPRE3;A5:NC_000002.12:27024297-27025583:27024252-27025583:+
MARK3	SE	NC_000014.9	-0.5311161785	0.024975025	MARK3;SE:NC_000014.9:103492034-103498502:103498528-103502882:+
MARS1_and_MIR6758	RI	NC_000012.12	0.2151093009	0.014985015	MARS1_and_MIR6758;RI:NC_000012.12:57515920:57515991-57516245:57516337:+
MARS1_and_MIR6758	SE	NC_000012.12	-0.2151093009	0.014985015	MARS1_and_MIR6758;SE:NC_000012.12:57489558-57489896:57489971-57490207:+
MAST2	SE	NC_000001.11	-0.5760557995000001	0.0074925075	MAST2;SE:NC_000001.11:45997799-46000959:46000979-46002805:+
MBNL1_and_LOC105374162	SE	NC_000003.12	0.5138263393	0.004995005	MBNL1_and_LOC105374162;SE:NC_000003.12:152445539-152446704:152446757-152447620:+
MBNL2	SE	NC_000013.11	0.3013285992	0.041958042	MBNL2;SE:NC_000013.11:97347067-97356796:97356849-97357482:+
MBOAT2	A3	NC_000002.12	-0.297537813	0.047952048	MBOAT2;A3:NC_000002.12:8864250-8868446:8864234-8868446:-
MBOAT2	SE	NC_000002.12	0.4320114868	0.047952048	MBOAT2;SE:NC_000002.12:8860764-8862271:8862722-8864170:-
MCM3AP	A5	NC_000021.9	-0.3267872679	0.023976024	MCM3AP;A5:NC_000021.9:46285394-46285699:46285394-46286151:-
MCRIP2	SE	NC_000016.10	-0.35468457049999996	0.025974026	MCRIP2;SE:NC_000016.10:642249-646472:646608-647417:+
MCTS1	AF	NC_000023.11	0.38890092789999997	0.0324675325	MCTS1;AF:NC_000023.11:120604101:120604247-120605407:120604699:120604867-120605407:+
MED25_and_MIR6800	AL	NC_000019.10	-0.2519721988	0.0174825175	MED25_and_MIR6800;AL:NC_000019.10:49836406-49836847:49836980:49836406-49838580:49840384:+
MEF2B_and_BORCS8-MEF2B_and_BORCS8	SE	NC_000019.10	0.3081258703	0.0324675325	MEF2B_and_BORCS8-MEF2B_and_BORCS8;SE:NC_000019.10:19146022-19146273:19146384-19146555:-
MEN1	A5	NC_000011.10	-0.45779529399999996	0.017982018	MEN1;A5:NC_000011.10:64810132-64810514:64810132-64810526:-
MEST_and_MIR335	AF	NC_000007.14	0.6709002794	0.0042457542	MEST_and_MIR335;AF:NC_000007.14:130486175:130486395-130495368:130492058:130492339-130495368:+
MEST_and_MIR335	AF	NC_000007.14	0.4659048786	0.006793206800000001	MEST_and_MIR335;AF:NC_000007.14:130486175:130486395-130495368:130492072:130492339-130495368:+
MEST_and_MIR335	AF	NC_000007.14	0.5943049751	0	MEST_and_MIR335;AF:NC_000007.14:130486175:130486395-130495368:130492085:130492339-130495368:+
MEST_and_MIR335	AF	NC_000007.14	0.5275016301	0	MEST_and_MIR335;AF:NC_000007.14:130486347:130486519-130495368:130492058:130492339-130495368:+
MEST_and_MIR335	AF	NC_000007.14	0.2775324997	0.0283050283	MEST_and_MIR335;AF:NC_000007.14:130486347:130486519-130495368:130492072:130492339-130495368:+
MEST_and_MIR335	AF	NC_000007.14	0.3991473633	0.0042457542	MEST_and_MIR335;AF:NC_000007.14:130486347:130486519-130495368:130492085:130492339-130495368:+
MEST_and_MIR335	AF	NC_000007.14	-0.1916064377	0.0485229057	MEST_and_MIR335;AF:NC_000007.14:130491329:130491486-130495368:130492072:130492339-130495368:+
METTL17	A3	NC_000014.9	0.1550074252	0.0424575425	METTL17;A3:NC_000014.9:20990598-20992092:20990598-20992124:+
METTL17	RI	NC_000014.9	0.2742485768	0.025974026	METTL17;RI:NC_000014.9:20996527:20996711-20996785:20997035:+
METTL1	A3	NC_000012.12	-0.3678009451	0.046453546500000005	METTL1;A3:NC_000012.12:57769435-57769565:57769404-57769565:-
METTL22	A3	NC_000016.10	0.314414407	0.04995005	METTL22;A3:NC_000016.10:8642565-8644529:8642565-8644557:+
METTL22	SE	NC_000016.10	-0.37075365340000005	0.04995005	METTL22;SE:NC_000016.10:8629110-8635039:8635079-8635168:+
METTL26	SE	NC_000016.10	0.45932873520000006	0.0164835165	METTL26;SE:NC_000016.10:634797-634889:635063-635281:-
MFF	MX	NC_000002.12	0.6719394151000001	0.00999001	MFF;MX:NC_000002.12:227340380-227347226:227347384-227355677:227340380-227352514:227352573-227355677:+
MFN1	A3	NC_000003.12	0.265923996	0.0164835165	MFN1;A3:NC_000003.12:179347810-179348845:179347810-179348848:+
MGAT4B_and_MIR1229	AF	NC_000005.10	0.3268287817	0.044955045	MGAT4B_and_MIR1229;AF:NC_000005.10:179801969-179802804:179803568:179801969-179806487:179806977:-
MIS12	AF	NC_000017.11	-0.4064091839	0.046453546500000005	MIS12;AF:NC_000017.11:5486374:5486684-5488823:5486865:5488589-5488823:+
MITD1	RI	NC_000002.12	0.3531270761	0.044955045	MITD1;RI:NC_000002.12:99169263:99169470-99169550:99169610:-
MKLN1	SE	NC_000007.14	0.43272486600000004	0.037962038	MKLN1;SE:NC_000007.14:131443702-131445774:131445903-131463217:+
MKNK2	A3	NC_000019.10	0.3242914655	0.007992008	MKNK2;A3:NC_000019.10:2039856-2040134:2037829-2040134:-
MOB3A	AF	NC_000019.10	-0.719131117	0	MOB3A;AF:NC_000019.10:2085328-2096226:2096326:2085328-2096381:2096664:-
MOGS	RI	NC_000002.12	-0.2128646605	0.021978022000000003	MOGS;RI:NC_000002.12:74464896:74464987-74465314:74465382:-
MORF4L2	AF	NC_000023.11	-0.3281436657	0.047952048	MORF4L2;AF:NC_000023.11:103685260-103686631:103686818:103685260-103687989:103688158:-
MOV10	A3	NC_000001.11	0.2744868587	0.044955045	MOV10;A3:NC_000001.11:112698789-112699458:112698789-112699685:+
MOV10	RI	NC_000001.11	0.2967170073	0.044955045	MOV10;RI:NC_000001.11:112698287:112698478-112698715:112698789:+
MPND	SE	NC_000019.10	0.4332317893	0.016983017	MPND;SE:NC_000019.10:4357585-4358083:4358172-4359163:+
MPRIP	SE	NC_000017.11	-0.40226326590000006	0.0074925075	MPRIP;SE:NC_000017.11:17180088-17180607:17180669-17184823:+
MRE11_and_MIR548L	A3	NC_000011.10	-0.49731177810000005	0.046453546500000005	MRE11_and_MIR548L;A3:NC_000011.10:94445893-94447219:94445890-94447219:-
MRGBP	A3	NC_000020.11	0.47009684469999996	0.005994006	MRGBP;A3:NC_000020.11:62798668-62798853:62798668-62798975:+
MRPL11	AL	NC_000011.10	-0.3518966797	0.044955045	MRPL11;AL:NC_000011.10:66435075:66436112-66437104:66436127:66436909-66437104:-
MRPL20	A3	NC_000001.11	0.1303301674	0.033966034	MRPL20;A3:NC_000001.11:1402601-1405809:1402256-1405809:-
MRPL33	SE	NC_000002.12	-0.17373067600000003	0.0174825175	MRPL33;SE:NC_000002.12:27772692-27774424:27774530-27779433:+
MRPL37	AL	NC_000001.11	-0.2177535011	0.017982018	MRPL37;AL:NC_000001.11:54216344-54218172:54218383:54216344-54225125:54225489:+
MRPL43	AL	NC_000010.11	0.5833433819	0.0104895105	MRPL43;AL:NC_000010.11:100977820:100979372-100983755:100981377:100981543-100983755:-
MRPL43	SE	NC_000010.11	-0.3375202064	0.0472027972	MRPL43;SE:NC_000010.11:100983817-100983948:100984074-100986749:-
MRPS21	RI	NC_000001.11	0.36922390369999997	9.99001e-4	MRPS21;RI:NC_000001.11:150293842:150293898-150294335:150294449:+
MRPS31	SE	NC_000013.11	0.2854058242	0.038961038999999996	MRPS31;SE:NC_000013.11:40749281-40752273:40752469-40754019:-
MRPS31	SE	NC_000013.11	-0.3294395198	0.038961038999999996	MRPS31;SE:NC_000013.11:40749281-40754019:40754092-40756873:-
MST1	SE	NC_000003.12	0.2884132628	0.027972028	MST1;SE:NC_000003.12:49685962-49686062:49686192-49686313:-
MTCH1	RI	NC_000006.12	0.27243173870000004	0.023976024	MTCH1;RI:NC_000006.12:36968141:36968974-36970039:36970114:-
MTHFD2	SE	NC_000002.12	-0.5518930739	0	MTHFD2;SE:NC_000002.12:74198742-74201382:74201479-74205705:+
MTHFD2	SE	NC_000002.12	0.2924933596	0.015984016	MTHFD2;SE:NC_000002.12:74198742-74205705:74205889-74207704:+
MTHFSD	SE	NC_000016.10	-0.6078634058	0.005994006	MTHFSD;SE:NC_000016.10:86542213-86546559:86546649-86548464:-
MTIF3	A3	NC_000013.11	-0.34952571600000004	0.0416250416	MTIF3;A3:NC_000013.11:27445156-27450064:27445137-27450064:-
MTIF3	AF	NC_000013.11	-0.7497562297	0	MTIF3;AF:NC_000013.11:27445156-27450142:27450197:27445156-27450509:27450896:-
MTIF3	RI	NC_000013.11	0.5100519416	0.0416250416	MTIF3;RI:NC_000013.11:27441017:27441077-27445088:27445156:-
MTMR10	SE	NC_000015.10	-0.6617605346000001	0.005994006	MTMR10;SE:NC_000015.10:30961073-30967920:30968010-30974314:-
MTMR1	SE	NC_000023.11	-0.3351246122	0.03996004	MTMR1;SE:NC_000023.11:150699300-150718625:150718700-150727215:+
MTRES1	AF	NC_000006.12	-0.4479411794	0.02997003	MTRES1;AF:NC_000006.12:107028199:107028271-107039749:107030009:107030107-107039749:+
MTSS2	SE	NC_000016.10	0.2783381459	0.0224775225	MTSS2;SE:NC_000016.10:70665096-70665466:70665540-70674306:-
MTSS2	SE	NC_000016.10	0.18090294739999999	0.0312187812	MTSS2;SE:NC_000016.10:70665540-70666340:70666396-70674306:-
MTX1_1	SE	NW_003315906.1	0.2882811168	0.0424575425	MTX1_1;SE:NW_003315906.1:15622-17154:17246-17412:+
MXRA7	AF	NC_000017.11	-0.2920144026	0.0224775225	MXRA7;AF:NC_000017.11:76688176-76688670:76688887:76688176-76709498:76709597:-
MXRA7	AF	NC_000017.11	0.1592568244	0.0224775225	MXRA7;AF:NC_000017.11:76688176-76709498:76709597:76688176-76710605:76710965:-
MXRA7	AL	NC_000017.11	0.5811233083	0.0022477522	MXRA7;AL:NC_000017.11:76673661:76677702-76685072:76679566:76680879-76685072:-
MXRA7	AL	NC_000017.11	-0.3688393787	0.0074925075	MXRA7;AL:NC_000017.11:76673661:76677702-76685072:76679569:76680879-76685072:-
MXRA7	RI	NC_000017.11	0.3208887129	0.02997003	MXRA7;RI:NC_000017.11:76688113:76688176-76688377:76688663:-
MXRA7	SE	NC_000017.11	0.47969682939999997	0	MXRA7;SE:NC_000017.11:76680879-76683847:76683927-76685072:-
MXRA8	AF	NC_000001.11	-0.2379783184	0.0112387612	MXRA8;AF:NC_000001.11:1356704-1358456:1358555:1356704-1361242:1361799:-
MXRA8	AF	NC_000001.11	-0.9884977183	0	MXRA8;AF:NC_000001.11:1356704-1358456:1358562:1356704-1361242:1361799:-
MYH10	A3	NC_000017.11	0.7562123299	0	MYH10;A3:NC_000017.11:8576672-8577236:8576669-8577236:-
MYH10	SE	NC_000017.11	0.6563078146	0	MYH10;SE:NC_000017.11:8569812-8576643:8576672-8577236:-
MYL12A	AF	NC_000018.10	-0.4427912107	0.001998002	MYL12A;AF:NC_000018.10:3247482:3247587-3253233:3252213:3252325-3253233:+
MYL12A	AF	NC_000018.10	-0.2723350446	0.005994006	MYL12A;AF:NC_000018.10:3247530:3247909-3253233:3252213:3252325-3253233:+
MYL5	AF	NC_000004.12	-0.4829908601	0.026973027000000004	MYL5;AF:NC_000004.12:674199:674683-678658:677922:678029-678658:+
MYL6	SE	NC_000012.12	-0.6348786175	0	MYL6;SE:NC_000012.12:56160320-56160626:56160670-56161387:+
MYO1B	SE	NC_000002.12	0.5982488173	0	MYO1B;SE:NC_000002.12:191400468-191400749:191400835-191402632:+
NAA38	RI	NC_000017.11	0.2605886146	0.040959041	NAA38;RI:NC_000017.11:7857015:7857198-7857383:7857891:-
NACC2	AF	NC_000009.12	0.19932561489999998	0.029470529500000002	NACC2;AF:NC_000009.12:136050580-136051732:136051848:136050580-136095189:136095289:-
NARS1	A3	NC_000018.10	-0.10593556300000001	0.046953047000000005	NARS1;A3:NC_000018.10:57620651-57621708:57620648-57621708:-
NBPF8_and_LOC107985523	SE	NC_000001.11	0.39749231820000003	0.004995005	NBPF8_and_LOC107985523;SE:NC_000001.11:120455460-120459367:120459530-120460573:+
NCAPH2	SE	NC_000022.11	-0.305944017	0.0474525475	NCAPH2;SE:NC_000022.11:50508445-50515720:50515774-50516447:+
NCOR2_and_MIR6880	A5	NC_000012.12	0.6646138844	0	NCOR2_and_MIR6880;A5:NC_000012.12:124326370-124327409:124326370-124327547:-
NDUFAF8	A5	NC_000017.11	0.2660260965	0.023976024	NDUFAF8;A5:NC_000017.11:81239943-81240987:81239678-81240987:+
NDUFC1	SE	NC_000004.12	0.43481901700000003	0.003996004	NDUFC1;SE:NC_000004.12:139295960-139297385:139297443-139302416:-
NDUFS2	RI	NC_000001.11	0.2083881175	0.027972028	NDUFS2;RI:NC_000001.11:161213864:161213921-161214156:161214395:+
NDUFS7	A3	NC_000019.10	0.1283801715	0.0384615385	NDUFS7;A3:NC_000019.10:1393330-1394418:1393330-1395391:+
NF2	AF	NC_000022.11	0.5505849402	0.01998002	NF2;AF:NC_000022.11:29603556:29604112-29636751:29628654:29628773-29636751:+
NF2	AF	NC_000022.11	-0.5439194963	0.034965035	NF2;AF:NC_000022.11:29603633:29604112-29636751:29628658:29628773-29636751:+
NFAT5	A3	NC_000016.10	-0.3266372949	0.0457875458	NFAT5;A3:NC_000016.10:69677335-69684887:69677335-69684890:+
NFAT5	A5	NC_000016.10	-0.3241038229	0.0457875458	NFAT5;A5:NC_000016.10:69647586-69653236:69647167-69653236:+
NFAT5	SE	NC_000016.10	-0.3173416193	0.0457875458	NFAT5;SE:NC_000016.10:69626528-69646517:69646578-69647028:+
NFIC	AF	NC_000019.10	0.4236188886	0.027972028	NFIC;AF:NC_000019.10:3359630:3359685-3381712:3366583:3366666-3381712:+
NFIC	AL	NC_000019.10	-0.3244657306	0.0437062937	NFIC;AL:NC_000019.10:3456635-3457883:3457901:3456635-3462752:3469217:+
NFYA_and_ADCY10P1	SE	NC_000006.12	-0.5169994739	0.005494505500000001	NFYA_and_ADCY10P1;SE:NC_000006.12:41079164-41080811:41080897-41084046:+
NFYB	A5	NC_000012.12	0.3814169361	0.036963037000000004	NFYB;A5:NC_000012.12:104135532-104137345:104135532-104137376:-
NFYB	AF	NC_000012.12	0.35648687560000003	0.036963037000000004	NFYB;AF:NC_000012.12:104135532-104137345:104138012:104135532-104138141:104138241:-
NHLRC2	AL	NC_000010.11	-0.3422782211	0.0334665335	NHLRC2;AL:NC_000010.11:113905036-113907226:113907243:113905036-113908280:113917194:+
NISCH	A3	NC_000003.12	-0.5538842082	0.001998002	NISCH;A3:NC_000003.12:52478282-52478373:52478282-52478375:+
NISCH	A3	NC_000003.12	0.2041759399	0.032967033	NISCH;A3:NC_000003.12:52478282-52478375:52478282-52478449:+
NIT1	A5	NC_000001.11	0.3877842022	0.041958042	NIT1;A5:NC_000001.11:161118551-161118786:161118178-161118786:+
NIT1	A5	NC_000001.11	0.36396400100000004	0.041958042	NIT1;A5:NC_000001.11:161118551-161118786:161118239-161118786:+
NME1_and_NME1-NME2_and_NME2	AF	NC_000017.11	0.5828691304	0.0274725275	NME1_and_NME1-NME2_and_NME2;AF:NC_000017.11:51165536:51165681-51166827:51166501:51166563-51166827:+
NMT1	RI	NC_000017.11	0.3027364991	0.008991009	NMT1;RI:NC_000017.11:45103709:45103876-45104859:45104996:+
NOP14	RI	NC_000004.12	0.2540333988	0.04995005	NOP14;RI:NC_000004.12:2937936:2938188-2938812:2938930:-
NOP56_and_MIR1292_and_SNORD110_and_SNORA51_and_SNORD86_and_SNORD56_and_SNORD57	A5	NC_000020.11	0.20035790679999999	0.02997003	NOP56_and_MIR1292_and_SNORD110_and_SNORA51_and_SNORD86_and_SNORD56_and_SNORD57;A5:NC_000020.11:2656214-2656401:2656034-2656401:+
NOP56_and_MIR1292_and_SNORD110_and_SNORA51_and_SNORD86_and_SNORD56_and_SNORD57	SE	NC_000020.11	0.1294176425	0.0364635365	NOP56_and_MIR1292_and_SNORD110_and_SNORA51_and_SNORD86_and_SNORD56_and_SNORD57;SE:NC_000020.11:2657218-2657373:2657488-2657929:+
NPAS1	A3	NC_000019.10	-0.5646523378	0.004995005	NPAS1;A3:NC_000019.10:47040550-47040978:47040550-47041025:+
NPIPA2	A3	NC_000016.10	0.4510856158	0.017982018	NPIPA2;A3:NC_000016.10:14763643-14764822:14763643-14765003:+
NPIPA5	SE	NC_000016.10	0.2775061929	0.0262237762	NPIPA5;SE:NC_000016.10:15364069-15364148:15364932-15365429:-
NPIPA5	SE	NC_000016.10	0.4488441982	0.0074925075	NPIPA5;SE:NC_000016.10:15364069-15364863:15364932-15365429:-
NPR2	A5	NC_000009.12	0.3048890402	0.017982018	NPR2;A5:NC_000009.12:35800845-35801070:35800841-35801070:+
NPR2	RI	NC_000009.12	0.37204718020000005	0.00999001	NPR2;RI:NC_000009.12:35805511:35805670-35805830:35805985:+
NR3C1	SE	NC_000005.10	-0.4512719829	0.033966034	NR3C1;SE:NC_000005.10:143314168-143399656:143400852-143404376:-
NRDC_and_MIR761	AF	NC_000001.11	0.2216238748	0.014985015	NRDC_and_MIR761;AF:NC_000001.11:51840514-51877983:51878040:51840514-51878275:51878937:-
NSUN2	SE	NC_000005.10	-0.2823922136	0.024975025	NSUN2;SE:NC_000005.10:6620298-6622016:6622100-6623214:-
NSUN5	A3	NC_000007.14	0.4875301065	0.010989011000000002	NSUN5;A3:NC_000007.14:73304408-73304747:73304404-73304747:-
NSUN5	RI	NC_000007.14	0.6052269285	0.005994006	NSUN5;RI:NC_000007.14:73303222:73303529-73303600:73303740:-
NSUN5P1	RI	NC_000007.14	0.1206706694	0.0484515485	NSUN5P1;RI:NC_000007.14:75415592:75415778-75415981:75416191:+
NSUN5P1	RI	NC_000007.14	0.1206706694	0.0484515485	NSUN5P1;RI:NC_000007.14:75416275:75416415-75416486:75416792:+
NSUN5P1	SE	NC_000007.14	-0.1206706694	0.0484515485	NSUN5P1;SE:NC_000007.14:75410726-75411408:75411574-75411655:+
NT5DC2	AF	NC_000003.12	0.4689952637	0.0224775225	NT5DC2;AF:NC_000003.12:52529334-52532163:52532514:52529334-52533506:52533771:-
NT5DC2	AF	NC_000003.12	0.474916784	0.0224775225	NT5DC2;AF:NC_000003.12:52529334-52532163:52532514:52529334-52534533:52535027:-
NUDT14	AL	NC_000014.9	-0.1844918629	0.0374625375	NUDT14;AL:NC_000014.9:105172939:105173261-105176534:105175488:105175987-105176534:-
NUMA1_and_MIR3165	SE	NC_000011.10	-0.5747149115	0	NUMA1_and_MIR3165;SE:NC_000011.10:72010854-72012401:72012442-72012895:-
NUP88	SE	NC_000017.11	-0.41016089570000003	0.020979021	NUP88;SE:NC_000017.11:5416682-5418015:5418141-5419354:-
OGA	SE	NC_000010.11	-0.30104170199999997	0.023976024	OGA;SE:NC_000010.11:101807901-101810184:101810314-101813030:-
OGFOD3	A5	NC_000017.11	0.5087909457	0.026973027000000004	OGFOD3;A5:NC_000017.11:82392534-82392646:82392534-82393166:-
OGFOD3	SE	NC_000017.11	-0.4092985111	0.026973027000000004	OGFOD3;SE:NC_000017.11:82392534-82393166:82393444-82394331:-
OGG1	RI	NC_000003.12	0.5352301957	0.0324675325	OGG1;RI:NC_000003.12:9756767:9756816-9757061:9757407:+
OPA1	SE	NC_000003.12	0.38814948130000004	0.038961038999999996	OPA1;SE:NC_000003.12:193618936-193626092:193626202-193631612:+
ORC2	SE	NC_000002.12	-0.43381668659999995	0.0344655345	ORC2;SE:NC_000002.12:200942777-200943088:200943147-200949554:-
OS9	A5	NC_000012.12	0.1537200416	0.028721278700000002	OS9;A5:NC_000012.12:57718421-57718993:57718376-57718993:+
OS9	SE	NC_000012.12	0.1544703467	0.028721278700000002	OS9;SE:NC_000012.12:57719182-57720099:57720263-57720406:+
OSMR	A5	NC_000005.10	-0.35687636009999996	0.01998002	OSMR;A5:NC_000005.10:38846387-38869032:38846126-38869032:+
OTUB1	RI	NC_000011.10	0.2451748005	0.013486513500000002	OTUB1;RI:NC_000011.10:63996530:63996648-63996857:63996941:+
OTUD4	AF	NC_000004.12	0.3864872425	0.0324675325	OTUD4;AF:NC_000004.12:145174744-145179579:145179680:145174744-145179815:145180589:-
OXLD1	RI	NC_000017.11	0.3615401901	0.041958042	OXLD1;RI:NC_000017.11:81665036:81665584-81666518:81666605:-
P3H1	A3	NC_000001.11	0.1940523476	0.028471528500000003	P3H1;A3:NC_000001.11:42759393-42762323:42759390-42762323:-
P3H1	RI	NC_000001.11	0.55348324820000006	0.005994006	P3H1;RI:NC_000001.11:42746335:42746852-42747253:42747412:-
PAK1	AF	NC_000011.10	-0.7899584928	0.003996004	PAK1;AF:NC_000011.10:77392541-77411774:77411952:77392541-77473552:77474063:-
PALM2AKAP2	AF	NC_000009.12	-0.4648364818	0.003996004	PALM2AKAP2;AF:NC_000009.12:110048598:110048855-110136127:110125501:110125596-110136127:+
PALM	SE	NC_000019.10	-0.6334446317	0	PALM;SE:NC_000019.10:736078-740352:740483-746285:+
PAM	SE	NC_000005.10	-0.38126300469999996	0.011988012	PAM;SE:NC_000005.10:102961229-102974116:102974436-102990272:+
PBRM1	SE	NC_000003.12	0.5915456043999999	0.012987013	PBRM1;SE:NC_000003.12:52550817-52554724:52554879-52561767:-
PCDH7	SE	NC_000004.12	-0.3312593539	0.0214785215	PCDH7;SE:NC_000004.12:30724596-30786727:30786786-30920153:+
PCDHGA1_and_PCDHGA2_and_PCDHGA3_and_PCDHGB1_and_PCDHGA4_and_PCDHGB2_and_PCDHGA5_and_PCDHGB3_and_PCDHGA6_and_PCDHGA7_and_PCDHGB4_and_PCDHGA8_and_PCDHGB5_and_PCDHGA9_and_PCDHGB6_and_PCDHGA10_and_PCDHGB7_and_PCDHGA11_and_PCDHGB8P_and_PCDHGA12_and_PCDHGC3_and_PCDHGC4_and_PCDHGC5	A5	NC_000005.10	-0.29951256449999997	0.0187847866	PCDHGA1_and_PCDHGA2_and_PCDHGA3_and_PCDHGB1_and_PCDHGA4_and_PCDHGB2_and_PCDHGA5_and_PCDHGB3_and_PCDHGA6_and_PCDHGA7_and_PCDHGB4_and_PCDHGA8_and_PCDHGB5_and_PCDHGA9_and_PCDHGB6_and_PCDHGA10_and_PCDHGB7_and_PCDHGA11_and_PCDHGB8P_and_PCDHGA12_and_PCDHGC3_and_PCDHGC4_and_PCDHGC5;A5:NC_000005.10:141478546-141494807:141476146-141494807:+
PCDHGA1_and_PCDHGA2_and_PCDHGA3_and_PCDHGB1_and_PCDHGA4_and_PCDHGB2_and_PCDHGA5_and_PCDHGB3_and_PCDHGA6_and_PCDHGA7_and_PCDHGB4_and_PCDHGA8_and_PCDHGB5_and_PCDHGA9_and_PCDHGB6_and_PCDHGA10_and_PCDHGB7_and_PCDHGA11_and_PCDHGB8P_and_PCDHGA12_and_PCDHGC3_and_PCDHGC4_and_PCDHGC5	AF	NC_000005.10	-0.2747633865	0.048463731399999994	PCDHGA1_and_PCDHGA2_and_PCDHGA3_and_PCDHGB1_and_PCDHGA4_and_PCDHGB2_and_PCDHGA5_and_PCDHGB3_and_PCDHGA6_and_PCDHGA7_and_PCDHGB4_and_PCDHGA8_and_PCDHGB5_and_PCDHGA9_and_PCDHGB6_and_PCDHGA10_and_PCDHGB7_and_PCDHGA11_and_PCDHGB8P_and_PCDHGA12_and_PCDHGC3_and_PCDHGC4_and_PCDHGC5;AF:NC_000005.10:141338760:141341395-141494807:141387885:141390281-141494807:+
PCDHGA1_and_PCDHGA2_and_PCDHGA3_and_PCDHGB1_and_PCDHGA4_and_PCDHGB2_and_PCDHGA5_and_PCDHGB3_and_PCDHGA6_and_PCDHGA7_and_PCDHGB4_and_PCDHGA8_and_PCDHGB5_and_PCDHGA9_and_PCDHGB6_and_PCDHGA10_and_PCDHGB7_and_PCDHGA11_and_PCDHGB8P_and_PCDHGA12_and_PCDHGC3_and_PCDHGC4_and_PCDHGC5	AF	NC_000005.10	-0.46633232090000004	0.0068754775	PCDHGA1_and_PCDHGA2_and_PCDHGA3_and_PCDHGB1_and_PCDHGA4_and_PCDHGB2_and_PCDHGA5_and_PCDHGB3_and_PCDHGA6_and_PCDHGA7_and_PCDHGB4_and_PCDHGA8_and_PCDHGB5_and_PCDHGA9_and_PCDHGB6_and_PCDHGA10_and_PCDHGB7_and_PCDHGA11_and_PCDHGB8P_and_PCDHGA12_and_PCDHGC3_and_PCDHGC4_and_PCDHGC5;AF:NC_000005.10:141338760:141341395-141494807:141408203:141410620-141494807:+
PCDHGA1_and_PCDHGA2_and_PCDHGA3_and_PCDHGB1_and_PCDHGA4_and_PCDHGB2_and_PCDHGA5_and_PCDHGB3_and_PCDHGA6_and_PCDHGA7_and_PCDHGB4_and_PCDHGA8_and_PCDHGB5_and_PCDHGA9_and_PCDHGB6_and_PCDHGA10_and_PCDHGB7_and_PCDHGA11_and_PCDHGB8P_and_PCDHGA12_and_PCDHGC3_and_PCDHGC4_and_PCDHGC5	AF	NC_000005.10	-0.2995638902	0.0347490347	PCDHGA1_and_PCDHGA2_and_PCDHGA3_and_PCDHGB1_and_PCDHGA4_and_PCDHGB2_and_PCDHGA5_and_PCDHGB3_and_PCDHGA6_and_PCDHGA7_and_PCDHGB4_and_PCDHGA8_and_PCDHGB5_and_PCDHGA9_and_PCDHGB6_and_PCDHGA10_and_PCDHGB7_and_PCDHGA11_and_PCDHGB8P_and_PCDHGA12_and_PCDHGC3_and_PCDHGC4_and_PCDHGC5;AF:NC_000005.10:141343829:141346457-141494807:141387885:141390281-141494807:+
PCDHGA1_and_PCDHGA2_and_PCDHGA3_and_PCDHGB1_and_PCDHGA4_and_PCDHGB2_and_PCDHGA5_and_PCDHGB3_and_PCDHGA6_and_PCDHGA7_and_PCDHGB4_and_PCDHGA8_and_PCDHGB5_and_PCDHGA9_and_PCDHGB6_and_PCDHGA10_and_PCDHGB7_and_PCDHGA11_and_PCDHGB8P_and_PCDHGA12_and_PCDHGC3_and_PCDHGC4_and_PCDHGC5	AF	NC_000005.10	-0.4954206629	0.0068754775	PCDHGA1_and_PCDHGA2_and_PCDHGA3_and_PCDHGB1_and_PCDHGA4_and_PCDHGB2_and_PCDHGA5_and_PCDHGB3_and_PCDHGA6_and_PCDHGA7_and_PCDHGB4_and_PCDHGA8_and_PCDHGB5_and_PCDHGA9_and_PCDHGB6_and_PCDHGA10_and_PCDHGB7_and_PCDHGA11_and_PCDHGB8P_and_PCDHGA12_and_PCDHGC3_and_PCDHGC4_and_PCDHGC5;AF:NC_000005.10:141343829:141346457-141494807:141408203:141410620-141494807:+
PCDHGA1_and_PCDHGA2_and_PCDHGA3_and_PCDHGB1_and_PCDHGA4_and_PCDHGB2_and_PCDHGA5_and_PCDHGB3_and_PCDHGA6_and_PCDHGA7_and_PCDHGB4_and_PCDHGA8_and_PCDHGB5_and_PCDHGA9_and_PCDHGB6_and_PCDHGA10_and_PCDHGB7_and_PCDHGA11_and_PCDHGB8P_and_PCDHGA12_and_PCDHGC3_and_PCDHGC4_and_PCDHGC5	AF	NC_000005.10	-0.39231457200000003	0.0187847866	PCDHGA1_and_PCDHGA2_and_PCDHGA3_and_PCDHGB1_and_PCDHGA4_and_PCDHGB2_and_PCDHGA5_and_PCDHGB3_and_PCDHGA6_and_PCDHGA7_and_PCDHGB4_and_PCDHGA8_and_PCDHGB5_and_PCDHGA9_and_PCDHGB6_and_PCDHGA10_and_PCDHGB7_and_PCDHGA11_and_PCDHGB8P_and_PCDHGA12_and_PCDHGC3_and_PCDHGC4_and_PCDHGC5;AF:NC_000005.10:141355021:141357621-141494807:141387885:141390281-141494807:+
PCDHGA1_and_PCDHGA2_and_PCDHGA3_and_PCDHGB1_and_PCDHGA4_and_PCDHGB2_and_PCDHGA5_and_PCDHGB3_and_PCDHGA6_and_PCDHGA7_and_PCDHGB4_and_PCDHGA8_and_PCDHGB5_and_PCDHGA9_and_PCDHGB6_and_PCDHGA10_and_PCDHGB7_and_PCDHGA11_and_PCDHGB8P_and_PCDHGA12_and_PCDHGC3_and_PCDHGC4_and_PCDHGC5	AF	NC_000005.10	-0.5988426097	0.0053128689	PCDHGA1_and_PCDHGA2_and_PCDHGA3_and_PCDHGB1_and_PCDHGA4_and_PCDHGB2_and_PCDHGA5_and_PCDHGB3_and_PCDHGA6_and_PCDHGA7_and_PCDHGB4_and_PCDHGA8_and_PCDHGB5_and_PCDHGA9_and_PCDHGB6_and_PCDHGA10_and_PCDHGB7_and_PCDHGA11_and_PCDHGB8P_and_PCDHGA12_and_PCDHGC3_and_PCDHGC4_and_PCDHGC5;AF:NC_000005.10:141355021:141357621-141494807:141408203:141410620-141494807:+
PCDHGA1_and_PCDHGA2_and_PCDHGA3_and_PCDHGB1_and_PCDHGA4_and_PCDHGB2_and_PCDHGA5_and_PCDHGB3_and_PCDHGA6_and_PCDHGA7_and_PCDHGB4_and_PCDHGA8_and_PCDHGB5_and_PCDHGA9_and_PCDHGB6_and_PCDHGA10_and_PCDHGB7_and_PCDHGA11_and_PCDHGB8P_and_PCDHGA12_and_PCDHGC3_and_PCDHGC4_and_PCDHGC5	AF	NC_000005.10	-0.3672745651	0.0187847866	PCDHGA1_and_PCDHGA2_and_PCDHGA3_and_PCDHGB1_and_PCDHGA4_and_PCDHGB2_and_PCDHGA5_and_PCDHGB3_and_PCDHGA6_and_PCDHGA7_and_PCDHGB4_and_PCDHGA8_and_PCDHGB5_and_PCDHGA9_and_PCDHGB6_and_PCDHGA10_and_PCDHGB7_and_PCDHGA11_and_PCDHGB8P_and_PCDHGA12_and_PCDHGC3_and_PCDHGC4_and_PCDHGC5;AF:NC_000005.10:141360136:141362556-141494807:141387885:141390281-141494807:+
PCDHGA1_and_PCDHGA2_and_PCDHGA3_and_PCDHGB1_and_PCDHGA4_and_PCDHGB2_and_PCDHGA5_and_PCDHGB3_and_PCDHGA6_and_PCDHGA7_and_PCDHGB4_and_PCDHGA8_and_PCDHGB5_and_PCDHGA9_and_PCDHGB6_and_PCDHGA10_and_PCDHGB7_and_PCDHGA11_and_PCDHGB8P_and_PCDHGA12_and_PCDHGC3_and_PCDHGC4_and_PCDHGC5	AF	NC_000005.10	-0.5756456784	0	PCDHGA1_and_PCDHGA2_and_PCDHGA3_and_PCDHGB1_and_PCDHGA4_and_PCDHGB2_and_PCDHGA5_and_PCDHGB3_and_PCDHGA6_and_PCDHGA7_and_PCDHGB4_and_PCDHGA8_and_PCDHGB5_and_PCDHGA9_and_PCDHGB6_and_PCDHGA10_and_PCDHGB7_and_PCDHGA11_and_PCDHGB8P_and_PCDHGA12_and_PCDHGC3_and_PCDHGC4_and_PCDHGC5;AF:NC_000005.10:141360136:141362556-141494807:141408203:141410620-141494807:+
PCDHGA1_and_PCDHGA2_and_PCDHGA3_and_PCDHGB1_and_PCDHGA4_and_PCDHGB2_and_PCDHGA5_and_PCDHGB3_and_PCDHGA6_and_PCDHGA7_and_PCDHGB4_and_PCDHGA8_and_PCDHGB5_and_PCDHGA9_and_PCDHGB6_and_PCDHGA10_and_PCDHGB7_and_PCDHGA11_and_PCDHGB8P_and_PCDHGA12_and_PCDHGC3_and_PCDHGC4_and_PCDHGC5	AF	NC_000005.10	-0.3324807719	0.033395176299999996	PCDHGA1_and_PCDHGA2_and_PCDHGA3_and_PCDHGB1_and_PCDHGA4_and_PCDHGB2_and_PCDHGA5_and_PCDHGB3_and_PCDHGA6_and_PCDHGA7_and_PCDHGB4_and_PCDHGA8_and_PCDHGB5_and_PCDHGA9_and_PCDHGB6_and_PCDHGA10_and_PCDHGB7_and_PCDHGA11_and_PCDHGB8P_and_PCDHGA12_and_PCDHGC3_and_PCDHGC4_and_PCDHGC5;AF:NC_000005.10:141364331:141366751-141494807:141387885:141390281-141494807:+
PCDHGA1_and_PCDHGA2_and_PCDHGA3_and_PCDHGB1_and_PCDHGA4_and_PCDHGB2_and_PCDHGA5_and_PCDHGB3_and_PCDHGA6_and_PCDHGA7_and_PCDHGB4_and_PCDHGA8_and_PCDHGB5_and_PCDHGA9_and_PCDHGB6_and_PCDHGA10_and_PCDHGB7_and_PCDHGA11_and_PCDHGB8P_and_PCDHGA12_and_PCDHGC3_and_PCDHGC4_and_PCDHGC5	AF	NC_000005.10	-0.5328852011	0.0068754775	PCDHGA1_and_PCDHGA2_and_PCDHGA3_and_PCDHGB1_and_PCDHGA4_and_PCDHGB2_and_PCDHGA5_and_PCDHGB3_and_PCDHGA6_and_PCDHGA7_and_PCDHGB4_and_PCDHGA8_and_PCDHGB5_and_PCDHGA9_and_PCDHGB6_and_PCDHGA10_and_PCDHGB7_and_PCDHGA11_and_PCDHGB8P_and_PCDHGA12_and_PCDHGC3_and_PCDHGC4_and_PCDHGC5;AF:NC_000005.10:141364331:141366751-141494807:141408203:141410620-141494807:+
PCDHGA1_and_PCDHGA2_and_PCDHGA3_and_PCDHGB1_and_PCDHGA4_and_PCDHGB2_and_PCDHGA5_and_PCDHGB3_and_PCDHGA6_and_PCDHGA7_and_PCDHGB4_and_PCDHGA8_and_PCDHGB5_and_PCDHGA9_and_PCDHGB6_and_PCDHGA10_and_PCDHGB7_and_PCDHGA11_and_PCDHGB8P_and_PCDHGA12_and_PCDHGC3_and_PCDHGC4_and_PCDHGC5	AF	NC_000005.10	-0.4249188635	0.0187847866	PCDHGA1_and_PCDHGA2_and_PCDHGA3_and_PCDHGB1_and_PCDHGA4_and_PCDHGB2_and_PCDHGA5_and_PCDHGB3_and_PCDHGA6_and_PCDHGA7_and_PCDHGB4_and_PCDHGA8_and_PCDHGB5_and_PCDHGA9_and_PCDHGB6_and_PCDHGA10_and_PCDHGB7_and_PCDHGA11_and_PCDHGB8P_and_PCDHGA12_and_PCDHGC3_and_PCDHGC4_and_PCDHGC5;AF:NC_000005.10:141370242:141372809-141494807:141408203:141410620-141494807:+
PCDHGA1_and_PCDHGA2_and_PCDHGA3_and_PCDHGB1_and_PCDHGA4_and_PCDHGB2_and_PCDHGA5_and_PCDHGB3_and_PCDHGA6_and_PCDHGA7_and_PCDHGB4_and_PCDHGA8_and_PCDHGB5_and_PCDHGA9_and_PCDHGB6_and_PCDHGA10_and_PCDHGB7_and_PCDHGA11_and_PCDHGB8P_and_PCDHGA12_and_PCDHGC3_and_PCDHGC4_and_PCDHGC5	AF	NC_000005.10	-0.254721778	0.0487012987	PCDHGA1_and_PCDHGA2_and_PCDHGA3_and_PCDHGB1_and_PCDHGA4_and_PCDHGB2_and_PCDHGA5_and_PCDHGB3_and_PCDHGA6_and_PCDHGA7_and_PCDHGB4_and_PCDHGA8_and_PCDHGB5_and_PCDHGA9_and_PCDHGB6_and_PCDHGA10_and_PCDHGB7_and_PCDHGA11_and_PCDHGB8P_and_PCDHGA12_and_PCDHGC3_and_PCDHGC4_and_PCDHGC5;AF:NC_000005.10:141373891:141376507-141494807:141387885:141390281-141494807:+
PCDHGA1_and_PCDHGA2_and_PCDHGA3_and_PCDHGB1_and_PCDHGA4_and_PCDHGB2_and_PCDHGA5_and_PCDHGB3_and_PCDHGA6_and_PCDHGA7_and_PCDHGB4_and_PCDHGA8_and_PCDHGB5_and_PCDHGA9_and_PCDHGB6_and_PCDHGA10_and_PCDHGB7_and_PCDHGA11_and_PCDHGB8P_and_PCDHGA12_and_PCDHGC3_and_PCDHGC4_and_PCDHGC5	AF	NC_000005.10	-0.4399854409	0.0185950413	PCDHGA1_and_PCDHGA2_and_PCDHGA3_and_PCDHGB1_and_PCDHGA4_and_PCDHGB2_and_PCDHGA5_and_PCDHGB3_and_PCDHGA6_and_PCDHGA7_and_PCDHGB4_and_PCDHGA8_and_PCDHGB5_and_PCDHGA9_and_PCDHGB6_and_PCDHGA10_and_PCDHGB7_and_PCDHGA11_and_PCDHGB8P_and_PCDHGA12_and_PCDHGC3_and_PCDHGC4_and_PCDHGC5;AF:NC_000005.10:141373891:141376507-141494807:141408203:141410620-141494807:+
PCDHGA1_and_PCDHGA2_and_PCDHGA3_and_PCDHGB1_and_PCDHGA4_and_PCDHGB2_and_PCDHGA5_and_PCDHGB3_and_PCDHGA6_and_PCDHGA7_and_PCDHGB4_and_PCDHGA8_and_PCDHGB5_and_PCDHGA9_and_PCDHGB6_and_PCDHGA10_and_PCDHGB7_and_PCDHGA11_and_PCDHGB8P_and_PCDHGA12_and_PCDHGC3_and_PCDHGC4_and_PCDHGC5	AF	NC_000005.10	-0.3354157562	0.034090909100000004	PCDHGA1_and_PCDHGA2_and_PCDHGA3_and_PCDHGB1_and_PCDHGA4_and_PCDHGB2_and_PCDHGA5_and_PCDHGB3_and_PCDHGA6_and_PCDHGA7_and_PCDHGB4_and_PCDHGA8_and_PCDHGB5_and_PCDHGA9_and_PCDHGB6_and_PCDHGA10_and_PCDHGB7_and_PCDHGA11_and_PCDHGB8P_and_PCDHGA12_and_PCDHGC3_and_PCDHGC4_and_PCDHGC5;AF:NC_000005.10:141382742:141385323-141494807:141387885:141390281-141494807:+
PCDHGA1_and_PCDHGA2_and_PCDHGA3_and_PCDHGB1_and_PCDHGA4_and_PCDHGB2_and_PCDHGA5_and_PCDHGB3_and_PCDHGA6_and_PCDHGA7_and_PCDHGB4_and_PCDHGA8_and_PCDHGB5_and_PCDHGA9_and_PCDHGB6_and_PCDHGA10_and_PCDHGB7_and_PCDHGA11_and_PCDHGB8P_and_PCDHGA12_and_PCDHGC3_and_PCDHGC4_and_PCDHGC5	AF	NC_000005.10	-0.5371590287	0.0092276145	PCDHGA1_and_PCDHGA2_and_PCDHGA3_and_PCDHGB1_and_PCDHGA4_and_PCDHGB2_and_PCDHGA5_and_PCDHGB3_and_PCDHGA6_and_PCDHGA7_and_PCDHGB4_and_PCDHGA8_and_PCDHGB5_and_PCDHGA9_and_PCDHGB6_and_PCDHGA10_and_PCDHGB7_and_PCDHGA11_and_PCDHGB8P_and_PCDHGA12_and_PCDHGC3_and_PCDHGC4_and_PCDHGC5;AF:NC_000005.10:141382742:141385323-141494807:141408203:141410620-141494807:+
PCDHGA1_and_PCDHGA2_and_PCDHGA3_and_PCDHGB1_and_PCDHGA4_and_PCDHGB2_and_PCDHGA5_and_PCDHGB3_and_PCDHGA6_and_PCDHGA7_and_PCDHGB4_and_PCDHGA8_and_PCDHGB5_and_PCDHGA9_and_PCDHGB6_and_PCDHGA10_and_PCDHGB7_and_PCDHGA11_and_PCDHGB8P_and_PCDHGA12_and_PCDHGC3_and_PCDHGC4_and_PCDHGC5	AF	NC_000005.10	0.633195818	0.0068754775	PCDHGA1_and_PCDHGA2_and_PCDHGA3_and_PCDHGB1_and_PCDHGA4_and_PCDHGB2_and_PCDHGA5_and_PCDHGB3_and_PCDHGA6_and_PCDHGA7_and_PCDHGB4_and_PCDHGA8_and_PCDHGB5_and_PCDHGA9_and_PCDHGB6_and_PCDHGA10_and_PCDHGB7_and_PCDHGA11_and_PCDHGB8P_and_PCDHGA12_and_PCDHGC3_and_PCDHGC4_and_PCDHGC5;AF:NC_000005.10:141387885:141390281-141494807:141398128:141400524-141494807:+
PCDHGA1_and_PCDHGA2_and_PCDHGA3_and_PCDHGB1_and_PCDHGA4_and_PCDHGB2_and_PCDHGA5_and_PCDHGB3_and_PCDHGA6_and_PCDHGA7_and_PCDHGB4_and_PCDHGA8_and_PCDHGB5_and_PCDHGA9_and_PCDHGB6_and_PCDHGA10_and_PCDHGB7_and_PCDHGA11_and_PCDHGB8P_and_PCDHGA12_and_PCDHGC3_and_PCDHGC4_and_PCDHGC5	AF	NC_000005.10	-0.3548919063	0.0187847866	PCDHGA1_and_PCDHGA2_and_PCDHGA3_and_PCDHGB1_and_PCDHGA4_and_PCDHGB2_and_PCDHGA5_and_PCDHGB3_and_PCDHGA6_and_PCDHGA7_and_PCDHGB4_and_PCDHGA8_and_PCDHGB5_and_PCDHGA9_and_PCDHGB6_and_PCDHGA10_and_PCDHGB7_and_PCDHGA11_and_PCDHGB8P_and_PCDHGA12_and_PCDHGC3_and_PCDHGC4_and_PCDHGC5;AF:NC_000005.10:141387885:141390281-141494807:141408203:141410620-141494807:+
PCDHGA1_and_PCDHGA2_and_PCDHGA3_and_PCDHGB1_and_PCDHGA4_and_PCDHGB2_and_PCDHGA5_and_PCDHGB3_and_PCDHGA6_and_PCDHGA7_and_PCDHGB4_and_PCDHGA8_and_PCDHGB5_and_PCDHGA9_and_PCDHGB6_and_PCDHGA10_and_PCDHGB7_and_PCDHGA11_and_PCDHGB8P_and_PCDHGA12_and_PCDHGC3_and_PCDHGC4_and_PCDHGC5	AF	NC_000005.10	0.4289742848	0.0068754775	PCDHGA1_and_PCDHGA2_and_PCDHGA3_and_PCDHGB1_and_PCDHGA4_and_PCDHGB2_and_PCDHGA5_and_PCDHGB3_and_PCDHGA6_and_PCDHGA7_and_PCDHGB4_and_PCDHGA8_and_PCDHGB5_and_PCDHGA9_and_PCDHGB6_and_PCDHGA10_and_PCDHGB7_and_PCDHGA11_and_PCDHGB8P_and_PCDHGA12_and_PCDHGC3_and_PCDHGC4_and_PCDHGC5;AF:NC_000005.10:141387885:141390281-141494807:141413176:141415611-141494807:+
PCDHGA1_and_PCDHGA2_and_PCDHGA3_and_PCDHGB1_and_PCDHGA4_and_PCDHGB2_and_PCDHGA5_and_PCDHGB3_and_PCDHGA6_and_PCDHGA7_and_PCDHGB4_and_PCDHGA8_and_PCDHGB5_and_PCDHGA9_and_PCDHGB6_and_PCDHGA10_and_PCDHGB7_and_PCDHGA11_and_PCDHGB8P_and_PCDHGA12_and_PCDHGC3_and_PCDHGC4_and_PCDHGC5	AF	NC_000005.10	0.3804288752	0.0187847866	PCDHGA1_and_PCDHGA2_and_PCDHGA3_and_PCDHGB1_and_PCDHGA4_and_PCDHGB2_and_PCDHGA5_and_PCDHGB3_and_PCDHGA6_and_PCDHGA7_and_PCDHGB4_and_PCDHGA8_and_PCDHGB5_and_PCDHGA9_and_PCDHGB6_and_PCDHGA10_and_PCDHGB7_and_PCDHGA11_and_PCDHGB8P_and_PCDHGA12_and_PCDHGC3_and_PCDHGC4_and_PCDHGC5;AF:NC_000005.10:141387885:141390281-141494807:141417677:141420274-141494807:+
PCDHGA1_and_PCDHGA2_and_PCDHGA3_and_PCDHGB1_and_PCDHGA4_and_PCDHGB2_and_PCDHGA5_and_PCDHGB3_and_PCDHGA6_and_PCDHGA7_and_PCDHGB4_and_PCDHGA8_and_PCDHGB5_and_PCDHGA9_and_PCDHGB6_and_PCDHGA10_and_PCDHGB7_and_PCDHGA11_and_PCDHGB8P_and_PCDHGA12_and_PCDHGC3_and_PCDHGC4_and_PCDHGC5	AF	NC_000005.10	0.5335238339	0.0068754775	PCDHGA1_and_PCDHGA2_and_PCDHGA3_and_PCDHGB1_and_PCDHGA4_and_PCDHGB2_and_PCDHGA5_and_PCDHGB3_and_PCDHGA6_and_PCDHGA7_and_PCDHGB4_and_PCDHGA8_and_PCDHGB5_and_PCDHGA9_and_PCDHGB6_and_PCDHGA10_and_PCDHGB7_and_PCDHGA11_and_PCDHGB8P_and_PCDHGA12_and_PCDHGC3_and_PCDHGC4_and_PCDHGC5;AF:NC_000005.10:141387885:141390281-141494807:141421051:141423660-141494807:+
PCDHGA1_and_PCDHGA2_and_PCDHGA3_and_PCDHGB1_and_PCDHGA4_and_PCDHGB2_and_PCDHGA5_and_PCDHGB3_and_PCDHGA6_and_PCDHGA7_and_PCDHGB4_and_PCDHGA8_and_PCDHGB5_and_PCDHGA9_and_PCDHGB6_and_PCDHGA10_and_PCDHGB7_and_PCDHGA11_and_PCDHGB8P_and_PCDHGA12_and_PCDHGC3_and_PCDHGC4_and_PCDHGC5	AF	NC_000005.10	0.6378853557	0	PCDHGA1_and_PCDHGA2_and_PCDHGA3_and_PCDHGB1_and_PCDHGA4_and_PCDHGB2_and_PCDHGA5_and_PCDHGB3_and_PCDHGA6_and_PCDHGA7_and_PCDHGB4_and_PCDHGA8_and_PCDHGB5_and_PCDHGA9_and_PCDHGB6_and_PCDHGA10_and_PCDHGB7_and_PCDHGA11_and_PCDHGB8P_and_PCDHGA12_and_PCDHGC3_and_PCDHGC4_and_PCDHGC5;AF:NC_000005.10:141387885:141390281-141494807:141430507:141433183-141494807:+
PCDHGA1_and_PCDHGA2_and_PCDHGA3_and_PCDHGB1_and_PCDHGA4_and_PCDHGB2_and_PCDHGA5_and_PCDHGB3_and_PCDHGA6_and_PCDHGA7_and_PCDHGB4_and_PCDHGA8_and_PCDHGB5_and_PCDHGA9_and_PCDHGB6_and_PCDHGA10_and_PCDHGB7_and_PCDHGA11_and_PCDHGB8P_and_PCDHGA12_and_PCDHGC3_and_PCDHGC4_and_PCDHGC5	AF	NC_000005.10	0.24090656510000003	0.0310470779	PCDHGA1_and_PCDHGA2_and_PCDHGA3_and_PCDHGB1_and_PCDHGA4_and_PCDHGB2_and_PCDHGA5_and_PCDHGB3_and_PCDHGA6_and_PCDHGA7_and_PCDHGB4_and_PCDHGA8_and_PCDHGB5_and_PCDHGA9_and_PCDHGB6_and_PCDHGA10_and_PCDHGB7_and_PCDHGA11_and_PCDHGB8P_and_PCDHGA12_and_PCDHGC3_and_PCDHGC4_and_PCDHGC5;AF:NC_000005.10:141387885:141390281-141494807:141475966:141476146-141494807:+
PCDHGA1_and_PCDHGA2_and_PCDHGA3_and_PCDHGB1_and_PCDHGA4_and_PCDHGB2_and_PCDHGA5_and_PCDHGB3_and_PCDHGA6_and_PCDHGA7_and_PCDHGB4_and_PCDHGA8_and_PCDHGB5_and_PCDHGA9_and_PCDHGB6_and_PCDHGA10_and_PCDHGB7_and_PCDHGA11_and_PCDHGB8P_and_PCDHGA12_and_PCDHGC3_and_PCDHGC4_and_PCDHGC5	AF	NC_000005.10	0.5168211135	0	PCDHGA1_and_PCDHGA2_and_PCDHGA3_and_PCDHGB1_and_PCDHGA4_and_PCDHGB2_and_PCDHGA5_and_PCDHGB3_and_PCDHGA6_and_PCDHGA7_and_PCDHGB4_and_PCDHGA8_and_PCDHGB5_and_PCDHGA9_and_PCDHGB6_and_PCDHGA10_and_PCDHGB7_and_PCDHGA11_and_PCDHGB8P_and_PCDHGA12_and_PCDHGC3_and_PCDHGC4_and_PCDHGC5;AF:NC_000005.10:141387885:141390281-141494807:141475966:141478546-141494807:+
PCDHGA1_and_PCDHGA2_and_PCDHGA3_and_PCDHGB1_and_PCDHGA4_and_PCDHGB2_and_PCDHGA5_and_PCDHGB3_and_PCDHGA6_and_PCDHGA7_and_PCDHGB4_and_PCDHGA8_and_PCDHGB5_and_PCDHGA9_and_PCDHGB6_and_PCDHGA10_and_PCDHGB7_and_PCDHGA11_and_PCDHGB8P_and_PCDHGA12_and_PCDHGC3_and_PCDHGC4_and_PCDHGC5	AF	NC_000005.10	-0.801835782	0.0053128689	PCDHGA1_and_PCDHGA2_and_PCDHGA3_and_PCDHGB1_and_PCDHGA4_and_PCDHGB2_and_PCDHGA5_and_PCDHGB3_and_PCDHGA6_and_PCDHGA7_and_PCDHGB4_and_PCDHGA8_and_PCDHGB5_and_PCDHGA9_and_PCDHGB6_and_PCDHGA10_and_PCDHGB7_and_PCDHGA11_and_PCDHGB8P_and_PCDHGA12_and_PCDHGC3_and_PCDHGC4_and_PCDHGC5;AF:NC_000005.10:141398128:141400524-141494807:141408203:141410620-141494807:+
PCDHGA1_and_PCDHGA2_and_PCDHGA3_and_PCDHGB1_and_PCDHGA4_and_PCDHGB2_and_PCDHGA5_and_PCDHGB3_and_PCDHGA6_and_PCDHGA7_and_PCDHGB4_and_PCDHGA8_and_PCDHGB5_and_PCDHGA9_and_PCDHGB6_and_PCDHGA10_and_PCDHGB7_and_PCDHGA11_and_PCDHGB8P_and_PCDHGA12_and_PCDHGC3_and_PCDHGC4_and_PCDHGC5	AF	NC_000005.10	-0.4719204227	0.019480519499999998	PCDHGA1_and_PCDHGA2_and_PCDHGA3_and_PCDHGB1_and_PCDHGA4_and_PCDHGB2_and_PCDHGA5_and_PCDHGB3_and_PCDHGA6_and_PCDHGA7_and_PCDHGB4_and_PCDHGA8_and_PCDHGB5_and_PCDHGA9_and_PCDHGB6_and_PCDHGA10_and_PCDHGB7_and_PCDHGA11_and_PCDHGB8P_and_PCDHGA12_and_PCDHGC3_and_PCDHGC4_and_PCDHGC5;AF:NC_000005.10:141398128:141400524-141494807:141413176:141415611-141494807:+
PCDHGA1_and_PCDHGA2_and_PCDHGA3_and_PCDHGB1_and_PCDHGA4_and_PCDHGB2_and_PCDHGA5_and_PCDHGB3_and_PCDHGA6_and_PCDHGA7_and_PCDHGB4_and_PCDHGA8_and_PCDHGB5_and_PCDHGA9_and_PCDHGB6_and_PCDHGA10_and_PCDHGB7_and_PCDHGA11_and_PCDHGB8P_and_PCDHGA12_and_PCDHGC3_and_PCDHGC4_and_PCDHGC5	AF	NC_000005.10	-0.44831752020000004	0.0166975881	PCDHGA1_and_PCDHGA2_and_PCDHGA3_and_PCDHGB1_and_PCDHGA4_and_PCDHGB2_and_PCDHGA5_and_PCDHGB3_and_PCDHGA6_and_PCDHGA7_and_PCDHGB4_and_PCDHGA8_and_PCDHGB5_and_PCDHGA9_and_PCDHGB6_and_PCDHGA10_and_PCDHGB7_and_PCDHGA11_and_PCDHGB8P_and_PCDHGA12_and_PCDHGC3_and_PCDHGC4_and_PCDHGC5;AF:NC_000005.10:141398128:141400524-141494807:141417677:141420274-141494807:+
PCDHGA1_and_PCDHGA2_and_PCDHGA3_and_PCDHGB1_and_PCDHGA4_and_PCDHGB2_and_PCDHGA5_and_PCDHGB3_and_PCDHGA6_and_PCDHGA7_and_PCDHGB4_and_PCDHGA8_and_PCDHGB5_and_PCDHGA9_and_PCDHGB6_and_PCDHGA10_and_PCDHGB7_and_PCDHGA11_and_PCDHGB8P_and_PCDHGA12_and_PCDHGC3_and_PCDHGC4_and_PCDHGC5	AF	NC_000005.10	-0.3573675739	0.011688311699999999	PCDHGA1_and_PCDHGA2_and_PCDHGA3_and_PCDHGB1_and_PCDHGA4_and_PCDHGB2_and_PCDHGA5_and_PCDHGB3_and_PCDHGA6_and_PCDHGA7_and_PCDHGB4_and_PCDHGA8_and_PCDHGB5_and_PCDHGA9_and_PCDHGB6_and_PCDHGA10_and_PCDHGB7_and_PCDHGA11_and_PCDHGB8P_and_PCDHGA12_and_PCDHGC3_and_PCDHGC4_and_PCDHGC5;AF:NC_000005.10:141398128:141400524-141494807:141475966:141476146-141494807:+
PCDHGA1_and_PCDHGA2_and_PCDHGA3_and_PCDHGB1_and_PCDHGA4_and_PCDHGB2_and_PCDHGA5_and_PCDHGB3_and_PCDHGA6_and_PCDHGA7_and_PCDHGB4_and_PCDHGA8_and_PCDHGB5_and_PCDHGA9_and_PCDHGB6_and_PCDHGA10_and_PCDHGB7_and_PCDHGA11_and_PCDHGB8P_and_PCDHGA12_and_PCDHGC3_and_PCDHGC4_and_PCDHGC5	AF	NC_000005.10	-0.2247437046	0.0415242652	PCDHGA1_and_PCDHGA2_and_PCDHGA3_and_PCDHGB1_and_PCDHGA4_and_PCDHGB2_and_PCDHGA5_and_PCDHGB3_and_PCDHGA6_and_PCDHGA7_and_PCDHGB4_and_PCDHGA8_and_PCDHGB5_and_PCDHGA9_and_PCDHGB6_and_PCDHGA10_and_PCDHGB7_and_PCDHGA11_and_PCDHGB8P_and_PCDHGA12_and_PCDHGC3_and_PCDHGC4_and_PCDHGC5;AF:NC_000005.10:141398128:141400524-141494807:141475966:141478546-141494807:+
PCDHGA1_and_PCDHGA2_and_PCDHGA3_and_PCDHGB1_and_PCDHGA4_and_PCDHGB2_and_PCDHGA5_and_PCDHGB3_and_PCDHGA6_and_PCDHGA7_and_PCDHGB4_and_PCDHGA8_and_PCDHGB5_and_PCDHGA9_and_PCDHGB6_and_PCDHGA10_and_PCDHGB7_and_PCDHGA11_and_PCDHGB8P_and_PCDHGA12_and_PCDHGC3_and_PCDHGC4_and_PCDHGC5	AF	NC_000005.10	-0.3120436975	0.045292207800000005	PCDHGA1_and_PCDHGA2_and_PCDHGA3_and_PCDHGB1_and_PCDHGA4_and_PCDHGB2_and_PCDHGA5_and_PCDHGB3_and_PCDHGA6_and_PCDHGA7_and_PCDHGB4_and_PCDHGA8_and_PCDHGB5_and_PCDHGA9_and_PCDHGB6_and_PCDHGA10_and_PCDHGB7_and_PCDHGA11_and_PCDHGB8P_and_PCDHGA12_and_PCDHGC3_and_PCDHGC4_and_PCDHGC5;AF:NC_000005.10:141402953:141405376-141494807:141408203:141410620-141494807:+
PCDHGA1_and_PCDHGA2_and_PCDHGA3_and_PCDHGB1_and_PCDHGA4_and_PCDHGB2_and_PCDHGA5_and_PCDHGB3_and_PCDHGA6_and_PCDHGA7_and_PCDHGB4_and_PCDHGA8_and_PCDHGB5_and_PCDHGA9_and_PCDHGB6_and_PCDHGA10_and_PCDHGB7_and_PCDHGA11_and_PCDHGB8P_and_PCDHGA12_and_PCDHGC3_and_PCDHGC4_and_PCDHGC5	AF	NC_000005.10	0.6750490227	0	PCDHGA1_and_PCDHGA2_and_PCDHGA3_and_PCDHGB1_and_PCDHGA4_and_PCDHGB2_and_PCDHGA5_and_PCDHGB3_and_PCDHGA6_and_PCDHGA7_and_PCDHGB4_and_PCDHGA8_and_PCDHGB5_and_PCDHGA9_and_PCDHGB6_and_PCDHGA10_and_PCDHGB7_and_PCDHGA11_and_PCDHGB8P_and_PCDHGA12_and_PCDHGC3_and_PCDHGC4_and_PCDHGC5;AF:NC_000005.10:141408203:141410620-141494807:141413176:141415611-141494807:+
PCDHGA1_and_PCDHGA2_and_PCDHGA3_and_PCDHGB1_and_PCDHGA4_and_PCDHGB2_and_PCDHGA5_and_PCDHGB3_and_PCDHGA6_and_PCDHGA7_and_PCDHGB4_and_PCDHGA8_and_PCDHGB5_and_PCDHGA9_and_PCDHGB6_and_PCDHGA10_and_PCDHGB7_and_PCDHGA11_and_PCDHGB8P_and_PCDHGA12_and_PCDHGC3_and_PCDHGC4_and_PCDHGC5	AF	NC_000005.10	0.648794257	0	PCDHGA1_and_PCDHGA2_and_PCDHGA3_and_PCDHGB1_and_PCDHGA4_and_PCDHGB2_and_PCDHGA5_and_PCDHGB3_and_PCDHGA6_and_PCDHGA7_and_PCDHGB4_and_PCDHGA8_and_PCDHGB5_and_PCDHGA9_and_PCDHGB6_and_PCDHGA10_and_PCDHGB7_and_PCDHGA11_and_PCDHGB8P_and_PCDHGA12_and_PCDHGC3_and_PCDHGC4_and_PCDHGC5;AF:NC_000005.10:141408203:141410620-141494807:141417677:141420274-141494807:+
PCDHGA1_and_PCDHGA2_and_PCDHGA3_and_PCDHGB1_and_PCDHGA4_and_PCDHGB2_and_PCDHGA5_and_PCDHGB3_and_PCDHGA6_and_PCDHGA7_and_PCDHGB4_and_PCDHGA8_and_PCDHGB5_and_PCDHGA9_and_PCDHGB6_and_PCDHGA10_and_PCDHGB7_and_PCDHGA11_and_PCDHGB8P_and_PCDHGA12_and_PCDHGC3_and_PCDHGC4_and_PCDHGC5	AF	NC_000005.10	0.7244668753	0	PCDHGA1_and_PCDHGA2_and_PCDHGA3_and_PCDHGB1_and_PCDHGA4_and_PCDHGB2_and_PCDHGA5_and_PCDHGB3_and_PCDHGA6_and_PCDHGA7_and_PCDHGB4_and_PCDHGA8_and_PCDHGB5_and_PCDHGA9_and_PCDHGB6_and_PCDHGA10_and_PCDHGB7_and_PCDHGA11_and_PCDHGB8P_and_PCDHGA12_and_PCDHGC3_and_PCDHGC4_and_PCDHGC5;AF:NC_000005.10:141408203:141410620-141494807:141421051:141423660-141494807:+
PCDHGA1_and_PCDHGA2_and_PCDHGA3_and_PCDHGB1_and_PCDHGA4_and_PCDHGB2_and_PCDHGA5_and_PCDHGB3_and_PCDHGA6_and_PCDHGA7_and_PCDHGB4_and_PCDHGA8_and_PCDHGB5_and_PCDHGA9_and_PCDHGB6_and_PCDHGA10_and_PCDHGB7_and_PCDHGA11_and_PCDHGB8P_and_PCDHGA12_and_PCDHGC3_and_PCDHGC4_and_PCDHGC5	AF	NC_000005.10	0.8001378207	0	PCDHGA1_and_PCDHGA2_and_PCDHGA3_and_PCDHGB1_and_PCDHGA4_and_PCDHGB2_and_PCDHGA5_and_PCDHGB3_and_PCDHGA6_and_PCDHGA7_and_PCDHGB4_and_PCDHGA8_and_PCDHGB5_and_PCDHGA9_and_PCDHGB6_and_PCDHGA10_and_PCDHGB7_and_PCDHGA11_and_PCDHGB8P_and_PCDHGA12_and_PCDHGC3_and_PCDHGC4_and_PCDHGC5;AF:NC_000005.10:141408203:141410620-141494807:141430507:141433183-141494807:+
PCDHGA1_and_PCDHGA2_and_PCDHGA3_and_PCDHGB1_and_PCDHGA4_and_PCDHGB2_and_PCDHGA5_and_PCDHGB3_and_PCDHGA6_and_PCDHGA7_and_PCDHGB4_and_PCDHGA8_and_PCDHGB5_and_PCDHGA9_and_PCDHGB6_and_PCDHGA10_and_PCDHGB7_and_PCDHGA11_and_PCDHGB8P_and_PCDHGA12_and_PCDHGC3_and_PCDHGC4_and_PCDHGC5	AF	NC_000005.10	0.5011306953	0.0053128689	PCDHGA1_and_PCDHGA2_and_PCDHGA3_and_PCDHGB1_and_PCDHGA4_and_PCDHGB2_and_PCDHGA5_and_PCDHGB3_and_PCDHGA6_and_PCDHGA7_and_PCDHGB4_and_PCDHGA8_and_PCDHGB5_and_PCDHGA9_and_PCDHGB6_and_PCDHGA10_and_PCDHGB7_and_PCDHGA11_and_PCDHGB8P_and_PCDHGA12_and_PCDHGC3_and_PCDHGC4_and_PCDHGC5;AF:NC_000005.10:141408203:141410620-141494807:141475966:141476146-141494807:+
PCDHGA1_and_PCDHGA2_and_PCDHGA3_and_PCDHGB1_and_PCDHGA4_and_PCDHGB2_and_PCDHGA5_and_PCDHGB3_and_PCDHGA6_and_PCDHGA7_and_PCDHGB4_and_PCDHGA8_and_PCDHGB5_and_PCDHGA9_and_PCDHGB6_and_PCDHGA10_and_PCDHGB7_and_PCDHGA11_and_PCDHGB8P_and_PCDHGA12_and_PCDHGC3_and_PCDHGC4_and_PCDHGC5	AF	NC_000005.10	0.7184605631000001	0	PCDHGA1_and_PCDHGA2_and_PCDHGA3_and_PCDHGB1_and_PCDHGA4_and_PCDHGB2_and_PCDHGA5_and_PCDHGB3_and_PCDHGA6_and_PCDHGA7_and_PCDHGB4_and_PCDHGA8_and_PCDHGB5_and_PCDHGA9_and_PCDHGB6_and_PCDHGA10_and_PCDHGB7_and_PCDHGA11_and_PCDHGB8P_and_PCDHGA12_and_PCDHGC3_and_PCDHGC4_and_PCDHGC5;AF:NC_000005.10:141408203:141410620-141494807:141475966:141478546-141494807:+
PCDHGA1_and_PCDHGA2_and_PCDHGA3_and_PCDHGB1_and_PCDHGA4_and_PCDHGB2_and_PCDHGA5_and_PCDHGB3_and_PCDHGA6_and_PCDHGA7_and_PCDHGB4_and_PCDHGA8_and_PCDHGB5_and_PCDHGA9_and_PCDHGB6_and_PCDHGA10_and_PCDHGB7_and_PCDHGA11_and_PCDHGB8P_and_PCDHGA12_and_PCDHGC3_and_PCDHGC4_and_PCDHGC5	AF	NC_000005.10	0.43331686189999996	0.033395176299999996	PCDHGA1_and_PCDHGA2_and_PCDHGA3_and_PCDHGB1_and_PCDHGA4_and_PCDHGB2_and_PCDHGA5_and_PCDHGB3_and_PCDHGA6_and_PCDHGA7_and_PCDHGB4_and_PCDHGA8_and_PCDHGB5_and_PCDHGA9_and_PCDHGB6_and_PCDHGA10_and_PCDHGB7_and_PCDHGA11_and_PCDHGB8P_and_PCDHGA12_and_PCDHGC3_and_PCDHGC4_and_PCDHGC5;AF:NC_000005.10:141413176:141415611-141494807:141421051:141423660-141494807:+
PCDHGA1_and_PCDHGA2_and_PCDHGA3_and_PCDHGB1_and_PCDHGA4_and_PCDHGB2_and_PCDHGA5_and_PCDHGB3_and_PCDHGA6_and_PCDHGA7_and_PCDHGB4_and_PCDHGA8_and_PCDHGB5_and_PCDHGA9_and_PCDHGB6_and_PCDHGA10_and_PCDHGB7_and_PCDHGA11_and_PCDHGB8P_and_PCDHGA12_and_PCDHGC3_and_PCDHGC4_and_PCDHGC5	AF	NC_000005.10	0.5461568828	0.019480519499999998	PCDHGA1_and_PCDHGA2_and_PCDHGA3_and_PCDHGB1_and_PCDHGA4_and_PCDHGB2_and_PCDHGA5_and_PCDHGB3_and_PCDHGA6_and_PCDHGA7_and_PCDHGB4_and_PCDHGA8_and_PCDHGB5_and_PCDHGA9_and_PCDHGB6_and_PCDHGA10_and_PCDHGB7_and_PCDHGA11_and_PCDHGB8P_and_PCDHGA12_and_PCDHGC3_and_PCDHGC4_and_PCDHGC5;AF:NC_000005.10:141413176:141415611-141494807:141430507:141433183-141494807:+
PCDHGA1_and_PCDHGA2_and_PCDHGA3_and_PCDHGB1_and_PCDHGA4_and_PCDHGB2_and_PCDHGA5_and_PCDHGB3_and_PCDHGA6_and_PCDHGA7_and_PCDHGB4_and_PCDHGA8_and_PCDHGB5_and_PCDHGA9_and_PCDHGB6_and_PCDHGA10_and_PCDHGB7_and_PCDHGA11_and_PCDHGB8P_and_PCDHGA12_and_PCDHGC3_and_PCDHGC4_and_PCDHGC5	AF	NC_000005.10	0.37067443079999995	0.033395176299999996	PCDHGA1_and_PCDHGA2_and_PCDHGA3_and_PCDHGB1_and_PCDHGA4_and_PCDHGB2_and_PCDHGA5_and_PCDHGB3_and_PCDHGA6_and_PCDHGA7_and_PCDHGB4_and_PCDHGA8_and_PCDHGB5_and_PCDHGA9_and_PCDHGB6_and_PCDHGA10_and_PCDHGB7_and_PCDHGA11_and_PCDHGB8P_and_PCDHGA12_and_PCDHGC3_and_PCDHGC4_and_PCDHGC5;AF:NC_000005.10:141417677:141420274-141494807:141421051:141423660-141494807:+
PCDHGA1_and_PCDHGA2_and_PCDHGA3_and_PCDHGB1_and_PCDHGA4_and_PCDHGB2_and_PCDHGA5_and_PCDHGB3_and_PCDHGA6_and_PCDHGA7_and_PCDHGB4_and_PCDHGA8_and_PCDHGB5_and_PCDHGA9_and_PCDHGB6_and_PCDHGA10_and_PCDHGB7_and_PCDHGA11_and_PCDHGB8P_and_PCDHGA12_and_PCDHGC3_and_PCDHGC4_and_PCDHGC5	AF	NC_000005.10	0.47872871310000004	0.0092276145	PCDHGA1_and_PCDHGA2_and_PCDHGA3_and_PCDHGB1_and_PCDHGA4_and_PCDHGB2_and_PCDHGA5_and_PCDHGB3_and_PCDHGA6_and_PCDHGA7_and_PCDHGB4_and_PCDHGA8_and_PCDHGB5_and_PCDHGA9_and_PCDHGB6_and_PCDHGA10_and_PCDHGB7_and_PCDHGA11_and_PCDHGB8P_and_PCDHGA12_and_PCDHGC3_and_PCDHGC4_and_PCDHGC5;AF:NC_000005.10:141417677:141420274-141494807:141430507:141433183-141494807:+
PCDHGA1_and_PCDHGA2_and_PCDHGA3_and_PCDHGB1_and_PCDHGA4_and_PCDHGB2_and_PCDHGA5_and_PCDHGB3_and_PCDHGA6_and_PCDHGA7_and_PCDHGB4_and_PCDHGA8_and_PCDHGB5_and_PCDHGA9_and_PCDHGB6_and_PCDHGA10_and_PCDHGB7_and_PCDHGA11_and_PCDHGB8P_and_PCDHGA12_and_PCDHGC3_and_PCDHGC4_and_PCDHGC5	AF	NC_000005.10	-0.2711380869	0.041958042	PCDHGA1_and_PCDHGA2_and_PCDHGA3_and_PCDHGB1_and_PCDHGA4_and_PCDHGB2_and_PCDHGA5_and_PCDHGB3_and_PCDHGA6_and_PCDHGA7_and_PCDHGB4_and_PCDHGA8_and_PCDHGB5_and_PCDHGA9_and_PCDHGB6_and_PCDHGA10_and_PCDHGB7_and_PCDHGA11_and_PCDHGB8P_and_PCDHGA12_and_PCDHGC3_and_PCDHGC4_and_PCDHGC5;AF:NC_000005.10:141421051:141423660-141494807:141475966:141476146-141494807:+
PCDHGA1_and_PCDHGA2_and_PCDHGA3_and_PCDHGB1_and_PCDHGA4_and_PCDHGB2_and_PCDHGA5_and_PCDHGB3_and_PCDHGA6_and_PCDHGA7_and_PCDHGB4_and_PCDHGA8_and_PCDHGB5_and_PCDHGA9_and_PCDHGB6_and_PCDHGA10_and_PCDHGB7_and_PCDHGA11_and_PCDHGB8P_and_PCDHGA12_and_PCDHGC3_and_PCDHGC4_and_PCDHGC5	AF	NC_000005.10	-0.36339177219999996	0.022622538799999998	PCDHGA1_and_PCDHGA2_and_PCDHGA3_and_PCDHGB1_and_PCDHGA4_and_PCDHGB2_and_PCDHGA5_and_PCDHGB3_and_PCDHGA6_and_PCDHGA7_and_PCDHGB4_and_PCDHGA8_and_PCDHGB5_and_PCDHGA9_and_PCDHGB6_and_PCDHGA10_and_PCDHGB7_and_PCDHGA11_and_PCDHGB8P_and_PCDHGA12_and_PCDHGC3_and_PCDHGC4_and_PCDHGC5;AF:NC_000005.10:141430507:141433183-141494807:141475966:141476146-141494807:+
PCGF6	SE	NC_000010.11	-0.4873718855	0.013986014	PCGF6;SE:NC_000010.11:103326632-103333925:103333952-103345024:-
PCOLCE	RI	NC_000007.14	0.3239593404	0.0024975025	PCOLCE;RI:NC_000007.14:100605091:100605215-100605676:100605812:+
PDCD6_and_AHRR	A5	NC_000005.10	-0.1433903959	0.030969031	PDCD6_and_AHRR;A5:NC_000005.10:306760-311293:306754-311293:+
PDGFA	SE	NC_000007.14	0.3939704951	0.016983017	PDGFA;SE:NC_000007.14:498574-500431:500499-501116:-
PDIA5_and_MIR7110	A3	NC_000003.12	-0.2583734152	0.03996004	PDIA5_and_MIR7110;A3:NC_000003.12:123145592-123146099:123145592-123146118:+
PDLIM7	A3	NC_000005.10	0.326622099	0.005994006	PDLIM7;A3:NC_000005.10:177490031-177490870:177489832-177490870:-
PDLIM7	SE	NC_000005.10	-0.5251443812	0.005994006	PDLIM7;SE:NC_000005.10:177491146-177491404:177491420-177492405:-
PDLIM7	SE	NC_000005.10	-0.1734399086	0.014235764199999999	PDLIM7;SE:NC_000005.10:177491146-177491807:177491925-177492405:-
PDLIM7	SE	NC_000005.10	0.5058496257	0.006993007	PDLIM7;SE:NC_000005.10:177491420-177491807:177491925-177492405:-
PEX10	A5	NC_000001.11	0.30343785100000004	0.037962038	PEX10;A5:NC_000001.11:2406895-2408452:2406895-2408456:-
PFN2	A3	NC_000003.12	0.1875600426	0.0164835165	PFN2;A3:NC_000003.12:149966586-149968358:149966264-149968358:-
PGAM5	A3	NC_000012.12	0.27601360140000003	0.048951049	PGAM5;A3:NC_000012.12:132717798-132717987:132717798-132717990:+
PHACTR2	SE	NC_000006.12	-0.25064976850000004	0.040959041	PHACTR2;SE:NC_000006.12:143753912-143760401:143760640-143765261:+
PHF13	AF	NC_000001.11	-0.3021013132	0.015984016	PHF13;AF:NC_000001.11:6613731:6614105-6616757:6615612:6615823-6616757:+
PI4K2B	A3	NC_000004.12	-0.2967269805	0.0444555445	PI4K2B;A3:NC_000004.12:25256674-25259037:25256674-25259052:+
PIAS1	SE	NC_000015.10	-0.3005254777	0.0374625375	PIAS1;SE:NC_000015.10:68086750-68087845:68087890-68141946:+
PIK3CA	AF	NC_000003.12	-0.35771197479999994	0.0214785215	PIK3CA;AF:NC_000003.12:179148114:179148219-179198750:179148357:179148603-179198750:+
PIP5K1C	SE	NC_000019.10	0.3037053649	0.0374625375	PIP5K1C;SE:NC_000019.10:3633169-3633437:3633520-3638884:-
PITHD1	SE	NC_000001.11	-0.23548615239999998	0.017982018	PITHD1;SE:NC_000001.11:23778713-23779438:23779481-23779864:+
PITPNA	SE	NC_000017.11	-0.1809011748	0.0174825175	PITPNA;SE:NC_000017.11:1538952-1541566:1541640-1543020:-
PKD2	SE	NC_000004.12	0.3133858309	0.021978022000000003	PKD2;SE:NC_000004.12:88019571-88031085:88031140-88036220:+
PKIG	AF	NC_000020.11	0.4379712775	0	PKIG;AF:NC_000020.11:44531875:44531978-44589797:44582579:44582731-44589797:+
PKM	A5	NC_000015.10	0.6749630315	0	PKM;A5:NC_000015.10:72200655-72202454:72200655-72203022:-
PLAC9	AF	NC_000010.11	0.3725485493	0.002997003	PLAC9;AF:NC_000010.11:80131661:80131831-80142082:80132730:80132826-80142082:+
PLD3_and_MIR6796	SE	NC_000019.10	-0.3009752143	0.02997003	PLD3_and_MIR6796;SE:NC_000019.10:40348768-40365553:40365930-40366419:+
PLD3_and_MIR6796	SE	NC_000019.10	-0.2406794554	0.03996004	PLD3_and_MIR6796;SE:NC_000019.10:40348768-40365718:40365930-40366419:+
PLEC_and_MIR661	AF	NC_000008.11	0.4665284253	0.013736263700000001	PLEC_and_MIR661;AF:NC_000008.11:143938692-143942392:143942632:143938692-143946350:143946407:-
PLEC_and_MIR661	AF	NC_000008.11	0.44260832409999995	0.0183150183	PLEC_and_MIR661;AF:NC_000008.11:143938692-143942392:143942632:143938692-143950184:143950926:-
PLEC_and_MIR661	AF	NC_000008.11	-0.4031220331	0.0320512821	PLEC_and_MIR661;AF:NC_000008.11:143938692-143946350:143946407:143938692-143953726:143953834:-
PLEC_and_MIR661	AF	NC_000008.11	-0.5781420914000001	0.013736263700000001	PLEC_and_MIR661;AF:NC_000008.11:143938692-143946350:143946407:143938692-143973403:143973529:-
PLEC_and_MIR661	AF	NC_000008.11	-0.4014102603	0.0320512821	PLEC_and_MIR661;AF:NC_000008.11:143938692-143950184:143950926:143938692-143953726:143953834:-
PLEC_and_MIR661	AF	NC_000008.11	-0.5801795763	0.020604395600000002	PLEC_and_MIR661;AF:NC_000008.11:143938692-143950184:143950926:143938692-143973403:143973529:-
PLEKHA4	SE	NC_000019.10	0.3109116527	0.040459540499999995	PLEKHA4;SE:NC_000019.10:48838129-48839205:48839263-48841149:-
PLEKHA4	SE	NC_000019.10	0.3400303043	0.023976024	PLEKHA4;SE:NC_000019.10:48854264-48857422:48857496-48858860:-
PLEKHM2	AF	NC_000001.11	0.24406567059999998	0.015984016	PLEKHM2;AF:NC_000001.11:15681506:15681699-15716237:15684320:15684618-15716237:+
PLEKHM2	SE	NC_000001.11	-0.5092375914	0.003996004	PLEKHM2;SE:NC_000001.11:15719920-15721329:15721388-15725317:+
PLK3	SE	NC_000001.11	-0.23819794	0.03996004	PLK3;SE:NC_000001.11:44804501-44804650:44804779-44805266:+
PLOD2	SE	NC_000003.12	-0.3000082759	0.014985015	PLOD2;SE:NC_000003.12:146076895-146077862:146077924-146079116:-
PLOD2	SE	NC_000003.12	0.3067365229	0.014985015	PLOD2;SE:NC_000003.12:146121248-146123265:146123325-146124138:-
PLXNB2	AF	NC_000022.11	0.34529508630000005	0.0247252747	PLXNB2;AF:NC_000022.11:50294778-50300277:50300356:50294778-50307553:50307646:-
PLXNB2	AF	NC_000022.11	0.38503669890000003	0.0247252747	PLXNB2;AF:NC_000022.11:50294778-50301347:50301565:50294778-50307553:50307646:-
PLXNB2	SE	NC_000022.11	-0.2218610257	0.0457875458	PLXNB2;SE:NC_000022.11:50290597-50294719:50294778-50307553:-
PLXNB3	SE	NC_000023.11	-0.298555421	0.016983017	PLXNB3;SE:NC_000023.11:153765580-153766159:153766324-153766873:+
PNPLA2_and_CRACR2B	RI	NC_000011.10	0.18586554870000002	0.03996004	PNPLA2_and_CRACR2B;RI:NC_000011.10:823694:823855-823998:824130:+
POFUT2	RI	NC_000021.9	0.5171901004	0.02997003	POFUT2;RI:NC_000021.9:45263935:45265635-45267590:45267713:-
POLR2F_and_MIR6820_and_MIR4534	AL	NC_000022.11	0.2778339345	0.035964036	POLR2F_and_MIR6820_and_MIR4534;AL:NC_000022.11:37967170-37967625:37969312:37967170-38041068:38041915:+
POLR2F_and_MIR6820_and_MIR4534	SE	NC_000022.11	0.5117015172	0.013986014	POLR2F_and_MIR6820_and_MIR4534;SE:NC_000022.11:37967170-37972230:37972310-38041068:+
POM121	AL	NC_000007.14	-0.2702161886	0.0247252747	POM121;AL:NC_000007.14:72945708-72946137:72948299:72945708-72948328:72951459:+
POM121	AL	NC_000007.14	-0.3036994293	0.0224775225	POM121;AL:NC_000007.14:72945708-72946137:72948304:72945708-72948328:72951459:+
POM121	SE	NC_000007.14	-0.29357608879999997	0.0247252747	POM121;SE:NC_000007.14:72879885-72881450:72881552-72890627:+
POM121	SE	NC_000007.14	0.3485381192	0.0224775225	POM121;SE:NC_000007.14:72891110-72913765:72913828-72926262:+
PPM1M	AF	NC_000003.12	-0.5929952203	0.005994006	PPM1M;AF:NC_000003.12:52245759:52246048-52246695:52246170:52246314-52246695:+
PPP1R13L	AF	NC_000019.10	-0.43474071350000004	0.014985015	PPP1R13L;AF:NC_000019.10:45398339-45404999:45405069:45398339-45406292:45406361:-
PPP1R7	AF	NC_000002.12	-0.6548902128	0.0044955045	PPP1R7;AF:NC_000002.12:241149573:241149708-241157807:241155008:241155264-241157807:+
PPP3CC	SE	NC_000008.11	0.2069369584	0.041958042	PPP3CC;SE:NC_000008.11:22522749-22523643:22523756-22527392:+
PPP3CC	SE	NC_000008.11	0.6231465425	0	PPP3CC;SE:NC_000008.11:22533018-22539469:22539498-22540615:+
PPP3CC	SE	NC_000008.11	0.6637494637	0.001998002	PPP3CC;SE:NC_000008.11:22533018-22539469:22539936-22540615:+
PRKAR1B_and_LOC105375119	AF	NC_000007.14	0.7282137881999999	0.002997003	PRKAR1B_and_LOC105375119;AF:NC_000007.14:711527-712414:712524:711527-727210:727281:-
PRKD1	AF	NC_000014.9	0.38276714100000003	0.04395604400000001	PRKD1;AF:NC_000014.9:29725674-29926966:29927096:29725674-29927249:29927847:-
PRKD1	SE	NC_000014.9	0.39939388020000005	0.04395604400000001	PRKD1;SE:NC_000014.9:29638904-29656476:29656499-29663699:-
PRKD2_and_MIR320E_and_LOC107987269	AF	NC_000019.10	-0.47516623939999997	0.03996004	PRKD2_and_MIR320E_and_LOC107987269;AF:NC_000019.10:46711038-46713863:46714320:46711038-46716131:46716244:-
PRKG1_and_MIR605	AF	NC_000010.11	-0.6100193147	0.001998002	PRKG1_and_MIR605;AF:NC_000010.11:50990888:50991644-51153164:51074487:51074901-51153164:+
PROSER1	SE	NC_000013.11	-0.4136529782	0.01998002	PROSER1;SE:NC_000013.11:39017544-39022326:39022412-39023052:-
PRPF31	A3	NC_000019.10	0.4137827751	0.0114885115	PRPF31;A3:NC_000019.10:54115797-54118241:54115797-54118271:+
PRPF31	A3	NC_000019.10	0.3933894758	0.0114885115	PRPF31;A3:NC_000019.10:54124656-54126500:54124656-54126528:+
PRPF31	RI	NC_000019.10	0.4137827751	0.0114885115	PRPF31;RI:NC_000019.10:54129057:54129185-54129272:54129370:+
PRPF4B	RI	NC_000006.12	0.4160753407	0.0357142857	PRPF4B;RI:NC_000006.12:4063074:4063119-4064801:4064983:+
PRPF4B	SE	NC_000006.12	0.384267487	0.0357142857	PRPF4B;SE:NC_000006.12:4062299-4062557:4062633-4063074:+
PRRX1	SE	NC_000001.11	-0.2450866502	0.013986014	PRRX1;SE:NC_000001.11:170726401-170730277:170730348-170736048:+
PRUNE2	SE	NC_000009.12	-0.41129707670000004	0.038961038999999996	PRUNE2;SE:NC_000009.12:76638288-76641972:76641980-76644739:-
PSAP	SE	NC_000010.11	-0.1437703275	0.011988012	PSAP;SE:NC_000010.11:71822007-71823888:71823893-71825837:-
PSAP	SE	NC_000010.11	-0.471380113	0	PSAP;SE:NC_000010.11:71822007-71823888:71823896-71825837:-
PSMD11	RI	NC_000017.11	0.19767060350000001	0.030969031	PSMD11;RI:NC_000017.11:32480489:32480631-32480753:32483319:+
PSMD13	RI	NC_000011.10	0.16331418849999998	0.0264735265	PSMD13;RI:NC_000011.10:244041:244075-244161:244216:+
PSMD13	SE	NC_000011.10	-0.16331418849999998	0.0264735265	PSMD13;SE:NC_000011.10:237144-238998:239076-244041:+
PSME2_and_MIR7703	A3	NC_000014.9	0.2228630163	0.010989011000000002	PSME2_and_MIR7703;A3:NC_000014.9:24145896-24146208:24145772-24146208:-
PSPC1	AL	NC_000013.11	-0.3670387292	0.005994006	PSPC1;AL:NC_000013.11:19677719:19677823-19705662:19702500:19703360-19705662:-
PTCD1_and_ATP5MF-PTCD1_and_ATP5MF	A5	NC_000007.14	-0.1397634861	0.031968032	PTCD1_and_ATP5MF-PTCD1_and_ATP5MF;A5:NC_000007.14:99460193-99466111:99460193-99466129:-
PTPA	AF	NC_000009.12	-0.9061587865	0	PTPA;AF:NC_000009.12:129111314:129111631-129120513:129111688:129111791-129120513:+
PTPA	AF	NC_000009.12	-0.36636903600000004	0.0087412587	PTPA;AF:NC_000009.12:129111415:129111631-129120513:129111688:129111791-129120513:+
PTPA	SE	NC_000009.12	-0.2788506779	0.0151515152	PTPA;SE:NC_000009.12:129123138-129128985:129129110-129131522:+
PTPRS	SE	NC_000019.10	-0.3764346168	0.031968032	PTPRS;SE:NC_000019.10:5225844-5229491:5229684-5231310:-
PTPRU	SE	NC_000001.11	0.41916847479999997	0.014985015	PTPRU;SE:NC_000001.11:29284869-29289683:29289712-29291869:+
PTPRU	SE	NC_000001.11	0.4206422503	0.014985015	PTPRU;SE:NC_000001.11:29305428-29307129:29307146-29310744:+
PXDN	AF	NC_000002.12	-0.3868717532	0.002997003	PXDN;AF:NC_000002.12:1693134-1744256:1744515:1693134-1744804:1744852:-
RAB24	RI	NC_000005.10	0.4178268634	0.001998002	RAB24;RI:NC_000005.10:177302128:177302178-177302397:177302496:-
RAB24	RI	NC_000005.10	0.4925948704	0.001998002	RAB24;RI:NC_000005.10:177303172:177303320-177303407:177303744:-
RAB28	SE	NC_000004.12	-0.3054450394	0.017982018	RAB28;SE:NC_000004.12:13368650-13369871:13369965-13376545:-
RAB34	A3	NC_000017.11	0.3816756167	0.047952048	RAB34;A3:NC_000017.11:28716061-28717213:28716058-28717213:-
RAB34	AF	NC_000017.11	-0.6136177794	0.031968032	RAB34;AF:NC_000017.11:28717291-28718122:28718268:28717291-28718370:28718440:-
RAB34	MX	NC_000017.11	0.2853145671	0.047952048	RAB34;MX:NC_000017.11:28715901-28715993:28716061-28717213:28715901-28716903:28716994-28717213:-
RAB34	RI	NC_000017.11	0.31507617109999997	0.047952048	RAB34;RI:NC_000017.11:28715032:28715122-28715219:28715276:-
RAI14	SE	NC_000005.10	0.5279665195000001	0.025974026	RAI14;SE:NC_000005.10:34812208-34813574:34813660-34814583:+
RANGRF	RI	NC_000017.11	0.3644128702	0.047952048	RANGRF;RI:NC_000017.11:8289258:8289414-8289503:8290087:+
RARA	AF	NC_000017.11	0.4724361244	0.008991009	RARA;AF:NC_000017.11:40309180:40309286-40330857:40318245:40318448-40330857:+
RASA1	A5	NC_000005.10	0.3163773357	0.016983017	RASA1;A5:NC_000005.10:87269055-87331348:87268990-87331348:+
RASAL2_and_LOC105371630	SE	NC_000001.11	0.4122102822	0.022977023	RASAL2_and_LOC105371630;SE:NC_000001.11:178467421-178470693:178470723-178473075:+
RBCK1	A3	NC_000020.11	0.1904798006	0.03996004	RBCK1;A3:NC_000020.11:408779-409830:408779-409881:+
RBCK1	SE	NC_000020.11	0.2609093688	0.031968032	RBCK1;SE:NC_000020.11:410025-417220:417342-417526:+
RBCK1	SE	NC_000020.11	-0.286410571	0.031968032	RBCK1;SE:NC_000020.11:419731-420871:421031-422127:+
RBM14-RBM4_and_RBM14_and_RBM4	AL	NC_000011.10	-0.3524548429	0.02997003	RBM14-RBM4_and_RBM14_and_RBM4;AL:NC_000011.10:66640123-66646027:66646473:66640123-66665856:66668380:+
RBM17	A5	NC_000010.11	0.2588654153	0.032967033	RBM17;A5:NC_000010.11:6113068-6113508:6112361-6113508:+
RBM25	A3	NC_000014.9	0.27614068	0.0157342657	RBM25;A3:NC_000014.9:73111155-73111309:73111155-73111528:+
RBM25	SE	NC_000014.9	-0.250614807	0.0157342657	RBM25;SE:NC_000014.9:73058705-73064972:73065093-73071627:+
RBM4B	A3	NC_000011.10	0.49451957939999996	0.008991009	RBM4B;A3:NC_000011.10:66665660-66668615:66665578-66668615:-
RBM4B	A3	NC_000011.10	0.5619070837	0.0014985015	RBM4B;A3:NC_000011.10:66666493-66668615:66665578-66668615:-
RBM4B	SE	NC_000011.10	-0.5285677846	0.0067432567	RBM4B;SE:NC_000011.10:66665578-66668615:66669291-66676668:-
RBPMS_and_LOC112268025	AL	NC_000008.11	-0.3274296281	0.03996004	RBPMS_and_LOC112268025;AL:NC_000008.11:30544624-30547292:30547524:30544624-30555884:30556651:+
RBPMS_and_LOC112268025	SE	NC_000008.11	0.4087360779	0.015984016	RBPMS_and_LOC112268025;SE:NC_000008.11:30558956-30566257:30566360-30570637:+
RCN3	A3	NC_000019.10	0.29240449620000003	0.003996004	RCN3;A3:NC_000019.10:49537205-49539008:49537205-49539119:+
REX1BD	A3	NC_000019.10	-0.2825482414	0.0314685315	REX1BD;A3:NC_000019.10:18589077-18589413:18589077-18589479:+
REX1BD	RI	NC_000019.10	0.4414889197	0.0014985015	REX1BD;RI:NC_000019.10:18588995:18589077-18589413:18589683:+
RGL1	SE	NC_000001.11	0.30309022879999997	0.023976024	RGL1;SE:NC_000001.11:183912268-183916447:183916701-183922222:+
RHBDD2	SE	NC_000007.14	-0.24076127579999998	0.048951049	RHBDD2;SE:NC_000007.14:75879260-75881365:75881486-75881829:+
RHBDF1	RI	NC_000016.10	0.32556668769999997	0.035964036	RHBDF1;RI:NC_000016.10:64699:64829-64899:65039:-
RHOC	AF	NC_000001.11	0.2260270409	0.021978022000000003	RHOC;AF:NC_000001.11:112705168-112706833:112707056:112705168-112707078:112707403:-
RHOC	SE	NC_000001.11	-0.12398243169999999	0.03996004	RHOC;SE:NC_000001.11:112703806-112705100:112705168-112707078:-
RHOJ	SE	NC_000014.9	-0.2014141207	0.04995005	RHOJ;SE:NC_000014.9:63269168-63280971:63281135-63283121:+
RHOJ	SE	NC_000014.9	-0.6993265122	0	RHOJ;SE:NC_000014.9:63283216-63284271:63284337-63290878:+
RNF115	SE	NC_000001.11	0.22720585710000002	0.040959041	RNF115;SE:NC_000001.11:145750500-145751438:145751510-145752978:-
RNF138	RI	NC_000018.10	0.3316067548	0.045954046	RNF138;RI:NC_000018.10:32129119:32130985-32131034:32131561:+
RNH1	A3	NC_000011.10	0.49295548920000004	0.0374625375	RNH1;A3:NC_000011.10:505001-507113:504996-507113:-
RNH1	AF	NC_000011.10	0.4545771072	0.024975025	RNH1;AF:NC_000011.10:504996-506609:506768:504996-507113:507242:-
RNH1_1	AF	NT_187586.1	0.4545771072	0.00999001	RNH1_1;AF:NT_187586.1:34637-36250:36409:34637-36754:36883:-
RNMT	SE	NC_000018.10	-0.528683379	0.00999001	RNMT;SE:NC_000018.10:13726729-13730627:13730755-13731476:+
RNMT	SE	NC_000018.10	-0.5816106529999999	0.0124875125	RNMT;SE:NC_000018.10:13730755-13731476:13731934-13734464:+
RPL10A_and_MIR7111	A5	NC_000006.12	0.062008641600000004	0.0334665335	RPL10A_and_MIR7111;A5:NC_000006.12:35469285-35469381:35469027-35469381:+
RPL15	RI	NC_000003.12	0.5028439543	0.0224775225	RPL15;RI:NC_000003.12:23917098:23917295-23917850:23918031:+
RPL31	AL	NC_000002.12	-0.2370551	0.008991009	RPL31;AL:NC_000002.12:101006071-101006350:101007267:101006071-101018998:101019693:+
RPL32_and_SNORA7A	A3	NC_000003.12	-0.0846421323	0.0384615385	RPL32_and_SNORA7A;A3:NC_000003.12:12840341-12841494:12840242-12841494:-
RREB1	SE	NC_000006.12	-0.3880238246	0.035964036	RREB1;SE:NC_000006.12:7231907-7240438:7240602-7246424:+
RSRP1_and_LOC105376882	RI	NC_000001.11	0.8442337163	0.02997003	RSRP1_and_LOC105376882;RI:NC_000001.11:25244454:25244498-25245150:25245301:-
RUFY3	AF	NC_000004.12	-0.47570718079999996	0.0324675325	RUFY3;AF:NC_000004.12:70704686:70705294-70762519:70734376:70734593-70762519:+
RXRB_1	A3	NT_113891.3	0.1793852494	0.046953047000000005	RXRB_1;A3:NT_113891.3:4606973-4607077:4606961-4607077:-
S100A4	SE	NC_000001.11	-0.23862204550000002	0.00999001	S100A4;SE:NC_000001.11:153544809-153545470:153545518-153545753:-
S100A6	A3	NC_000001.11	0.1000320159	0.0164835165	S100A6;A3:NC_000001.11:153535375-153535949:153535360-153535949:-
SAFB2	A5	NC_000019.10	0.2443292466	0.0424575425	SAFB2;A5:NC_000019.10:5613527-5616128:5613527-5616132:-
SAMD4A_and_LOC112268133	SE	NC_000014.9	0.3075831235	0.027972028	SAMD4A_and_LOC112268133;SE:NC_000014.9:54776540-54784340:54784447-54784537:+
SAT1	SE	NC_000023.11	-0.319959743	0.021978022000000003	SAT1;SE:NC_000023.11:23783883-23784294:23784403-23785328:+
SBF1	AF	NC_000022.11	0.3281877661	0.034965035	SBF1;AF:NC_000022.11:50468461-50469788:50469887:50468461-50474786:50475019:-
SBF1	AF	NC_000022.11	-0.3490490681	0.034965035	SBF1;AF:NC_000022.11:50468461-50469788:50469888:50468461-50474786:50475035:-
SBNO2	A5	NC_000019.10	0.1498339235	0.048951049	SBNO2;A5:NC_000019.10:1108704-1108779:1108704-1108783:-
SCPEP1	A3	NC_000017.11	0.21760426160000002	0.028971029	SCPEP1;A3:NC_000017.11:56997055-56997968:56997055-56998385:+
SCRN2	RI	NC_000017.11	0.45633554340000004	0.0074925075	SCRN2;RI:NC_000017.11:47837692:47838002-47838270:47838450:-
SCYL2	A5	NC_000012.12	-0.4193244299	0.023976024	SCYL2;A5:NC_000012.12:100267792-100282943:100267396-100282943:+
SEC31A_and_THAP9-AS1_and_SNORD143_and_SNORD144	SE	NC_000004.12	0.7099637352	0	SEC31A_and_THAP9-AS1_and_SNORD143_and_SNORD144;SE:NC_000004.12:82829058-82842140:82842481-82844386:-
SEC31A_and_THAP9-AS1_and_SNORD143_and_SNORD144	SE	NC_000004.12	0.7894445976000001	0	SEC31A_and_THAP9-AS1_and_SNORD143_and_SNORD144;SE:NC_000004.12:82829058-82842185:82842481-82844386:-
SEC31A_and_THAP9-AS1_and_SNORD143_and_SNORD144	SE	NC_000004.12	-0.3573478802	0.021312021299999998	SEC31A_and_THAP9-AS1_and_SNORD143_and_SNORD144;SE:NC_000004.12:82895774-82897989:82898062-82900077:-
SENP7	SE	NC_000003.12	-0.4334079707	0.046953047000000005	SENP7;SE:NC_000003.12:101399055-101417593:101417790-101458955:-
SEPTIN5_and_SEPT5-GP1BB_and_GP1BB	A3	NC_000022.11	0.2943735468	0.005994006	SEPTIN5_and_SEPT5-GP1BB_and_GP1BB;A3:NC_000022.11:19721736-19721822:19721736-19721833:+
SEPTIN5_and_SEPT5-GP1BB_and_GP1BB	A5	NC_000022.11	0.179970815	0.0394605395	SEPTIN5_and_SEPT5-GP1BB_and_GP1BB;A5:NC_000022.11:19718818-19719602:19718571-19719602:+
SEPTIN9	AF	NC_000017.11	-0.4032874015	0.0074925075	SEPTIN9;AF:NC_000017.11:77450749:77450786-77482144:77451484:77451528-77482144:+
SEPTIN9	SE	NC_000017.11	0.9103614431999999	0	SEPTIN9;SE:NC_000017.11:77281554-77307141:77307197-77402059:+
SERPINB6	AF	NC_000006.12	0.5037537565	0.032967033	SERPINB6;AF:NC_000006.12:2959342-2960261:2960934:2959342-2971533:2972165:-
SERPINB6	AF	NC_000006.12	0.5840243877	0.032967033	SERPINB6;AF:NC_000006.12:2959342-2961894:2962130:2959342-2971533:2972165:-
SETDB2_and_SETDB2-PHF11_and_PHF11	SE	NC_000013.11	-0.3412036816	0.038961038999999996	SETDB2_and_SETDB2-PHF11_and_PHF11;SE:NC_000013.11:49496095-49506635:49506756-49513059:+
SFPQ	A3	NC_000001.11	0.5580681763	0.002997003	SFPQ;A3:NC_000001.11:35184593-35187001:35178036-35187001:-
SFXN2_and_WBP1L	AF	NC_000010.11	0.3810754054	0.04395604400000001	SFXN2_and_WBP1L;AF:NC_000010.11:102776221:102776417-102797993:102796676:102796753-102797993:+
SFXN3	RI	NC_000010.11	0.292980862	0.025974026	SFXN3;RI:NC_000010.11:101037382:101037431-101038643:101038692:+
SGCD	SE	NC_000005.10	0.20017439550000002	0.030969031	SGCD;SE:NC_000005.10:156595051-156647464:156647536-156757581:+
SH3BP2	AF	NC_000004.12	-0.3968916329	0.018981019	SH3BP2;AF:NC_000004.12:2793085:2793138-2820614:2818170:2818390-2820614:+
SH3D19	AF	NC_000004.12	-0.6653084128	0.010989011000000002	SH3D19;AF:NC_000004.12:151226086-151226168:151226420:151226086-151325241:151325349:-
SH3D19	AF	NC_000004.12	-0.5561909891	0.0421245421	SH3D19;AF:NC_000004.12:151226086-151226168:151226420:151226086-151325241:151325665:-
SH3D19	SE	NC_000004.12	-0.3348382443	0.0421245421	SH3D19;SE:NC_000004.12:151144050-151144220:151144288-151147922:-
SHFL	A3	NC_000019.10	-0.1935563615	0.02997003	SHFL;A3:NC_000019.10:10091353-10091476:10091353-10091584:+
SHLD2P3	SE	NC_000010.11	0.3639875297	0.021978022000000003	SHLD2P3;SE:NC_000010.11:47710716-47715651:47715857-47719833:+
SHMT2	AF	NC_000012.12	0.3803888635	0.023976024	SHMT2;AF:NC_000012.12:57229704:57229811-57230803:57230142:57230244-57230803:+
SHMT2	AF	NC_000012.12	0.6778402879000001	0.007992008	SHMT2;AF:NC_000012.12:57229711:57229811-57230803:57230142:57230244-57230803:+
SIRT2	A3	NC_000019.10	0.3333982621	0.025974026	SIRT2;A3:NC_000019.10:38880173-38880685:38879702-38880685:-
SLC1A5	AF	NC_000019.10	0.1936319118	0.019480519499999998	SLC1A5;AF:NC_000019.10:46784559-46787239:46787293:46784559-46787400:46788594:-
SLC20A2	AF	NC_000008.11	0.3558233168	0.0164835165	SLC20A2;AF:NC_000008.11:42472654-42501031:42501231:42472654-42541538:42541711:-
SLC20A2	AF	NC_000008.11	0.3649468291	0.0164835165	SLC20A2;AF:NC_000008.11:42472654-42540915:42540956:42472654-42541538:42541711:-
SLC25A29	SE	NC_000014.9	0.3872375874	0.014985015	SLC25A29;SE:NC_000014.9:100293377-100295626:100295993-100298842:-
SLC25A36	A3	NC_000003.12	0.2075866603	0.030469530499999998	SLC25A36;A3:NC_000003.12:140974005-140976260:140974005-140976263:+
SLC25A43	A3	NC_000023.11	0.2678392445	0.0334665335	SLC25A43;A3:NC_000023.11:119410362-119451850:119410362-119452009:+
SLC35A2	RI	NC_000023.11	0.4772809696	0.02997003	SLC35A2;RI:NC_000023.11:48903183:48903465-48904746:48905482:-
SLC44A1	AL	NC_000009.12	-0.42376601729999996	0.031968032	SLC44A1;AL:NC_000009.12:105385502-105389033:105390430:105385502-105438281:105438515:+
SLC44A1	AL	NC_000009.12	-0.3949370073	0.0386280386	SLC44A1;AL:NC_000009.12:105385502-105389033:105397053:105385502-105438281:105438515:+
SLC44A1	SE	NC_000009.12	-0.30892803879999997	0.031968032	SLC44A1;SE:NC_000009.12:105299309-105299743:105299937-105309724:+
SLC44A2	AF	NC_000019.10	-0.5010216178	0.002997003	SLC44A2;AF:NC_000019.10:10602455:10602561-10626253:10625553:10625670-10626253:+
SLC7A6OS	A3	NC_000016.10	-0.2601159254	0.0264735265	SLC7A6OS;A3:NC_000016.10:68302509-68304026:68302501-68304026:-
SLC7A8	AF	NC_000014.9	-0.48818748659999994	0.011988012	SLC7A8;AF:NC_000014.9:23143204-23154259:23154393:23143204-23155166:23155320:-
SMARCAL1	AF	NC_000002.12	-0.2596794832	0.0314685315	SMARCAL1;AF:NC_000002.12:216412484:216412648-216413856:216412765:216412798-216413856:+
SMC4_and_MIR15B_and_MIR16-2	A3	NC_000003.12	-0.34406273439999996	0.034965035	SMC4_and_MIR15B_and_MIR16-2;A3:NC_000003.12:160400965-160401915:160400965-160401990:+
SMURF2	SE	NC_000017.11	-0.3117041748	0.0174825175	SMURF2;SE:NC_000017.11:64598490-64606602:64606640-64661829:-
SNAPC2	AF	NC_000019.10	0.3576334508	0.004995005	SNAPC2;AF:NC_000019.10:7920338:7920549-7921423:7921015:7921119-7921423:+
SNHG29_and_SNORD49B_and_SNORD49A_and_SNORD65	RI	NC_000017.11	0.5073829786999999	0.02997003	SNHG29_and_SNORD49B_and_SNORD49A_and_SNORD65;RI:NC_000017.11:16438987:16439029-16439327:16439414:+
SNHG8_and_SNORA24	A5	NC_000004.12	-0.1457577196	0.0374625375	SNHG8_and_SNORA24;A5:NC_000004.12:118279137-118279389:118278792-118279389:+
SNHG8_and_SNORA24	SE	NC_000004.12	-0.3009227436	0.019480519499999998	SNHG8_and_SNORA24;SE:NC_000004.12:118278792-118278944:118279137-118279389:+
SNRNP27	RI	NC_000002.12	-0.2684564443	0.019480519499999998	SNRNP27;RI:NC_000002.12:69904254:69904425-69904512:69905236:+
SNRNP48	A5	NC_000006.12	-0.4427690474	0.02997003	SNRNP48;A5:NC_000006.12:7590413-7593734:7590350-7593734:+
SNRPB_and_SNORD119	A3	NC_000020.11	0.1302209208	0.0334665335	SNRPB_and_SNORD119;A3:NC_000020.11:2461939-2462636:2461793-2462636:-
SNUPN	AF	NC_000015.10	-0.29242968059999996	0.02997003	SNUPN;AF:NC_000015.10:75621056-75625666:75625725:75621056-75626239:75626378:-
SNX1	A3	NC_000015.10	-0.2913572804	0.0474525475	SNX1;A3:NC_000015.10:64127806-64129873:64127806-64129916:+
SON_and_MIR6501	SE	NC_000021.9	-0.21976410600000001	0.02997003	SON_and_MIR6501;SE:NC_000021.9:33546379-33549476:33555391-33557156:+
SP1	A3	NC_000012.12	0.1869149111	0.0474525475	SP1;A3:NC_000012.12:53381813-53382110:53381813-53382254:+
SP1	AF	NC_000012.12	-0.33875471310000005	0.027972028	SP1;AF:NC_000012.12:53380176:53380298-53381659:53380644:53380684-53381659:+
SPATA13_and_MIR2276	SE	NC_000013.11	-0.2680680706	0.046453546500000005	SPATA13_and_MIR2276;SE:NC_000013.11:24286393-24286765:24286950-24288999:+
SPIDR	SE	NC_000008.11	0.4812785599	0.025474525499999998	SPIDR;SE:NC_000008.11:47294030-47394978:47395021-47396376:+
SPIRE1	AF	NC_000018.10	0.526210292	0.0104895105	SPIRE1;AF:NC_000018.10:12635096-12656651:12656732:12635096-12657530:12658107:-
SPIRE1	SE	NC_000018.10	0.3312560282	0.0112387612	SPIRE1;SE:NC_000018.10:12454483-12459755:12459928-12463351:-
SPTAN1	SE	NC_000009.12	0.6458005382	0	SPTAN1;SE:NC_000009.12:128609284-128609651:128609665-128611714:+
SRF	AF	NC_000006.12	-0.16355667869999999	0.046953047000000005	SRF;AF:NC_000006.12:43171269:43172169-43173847:43172396:43172451-43173847:+
SRRM2	A3	NC_000016.10	0.3902181676	0.008991009	SRRM2;A3:NC_000016.10:2769284-2769628:2769284-2770352:+
SRSF11	A3	NC_000001.11	-0.3189456262	0.0212287712	SRSF11;A3:NC_000001.11:70228555-70231095:70228555-70231859:+
SRSF11	RI	NC_000001.11	-0.42487954549999996	0.0212287712	SRSF11;RI:NC_000001.11:70228422:70228555-70231859:70231975:+
SRSF1	RI	NC_000017.11	-0.8167426871	0	SRSF1;RI:NC_000017.11:58000919:58004001-58004923:58005600:-
SRSF1	RI	NC_000017.11	0.8023972433	7.492507e-4	SRSF1;RI:NC_000017.11:58000919:58005600-58005801:58005973:-
SRSF1	RI	NC_000017.11	-0.38024834960000004	0.0144855145	SRSF1;RI:NC_000017.11:58004923:58005600-58005801:58005973:-
SRSF2_and_MIR636	A3	NC_000017.11	0.24030451579999998	0.0197802198	SRSF2_and_MIR636;A3:NC_000017.11:76735875-76736154:76735158-76736154:-
SRSF2_and_MIR636	A5	NC_000017.11	0.22234005989999997	0.021978022000000003	SRSF2_and_MIR636;A5:NC_000017.11:76735158-76735772:76735158-76736154:-
SRSF2_and_MIR636	RI	NC_000017.11	0.2392378101	0.0197802198	SRSF2_and_MIR636;RI:NC_000017.11:76734115:76734562-76735061:76735158:-
SRSF2_and_MIR636	RI	NC_000017.11	-0.16366780820000001	0.0467032967	SRSF2_and_MIR636;RI:NC_000017.11:76734115:76734562-76735061:76736464:-
SRSF2_and_MIR636	RI	NC_000017.11	0.4478260271	0.0146520147	SRSF2_and_MIR636;RI:NC_000017.11:76734115:76735158-76735772:76735875:-
SRSF2_and_MIR636	RI	NC_000017.11	0.13263546980000002	0.0467032967	SRSF2_and_MIR636;RI:NC_000017.11:76734115:76735158-76736154:76736464:-
SRSF2_and_MIR636	RI	NC_000017.11	0.5898251845	0.005494505500000001	SRSF2_and_MIR636;RI:NC_000017.11:76735061:76735158-76736154:76736464:-
SRSF2_and_MIR636	RI	NC_000017.11	0.42388080079999996	0.0146520147	SRSF2_and_MIR636;RI:NC_000017.11:76735772:76735875-76736154:76736464:-
SRSF5	A3	NC_000014.9	0.3669607581	0.003996004	SRSF5;A3:NC_000014.9:69769251-69769511:69769251-69770467:+
SRSF7	A3	NC_000002.12	0.21810058570000002	0.0306360306	SRSF7;A3:NC_000002.12:38749346-38749529:38748653-38749529:-
SRSF7	A5	NC_000002.12	0.2504349044	0.0306360306	SRSF7;A5:NC_000002.12:38746747-38748047:38746747-38748056:-
SRSF7	SE	NC_000002.12	0.2502011577	0.0306360306	SRSF7;SE:NC_000002.12:38745187-38746144:38746179-38746694:-
STAT2	A3	NC_000012.12	0.24811408079999997	0.01998002	STAT2;A3:NC_000012.12:56349083-56349163:56349059-56349163:-
STAT2	A5	NC_000012.12	0.3767246899	0.00999001	STAT2;A5:NC_000012.12:56351450-56354419:56351450-56354466:-
STAT2	RI	NC_000012.12	-0.3883329381	0.0124875125	STAT2;RI:NC_000012.12:56348924:56349083-56349163:56349261:-
STAT2	RI	NC_000012.12	0.2808587723	0.0166500167	STAT2;RI:NC_000012.12:56354778:56354863-56355276:56355351:-
STAT6	A5	NC_000012.12	-0.5728171348	0.047952048	STAT6;A5:NC_000012.12:57108299-57109941:57108299-57110077:-
STK38	AF	NC_000006.12	0.2264211559	0.04995005	STK38;AF:NC_000006.12:36540204-36541769:36541872:36540204-36547190:36547479:-
STK38	SE	NC_000006.12	-0.2165986254	0.04995005	STK38;SE:NC_000006.12:36498486-36499873:36499990-36506583:-
STK39	SE	NC_000002.12	0.2483677834	0.021978022000000003	STK39;SE:NC_000002.12:168063570-168065319:168065381-168074982:-
STRN	SE	NC_000002.12	0.2950402119	0.042957043	STRN;SE:NC_000002.12:36884075-36886716:36886826-36893898:-
STX10	RI	NC_000019.10	0.2710354906	0.017982018	STX10;RI:NC_000019.10:13144058:13144486-13144577:13144671:-
STX2	SE	NC_000012.12	0.7381929978	0.005494505500000001	STX2;SE:NC_000012.12:130791977-130795995:130796120-130798525:-
STX3	A3	NC_000011.10	0.4902506007	0.023976024	STX3;A3:NC_000011.10:59797396-59799675:59797396-59800855:+
STX3	AF	NC_000011.10	-0.3202740374	0.035964036	STX3;AF:NC_000011.10:59755377:59755635-59773211:59769746:59769766-59773211:+
STX3	AL	NC_000011.10	0.3311052593	0.042957043	STX3;AL:NC_000011.10:59797396-59800855:59802706:59797396-59803218:59803278:+
STX3	SE	NC_000011.10	0.2127476713	0.0495504496	STX3;SE:NC_000011.10:59773294-59787037:59787136-59788873:+
STX3	SE	NC_000011.10	-0.5171699643	0.023976024	STX3;SE:NC_000011.10:59795482-59797283:59797396-59800855:+
SUGP2	RI	NC_000019.10	0.5154523421	0.017982018	SUGP2;RI:NC_000019.10:18990888:18994486-18995144:18995280:-
SULF1	AF	NC_000008.11	0.3310644923	0.024975025	SULF1;AF:NC_000008.11:69466781:69466950-69501874:69492847:69493125-69501874:+
SULF2	AF	NC_000020.11	0.6250990747	0.004995005	SULF2;AF:NC_000020.11:47757463-47785343:47785454:47757463-47785835:47786064:-
SULF2	AF	NC_000020.11	0.6132939267	0.004995005	SULF2;AF:NC_000020.11:47757463-47785343:47785454:47757463-47786048:47786616:-
SYBU	SE	NC_000008.11	0.33223992350000003	0.033966034	SYBU;SE:NC_000008.11:109619039-109642728:109642932-109644636:-
SYNPO	AF	NC_000005.10	0.3518531894	0.023976024	SYNPO;AF:NC_000005.10:150624852:150624907-150647944:150640660:150640854-150647944:+
SYNPO	AF	NC_000005.10	0.4490274868	0.023976024	SYNPO;AF:NC_000005.10:150640353:150640425-150647944:150640660:150640854-150647944:+
TACC1	AF	NC_000008.11	0.6090206736	0.0124875125	TACC1;AF:NC_000008.11:38757275:38757409-38788704:38787236:38787743-38788704:+
TAF11	AF	NC_000006.12	0.4635639869	0.025474525499999998	TAF11;AF:NC_000006.12:34883080-34883399:34884073:34883080-34887787:34888042:-
TAF1D_and_SNORA25_and_SNORA32_and_SNORD6_and_SNORA1_and_SNORA8_and_SNORD5_and_SNORA18_and_MIR1304_and_SNORA40	A3	NC_000011.10	0.3881003165	0.0034965035	TAF1D_and_SNORA25_and_SNORA32_and_SNORD6_and_SNORA1_and_SNORA8_and_SNORD5_and_SNORA18_and_MIR1304_and_SNORA40;A3:NC_000011.10:93733505-93734625:93733397-93734625:-
TAFA5	AF	NC_000022.11	-0.37523139899999997	0.0034965035	TAFA5;AF:NC_000022.11:48489553:48489704-48646597:48576340:48576571-48646597:+
TAGLN	A5	NC_000011.10	0.0839600315	0.046453546500000005	TAGLN;A5:NC_000011.10:117199829-117203002:117199432-117203002:+
TAPBP_4	SE	NT_167248.2	-0.2438916166	0.020979021	TAPBP_4;SE:NT_167248.2:4499818-4507644:4507904-4508121:-
TARDBP	A5	NC_000001.11	0.221293178	0.0454545455	TARDBP;A5:NC_000001.11:11024335-11025110:11023329-11025110:+
TARDBP	RI	NC_000001.11	0.3393278386	0.0454545455	TARDBP;RI:NC_000001.11:11022124:11023329-11025110:11025492:+
TBC1D14	AF	NC_000004.12	-0.6222118207	0.0033300033000000003	TBC1D14;AF:NC_000004.12:6909444:6909505-6923373:6909826:6909951-6923373:+
TBC1D14	AF	NC_000004.12	-0.6341385244	0.0033300033000000003	TBC1D14;AF:NC_000004.12:6987209:6987349-6994184:6987508:6987564-6994184:+
TBC1D14	AF	NC_000004.12	-0.6263351482	0.0033300033000000003	TBC1D14;AF:NC_000004.12:6987220:6987349-6994184:6987508:6987564-6994184:+
TBL1X	AF	NC_000023.11	0.3036902467	0.0247252747	TBL1X;AF:NC_000023.11:9463295:9463462-9501780:9465058:9465447-9501780:+
TBL1X	SE	NC_000023.11	-0.3740520132	0.0247252747	TBL1X;SE:NC_000023.11:9640360-9653545:9653689-9654215:+
TCEA1	SE	NC_000008.11	0.2685628839	0.02997003	TCEA1;SE:NC_000008.11:54000050-54002892:54002940-54010430:-
TCEAL4	A3	NC_000023.11	0.5269597434000001	0.003996004	TCEAL4;A3:NC_000023.11:103585683-103585859:103585683-103586219:+
TCN2	A5	NC_000022.11	0.2866343757	0.044955045	TCN2;A5:NC_000022.11:30613042-30614349:30612961-30614349:+
TEX30	AF	NC_000013.11	0.47922402560000005	0.025974026	TEX30;AF:NC_000013.11:102770086-102771523:102772665:102770086-102773682:102773786:-
TFDP2	A3	NC_000003.12	-0.385470765	0.02997003	TFDP2;A3:NC_000003.12:141974194-141978520:141974191-141978520:-
TGFBR2_and_LOC105377016	AF	NC_000003.12	0.36147178560000004	0.015984016	TGFBR2_and_LOC105377016;AF:NC_000003.12:30606472:30606593-30644747:30606601:30606977-30644747:+
TGFBR2_and_LOC105377016	SE	NC_000003.12	0.16784620879999998	0.0494505495	TGFBR2_and_LOC105377016;SE:NC_000003.12:30606977-30623199:30623273-30644747:+
TGS1	SE	NC_000008.11	0.4369489465	0.035964036	TGS1;SE:NC_000008.11:55805036-55813055:55813118-55824581:+
THAP12	SE	NC_000011.10	0.19247170260000002	0.0394605395	THAP12;SE:NC_000011.10:76361063-76364338:76364432-76365852:-
THOP1	A5	NC_000019.10	0.24874033480000002	0.00999001	THOP1;A5:NC_000019.10:2807808-2808243:2807780-2808243:+
THYN1	RI	NC_000011.10	0.2769627809	0.026973027000000004	THYN1;RI:NC_000011.10:134252840:134252916-134253227:134253352:-
THYN1	RI	NC_000011.10	0.4101671414	0.013986014	THYN1;RI:NC_000011.10:134252840:134252916-134253299:134253352:-
TIAL1	RI	NC_000010.11	0.4083451554	0.024975025	TIAL1;RI:NC_000010.11:119576611:119576750-119577080:119577203:-
TIAL1	SE	NC_000010.11	0.3036309029	0.0324675325	TIAL1;SE:NC_000010.11:119580010-119580471:119580846-119581922:-
TK2	RI	NC_000016.10	0.7245007238	0.003996004	TK2;RI:NC_000016.10:66548978:66549009-66549938:66550122:-
TMEM117	SE	NC_000012.12	0.40291510880000003	0.04995005	TMEM117;SE:NC_000012.12:43844928-43924839:43925000-43944210:+
TMEM184C	A3	NC_000004.12	0.1953863389	0.0384615385	TMEM184C;A3:NC_000004.12:147631505-147632873:147631505-147632903:+
TMEM205	RI	NC_000019.10	0.3774937888	0.0174825175	TMEM205;RI:NC_000019.10:11345520:11345628-11346127:11346268:-
TMEM205	RI	NC_000019.10	0.4319340825	0.0174825175	TMEM205;RI:NC_000019.10:11345520:11345628-11346208:11346268:-
TMEM205	RI	NC_000019.10	0.4561771414	0.0074925075	TMEM205;RI:NC_000019.10:11345520:11345737-11346127:11346268:-
TMEM219	RI	NC_000016.10	0.41488210049999996	0.0174825175	TMEM219;RI:NC_000016.10:29962079:29962132-29963107:29963308:+
TMEM219	RI	NC_000016.10	0.2655122003	0.027972028	TMEM219;RI:NC_000016.10:29962079:29962132-29963110:29963308:+
TMEM237	AF	NC_000002.12	0.4664406864	0.011988012	TMEM237;AF:NC_000002.12:201640924-201642609:201642670:201640924-201643359:201643503:-
TMEM245_and_MIR32	SE	NC_000009.12	-0.37171978689999996	0.024975025	TMEM245_and_MIR32;SE:NC_000009.12:109087342-109090922:109091155-109093475:-
TMEM39B_and_MIR5585	A3	NC_000001.11	0.39600053609999997	0.038961038999999996	TMEM39B_and_MIR5585;A3:NC_000001.11:32100562-32101072:32100562-32102431:+
TMEM91	AF	NC_000019.10	-0.2917146541	0.03996004	TMEM91;AF:NC_000019.10:41376533:41376854-41378281:41377264:41377323-41378281:+
TMEM98	SE	NC_000017.11	-0.39488435969999996	0.001998002	TMEM98;SE:NC_000017.11:32928237-32930900:32930971-32931327:+
TMEM98	SE	NC_000017.11	0.3000921667	0.0024975025	TMEM98;SE:NC_000017.11:32928237-32931327:32931402-32931475:+
TMUB1	AF	NC_000007.14	0.14847217070000002	0.04395604400000001	TMUB1;AF:NC_000007.14:151082593-151082764:151083019:151082593-151083434:151083493:-
TNFRSF19	AF	NC_000013.11	0.4235161557	0.031968032	TNFRSF19;AF:NC_000013.11:23570412:23570848-23590150:23579360:23579529-23590150:+
TNS2_and_MIR6757	AF	NC_000012.12	0.33621497770000003	0.035964036	TNS2_and_MIR6757;AF:NC_000012.12:53046991:53047063-53051855:53050065:53050260-53051855:+
TNS3_and_SNORD151	AF	NC_000007.14	0.33983754450000003	0.0067432567	TNS3_and_SNORD151;AF:NC_000007.14:47529147-47537030:47537400:47529147-47582051:47582111:-
TNS3_and_SNORD151	AF	NC_000007.14	0.8507288103	0.0067432567	TNS3_and_SNORD151;AF:NC_000007.14:47529147-47537030:47537400:47529147-47582427:47582553:-
TOM1L2	SE	NC_000017.11	0.4138109039	0.031968032	TOM1L2;SE:NC_000017.11:17850952-17857769:17857855-17861476:-
TOP3B	RI	NC_000022.11	0.5862764624	0.0087412587	TOP3B;RI:NC_000022.11:21957025:21957595-21958492:21958693:-
TOP3B	SE	NC_000022.11	0.5747157688000001	0.0087412587	TOP3B;SE:NC_000022.11:21970406-21970980:21971061-21971877:-
TP53INP2	A3	NC_000020.11	-0.24503873420000002	0.024975025	TP53INP2;A3:NC_000020.11:34708863-34709236:34708863-34709240:+
TPCN1_and_MIR6762	SE	NC_000012.12	-0.6135860629	0.008991009	TPCN1_and_MIR6762;SE:NC_000012.12:113221626-113226728:113226964-113260368:+
TPD52L1	AL	NC_000006.12	-0.46856106369999995	0.0124875125	TPD52L1;AL:NC_000006.12:125257158-125258574:125258633:125257158-125262834:125263498:+
TPD52L1	SE	NC_000006.12	0.6786478767	0.0124875125	TPD52L1;SE:NC_000006.12:125248383-125252022:125253755-125257098:+
TPD52L1	SE	NC_000006.12	0.3481233784	0.0166500167	TPD52L1;SE:NC_000006.12:125248383-125253717:125253755-125257098:+
TPD52L2	SE	NC_000020.11	-0.2680289213	0.04995005	TPD52L2;SE:NC_000020.11:63873816-63875816:63875875-63882719:+
TPGS2	A3	NC_000018.10	0.38674451740000004	0.032967033	TPGS2;A3:NC_000018.10:36787079-36798449:36786982-36798449:-
TPGS2	AL	NC_000018.10	0.5847581927000001	0.032967033	TPGS2;AL:NC_000018.10:36777647:36780188-36798449:36786573:36786982-36798449:-
TPGS2	AL	NC_000018.10	0.5477969601	0.032967033	TPGS2;AL:NC_000018.10:36780195:36781922-36798449:36786573:36786982-36798449:-
TPGS2	AL	NC_000018.10	0.5009531121	0.032967033	TPGS2;AL:NC_000018.10:36781895:36783131-36798449:36786573:36786982-36798449:-
TPGS2	AL	NC_000018.10	-0.40254515090000004	0.032967033	TPGS2;AL:NC_000018.10:36786573:36786982-36798449:36794108:36797050-36798449:-
TPM1	A3	NC_000015.10	0.4244004974	0.0022977023	TPM1;A3:NC_000015.10:63060939-63061198:63060939-63061713:+
TPM1	A3	NC_000015.10	0.62121408869999994	0.0022977023	TPM1;A3:NC_000015.10:63062645-63064064:63062645-63065896:+
TPM1	A3	NC_000015.10	0.1633605119	0.0100524476	TPM1;A3:NC_000015.10:63062645-63069870:63062645-63071090:+
TPM1	A5	NC_000015.10	0.6180798689	0	TPM1;A5:NC_000015.10:63044152-63056985:63043831-63056985:+
TPM1	AL	NC_000015.10	-0.4643920008	0.0049236478	TPM1;AL:NC_000015.10:63062645-63065896:63066094:63062645-63069870:63071915:+
TPM1	MX	NC_000015.10	-0.1283763189	0.025530025499999998	TPM1;MX:NC_000015.10:63042943-63043706:63043831-63056985:63042943-63044027:63044152-63056985:+
TPM1	MX	NC_000015.10	0.3197644146	0.0022977023	TPM1;MX:NC_000015.10:63060939-63061198:63061273-63062215:63060939-63061713:63061788-63062215:+
TPM1	RI	NC_000015.10	0.4068616235	0.0038295038	TPM1;RI:NC_000015.10:63043706:63043831-63044027:63044152:+
TPM1	SE	NC_000015.10	0.4543109282	0.0022977023	TPM1;SE:NC_000015.10:63062645-63064064:63064142-63065896:+
TPM2	A3	NC_000009.12	0.08594687710000001	0.0455794206	TPM2;A3:NC_000009.12:35685139-35685269:35684807-35685269:-
TPM2	A5	NC_000009.12	0.24454698530000002	0.0037462537	TPM2;A5:NC_000009.12:35684550-35684732:35684550-35685064:-
TPM2	AL	NC_000009.12	-0.4072800154	0	TPM2;AL:NC_000009.12:35681993:35682163-35684246:35682926:35683241-35684246:-
TPM2	AL	NC_000009.12	-0.1545645648	0.021407164300000003	TPM2;AL:NC_000009.12:35682008:35682163-35684246:35682926:35683241-35684246:-
TPM2	AL	NC_000009.12	-0.2085221552	0.013986014	TPM2;AL:NC_000009.12:35682012:35682163-35684246:35682926:35683241-35684246:-
TPM2	MX	NC_000009.12	0.2540435888	0.0024975025	TPM2;MX:NC_000009.12:35684550-35684732:35684807-35685269:35684550-35685064:35685139-35685269:-
TPM2	SE	NC_000009.12	0.120731144	0.0191475191	TPM2;SE:NC_000009.12:35682163-35682524:35683241-35684246:-
TPM2	SE	NC_000009.12	0.2792779652	0.0033300033000000003	TPM2;SE:NC_000009.12:35684550-35684732:35684807-35685064:-
TRA2A	A3	NC_000007.14	0.4391632426	0.008991009	TRA2A;A3:NC_000007.14:23522432-23531789:23521840-23531789:-
TRADD	A3	NC_000016.10	0.29498436629999997	0.0217282717	TRADD;A3:NC_000016.10:67156199-67156510:67155654-67156510:-
TRADD	AF	NC_000016.10	0.4523137842	0.0217282717	TRADD;AF:NC_000016.10:67156668-67159674:67159811:67156668-67159838:67159909:-
TRIB2_and_MIR3125	A5	NC_000002.12	-0.1719695612	0.037962038	TRIB2_and_MIR3125;A5:NC_000002.12:12718577-12723260:12717010-12723260:+
TRIM16L	SE	NC_000017.11	-0.2944654594	0.023976024	TRIM16L;SE:NC_000017.11:18722332-18723770:18723831-18727525:+
TRIM59-IFT80_and_IFT80_and_TRIM59	SE	NC_000003.12	-0.4321363467	0.011988012	TRIM59-IFT80_and_IFT80_and_TRIM59;SE:NC_000003.12:160439186-160448726:160448795-160449717:-
TRIM5_and_LOC107984302	SE	NC_000011.10	0.37602002310000004	0.038961038999999996	TRIM5_and_LOC107984302;SE:NC_000011.10:5666081-5667689:5667711-5678204:-
TRPC4AP	A5	NC_000020.11	0.2519306114	0.0316350316	TRPC4AP;A5:NC_000020.11:35003616-35003873:35003616-35004458:-
TRPC4AP	SE	NC_000020.11	-0.4251114336	0.014985015	TRPC4AP;SE:NC_000020.11:35016139-35021190:35021332-35035123:-
TRPC4AP	SE	NC_000020.11	-0.3038805709	0.0274725275	TRPC4AP;SE:NC_000020.11:35016139-35021190:35021356-35035123:-
TSC1	SE	NC_000009.12	-0.34824204579999996	0.0454545455	TSC1;SE:NC_000009.12:132923492-132925587:132925739-132927201:-
TSC22D3	AF	NC_000023.11	0.41325967280000003	0.0074925075	TSC22D3;AF:NC_000023.11:107715950-107716315:107716508:107715950-107716690:107717062:-
TSC22D4	A3	NC_000007.14	-0.34974913799999996	0.023976024	TSC22D4;A3:NC_000007.14:100478307-100478794:100477459-100478794:-
TSPAN4	AF	NC_000011.10	-0.2361939783	0.047952048	TSPAN4;AF:NC_000011.10:842852:842915-847201:843794:844186-847201:+
TSPAN4	AF	NC_000011.10	0.2516278343	0.047952048	TSPAN4;AF:NC_000011.10:842852:842915-847201:844081:844186-847201:+
TSPAN4	AF	NC_000011.10	-0.7020898620999999	0.011988012	TSPAN4;AF:NC_000011.10:842933:843045-847201:843794:844186-847201:+
TSPAN4	AF	NC_000011.10	-0.3955373586	0.0047952048	TSPAN4;AF:NC_000011.10:842941:843045-847201:843794:844186-847201:+
TSPAN4	AF	NC_000011.10	0.5867270562	0	TSPAN4;AF:NC_000011.10:842941:843045-847201:844081:844186-847201:+
TSPAN4	AF	NC_000011.10	-0.4274288846	0.0274011703	TSPAN4;AF:NC_000011.10:842941:843050-847201:843794:844186-847201:+
TSPAN4	AF	NC_000011.10	0.7087700593999999	0	TSPAN4;AF:NC_000011.10:842941:843050-847201:844081:844186-847201:+
TSPAN4	AF	NC_000011.10	-0.5177629205	0.02997003	TSPAN4;AF:NC_000011.10:843139:843669-847201:843794:844186-847201:+
TSPAN4	AF	NC_000011.10	0.7635369055	0	TSPAN4;AF:NC_000011.10:843139:843669-847201:844081:844186-847201:+
TSPAN4	AF	NC_000011.10	-0.7242395268	0	TSPAN4;AF:NC_000011.10:844081:844186-847201:844417:844587-847201:+
TTC13	A5	NC_000001.11	0.5587243248	0.0324675325	TTC13;A5:NC_000001.11:230933861-230936158:230933861-230939386:-
TTC14	SE	NC_000003.12	0.30425159539999996	0.041958042	TTC14;SE:NC_000003.12:180604607-180604852:180605007-180605766:+
TTC17	A3	NC_000011.10	0.2276757139	0.033966034	TTC17;A3:NC_000011.10:43444209-43445931:43444209-43448002:+
TTC28_and_LOC101929594	SE	NC_000022.11	0.7081991972	0.005994006	TTC28_and_LOC101929594;SE:NC_000022.11:27990007-27990789:27990812-27992587:-
TTC39C	SE	NC_000018.10	-0.3547872615	0.035964036	TTC39C;SE:NC_000018.10:24114647-24118125:24118232-24123834:+
TUBGCP6	A5	NC_000022.11	0.3989139982	0.014985015	TUBGCP6;A5:NC_000022.11:50220015-50220192:50220015-50220251:-
TUFT1_and_MIR554	SE	NC_000001.11	-0.6269181051	0.001998002	TUFT1_and_MIR554;SE:NC_000001.11:151540426-151562091:151562165-151562585:+
TVP23B	AF	NC_000017.11	-0.26811464890000003	0.041208791200000004	TVP23B;AF:NC_000017.11:18781183:18781305-18789353:18781314:18782549-18789353:+
TVP23B	AF	NC_000017.11	-0.5524598256000001	0.0024975025	TVP23B;AF:NC_000017.11:18781183:18781305-18789353:18789035:18789051-18789353:+
UACA	AF	NC_000015.10	0.5524854361	0.032967033	UACA;AF:NC_000015.10:70699660-70701877:70702282:70699660-70763330:70763558:-
UBA1_and_INE1	AF	NC_000023.11	-0.417112049	0.013986014	UBA1_and_INE1;AF:NC_000023.11:47190847:47190950-47198803:47194094:47197024-47198803:+
UBA1_and_INE1	AF	NC_000023.11	-0.4207830955	0.013986014	UBA1_and_INE1;AF:NC_000023.11:47190847:47190950-47198803:47197038:47198355-47198803:+
UBA1_and_INE1	AF	NC_000023.11	-0.4841453487	0.013986014	UBA1_and_INE1;AF:NC_000023.11:47190847:47190950-47198803:47198473:47198628-47198803:+
UBA1_and_INE1	AF	NC_000023.11	-0.1854384106	0.0314685315	UBA1_and_INE1;AF:NC_000023.11:47193829:47194024-47198803:47197038:47198355-47198803:+
UBXN6	AF	NC_000019.10	0.1447207418	0.028971029	UBXN6;AF:NC_000019.10:4454093-4455221:4455301:4454093-4457615:4457794:-
UFM1	A3	NC_000013.11	0.40713215210000003	0.011988012	UFM1;A3:NC_000013.11:38359333-38360041:38359333-38360711:+
UGP2	AF	NC_000002.12	0.3075930834	0.0384615385	UGP2;AF:NC_000002.12:63840964:63841232-63856306:63841880:63842204-63856306:+
ULK1	A3	NC_000012.12	-0.2694876389	0.046453546500000005	ULK1;A3:NC_000012.12:131914477-131915083:131914477-131915101:+
UNC13B	SE	NC_000009.12	0.3169728213	0.032967033	UNC13B;SE:NC_000009.12:35313989-35364545:35364567-35366947:+
UNC13B	SE	NC_000009.12	0.2944121613	0.032967033	UNC13B;SE:NC_000009.12:35400443-35401951:35402007-35403167:+
UPF3A	A3	NC_000013.11	0.3320759138	0.0474525475	UPF3A;A3:NC_000013.11:114282943-114286259:114282943-114286302:+
UPF3A	RI	NC_000013.11	0.5045272457	0.0474525475	UPF3A;RI:NC_000013.11:114282021:114282127-114282837:114282943:+
UPF3A	SE	NC_000013.11	-0.279162825	0.0474525475	UPF3A;SE:NC_000013.11:114282127-114282837:114282943-114286519:+
UPF3A	SE	NC_000013.11	0.4422680874	0.0474525475	UPF3A;SE:NC_000013.11:114282943-114286259:114286400-114286519:+
USP15_and_MIR6125	SE	NC_000012.12	0.5763865571	0.0074925075	USP15_and_MIR6125;SE:NC_000012.12:62302920-62304673:62306058-62314790:+
USP53	SE	NC_000004.12	-0.34566511159999996	0.0224775225	USP53;SE:NC_000004.12:119212873-119214070:119214222-119217550:+
USP53	SE	NC_000004.12	-0.2652789578	0.0437062937	USP53;SE:NC_000004.12:119217673-119239218:119239903-119245337:+
UTP6	SE	NC_000017.11	0.2362362179	0.028638028599999997	UTP6;SE:NC_000017.11:31863516-31865366:31865438-31868046:-
UTP6	SE	NC_000017.11	-0.2512996368	0.028638028599999997	UTP6;SE:NC_000017.11:31865438-31866655:31866715-31868046:-
UTP6	SE	NC_000017.11	-0.2642771728	0.028638028599999997	UTP6;SE:NC_000017.11:31878327-31878702:31878781-31880573:-
VAPB	SE	NC_000020.11	-0.2486281089	0.0334665335	VAPB;SE:NC_000020.11:58439025-58439146:58439308-58440907:+
VEGFA	SE	NC_000006.12	-0.2839075995	0.0374625375	VEGFA;SE:NC_000006.12:43778918-43780732:43780803-43781956:+
VEGFA	SE	NC_000006.12	0.3633671243	0.0224775225	VEGFA;SE:NC_000006.12:43778918-43781956:43782087-43784541:+
VEPH1	SE	NC_000003.12	-0.3797528349	0.008991009	VEPH1;SE:NC_000003.12:157470529-157493187:157493293-157495212:-
VLDLR	SE	NC_000009.12	-0.5075113519	0.005994006	VLDLR;SE:NC_000009.12:2650516-2651415:2651498-2651874:+
WARS1	SE	NC_000014.9	-0.4900138445	0.007992008	WARS1;SE:NC_000014.9:100369258-100375283:100375406-100376260:-
WASF3	MX	NC_000013.11	0.6210973103999999	0.002997003	WASF3;MX:NC_000013.11:26671989-26676549:26676724-26681054:26671989-26680035:26680201-26681054:+
WDR19	A3	NC_000004.12	0.3914530215	0.032967033	WDR19;A3:NC_000004.12:39273061-39273174:39273061-39274808:+
WDR19	SE	NC_000004.12	-0.3024932618	0.032967033	WDR19;SE:NC_000004.12:39189781-39194544:39194659-39199478:+
WDR61	A3	NC_000015.10	0.2641008402	0.028471528500000003	WDR61;A3:NC_000015.10:78285724-78286041:78285339-78286041:-
WNT5A	AF	NC_000003.12	-0.35054506869999996	0.005994006	WNT5A;AF:NC_000003.12:55480918-55481110:55481324:55480918-55486980:55487642:-
WTAP	AF	NC_000006.12	-0.4048437292	0.035964036	WTAP;AF:NC_000006.12:159726998:159727333-159736258:159732397:159732431-159736258:+
WTAP	AF	NC_000006.12	0.28018697859999997	0.035964036	WTAP;AF:NC_000006.12:159727117:159727333-159736258:159727500:159727703-159736258:+
WTAP	AF	NC_000006.12	0.49652169520000006	0.035964036	WTAP;AF:NC_000006.12:159727117:159727333-159736258:159727506:159727703-159736258:+
WTAP	AF	NC_000006.12	-0.45322746270000003	0.035964036	WTAP;AF:NC_000006.12:159727506:159727703-159736258:159732397:159732431-159736258:+
YBX3	SE	NC_000012.12	0.23310487300000002	0.025474525499999998	YBX3;SE:NC_000012.12:10704148-10709908:10710114-10713211:-
ZASP_and_LRCH4	A3	NC_000007.14	0.1946860638	0.025974026	ZASP_and_LRCH4;A3:NC_000007.14:100575304-100575705:100574356-100575705:-
ZBTB11	AF	NC_000003.12	0.2963129879	0.044955045	ZBTB11;AF:NC_000003.12:101672213-101675718:101675965:101672213-101676605:101677132:-
ZBTB4	AF	NC_000017.11	0.2823976253	0.0474525475	ZBTB4;AF:NC_000017.11:7467327-7467612:7468140:7467327-7479456:7479631:-
ZBTB4	AF	NC_000017.11	0.2695883287	0.0474525475	ZBTB4;AF:NC_000017.11:7467327-7478887:7478983:7467327-7479456:7479631:-
ZBTB4	AF	NC_000017.11	0.2157775512	0.0474525475	ZBTB4;AF:NC_000017.11:7467327-7479184:7479260:7467327-7479456:7479631:-
ZC3H7B	A3	NC_000022.11	-0.26516001359999997	0.007992008	ZC3H7B;A3:NC_000022.11:41343576-41346003:41343576-41346062:+
ZDHHC4	SE	NC_000007.14	-0.36040549159999996	0.014985015	ZDHHC4;SE:NC_000007.14:6577498-6577590:6577720-6578566:+
ZDHHC7	A3	NC_000016.10	-0.1815048621	0.023976024	ZDHHC7;A3:NC_000016.10:84979322-84981870:84979285-84981870:-
ZDHHC7	SE	NC_000016.10	-0.1815048621	0.023976024	ZDHHC7;SE:NC_000016.10:84981994-84988763:84988873-84990304:-
ZDHHC8	A3	NC_000022.11	0.1749124903	0.04345654349999999	ZDHHC8;A3:NC_000022.11:20143756-20145229:20143756-20147021:+
ZFYVE21	SE	NC_000014.9	0.21166496510000002	0.014985015	ZFYVE21;SE:NC_000014.9:103729182-103729793:103729846-103732620:+
ZNF275_and_MIR12129_and_LOC105373378	RI	NC_000023.11	-0.36302378420000003	0.0344655345	ZNF275_and_MIR12129_and_LOC105373378;RI:NC_000023.11:153346819:153347655-153347754:153352926:+
ZNF326	A3	NC_000001.11	0.38815517759999996	0.0064935065	ZNF326;A3:NC_000001.11:90005244-90007345:90005244-90007634:+
ZNF444	AF	NC_000019.10	-0.3995894832	0.02997003	ZNF444;AF:NC_000019.10:56141287:56141357-56146247:56141699:56141794-56146247:+
ZNF444	AF	NC_000019.10	-0.41701920049999996	0.02997003	ZNF444;AF:NC_000019.10:56141287:56141357-56146247:56142239:56142386-56146247:+
ZNF444	AF	NC_000019.10	-0.36966003950000004	0.0437062937	ZNF444;AF:NC_000019.10:56141287:56141357-56146247:56142393:56142739-56146247:+
ZNF444	AF	NC_000019.10	-0.41776857	0.02997003	ZNF444;AF:NC_000019.10:56141287:56141357-56146247:56143337:56143591-56146247:+
ZNF507	SE	NC_000019.10	-0.37925829850000004	0.028471528500000003	ZNF507;SE:NC_000019.10:32345783-32347245:32347338-32352829:+
ZNF667-AS1	A5	NC_000019.10	-0.36671495740000004	0.014985015	ZNF667-AS1;A5:NC_000019.10:56478381-56494163:56478276-56494163:+
ZNF710_and_MIR3174	AL	NC_000015.10	0.38450803590000004	0.028471528500000003	ZNF710_and_MIR3174;AL:NC_000015.10:90074290-90074622:90075789:90074290-90079660:90082191:+
ZNF783	AF	NC_000007.14	0.40882302979999996	0.0174825175	ZNF783;AF:NC_000007.14:149262196:149262357-149266335:149265020:149265124-149266335:+
ZNF783	SE	NC_000007.14	-0.4550278546	0.0174825175	ZNF783;SE:NC_000007.14:149267222-149276352:149276487-149278136:+
ZNF83	SE	NC_000019.10	0.4209970549	0.041958042	ZNF83;SE:NC_000019.10:52614797-52616718:52616841-52618936:-
ZSWIM9	A5	NC_000019.10	-0.37240255310000003	0.02997003	ZSWIM9;A5:NC_000019.10:48170714-48171794:48170710-48171794:+
