# Supplementary material for: Mutant PRPF8 Causes Widespread Splicing Changes in Spliceosome Components in Retinitis Pigmentosa Patient iPSC-Derived RPE Cells
Source: Front Neurosci. 2021 Apr 29;15:636969. doi: 10.3389/fnins.2021.636969 (PMC8116631; doi:10.3389/fnins.2021.636969)
Supplement: Supplementary file 1 [file Data_Sheet_1.zip › Supplemental_Information/Supplementary File_9.csv]

go_id	name_1006
GO:0000460	maturation of 5.8S rRNA
GO:0000470	maturation of LSU-rRNA
GO:0006364	rRNA processing
GO:0005681	spliceosomal complex
GO:0000381	regulation of alternative mRNA splicing, via spliceosome
GO:0003729	mRNA binding
GO:0000245	spliceosomal complex assembly
GO:0000380	alternative mRNA splicing, via spliceosome
GO:0000184	nuclear-transcribed mRNA catabolic process, nonsense-mediated decay
GO:0000956	nuclear-transcribed mRNA catabolic process
GO:0006406	mRNA export from nucleus
GO:0061014	positive regulation of mRNA catabolic process
GO:0061158	3'-UTR-mediated mRNA destabilization
GO:0071044	histone mRNA catabolic process
GO:0000932	cytoplasmic mRNA processing body
GO:0006370	7-methylguanosine mRNA capping
GO:0006378	mRNA polyadenylation
GO:0031442	positive regulation of mRNA 3'-end processing
GO:0006376	mRNA splice site selection
GO:0071004	U2-type prespliceosome
GO:0030490	maturation of SSU-rRNA
GO:0043488	regulation of mRNA stability
GO:0050684	regulation of mRNA processing
GO:0070937	CRD-mediated mRNA stability complex
GO:0070966	nuclear-transcribed mRNA catabolic process, no-go decay
GO:0000462	maturation of SSU-rRNA from tricistronic rRNA transcript (SSU-rRNA, 5.8S rRNA, LSU-rRNA)
GO:0036002	pre-mRNA binding
GO:0033119	negative regulation of RNA splicing
GO:0048025	negative regulation of mRNA splicing, via spliceosome
GO:0051028	mRNA transport
GO:0043484	regulation of RNA splicing
GO:1901838	positive regulation of transcription of nuclear large rRNA transcript from RNA polymerase I promoter
GO:0016973	poly(A)+ mRNA export from nucleus
GO:0031124	mRNA 3'-end processing
GO:0005847	mRNA cleavage and polyadenylation specificity factor complex
GO:0048255	mRNA stabilization
GO:0000289	nuclear-transcribed mRNA poly(A) tail shortening
GO:0071013	catalytic step 2 spliceosome
GO:0006402	mRNA catabolic process
GO:0000387	spliceosomal snRNP assembly
GO:0031167	rRNA methylation
GO:0000154	rRNA modification
GO:0008649	rRNA methyltransferase activity
GO:0043928	exonucleolytic nuclear-transcribed mRNA catabolic process involved in deadenylation-dependent decay
GO:0046784	viral mRNA export from host cell nucleus
GO:0070180	large ribosomal subunit rRNA binding
GO:0048026	positive regulation of mRNA splicing, via spliceosome
GO:0003730	mRNA 3'-UTR binding
GO:0070935	3'-UTR-mediated mRNA stabilization
GO:0000375	RNA splicing, via transesterification reactions
GO:0071011	precatalytic spliceosome
GO:0000395	mRNA 5'-splice site recognition
GO:0033120	positive regulation of RNA splicing
GO:0000244	spliceosomal tri-snRNP complex assembly
GO:0070934	CRD-mediated mRNA stabilization
GO:0005689	U12-type spliceosomal complex
GO:0071204	histone pre-mRNA 3'end processing complex
GO:0035925	mRNA 3'-UTR AU-rich region binding
GO:0048024	regulation of mRNA splicing, via spliceosome
GO:1900153	positive regulation of nuclear-transcribed mRNA catabolic process, deadenylation-dependent decay
GO:0060213	positive regulation of nuclear-transcribed mRNA poly(A) tail shortening
GO:0006379	mRNA cleavage
GO:0006388	tRNA splicing, via endonucleolytic cleavage and ligation
GO:0098789	pre-mRNA cleavage required for polyadenylation
GO:0042789	mRNA transcription from RNA polymerase II promoter
GO:0048027	mRNA 5'-UTR binding
GO:0000467	exonucleolytic trimming to generate mature 3'-end of 5.8S rRNA from tricistronic rRNA transcript (SSU-rRNA, 5.8S rRNA, LSU-rRNA)
GO:0034427	nuclear-transcribed mRNA catabolic process, exonucleolytic, 3'-5'
GO:0071028	nuclear mRNA surveillance
GO:0071035	nuclear polyadenylation-dependent rRNA catabolic process
GO:0071010	prespliceosome
GO:0009303	rRNA transcription
GO:0042791	5S class rRNA transcription from RNA polymerase III type 1 promoter
GO:0016075	rRNA catabolic process
GO:0072669	tRNA-splicing ligase complex
GO:0019843	rRNA binding
GO:0045292	mRNA cis splicing, via spliceosome
GO:0000447	endonucleolytic cleavage in ITS1 to separate SSU-rRNA from 5.8S rRNA and LSU-rRNA from tricistronic rRNA transcript (SSU-rRNA, 5.8S rRNA, LSU-rRNA)
GO:0000480	endonucleolytic cleavage in 5'-ETS of tricistronic rRNA transcript (SSU-rRNA, 5.8S rRNA, LSU-rRNA)
GO:0000288	nuclear-transcribed mRNA catabolic process, deadenylation-dependent decay
GO:0097157	pre-mRNA intronic binding
GO:0031440	regulation of mRNA 3'-end processing
GO:0035279	mRNA cleavage involved in gene silencing by miRNA
GO:0070181	small ribosomal subunit rRNA binding
GO:0000389	mRNA 3'-splice site recognition
GO:0008334	histone mRNA metabolic process
GO:0097526	spliceosomal tri-snRNP complex
GO:0000463	maturation of LSU-rRNA from tricistronic rRNA transcript (SSU-rRNA, 5.8S rRNA, LSU-rRNA)
GO:0008097	5S rRNA binding
GO:0030423	targeting of mRNA for destruction involved in RNA interference
GO:1900364	negative regulation of mRNA polyadenylation
GO:0005845	mRNA cap binding complex
GO:0008298	intracellular mRNA localization
GO:0009299	mRNA transcription
GO:0000290	deadenylation-dependent decapping of nuclear-transcribed mRNA
GO:0033962	cytoplasmic mRNA processing body assembly
GO:0010606	positive regulation of cytoplasmic mRNA processing body assembly
GO:0005849	mRNA cleavage factor complex
GO:0070475	rRNA base methylation
GO:0006398	mRNA 3'-end processing by stem-loop binding and cleavage
GO:0061157	mRNA destabilization
GO:0030895	apolipoprotein B mRNA editing enzyme complex
GO:0080009	mRNA methylation
GO:0010609	mRNA localization resulting in posttranscriptional regulation of gene expression
GO:0031087	deadenylation-independent decapping of nuclear-transcribed mRNA
GO:0016071	mRNA metabolic process
