# Supplementary material for: Mutant PRPF8 Causes Widespread Splicing Changes in Spliceosome Components in Retinitis Pigmentosa Patient iPSC-Derived RPE Cells
Source: Front Neurosci. 2021 Apr 29;15:636969. doi: 10.3389/fnins.2021.636969 (PMC8116631; doi:10.3389/fnins.2021.636969)
Supplement: Supplementary file 1 [file Data_Sheet_1.zip › Supplemental_Information/Supplementary_File_1.csv]

gene_id	Healthy_mean	Patient_mean	theta	prob	log2FC	gene_name
ENSG00000000003	1853.4827224589667	2760.9773910498334	-0.8910376155581785	0.9924908292308557	-0.5749404072041508	TSPAN6
ENSG00000000419	571.4569476156666	891.7413973641667	-0.5231934958391757	0.975651917186016	-0.6419805801958121	DPM1
ENSG00000000457	517.0655486699334	409.9435231131333	0.2600380819800572	0.9479171639456109	0.33492201638065056	SCYL3
ENSG00000000460	148.5083598041	117.75841475356667	0.20585630836754815	0.9287887515994885	0.33471398993422447	C1orf112
ENSG00000000938	4.597788269833333	3.2467667132	0.15278236256676644	0.892179497310278	0.50193630307492	FGR
ENSG00000000971	11132.480477903368	8456.076528458867	0.5630898856342534	0.9823939118806354	0.39671474340253715	CFH
ENSG00000001036	3334.2144414204	4041.487915340633	-0.4567367189230815	0.9723543410002495	-0.2775396389369597	FUCA2
ENSG00000001084	1532.8619270707334	1752.7859097739333	-0.2570654088691684	0.9384058639328821	-0.1934220402824906	GCLC
ENSG00000001167	1220.2707919411666	1053.2035690860334	0.2365314323065717	0.9400019578444249	0.21241701822702597	NFYA
ENSG00000001460	365.4743746886	439.5842586021	-0.20402810890223794	0.9173162411213338	-0.2663694698156759	STPG1
ENSG00000001461	1544.1645606088	2409.6246424575	-0.6909414832525398	0.9889733818872057	-0.641981921309576	NIPAL3
ENSG00000001497	2261.3187120867	1537.1018276126667	0.7333793558373456	0.9877118575302889	0.5569515993365778	LAS1L
ENSG00000001561	902.8160643689333	1138.7973336728	-0.3211785146353574	0.9541023191874595	-0.33500702569475815	ENPP4
ENSG00000001617	2160.243980921833	3068.1873082534667	-0.5330794918788441	0.9761544617518003	-0.5061922983573248	SEMA3F
ENSG00000001626	118.22285723776666	31.3417597929	0.6957594648290117	0.9901807515359414	1.9153509011507182	CFTR
ENSG00000001629	2596.4593933513665	2644.065839785467	-0.04458622382101306	0.49889008346117003	-0.026212438838829018	ANKIB1
ENSG00000001630	579.5345147580666	476.97784357783337	0.1504805978181434	0.8896746161823765	0.2809723327586965	CYP51A1
ENSG00000001631	1329.1391033511	1070.2021598897	0.3520945639056495	0.9652342082928345	0.31260875454731113	KRIT1
ENSG00000002016	984.9007004304	550.2542422548	0.6596765584001654	0.9871589962371398	0.8398799138318291	RAD52
ENSG00000002079	17.0319575299	10.292839471033334	0.24191119389027185	0.9413999545372792	0.7266032260950929	MYH16
ENSG00000002330	382.83357249836666	799.8036242825	-0.8091968010361591	0.989144534076212	-1.0629284665181467	BAD
ENSG00000002549	1038.6265935141666	2777.9557913370663	-0.9764636387592711	0.9959890843767567	-1.419346569814752	LAP3
ENSG00000002586	3199.740865327233	4938.107430712967	-0.7683041620654107	0.9911600398100222	-0.6260031517553564	CD99
ENSG00000002587	23.952220728900002	85.5661388172	-0.660740935581107	0.9860940114387108	-1.8368805686985819	HS3ST1
ENSG00000002726	3.8945756765	7.388557917433333	-0.36836070939624466	0.963026659107553	-0.9238266580732544	AOC1
ENSG00000002745	1.9882961323333332	1.9882961323333332	0	6.068469633825346e-4	0	WNT16
ENSG00000002746	6.922157823533333	91.61840643080001	-1.20302441287816	0.9951337948714146	-3.72634372939703	HECW1
ENSG00000002822	676.1253649695	866.08876472966665	-0.3287526447381348	0.9564935236294613	-0.357224122025817	MAD1L1
ENSG00000002834	5048.420383043834	4665.7041966173	0.2321283385243868	0.9385843022348028	0.11373720479106801	LASP1
ENSG00000002919	527.3592281071001	675.0019091473666	-0.309103987591505	0.9491019595322744	-0.35610554665772753	SNX11
ENSG00000002933	801.3961100739666	3549.6811692937667	-1.6069398973556606	0.9935397109120323	-2.147102036093252	TMEM176A
ENSG00000003056	1294.2015855263	1438.0981014203	-0.13696629557613976	0.860079983170063	-0.1520997443607452	M6PR
ENSG00000003096	178.99878179633333	300.1367127933	-0.4939942669099925	0.9737612992765579	-0.7456700314862323	KLHL13
ENSG00000003137	123.8720589319	296.1577811523667	-0.42099870560347274	0.9697365471283932	-1.257515187311872	CYP26B1
ENSG00000003147	643.5451658337333	512.5726014006333	0.21375036970279987	0.9315002816825095	0.32828504029409883	ICA1
ENSG00000003249	121.852569121	449.7165130220333	-1.1389234696270845	0.996522416398571	-1.8838791899739018	DBNDD1
ENSG00000003393	3940.604798960633	2760.5073485500666	0.6898321558990446	0.9904500067911192	0.5134836280254609	ALS2
ENSG00000003400	24.318379469566665	16.970328065533334	0.19886070029367364	0.9259981263188988	0.5190326386197783	CASP10
ENSG00000003402	6383.343137527367	4428.357642264466	0.8161422736985252	0.9926965460704482	0.5275404606418956	CFLAR
ENSG00000003436	34.311026388866665	114.90190119	-0.520730194534305	0.9754056622511345	-1.7436584805000677	TFPI
ENSG00000003509	1090.7020107191668	614.9707770901	0.75051597026105	0.9890558390987316	0.826667237154163	NDUFAF7
ENSG00000003756	11040.181939417267	5245.927025741066	2.003217150078842	1	1.0734943035346327	RBM5
ENSG00000003987	250.9725448175	179.97934183516668	0.24333076369699708	0.9417511435026572	0.47969822651762023	MTMR7
ENSG00000003989	5934.211227896633	7121.900924984334	-0.2149738276985367	0.9211646341049454	-0.26320608567714143	SLC7A2
ENSG00000004059	1565.2587520128668	2358.7470911710334	-0.7740797615291436	0.9907073869927007	-0.5916195707321794	ARF5
ENSG00000004139	669.3281189830667	622.1873884608	0.0734842350732253	0.7324395277825122	0.1053644720896876	SARM1
ENSG00000004142	1801.4405248131666	3015.7580441595	-1.0365802515770222	0.9932570112373292	-0.7433696636028232	POLDIP2
ENSG00000004399	6699.8623343444	6778.019045760467	-0.016541525174899013	0.10690045876534382	-0.016732238651821156	PLXND1
ENSG00000004455	2086.9246976153668	1744.5959009252667	0.39338964653756126	0.9668400632936407	0.25848563969164273	AK2
ENSG00000004478	2157.5462603204332	2310.516597319933	-0.14128912635911198	0.865993814694326	-0.0988239601607839	FKBP4
ENSG00000004487	3308.1358613039333	2959.7433033839334	0.23525983133997225	0.939627013960017	0.16054642826318913	KDM1A
ENSG00000004534	13045.728933907467	4718.8563527985	3.41554094120562	0.9999999999999976	1.4670683973888687	RBM6
ENSG00000004660	156.6604034566	207.99877196606667	-0.17574862246426812	0.8993862543367864	-0.4089344317109587	CAMKK1
ENSG00000004700	503.6551266508	544.1239902445	-0.07134059323641963	0.7065491226037894	-0.11149923849462601	RECQL
ENSG00000004766	885.4324582677333	717.6736411222333	0.2712387723861998	0.9515454653791551	0.3030543268007548	VPS50
ENSG00000004776	142.78014858393334	337.7195975157333	-0.5984704654268218	0.9819278274305365	-1.2420304914358078	HSPB6
ENSG00000004777	1584.8127756346667	725.9721229329333	1.0402636003793397	0.9937527977009076	1.1263263599400897	ARHGAP33
ENSG00000004779	701.4850003116	1072.2823332541334	-0.525296457964575	0.975823842853497	-0.6122006587086432	NDUFAB1
ENSG00000004799	469.4867119959333	955.4572204134666	-0.6172426309326541	0.9808761650279433	-1.0251069540188384	PDK4
ENSG00000004838	30.188030833833334	63.68925217846667	-0.32782279847860574	0.9562828121745229	-1.0770732794594489	ZMYND10
ENSG00000004846	2426.8497480383	2158.6065619022334	0.09304099151962204	0.7999437088064749	0.1689844758910753	ABCB5
ENSG00000004864	1726.9212869088333	1435.2786637830334	0.3633101320423214	0.966572062339178	0.266871458518134	SLC25A13
ENSG00000004866	277.44725609106666	376.98984654976664	-0.3177059870717445	0.9526325445900926	-0.4423121329411954	ST7
ENSG00000004897	1416.2889363777	1533.9107766868333	-0.14893631317303418	0.8757082003126049	-0.11509894881235298	CDC27
ENSG00000004961	482.2346904956	838.8160793318666	-0.6341464355081121	0.9823700530659916	-0.798619079072203	HCCS
ENSG00000004975	2840.3228770946334	2615.1642031750334	0.17418206362027283	0.9107959249770546	0.11915340464264064	DVL2
ENSG00000005007	4373.467651258134	5121.4759737596	-0.5566732157369113	0.9794361427496248	-0.22778202197820654	UPF1
ENSG00000005020	78.30678885883333	209.72203022193335	-0.7849172846158663	0.9882193066451184	-1.4212691236462076	SKAP2
ENSG00000005022	2684.050843134133	3173.7623522451	-0.412377768134246	0.9688660364676371	-0.2417821045184842	SLC25A5
ENSG00000005059	471.8203332141333	470.93981213266665	0.0016421201969152592	0.0020771216465304	0.002694903413720892	MCUB
ENSG00000005073	2.0571700139333333	3.0838747317666666	-0.2461762134840588	0.9346038458663007	-0.5840831338868947	HOXA11
ENSG00000005075	372.47480079303335	632.1327674331	-0.588439623294493	0.9804903082628448	-0.7630847752359148	POLR2J
ENSG00000005100	1360.0130920428335	1243.0188274335999	0.16102306374976894	0.9002216810131729	0.12977239112246874	DHX33
ENSG00000005108	402.4811665177	198.5327142773	0.5004979686464957	0.9792139171675269	1.019544521471332	THSD7A
ENSG00000005156	1094.0049363367334	945.1269780801999	0.21200079077600925	0.930905167771982	0.2110391738712875	LIG3
ENSG00000005175	650.7984423235	765.6336542801	-0.20384581194111734	0.9172584859466154	-0.23444344854002774	RPAP3
ENSG00000005187	12.807811939533334	11.116847028599999	0.06451782919247975	0.685372370819437	0.20427636220276085	ACSM3
ENSG00000005189	125.07982671970001	84.6339902003	0.2715211478803329	0.9516141566568389	0.5635400342796641	AC004381.6
ENSG00000005194	1074.6654802898665	1260.4839105787667	-0.24998010633200368	0.9359313011947769	-0.23009005257985957	CIAPIN1
ENSG00000005206	4908.280848103366	2775.5338796088	1.0197607437406213	0.9956430339121399	0.8224524977851382	SPPL2B
ENSG00000005238	978.0388124538333	1329.0754307842667	-0.31343633071467536	0.9507419376057502	-0.4424593628471484	FAM214B
ENSG00000005243	298.18265877463335	533.0963579224	-0.5562582066615518	0.9793677055717825	-0.838199967594857	COPZ2
ENSG00000005249	355.88998285956666	374.6716394156	-0.039756566638155896	0.436623066709775	-0.07419545144584534	PRKAR2B
ENSG00000005302	841.2150987413	617.2534828197666	0.3301235698909606	0.9602111725564064	0.44661167312284106	MSL3
ENSG00000005339	4575.8306777057005	4529.082458937433	0.025823245183218636	0.2535969251247644	0.014814862049234202	CREBBP
ENSG00000005379	6928.3995688462	4006.5085976117	1.0378447943159301	0.9939768207291388	0.790176561768757	TSPOAP1
ENSG00000005421	5.318356384133334	3.7717014219	0.20678943044631637	0.9291172698346121	0.4957649828339691	PON1
ENSG00000005436	864.2712469929334	531.2932876493334	0.6910535183044122	0.9903914986091059	0.7019756797781819	GCFC2
ENSG00000005448	562.5803640925334	495.2914345017333	0.16479120914564974	0.9034714706628166	0.18378152729400496	WDR54
ENSG00000005469	749.1811655858	1210.1088732605	-0.5823066133823143	0.9798850103595457	-0.6917503165353329	CROT
ENSG00000005471	55.1224108636	133.30178355606665	-0.45416257580993136	0.9720053071140956	-1.2739851905537676	ABCB4
ENSG00000005483	4185.5043268986665	3504.9656294309334	0.48375472649908685	0.979755638426939	0.25600117203448847	KMT2E
ENSG00000005486	2769.7137839364	4718.6976168954	-1.0528512196673299	0.9915968150391795	-0.7686518247192985	RHBDD2
ENSG00000005513	3899.0688529087	2866.778671773867	0.34500671172245223	0.9638492834490495	0.4436991049129624	SOX8
ENSG00000005700	2862.251209780133	2495.2131431745333	0.35008020185021876	0.9648877176658087	0.19798724088813124	IBTK
ENSG00000005801	958.3695958676	811.6215439889334	0.19777861804498253	0.925510051541399	0.23977497852270313	ZNF195
ENSG00000005810	1927.2514083297667	1952.3550808790333	-0.027985948756167854	0.2668814203024962	-0.018670681921872816	MYCBP2
ENSG00000005812	694.0811723484334	845.5692798763	-0.2869307548403784	0.9463560144237368	-0.2848185686211695	FBXL3
ENSG00000005844	2.4028791251	3.0168657328	-0.1619966502891489	0.8883656755264036	-0.3282864133294824	ITGAL
ENSG00000005882	959.5703363180667	1538.3069824514	-0.7092688524881247	0.9900998393418357	-0.6808829696188498	PDK2
ENSG00000005884	20531.854760639966	19638.879743717367	0.05188172521482877	0.5865023083142029	0.06415132361702751	ITGA3
ENSG00000005889	1331.4656073257668	1742.5164546166334	-0.48657811898122555	0.973412192965491	-0.3881571163325755	ZFX
ENSG00000005893	8438.297130293367	11292.2054409932	-0.7240333126028369	0.9890221934503128	-0.4203034874238199	LAMP2
ENSG00000005961	209.42643278496666	182.8679309486	0.07684694041226507	0.7463695895508909	0.19564144794180177	ITGA2B
ENSG00000006007	1491.6137768033	2509.8783697991335	-1.0182066239889993	0.994721313599165	-0.7507434247418638	GDE1
ENSG00000006015	1453.3931995664334	1272.2978370586	0.23913363990271239	0.9407038207835454	0.19198862492491137	C19orf60
ENSG00000006016	45.44609259686666	799.7984437722333	-1.367498233340174	0.9957439912428983	-4.137408310398524	CRLF1
ENSG00000006025	1554.2334111840667	916.8772111358334	0.6758833839285094	0.9901303908285388	0.7614027355273076	OSBPL7
ENSG00000006042	71386.0832702243	36657.855314698536	1.163972631528329	0.9989874120630675	0.9615204652226418	TMEM98
ENSG00000006047	96.2388789782	74.65182300296667	0.1274071625809041	0.8629525420803368	0.36644234612205706	YBX2
ENSG00000006062	424.87280794320003	475.2761739012	-0.11321752406757338	0.8298367637527627	-0.1617350661662282	MAP3K14
ENSG00000006118	33101.1100123893	31114.209641877835	0.17822013102278014	0.9137129025461356	0.0893059975844101	TMEM132A
ENSG00000006125	6400.2846006797	8889.0557898875	-1.6756915888217072	0.992458407381864	-0.4738941230710316	AP2B1
ENSG00000006194	1404.4095470969	1290.3617137269334	0.16023294663386384	0.8994958515295721	0.12218817063232969	ZNF263
ENSG00000006282	7036.619896173666	7109.305476061033	-0.019744880770782725	0.14831984649658225	-0.01482604294337041	SPATA20
ENSG00000006283	5.276558760566666	104.39140123780001	-1.1462886957419671	0.9973237725007831	-4.306261724498957	CACNA1G
ENSG00000006327	1484.4530778897001	5602.256919071133	-1.020499817250572	0.9947638695795766	-1.9160766549474015	TNFRSF12A
ENSG00000006432	1382.8045357388335	1187.7637394237668	0.2687287140021227	0.9509041981346253	0.21934934572673204	MAP3K9
ENSG00000006451	576.2426001426667	993.6402767195	-0.6479426307546483	0.9840087571897692	-0.7860473344794885	RALA
ENSG00000006453	575.3429578151333	816.0072611807333	-0.31613451601972653	0.951927170116864	-0.504159797319168	BAIAP2L1
ENSG00000006459	458.48880368700003	474.4012309789667	-0.04038397167095682	0.4451107798501931	-0.0492212498159895	KDM7A
ENSG00000006468	252.7894485418	770.7678263941666	-0.6604021032090535	0.9860309576288263	-1.6083601049824212	ETV1
ENSG00000006530	1217.6509014673334	1056.6686254265999	0.25461652635559656	0.9455748775806784	0.20457756021544707	AGK
ENSG00000006534	7244.3879372183665	2122.5850663855003	1.7092945028027935	0.988664116577666	1.7710414312087792	ALDH3B1
ENSG00000006555	3.5097384744666664	5.1985155181666665	-0.22814917026190742	0.9282489501136106	-0.566736174610271	TTC22
ENSG00000006576	1739.4017956095333	1167.2702007944	0.6805320140889575	0.9905403811397478	0.5754526724520715	PHTF2
ENSG00000006607	948.8650347299333	816.3229844049999	0.1988271166416541	0.9259836573268306	0.21706281643291103	FARP2
ENSG00000006611	9.105858699666667	12.345862336633333	-0.1603247710907111	0.8869033017833988	-0.439160632099278	USH1C
ENSG00000006625	306.7460940039	343.8120440378667	-0.10876225774980972	0.8217778211621838	-0.16457511133803215	GGCT
ENSG00000006634	228.76124476913333	121.31592871893334	0.6015965462578444	0.9836127502138938	0.9150736728676472	DBF4
ENSG00000006638	32.07941867496667	29.629041729066667	0.060276535665556685	0.6566944386205145	0.11463603132981685	TBXA2R
ENSG00000006652	2840.0990770686667	2851.6454930557998	-0.008515445243507183	0.028088167766011085	-0.005853382818024259	IFRD1
ENSG00000006695	261.8306516641667	400.7397033541333	-0.4689428670541788	0.9740922351022798	-0.6140314533125117	COX10
ENSG00000006704	4413.2168974439	2831.1909174664665	1.163689381635832	0.998996093417979	0.6404216148600126	GTF2IRD1
ENSG00000006712	1987.2595695116001	2677.282813668	-0.6103380859650009	0.9813958497518832	-0.4299892204015597	PAF1
ENSG00000006715	5332.158238959467	4690.847588555866	0.281928451331024	0.9544698047776478	0.1848709683279189	VPS41
ENSG00000006740	468.95400837923336	555.1094124653333	-0.16614443380630683	0.8919077705776907	-0.24332571514958917	ARHGAP44
ENSG00000006744	2408.6841646837665	2472.1751308840335	-0.053778904788919724	0.5964107537160419	-0.03753571392117237	ELAC2
ENSG00000006747	3276.1918083408664	581.6842474767	1.4857044973697682	0.9961595906122829	2.4937116833069912	SCIN
ENSG00000006756	1237.8355896577334	1751.4011181365668	-0.6168869369804515	0.980879912475681	-0.5006898303921086	ARSD
ENSG00000006757	471.36131256323335	733.9510084188	-0.5161153677730993	0.974883780568948	-0.6388504128449028	PNPLA4
ENSG00000006788	2.0082104054	2.0082104054	0	6.068469633825346e-4	0	MYH13
ENSG00000006831	3150.2651651125334	4005.3806339822668	-0.3543939738337287	0.9618983727656277	-0.34646608071149104	ADIPOR2
ENSG00000006837	35.10545705486667	29.00529001496667	0.13359750822044456	0.8694630092572917	0.27537926681253927	CDKL3
ENSG00000007001	21.385825076299998	14.148840051566667	0.2332425508723321	0.938982125529005	0.5959710851551734	UPP2
ENSG00000007047	1607.7166676812333	2200.3055796076333	-0.6459710147478532	0.9837584008278533	-0.45269072110499675	MARK4
ENSG00000007062	618.173120989	1411.7006578658334	-0.781628864739005	0.9890616448918321	-1.1913513764192694	PROM1
ENSG00000007080	1488.7414512637667	2425.1223416846665	-0.8916348422504157	0.9925532376000005	-0.7039643058999756	CCDC124
ENSG00000007168	4386.364479853067	5042.1256354091	-0.5222594963950694	0.9755693664420357	-0.20100637043715505	PAFAH1B1
ENSG00000007171	11.772510279666667	23.074602896333335	-0.37192629260239385	0.962820576081057	-0.9708838375554886	NOS2
ENSG00000007202	5032.3988533935335	5373.8493916147	-0.18926283613954595	0.909449945136739	-0.0947096181201573	KIAA0100
ENSG00000007237	884.0531385579	4006.0888490293	-1.8155285444801597	0.9784413987994036	-2.1799894236403343	GAS7
ENSG00000007255	357.47739231776666	438.46455982183335	-0.18245763659837844	0.9043252608853488	-0.2946082318789305	TRAPPC6A
ENSG00000007312	58.88581793856667	136.97690869570002	-0.3843913891268058	0.9633560602439335	-1.217940584619368	CD79B
ENSG00000007314	13.576485149533333	10.982386418966666	0.09504682003288228	0.8054311533184777	0.3059184459676948	SCN4A
ENSG00000007341	551.9630221888333	457.48758267573334	0.21287012828672006	0.9311994200057431	0.27083903369324563	ST7L
ENSG00000007372	9980.715611640233	14505.8586968973	-0.455324866334636	0.9721507155142324	-0.5394205358449788	PAX6
ENSG00000007376	702.9607501250333	787.3775263743333	-0.15777451583434232	0.8846169080026809	-0.1636113965970459	RPUSD1
ENSG00000007384	1887.4292532828	1309.5706071785	0.4589288127625094	0.9759217851934494	0.5273287222165521	RHBDF1
ENSG00000007392	6936.778787341566	3373.6160161077	1.7574530197147065	0.99944442315175	1.0399701021406453	LUC7L
ENSG00000007402	110.4777120652	441.1781691901	-1.0804768714864603	0.994634206362625	-1.9976060562785516	CACNA2D2
ENSG00000007516	89.34912988053333	167.54461483763333	-0.3380694566140335	0.95821324259517	-0.9070197317955796	BAIAP3
ENSG00000007520	749.6191799011	1258.3710699192334	-0.7359496777747765	0.987879866655527	-0.7473276368837127	TSR3
ENSG00000007541	2766.5831334581	1916.8536865493666	0.7968105542929961	0.9918048133203534	0.5293650558951919	PIGQ
ENSG00000007545	1379.7315210365334	836.5421585189667	0.7969548133306376	0.9918145302248816	0.7218774099054022	CRAMP1
ENSG00000007866	1993.5444545717667	1496.4531598787335	0.3685494578361111	0.9667289343848056	0.4137886546384058	TEAD3
ENSG00000007923	1139.4617530960666	1151.0300317876668	-0.01536670449066069	0.09299753761875951	-0.014572975392207706	DNAJC11
ENSG00000007944	1231.5542426345	3380.9105830783665	-1.2023535020805929	0.9951451404277251	-1.456931689569186	MYLIP
ENSG00000007952	7.614980606166666	12.5475549188	-0.30452504963059424	0.9479261620824513	-0.7204939930009524	NOX1
ENSG00000007968	66.01714790860001	5.6971069029666666	1.6538007957644878	0.9938435809365341	3.5345394292635963	E2F2
ENSG00000008018	2649.455070096267	3672.4248247574333	-0.8300120144955253	0.9925164342806898	-0.4710372967147598	PSMB1
ENSG00000008056	61.631531091633335	167.59455729089998	-0.5463545336222236	0.9774855935141308	-1.4432347605660831	SYN1
ENSG00000008083	843.2245511676999	702.3061540995334	0.2328210305513131	0.9388314940994176	0.26381679569138905	JARID2
ENSG00000008086	214.3135218477	374.77396583993334	-0.555769499994758	0.979287271489152	-0.8062978598410981	CDKL5
ENSG00000008118	5.035651370966667	4.008785749466667	0.12345047432824197	0.8588133925575544	0.3290130912566459	CAMK1G
ENSG00000008128	132.48943971256665	156.59862220943333	-0.12482505029249828	0.8452989220064386	-0.24119414763203942	CDK11A
ENSG00000008130	3019.3423671063	2265.7542344959334	0.6419728700918288	0.9849043905945771	0.41424297410937416	NADK
ENSG00000008226	183.5516914081	79.5219300219	0.4440149852298729	0.9761479612934282	1.206761731676781	DLEC1
ENSG00000008256	1960.3089520370334	1727.4624859359667	0.24668345165175198	0.9426674150808871	0.18242666542469418	CYTH3
ENSG00000008277	476.37963519003335	425.3957803164667	0.10728091144071586	0.8340767462050112	0.16330601791995422	ADAM22
ENSG00000008282	1371.8585138216667	1867.0537362445334	-0.619661993692147	0.9808787090395792	-0.4446317535061608	SYPL1
ENSG00000008283	787.2327882345334	1546.0120106758666	-0.7900392668931076	0.9871351586356119	-0.9736893120628227	CYB561
ENSG00000008294	7984.081025775266	6489.7045172067665	0.3552860632760041	0.9657261404205844	0.29897356945960957	SPAG9
ENSG00000008300	442.4040563377667	534.2226969881667	-0.1612087482415663	0.8876797606135014	-0.2720766581317923	CELSR3
ENSG00000008311	1831.442705711	654.9428148246	1.364751959528232	0.9951935204872941	1.4835397180338807	AASS
ENSG00000008323	209.50005654953333	76.11107786323333	0.5273128851042147	0.9789884628450991	1.4607722769324358	PLEKHG6
ENSG00000008324	325.3662189557	375.1883505266	-0.12922054471436514	0.8503178411460779	-0.20555056191640206	SS18L2
ENSG00000008382	502.6084324642333	641.0919419021	-0.2685235807836188	0.9416660499863755	-0.3510963990211562	MPND
ENSG00000008394	2071.8642278868	2290.7851181984665	-0.14864318376091074	0.8753790313529708	-0.14491267198534832	MGST1
ENSG00000008405	1192.883187309	1818.3725258176999	-0.5673896920544765	0.980231048283076	-0.6081950169269917	CRY1
ENSG00000008438	16.473971294066665	3.035502366733333	0.9685826138642571	0.9948217085225468	2.4401811767870005	PGLYRP1
ENSG00000008441	9563.317686422433	17710.5254981981	-1.6453725894346232	0.9848037655532761	-0.889023912739923	NFIX
ENSG00000008513	1299.7920554589	1294.8167417672332	0.005673949962790532	0.017783395198053054	0.005532910545330311	ST3GAL1
ENSG00000008516	68.0953122885	52.70175169436667	0.16071388463240072	0.8999383428719645	0.36970457110871746	MMP25
ENSG00000008517	51.6789540985	570.7803134945333	-1.6039457198145517	0.9943431514753119	-3.46528679884016	IL32
ENSG00000008710	4735.5920790162	4213.053452850933	0.3175802497259636	0.9585414566987713	0.168678593338103	PKD1
ENSG00000008735	174.90169951640001	368.33632552396665	-0.5392389202219795	0.9764853458775626	-1.074479375637554	MAPK8IP2
ENSG00000008838	3409.0224213167667	3268.5642795418	0.10985313986860491	0.8390685553870956	0.06070101871344364	MED24
ENSG00000008853	1863.4717200831333	2440.1621335137334	-0.363585742465537	0.9630837897826058	-0.38898408404260815	RHOBTB2
ENSG00000008869	1559.5230243583999	1292.2626857841	0.2695163345455319	0.9511077569234646	0.27120548752196705	HEATR5B
ENSG00000008952	3573.5642609882666	5110.3043540011995	-1.1543779186047618	0.9974614371417736	-0.5160454846832288	SEC62
ENSG00000008988	8082.6332776865675	10626.911528235434	-1.112286126249326	0.9963887109790606	-0.3948250742431311	RPS20
ENSG00000009307	13662.6325855319	17079.586150978197	-1.277891813016821	0.9960978447485503	-0.3220375217505033	CSDE1
ENSG00000009335	2667.1909793301334	3068.717872529833	-0.3878266214118504	0.9640957804726843	-0.2023148853061814	UBE3C
ENSG00000009413	3277.4670491662664	2680.8917884775	0.3798072006247989	0.9661173508915619	0.28986828847529145	REV3L
ENSG00000009694	1120.5705445340668	465.14856493753337	0.8506769082911356	0.9955466311750024	1.2684699944744702	TENM1
ENSG00000009724	273.7012501836	111.12457859023333	0.7082379900207353	0.9899326238738214	1.300424076471099	MASP2
ENSG00000009780	472.2090258205333	399.521248341	0.1798590583862963	0.91486553285165	0.24115338333614111	FAM76A
ENSG00000009830	1621.8552214685	1734.6729019435	-0.10417989346672825	0.8120118302787936	-0.0970186072016321	POMT2
ENSG00000009844	963.7805440879333	1494.2668970776333	-0.6127393153001298	0.981147660737615	-0.6326612740734293	VTA1
ENSG00000009950	775.8395345472	263.8312961623	0.6608797879728923	0.987354226627639	1.556142583397568	MLXIPL
ENSG00000009954	3476.3472669841667	3875.8133835235667	-0.33286243715183594	0.9573257870700869	-0.15692690188407896	BAZ1B
ENSG00000010017	1412.2121223144668	1754.9670640617	-0.3849266500861893	0.963447596181648	-0.3134871494302731	RANBP9
ENSG00000010030	7.024869739500001	84.59302930356667	-1.211775274589572	0.9954948947129132	-3.589995407094275	ETV7
ENSG00000010072	308.01244785709997	439.50443752489997	-0.3440271482641639	0.9594166347780225	-0.5128890754012181	SPRTN
ENSG00000010165	1163.2132667934	1294.7152433138333	-0.17013715450249145	0.8951402607712307	-0.15451920094825702	METTL13
ENSG00000010219	603.3363654738	587.0683266071333	0.03268053363242433	0.3549450698526265	0.03943411914136003	DYRK4
ENSG00000010244	5133.519939114567	3785.9642157367666	0.8921122493489932	0.9938627929828496	0.4392876136514647	ZNF207
ENSG00000010256	3108.205943353567	3987.9415892716665	-0.6614103807850149	0.9862188897313251	-0.35956218204425666	UQCRC1
ENSG00000010270	781.8481430437333	1128.1342612165333	-0.5029718710861827	0.9741556729287283	-0.5289784477998277	STARD3NL
ENSG00000010278	1427.3539556519668	2517.5123341091667	-0.7164871857568912	0.9899638381902546	-0.8186557073616434	CD9
ENSG00000010292	1916.8950349816666	1398.7319243374	0.5285202451999965	0.9791549956324417	0.45465185278577624	NCAPD2
ENSG00000010295	3225.6488924818	1888.7388507456335	0.8910400264837675	0.9940047713066402	0.7721661724716824	IFFO1
ENSG00000010310	425.74276476746667	68.19301921213334	1.1684578131566847	0.9987393053697344	2.6422860463988465	GIPR
ENSG00000010318	232.89704443006667	175.4339994756	0.2444219164011393	0.9420387478676748	0.40876395901323714	PHF7
ENSG00000010319	11.3888468389	8.421289662833335	0.18627826068074751	0.9191922310902061	0.43550858226777645	SEMA3G
ENSG00000010322	16416.5013762516	11566.335997706034	0.8622648721049022	0.9955200856245825	0.505214780478876	NISCH
ENSG00000010327	20.78595569066667	37.29308378423333	-0.3923859930111933	0.9652974394944969	-0.8432990179342935	STAB1
ENSG00000010361	935.8552859106667	843.2077961818	0.14478994355746688	0.8829629235356391	0.15039725283142763	FUZ
ENSG00000010379	1169.7869593377334	3268.9798743628	-0.736047455257032	0.9878767293649726	-1.4825946838408073	SLC6A13
ENSG00000010404	2267.1787513436	3413.8160078535334	-0.7647179095232446	0.9910335297077757	-0.5904871624203338	IDS
ENSG00000010438	4.229602269033333	2.5477887894	0.25631629631367675	0.9463083033993472	0.7312763220370365	PRSS3
ENSG00000010539	356.8616436595	348.4023644757	0.02521101217433971	0.24446846320605842	0.03461043041798587	ZNF200
ENSG00000010610	60.02982167453333	33.257347680766664	0.3551566531756541	0.9657068221967513	0.8520062659816503	CD4
ENSG00000010626	378.03215299746665	328.37808064566667	0.14460419705851993	0.8827347341713054	0.20315111615964962	LRRC23
ENSG00000010671	11.9438807038	12.062608452066668	-0.004605508873427196	0.0078457921896542	-0.014270252437692183	BTK
ENSG00000010704	620.1597061118	504.82955115966666	0.1742574529212872	0.9108509847273606	0.2968434284899742	HFE
ENSG00000010803	1122.8423613994667	1315.9658671501	-0.2501256889320288	0.9359830932013853	-0.22896667122186398	SCMH1
ENSG00000010810	2016.5076333631666	3081.9554649498	-1.0298895322181858	0.9942716955601316	-0.6119871477027125	FYN
ENSG00000010818	599.9260934773	978.0780035024333	-0.6369588681250871	0.982713465363729	-0.7051647451708003	HIVEP2
ENSG00000010932	29.452621896	176.18938873986667	-0.8428810829581833	0.9910538036455964	-2.5806590637307587	FMO1
ENSG00000011007	1285.860747316	1570.7114802441333	-0.36447395183586695	0.9631070530006136	-0.2886837861835754	TCEB3
ENSG00000011009	1214.9454268154334	1391.9170152302665	-0.1994589228567811	0.9156174726225124	-0.19618168964828622	LYPLA2
ENSG00000011021	2813.8994436860667	1577.8074621372332	1.057882942145759	0.9942494031984943	0.834649608130738	CLCN6
ENSG00000011028	3696.5004782662	5549.627032255034	-0.8144348359926139	0.9905679709239608	-0.5862307170865895	MRC2
ENSG00000011083	8.311574015133333	3.922092076333333	0.660695097414621	0.9873241788046099	1.0834983100030693	SLC6A7
ENSG00000011105	7833.1829962355005	9730.612258289166	-0.5097668140679084	0.9743437735493868	-0.31293192091408784	TSPAN9
ENSG00000011114	1644.4728214659333	1539.0351198552332	0.10841242447150917	0.8363570897009349	0.09559901118400436	BTBD7
ENSG00000011132	844.0028435853667	647.9142145563	0.35979499281383764	0.966271038871176	0.38144505025474507	APBA3
ENSG00000011143	842.7459929340666	578.8119455715333	0.4620002490613554	0.9765534443440747	0.5420031658950346	MKS1
ENSG00000011198	212.11972199133334	443.8898293977666	-0.7650101863793333	0.9910527051406517	-1.0653228906024832	ABHD5
ENSG00000011201	968.4075918634334	2528.7242435202666	-0.989269254596888	0.9963355588858608	-1.3847234256479304	ANOS1
ENSG00000011243	3354.4938330783	2402.4028698372	0.7236149610185701	0.9888753559038289	0.4816169880249452	AKAP8L
ENSG00000011258	1336.2079542121	1083.4527851291332	0.3068735507675546	0.9585114324765465	0.30250826727945235	MBTD1
ENSG00000011260	754.0454247402666	897.1713280224667	-0.2424643518375786	0.9333995093962354	-0.25073207917106993	UTP18
ENSG00000011275	1938.5728513146335	2883.2315854200333	-1.0586686547136641	0.9920448414497826	-0.5726917684845918	RNF216
ENSG00000011295	1968.4245871806	1902.5475136307666	0.06297230131893528	0.6754557759128089	0.04910895849917932	TTC19
ENSG00000011304	10313.569726047566	10397.2407912805	-0.02861234176793113	0.2761747394188422	-0.011656954469267134	PTBP1
ENSG00000011332	68.21007101713333	68.15738163143332	4.2515327779491473e-4	8.472708207800661e-4	0.001114851348517638	DPF1
ENSG00000011347	37.29686343906666	257.57893838676665	-1.1621682678016956	0.9967045047731803	-2.7878884184410055	SYT7
ENSG00000011376	1052.4155932771334	1000.0334900048333	0.07804918671557251	0.751016391335199	0.07365621463239838	LARS2
ENSG00000011405	4049.8925834355	3514.961889438767	0.34815024068508993	0.9645221345465883	0.20437459632287733	PIK3C2A
ENSG00000011422	163.65287574133333	219.68750218643333	-0.16623597679136892	0.8919830311039889	-0.4248138446099544	PLAUR
ENSG00000011426	528.4215598785	78.1944214454	1.412532494096156	0.9983793317830163	2.7565517390886867	ANLN
ENSG00000011451	2419.7538120673	2727.8892804847	-0.27510061402272845	0.9434372959474732	-0.17292481560000394	WIZ
ENSG00000011454	3993.347626298367	3461.966966918567	0.3444043342272808	0.9637095548017699	0.20600670699333795	RABGAP1
ENSG00000011465	241.2317083017	573.0597652122999	-0.6494535074324467	0.9842100704077847	-1.2482660551737554	DCN
ENSG00000011478	395.1218289757	362.4749632519	0.07857046519434097	0.7530326270846498	0.12441620269705816	QPCTL
ENSG00000011485	2254.8494125114667	2083.0258688695335	0.20364205737658572	0.9279656429336127	0.11435033183075964	PPP5C
ENSG00000011523	1400.0014546991333	1286.1077593061666	0.14921543184220556	0.8882416489334518	0.12241679919304581	CEP68
ENSG00000011566	2029.2804748236	1511.1819978924332	0.5677128098067679	0.9828216340822842	0.4252908587315241	MAP4K3
ENSG00000011590	23.388226092366665	9.818909851666666	0.6660087064199107	0.9883084056605723	1.2521476801717124	ZBTB32
ENSG00000011638	311.27302914623334	398.90455882879996	-0.23927265600413766	0.9324218574464069	-0.3578630340519492	TMEM159
ENSG00000012048	289.3741644902	119.79763017783333	0.7684863826333679	0.9905918735078466	1.2723367536956782	BRCA1
ENSG00000012061	2003.5297505468334	1674.3862652852333	0.41529418466815493	0.9717312623618568	0.25891155003762245	ERCC1
ENSG00000012171	35175.48852390483	21545.8575864913	1.0575950172076836	0.9942292860624315	0.7071599370629578	SEMA3B
ENSG00000012174	1086.7265991519	1413.0134849561	-0.32496567744070337	0.9554759046890728	-0.37878620404207397	MBTPS2
ENSG00000012211	396.71332436216665	351.53443341416664	0.131592375097453	0.8672965669980204	0.17443084319151053	PRICKLE3
ENSG00000012232	3475.521064341733	5150.212588591534	-0.9365854387092324	0.9923911695565648	-0.5674026957666791	EXTL3
ENSG00000012504	7.903204599633334	13.149514476733334	-0.2637308054662988	0.9403997922141784	-0.7344998689386046	NR1H4
ENSG00000012660	6078.1727207123	7119.206716853267	-0.3224012086855937	0.9545836895472489	-0.22807882081564979	ELOVL5
ENSG00000012822	8502.677833346133	6449.562713828466	0.5746756753203346	0.9832137025464419	0.3987159273619581	CALCOCO1
ENSG00000012963	599.2078408387999	799.2988331975666	-0.36772945534835233	0.9630601151418745	-0.41567848113930156	UBR7
ENSG00000012983	2117.631522730867	2025.8850386822332	0.061896916897840965	0.6682329883386118	0.06389926686614816	MAP4K5
ENSG00000013016	1338.8508336932332	1932.4004503237668	-0.531353691512197	0.9761008348802209	-0.5293988604432407	EHD3
ENSG00000013275	1967.3817915350999	2880.1929145280665	-0.7786617387134329	0.9897957795878928	-0.5498884909904289	PSMC4
ENSG00000013288	3035.9286979122003	4814.3373021242	-1.0272940154376227	0.9945323973726706	-0.665199315571691	MAN2B2
ENSG00000013293	4.095122506466667	93.39932541043333	-1.0395620827365981	0.9927385666491482	-4.511433613752219	SLC7A14
ENSG00000013297	30.481755707166666	101.94094416293333	-0.6653569873251622	0.9869495335771385	-1.7417157128744407	CLDN11
ENSG00000013306	3177.3456133908667	4071.982075829	-0.751260082696819	0.9889860167855838	-0.3579091842698197	SLC25A39
ENSG00000013364	3895.7324749317	5808.729813570833	-1.7021355262540159	0.9941224605296438	-0.5763281170504234	MVP
ENSG00000013374	1726.5247973332	1803.4841257511	-0.0854864267922982	0.75728202962107	-0.06291566944575076	NUB1
ENSG00000013375	1869.3163954903334	1315.7954378435334	0.7220558669851178	0.9890741956493132	0.5065755607439402	PGM3
ENSG00000013392	792.9552349076333	512.4930774774333	0.6291550408569104	0.984674419463707	0.6297069055709108	RWDD2A
ENSG00000013441	4803.716769665067	2876.458588355467	1.3595988867931985	0.9969824475350157	0.7398573910350204	CLK1
ENSG00000013503	729.0546724438	478.3325062528	0.4761732158768549	0.9795461428879901	0.6080131710465395	POLR3B
ENSG00000013523	1880.9228456714	1470.1902541167333	0.3628088787911732	0.9665409535357821	0.3554378084245394	ANGEL1
ENSG00000013561	925.2348804765667	1467.4213190670332	-0.7797232469294451	0.9895406074292341	-0.665391589916825	RNF14
ENSG00000013563	498.53779558223334	623.0343968606334	-0.26818972271127284	0.9415789926242005	-0.3216089310057285	DNASE1L1
ENSG00000013573	1024.3313327943667	774.3233339062666	0.33025157173774955	0.9602371554805491	0.4036744256752703	DDX11
ENSG00000013583	772.1765634702666	1277.9650191412668	-0.7574549030075157	0.9900520663440386	-0.726845674476702	HEBP1
ENSG00000013588	1032.1295379165333	1483.7491729114668	-0.49519752459123473	0.9738398602563252	-0.5236231774007953	GPRC5A
ENSG00000013619	574.1373906992333	796.4634767800667	-0.4615314075271498	0.9731469805856792	-0.47221219178610463	MAMLD1
ENSG00000013810	915.7120252784	368.59515968473335	1.121518236995319	0.9937177061645589	1.3128568424636216	TACC3
ENSG00000014123	1172.1203997614666	995.4447283628666	0.26714197908449144	0.9504539886321941	0.2357076521921733	UFL1
ENSG00000014138	350.32974857983334	231.28389231343334	0.37657461510264334	0.966341792179818	0.5990487076705596	POLA2
ENSG00000014164	993.2505380195666	1004.8765607406333	-0.017028640659156935	0.11300389000088518	-0.016788716410867124	ZC3H3
ENSG00000014216	3006.698326724467	3909.7615656603334	-0.6461565199878501	0.983780856646206	-0.3789005041793521	CAPN1
ENSG00000014257	12.162419354066667	30.707816834533332	-0.4649763607606487	0.973695563203543	-1.336175708982454	ACPP
ENSG00000014641	2388.0626603401333	3397.277708044633	-0.8012412831543596	0.9872064145386649	-0.5085384631624789	MDH1
ENSG00000014824	2190.5067802393	2523.363607514	-0.3015163347680113	0.947504114619393	-0.20408342818154931	SLC30A9
ENSG00000014914	506.80016570383333	488.55021056960004	0.03478126967924736	0.3848456014620568	0.052910153913816864	MTMR11
ENSG00000014919	1397.5268969444999	1162.1328659226667	0.34148193629011486	0.9630055227021936	0.26610102899840266	COX15
ENSG00000015133	344.2094461163	349.85789215716665	-0.011848274800150023	0.05579714230236532	-0.023482346890821536	CCDC88C
ENSG00000015153	371.0287046958667	476.0915466257	-0.2546870826030435	0.9376018399916695	-0.35970820745390303	YAF2
ENSG00000015171	3437.2296986389333	4502.279577778833	-0.9923655426165195	0.9960839003368535	-0.3894093810719057	ZMYND11
ENSG00000015285	30.125147310233334	22.3529557953	0.19395725520126872	0.923649000258292	0.43050268033953804	WAS
ENSG00000015475	1147.1923814879	1202.9230504727	-0.07268203650450154	0.7119870743029996	-0.0684370097780786	BID
ENSG00000015479	473.32083641906667	182.83029686626665	0.759288721580425	0.9901248259603409	1.3723132738002004	MATR3
ENSG00000015532	2422.377256854367	2065.1744041194333	0.3133288640096025	0.9584157305056125	0.230159942882098	XYLT2
ENSG00000015676	2331.194205629033	3126.7105075069003	-0.7949845307738919	0.9866854540151392	-0.4235764541722426	NUDCD3
ENSG00000016391	1726.9776910141666	1708.4635710616667	0.012143307966538747	0.07012652805413466	0.015549960305105446	CHDH
ENSG00000016402	149.3848078752	107.41689546913334	0.18053072831650577	0.9153374423144559	0.47581250562726096	IL20RA
ENSG00000016864	2201.9597964176	2354.7177157332335	-0.14426744384234919	0.8699797354900347	-0.09676599120388493	GLT8D1
ENSG00000017260	7894.165796619201	7255.8760495087	0.1875423448148342	0.9199860090151093	0.1216370087990392	ATP2C1
ENSG00000017427	2.160586100066667	11.5918911964	-1.1342330528109859	0.9960732553782847	-2.423621329615161	IGF1
ENSG00000017483	42.6876461255	59.81406103376667	-0.18363003786997179	0.9052062388133685	-0.48666605975105903	SLC38A5
ENSG00000017797	1308.9241481652666	1801.4127347713666	-0.6069624437894967	0.9817693333592693	-0.4607472695887008	RALBP1
ENSG00000018189	4598.770184241033	2631.2818483545334	1.3310801982651883	0.9931615184741858	0.8054823129834349	RUFY3
ENSG00000018236	6991.055288817366	9548.958961392333	-0.3109496248979531	0.9497446116935662	-0.4498332128413265	CNTN1
ENSG00000018280	13.1567080466	12.649418236533332	0.026757628110517878	0.2675429118829237	0.05672752102847209	SLC11A1
ENSG00000018408	5497.5671763263335	7484.371991448666	-0.5918113200239707	0.9810291257278242	-0.4450879379187283	WWTR1
ENSG00000018510	1207.1016416874334	1329.7487089009999	-0.1342521708049651	0.8564841737636053	-0.13960647560876246	AGPS
ENSG00000018607	3.2401374974999997	2.9580569261000003	0.06237556393721724	0.6714472445246343	0.13140521964325644	ZNF806
ENSG00000018610	495.6758019502	521.5011558119334	-0.0633878268739543	0.667153520099963	-0.07327361960969225	CXorf56
ENSG00000018625	8.6343143526	207.49116616423333	-1.1609771617874731	0.9968417354816757	-4.586824487025332	ATP1A2
ENSG00000018699	470.2008866978	540.1622708208333	-0.1639449643754201	0.8900479402610125	-0.20011561459717356	TTC27
ENSG00000018869	187.48496858063334	182.1295191658	0.02643326614196544	0.2626949255362607	0.041810163401279736	ZNF582
ENSG00000019144	5762.012483268233	7043.282351897667	-0.20668604287920228	0.9181426271613924	-0.28967513274114526	PHLDB1
ENSG00000019186	2198.0857017550998	730.9361965699001	1.0698326147215589	0.9953383350361489	1.5884302530915293	CYP24A1
ENSG00000019485	1637.6255065482	1679.1867790337333	-0.03424355559271728	0.3590860835384041	-0.03615723473129094	PRDM11
ENSG00000019505	99.5747989169	169.532377606	-0.31339212343435213	0.9507227452364728	-0.7677082619325892	SYT13
ENSG00000019549	4.6638549027	77.79603662586668	-1.4811591278682892	0.9999999948899949	-4.060101847334207	SNAI2
ENSG00000019582	370.29426564886666	3013.515975769567	-1.347283215463186	0.9990566470454572	-3.024703599755362	CD74
ENSG00000019991	4.262382001300001	72.14925950106667	-0.9845570213001701	0.9964756780859485	-4.081252787192284	HGF
ENSG00000019995	602.4121687718666	766.7797554932333	-0.2938479943923503	0.9470626587051976	-0.3480613346433115	ZRANB1
ENSG00000020129	1810.5574007915666	2126.7744712111335	-0.36920872249999526	0.9629816106680532	-0.23223313836241102	NCDN
ENSG00000020181	3157.9759780378	4736.0403751708	-0.45182155262135604	0.9717614621781544	-0.5846811831180647	ADGRA2
ENSG00000020256	435.20786653553336	530.3194178822	-0.2487540348305837	0.9354960355519493	-0.2851569403235414	ZFP64
ENSG00000020426	296.49244568066666	399.5749989812667	-0.29184211668035787	0.9469371617306906	-0.43047097106035	MNAT1
ENSG00000020577	779.8523757421333	1075.2073895508	-0.329691241322717	0.956706823274842	-0.46334200235169404	SAMD4A
ENSG00000020633	2.8587222347666668	2.8859780581666667	-0.005583360069673117	0.011565020842715712	-0.013689882606216225	RUNX3
ENSG00000020922	961.3662273446333	775.0707599483001	0.2531646200380979	0.9449579891382499	0.3107580957108728	MRE11
ENSG00000021300	5398.3141067561	8175.684093283666	-0.4998741162621232	0.9740798424077165	-0.5988305278977366	PLEKHB1
ENSG00000021355	206.4686294743	194.6747614373	0.038512817869211874	0.4356963836581793	0.08485673910284695	SERPINB1
ENSG00000021488	42.137067670866664	13.5808677519	0.7544395386848897	0.9896316508326684	1.6335142563602356	SLC7A9
ENSG00000021574	585.1330474716666	819.1736802761667	-0.40657274337551286	0.9682235512995443	-0.48540466106990804	SPAST
ENSG00000021762	708.3181032501333	718.4726085908667	-0.018377025756117372	0.1299137990811995	-0.02053574043069265	OSBPL5
ENSG00000021776	2031.9461769513666	1766.0343246895334	0.2656007487351567	0.9499936073043597	0.2023488043829567	AQR
ENSG00000021826	364.6426336800667	113.56084463203334	0.7776984958014491	0.9910282381218883	1.68301776525627	CPS1
ENSG00000022267	1202.8520059000666	7180.906476531401	-1.2727599820973645	0.9954232074718515	-2.577706823103216	FHL1
ENSG00000022277	1340.9631690385334	2326.4482763311335	-0.906467977329449	0.9942915918183325	-0.794859499519013	RTFDC1
ENSG00000022355	60.73492123696666	87.437972744	-0.2065838825055249	0.9181117124740302	-0.5257336796015175	GABRA1
ENSG00000022556	2532.3670054468002	906.3466532683	1.601321580118055	0.9973672591392667	1.4823516506623267	NLRP2
ENSG00000022567	3457.3146093186	3998.642085199633	-0.16860351541360424	0.8939203258570922	-0.20985826042261335	SLC45A4
ENSG00000022840	4235.837147005266	5357.862800035734	-0.703106424627248	0.9896210263091252	-0.3390105143841064	RNF10
ENSG00000022976	549.9460137366666	306.8424205182	0.6198622946297074	0.9856578321501981	0.8417920541776746	ZNF839
ENSG00000023041	1743.1541129204334	1290.5139792948	0.5484788173541926	0.9816058585127805	0.43375435503212545	ZDHHC6
ENSG00000023171	2604.9905101187333	2572.8729007462666	0.016383369437484287	0.11933805354116789	0.01789792675895115	GRAMD1B
ENSG00000023191	7703.852270741433	7728.819618344233	-0.009215589315923228	0.033526366934352514	-0.004668057515325515	RNH1
ENSG00000023228	2589.0995625220667	3372.0082983605	-0.6524577323281431	0.984653669033083	-0.3811576422746018	NDUFS1
ENSG00000023287	2363.9792719356665	2456.1899183536334	-0.08546687716596893	0.7572162921746972	-0.055204731981308444	RB1CC1
ENSG00000023318	1881.9374237744667	2342.7372373378003	-0.49819025980708775	0.9740062420330136	-0.31597649195786737	ERP44
ENSG00000023330	1566.7626267876	2258.0604874538667	-0.5717538942148657	0.9801138348209535	-0.5272975125234444	ALAS1
ENSG00000023445	63.1983144161	715.9240880241	-1.3140505050779268	0.9993009613194251	-3.5018486361013754	BIRC3
ENSG00000023516	2869.2036414397	3633.1526474017664	-0.5312127105896196	0.976096548124817	-0.3405716151790022	AKAP11
ENSG00000023572	111.5709363508	206.17223835726668	-0.4830298786999856	0.9734909085623167	-0.8858888214965626	GLRX2
ENSG00000023608	141.79367551896667	272.7468002048	-0.5751670474253072	0.9799595607112079	-0.9437690864233328	SNAPC1
ENSG00000023697	321.8853519465667	422.72733869683333	-0.30813950448807986	0.9487897073901124	-0.3931804921022095	DERA
ENSG00000023734	2077.4440919083	3434.0933899816	-0.9402013589276532	0.9922104461994226	-0.725119622118902	STRAP
ENSG00000023839	16.117547786333333	21.7101273739	-0.22760561727193268	0.9279747859909958	-0.4297359294209772	ABCC2
ENSG00000023892	127.45696173833333	89.50954258750001	0.2576190538343889	0.9468805294625475	0.5098967749510586	DEF6
ENSG00000023902	937.3416258789666	1113.6595751229	-0.1985112002458875	0.9152021476567519	-0.24866143811974176	PLEKHO1
ENSG00000023909	415.27566980020003	754.2635402077	-0.5532134732322271	0.9788312623986173	-0.8609993407106172	GCLM
ENSG00000024048	2242.0015042803	1807.5382542978	0.41921785415027757	0.9727046437590007	0.31076106578124313	UBR2
ENSG00000024422	1567.5084204297666	2439.2490058346666	-0.6494960260116708	0.9842162019868878	-0.6379638472784369	EHD2
ENSG00000024526	138.6365776453	24.8055342301	1.310199141405054	0.9957678878561084	2.482574012358611	DEPDC1
ENSG00000024862	373.2650879627	515.2521463323001	-0.31772699487265027	0.9526419970426624	-0.4650780319177242	CCDC28A
ENSG00000025039	2287.9128322316665	2792.0582097587	-0.25184841249919415	0.9365993678230057	-0.2872969320864854	RRAGD
ENSG00000025156	794.9168153488333	632.7254367604334	0.3182439451944588	0.9585762045896374	0.32922430032808614	HSF2
ENSG00000025293	930.3725491522	1168.3562726472667	-0.3632400521032754	0.9630747531569662	-0.3285998339132576	PHF20
ENSG00000025423	10.980015941933333	27.7714531809	-0.5882058104883585	0.98045601133798	-1.3387225212078517	HSD17B6
ENSG00000025434	788.6940073933333	461.8112571194	0.47698116173275107	0.9796220481918381	0.7721623402207837	NR1H3
ENSG00000025708	141.6605237937	509.7499907815667	-1.0618770517898515	0.9924091718667499	-1.8473520623368724	TYMP
ENSG00000025770	1405.8288946919	1242.3762403367	0.19477681729979124	0.9240649011897726	0.17831886829203938	NCAPH2
ENSG00000025772	917.5525005784	1326.7490359056333	-0.5574771662678119	0.9795565105200862	-0.5320328867538295	TOMM34
ENSG00000025796	4527.994760777567	5574.2684733911	-0.39142916492735896	0.9650380996558949	-0.2999101997434207	SEC63
ENSG00000025800	2287.6445722624335	2837.5039428615332	-0.5748087248891313	0.9799742950729565	-0.31075947683692484	KPNA6
ENSG00000026025	18238.802869676	40457.001169455936	-0.9947922258963633	0.9958281309275887	-1.1493783464570704	VIM
ENSG00000026036	312.50665808033335	170.69944043	0.4777419120144619	0.9796891845488064	0.872428598228213	RTEL1-TNFRSF6B
ENSG00000026103	162.20499267613334	925.2964601778334	-1.0166040163158265	0.9946742036773764	-2.5120974452383145	FAS
ENSG00000026297	746.7006697980333	923.4333791032333	-0.2844385299867668	0.9458836361377545	-0.3064778568949254	RNASET2
ENSG00000026508	514.9362846187666	3784.1664195016333	-1.5853807436591971	0.9992361706622463	-2.877509699389014	CD44
ENSG00000026559	628.3613654618	100.17312401766667	1.4964427250846983	0.9991625310183047	2.6490989877599946	KCNG1
ENSG00000026652	2768.484307052867	1458.6382184478	0.9535877014631262	0.9956488711019297	0.9244742436731143	AGPAT4
ENSG00000026950	1583.5409889383666	904.0236899302333	0.7259402112202231	0.9885659847249839	0.8087217270259979	BTN3A1
ENSG00000027001	462.1308055640333	569.5724471784999	-0.251611199450098	0.9365142697461577	-0.30157809571609384	MIPEP
ENSG00000027075	106.4463003634	108.38411554853333	-0.01413374739070885	0.07906023286761477	-0.026027526616371272	PRKCH
ENSG00000027644	4.6759149997666665	4.7545110426	-0.007873512360532513	0.024238428215523355	-0.02404827654918888	INSRR
ENSG00000027697	1464.4207097639667	1744.4903701193334	-0.337454302200549	0.9581039588405249	-0.25247555221463625	IFNGR1
ENSG00000027847	1314.1869181919667	1739.8737729399666	-0.4681959787883344	0.9740411943361903	-0.4048121567018648	B4GALT7
ENSG00000027869	13.7226565458	17.582822284866666	-0.1577656656759237	0.8846087146904632	-0.3576068640368971	SH2D2A
ENSG00000028116	234.3731206086	297.34882220356667	-0.2188546388556239	0.9231295396147391	-0.34334923936338785	VRK2
ENSG00000028137	3.9104141744333334	39.012183342099995	-0.8025068018844791	0.9874584312985885	-3.3185314171248863	TNFRSF1B
ENSG00000028203	1661.0201343651	1668.6308782861668	-0.008221302437410462	0.026323928887645454	-0.006595286769039551	VEZT
ENSG00000028277	43.51756684676667	41.852179552833334	0.02057852175230231	0.17661293085581942	0.05629513836655018	POU2F2
ENSG00000028310	1578.4849242516666	1082.1008940402335	0.6010871307328032	0.9835422520318019	0.5447054609407579	BRD9
ENSG00000028528	3152.1905686036	3392.5660078159667	-0.22796274704878122	0.9281615002009218	-0.10602212896716331	SNX1
ENSG00000028839	922.3556415798	1235.7593224701334	-0.3442602046649841	0.9594694355740839	-0.4220027531853563	TBPL1
ENSG00000029153	235.7630025089	344.05124707426666	-0.22044639972338823	0.9240112301734326	-0.5452861342242661	ARNTL2
ENSG00000029363	3648.1108142636	3565.5234072561334	0.06059319754358637	0.6590328085009209	0.033035678014367215	BCLAF1
ENSG00000029364	1474.1259716228667	2080.4444325498666	-0.7445574876870231	0.9881475172796964	-0.4970319399695447	SLC39A9
ENSG00000029534	43.12493882293334	189.87311419466667	-0.8160977413577984	0.9909738902589471	-2.1384413207769404	ANK1
ENSG00000029639	307.60706429466666	260.2940173296	0.1588616927926606	0.8982364183980321	0.24094648281617329	TFB1M
ENSG00000029725	3149.844150889	3055.5361437846	0.07319978684115977	0.7311437538093812	0.0438549015057003	RABEP1
ENSG00000029993	1115.5732899267666	1285.1519845575667	-0.18329193773909974	0.9049507003484121	-0.20415368784071958	HMGB3
ENSG00000030066	1812.4779062828331	1854.6646875684332	-0.04414023089624358	0.4934661780966243	-0.033194970579727985	NUP160
ENSG00000030110	294.34487974533334	352.3871895085	-0.19120092693217478	0.9108502967612613	-0.25965394669008574	BAK1
ENSG00000030419	311.84128012133334	241.4632438349	0.23414306223217007	0.939270935278707	0.36900832307308945	IKZF2
ENSG00000030582	13525.780297071635	21068.1626491731	-0.6621711639112653	0.9863606139409705	-0.6393526774799062	GRN
ENSG00000031003	1671.7543592231334	1701.8804860242667	-0.02923637905766876	0.2854258431706549	-0.025766848556898307	FAM13B
ENSG00000031081	397.2572397096333	927.7806629786	-0.6982554675862752	0.9892171959139351	-1.2237102656858259	ARHGAP31
ENSG00000031691	118.25490385463333	104.86899183986667	0.10987661935126149	0.8391122055845506	0.1733118531505847	CENPQ
ENSG00000031698	2279.4349775990668	4228.2710891623665	-1.3259277247161954	0.9999065878467913	-0.8913916199288591	SARS
ENSG00000031823	2218.7085007140668	2411.4094308854665	-0.20044876208138063	0.9160525235972853	-0.12015649031646193	RANBP3
ENSG00000032219	1066.5729588350666	960.3037674084667	0.16896543941374562	0.9068543627316508	0.15141991386244827	ARID4A
ENSG00000032389	470.65042610533334	756.2766094106333	-0.5709941142650169	0.980142083695777	-0.6842580979592217	TSSC1
ENSG00000032444	5957.804888788966	3927.7864743165665	0.9898048289758086	0.9933420244829598	0.6010643750049199	PNPLA6
ENSG00000032742	944.3055017931666	750.0216029948333	0.29498092234499723	0.9581011917594876	0.3323215255329632	IFT88
ENSG00000033011	473.2069739606	669.2015644841	-0.38368020462106145	0.9632346820394652	-0.4999694823913283	ALG1
ENSG00000033030	1298.7141650717667	902.1906589085334	0.5615395019794203	0.9822500524280275	0.5255796880530588	ZCCHC8
ENSG00000033050	1367.1673712611332	1917.1558947246	-0.5580355226178292	0.9796303367986943	-0.48777778416144935	ABCF2
ENSG00000033100	2908.0176277580667	4029.8161649337335	-0.5083957124721612	0.9742880852962812	-0.4706780117678577	CHPF2
ENSG00000033122	342.98012348839995	201.31172726749998	0.3415005552115263	0.9630101610022394	0.768693753369186	LRRC7
ENSG00000033170	3381.763487026733	3114.8577439903	0.09536113111790964	0.8062768329505106	0.11860948775238203	FUT8
ENSG00000033178	1508.0130340676333	1297.3157465491668	0.24790379213297298	0.9430321026444799	0.21711924622834022	UBA6
ENSG00000033327	1430.2262191378334	1348.8784343682667	0.06742944434032666	0.7024994280926502	0.08448302295262769	GAB2
ENSG00000033627	3879.7005481332003	4138.899094193233	-0.1755982902658623	0.8992764441463813	-0.09330177294320818	ATP6V0A1
ENSG00000033800	1180.2545359095	1100.5891790542	0.11097644901585221	0.8411583632168932	0.10082197812984216	PIAS1
ENSG00000033867	1023.7868591031	938.0488580538333	0.09977171541876312	0.8174531634878932	0.12618042149324632	SLC4A7
ENSG00000034053	685.2959829654667	693.4605572699667	-0.014160835606988692	0.07936626771978783	-0.017086596801868293	APBA2
ENSG00000034152	1152.2016776589332	1532.5654883867	-0.39756951581094435	0.9666278192685812	-0.4115554597844371	MAP2K3
ENSG00000034239	3.5360245218666666	53.765122514	-1.396931025834516	0.9998815398769423	-3.926470413783128	EFCAB1
ENSG00000034510	6877.7733038649	11209.309086764199	-0.6612016264768766	0.9861799058453471	-0.7046838872984404	TMSB10
ENSG00000034533	265.42751568113334	238.34398906263334	0.11212908440542438	0.84315393902759	0.15527269449973846	ASTE1
ENSG00000034677	1416.5834316473001	1701.2756157738	-0.35049027817345046	0.9609889123278026	-0.26420131052445	RNF19A
ENSG00000034693	318.1322125035667	480.66506275303334	-0.4698178011303734	0.9741522092435133	-0.5954054851971142	PEX3
ENSG00000034713	2028.5924059071335	3405.9865782204	-1.1349584074213135	0.9961286730956987	-0.7475937285748812	GABARAPL2
ENSG00000034971	915.0364544773333	1398.9094976049	-0.35032707607718006	0.9609492321682335	-0.6124015047044991	MYOC
ENSG00000035115	2519.4835956812335	1470.7452046673666	1.0637961745958755	0.9947069761041988	0.7765807305899235	SH3YL1
ENSG00000035141	1537.3316881885	1308.3463225103667	0.25598854720327535	0.9461646495295503	0.23268399206147888	FAM136A
ENSG00000035403	12623.006693618066	13354.337854927433	-0.10542960074486435	0.8148589580576278	-0.0812528558980661	VCL
ENSG00000035499	199.46841606446665	40.4226924661	1.150584044901743	0.9976486787655015	2.3029230026727263	DEPDC1B
ENSG00000035664	91.58208321596666	67.61737362836666	0.1548574215479679	0.894333354555723	0.43767140170578867	DAPK2
ENSG00000035681	1646.3561523820667	1690.5963622227666	-0.0503642542417739	0.5637194389419777	-0.03825578631076307	NSMAF
ENSG00000035687	1192.6862495120668	1980.9541934987667	-0.5506877834018502	0.9783348103288082	-0.7319809458919879	ADSS
ENSG00000035862	29035.48278489493	28050.104173252465	0.07557477802418897	0.7412540054950602	0.04981089375813533	TIMP2
ENSG00000035928	2097.6085399839335	2295.6113169438	-0.22074378899166186	0.9241800917701437	-0.1301329274360543	RFC1
ENSG00000036054	956.2410218834333	1137.3513463399333	-0.21434868010189503	0.9208871585172282	-0.250231792607306	TBC1D23
ENSG00000036257	1515.8943621708333	1978.6768516110667	-0.5229063657854612	0.9756265057437286	-0.38436679710525323	CUL3
ENSG00000036448	50.8821804495	86.7309851516	-0.38078811428309833	0.9628444091881948	-0.7693870011475897	MYOM2
ENSG00000036530	268.7157416031333	239.20674896760002	0.09405257195756392	0.802757952320466	0.16782274392569013	CYP46A1
ENSG00000036549	1912.7007701775667	1750.0482819549334	0.2005331637136171	0.9267200729775402	0.12821646589433455	ZZZ3
ENSG00000036672	1037.4342318205	930.8924574133333	0.15061620064105616	0.889828395494741	0.15633346639188758	USP2
ENSG00000037042	1212.2080519546332	767.0300887861333	0.7318131080582437	0.9878353152649899	0.6602822531454142	TUBG2
ENSG00000037241	172.48341988503333	348.8110283919667	-0.5254112787079583	0.9758312433639306	-1.0159879663925135	RPL26L1
ENSG00000037280	11.9218588383	4.8917143562000005	0.4850108634111956	0.9797151215873193	1.285197128600642	FLT4
ENSG00000037474	1854.2208912615665	1727.0300018292999	0.13066885046238347	0.86631756579912	0.10251997537927543	NSUN2
ENSG00000037637	1148.3296449325	1276.3645542115332	-0.18716023504030288	0.9078809409174288	-0.1525036010288256	FBXO42
ENSG00000037749	642.7191805338667	760.0138174729333	-0.20012421227527577	0.9159097352825617	-0.24183712072819188	MFAP3
ENSG00000037757	1935.9868674228333	873.4499225088	1.0187132836385007	0.99560622403535	1.1482722696525525	MRI1
ENSG00000037897	230.46681127259998	243.69040827806668	-0.044998690110363046	0.5039094944806988	-0.08049045920703515	METTL1
ENSG00000037965	2.0615091941	3.2990296987666667	-0.2719553349235021	0.9425734301001443	-0.6783408699976706	HOXC8
ENSG00000038002	1599.6579779534334	2052.9625666034335	-0.43586919065537927	0.9712011189640686	-0.3599438456098972	AGA
ENSG00000038210	343.4236989883	222.0004682624	0.38173911745162287	0.9660218628545766	0.6294268806640577	PI4K2B
ENSG00000038219	2915.8525895527	2943.6094587948664	-0.018837517081919223	0.1360049533969796	-0.013668489296810112	BOD1L1
ENSG00000038274	1358.5584093793666	1697.6733421303666	-0.4557998741491692	0.9722191059088423	-0.32148229576938075	MAT2B
ENSG00000038295	83.43703077933334	555.0203482431334	-0.9401992179008937	0.9922105372557275	-2.733780941133511	TLL1
ENSG00000038358	2151.1424842697334	1878.1162910387	0.2311239007778672	0.9382266184858841	0.19581669111889424	EDC4
ENSG00000038382	5693.8099136346	5022.166946764867	0.23313579442999088	0.9389439608503061	0.18108434244098856	TRIO
ENSG00000038427	1293.9989795767	12670.903964044834	-1.2348092011370748	0.9943995467829492	-3.2916110677303476	VCAN
ENSG00000038532	2154.6934768228334	1774.5976139446666	0.40384803943070546	0.9691640995005755	0.2799907146563042	CLEC16A
ENSG00000038945	2.8697212410333335	3.1625441869666666	-0.054670578993928076	0.6040863726478782	-0.14017503403314685	MSR1
ENSG00000039068	4866.285550354267	3239.5067450898	0.4626701975091809	0.9767056479902219	0.5870468174378927	CDH1
ENSG00000039123	2113.6963064049332	1980.1583415641667	0.13053108363948224	0.8661746562638349	0.0941523080332627	SKIV2L2
ENSG00000039139	17.906005208466667	73.17486129796667	-0.8831757400196782	0.9916999649987027	-2.0309045949878346	DNAH5
ENSG00000039319	3170.323652149333	2348.6033949328003	0.4854311396150339	0.9796969089094587	0.4328270215912091	ZFYVE16
ENSG00000039523	493.6910122766	317.06023603433334	0.5166355922090363	0.9787059558482416	0.6388514269827299	FAM65A
ENSG00000039560	6184.8053958876335	6539.586149389366	-0.14803783268138726	0.8746858079057341	-0.0804711375220618	RAI14
ENSG00000039600	7.8157308448	5.4605733179666665	0.19537275517136424	0.9243677957611833	0.5173283542534649	SOX30
ENSG00000039650	3055.1274562635	1806.6165815729	1.1236685995631739	0.9936464283578157	0.7579422134428109	PNKP
ENSG00000040199	1279.5640465791666	2012.586774745	-0.6262996907199342	0.9813863804918281	-0.6533986268152351	PHLPP2
ENSG00000040275	683.1505917284334	722.8527568468332	-0.05536355526704827	0.6100595434087702	-0.08149816695265351	SPDL1
ENSG00000040341	956.1395461979666	1204.1834452058333	-0.3394749624830399	0.9584699301423852	-0.33276209243008115	STAU2
ENSG00000040487	969.2268086886667	847.9177860331666	0.20219495120233277	0.9273946578781301	0.19290992200061644	PQLC2
ENSG00000040531	1274.1384537887	1132.6130067150334	0.17905493381804416	0.91430143093612	0.16986705336890837	CTNS
ENSG00000040608	275.08722405640003	203.24848309573335	0.26244294896472287	0.9488796113166615	0.4366445526938552	RTN4R
ENSG00000040633	1097.5634327167	1701.6183141387667	-0.5952613072224808	0.9815698596262389	-0.6326031444343843	PHF23
ENSG00000040933	1063.0822136578668	1244.2907273192334	-0.27273601714134643	0.9427831105094936	-0.22707043687977585	INPP4A
ENSG00000041353	13.5318384036	30.491475043900003	-0.48059811497988525	0.973642852919284	-1.172048089527646	RAB27B
ENSG00000041357	2285.3039969288666	3038.8625393118	-0.5774119234196091	0.9798740379018391	-0.4111453280993161	PSMA4
ENSG00000041515	67.9260427908	140.08617942316667	-0.6097063255124294	0.9814654483201742	-1.0442779160743498	MYO16
ENSG00000041802	1228.2661848825667	1340.8752705406334	-0.15825326354832606	0.8850568492850391	-0.126551793025939	LSG1
ENSG00000041880	804.4960201037001	743.4015494606	0.10386898690725146	0.8269191439541844	0.11394358866604808	PARP3
ENSG00000041982	130.2870758987	1115.0863723829334	-1.090575266542206	0.9961606043116132	-3.097389577836795	TNC
ENSG00000041988	417.00300549446666	389.5553927066	0.07110956754007325	0.72157680541407	0.09822929530140506	THAP3
ENSG00000042062	27.872195974733334	54.8758772664	-0.2788402657481943	0.9444819601370401	-0.9773454253480771	FAM65C
ENSG00000042088	540.3722762681333	451.7139220939667	0.1988879810045412	0.9260098805956797	0.2585442800871238	TDP1
ENSG00000042286	1070.9515668432334	1218.5002113389667	-0.1758626133937342	0.8994693728757894	-0.1862132647590022	AIFM2
ENSG00000042317	541.1545874114	356.97843067366665	0.5045864901535162	0.9791950068183619	0.6002038699038026	SPATA7
ENSG00000042429	1110.2663331965	1049.2143007162	0.08572519476890833	0.7778853892409328	0.08159641835664687	MED17
ENSG00000042445	1785.8500416455668	2523.5031216674665	-0.7861940289853773	0.9879022329439574	-0.4988169292877931	RETSAT
ENSG00000042493	212.01367646933332	446.06429181786666	-0.5268284865098302	0.9759228753710844	-1.0730943301958655	CAPG
ENSG00000042753	1103.4007310239667	2120.9507879041	-1.0305898554056077	0.9941901143052481	-0.9427543052281476	AP2S1
ENSG00000042781	23.2188487219	28.7996037458	-0.10105713720772187	0.8044861010913598	-0.31075252202544446	USH2A
ENSG00000042832	29.3481751199	138.77214604559998	-0.7009514290300083	0.9894264729232308	-2.24137531934765	TG
ENSG00000042980	318.2697012669	124.260037092	0.7662561067010522	0.9904974120766192	1.3568874313606787	ADAM28
ENSG00000043093	526.0913206607333	647.5065747681666	-0.2745352692886617	0.9432802537969377	-0.2995815929661731	DCUN1D1
ENSG00000043143	1068.1676079921667	1375.3036770584	-0.2942595545439628	0.9470820193994491	-0.36461217085915104	JADE2
ENSG00000043514	963.0854240473334	601.7767541048	0.6776712680448259	0.9903388562795065	0.678435390138732	TRIT1
ENSG00000044090	2887.5947232624335	2417.2809936570334	0.39516906636411564	0.9671817363257754	0.25648308573277157	CUL7
ENSG00000044115	9276.596126203734	10848.712180232833	-0.5945115163088543	0.981470486616456	-0.22585635706240903	CTNNA1
ENSG00000044446	1703.8864966598	1292.5873236042667	0.4417623002087855	0.9763688903074744	0.3985674862342	PHKA2
ENSG00000044459	664.6350343382	406.05017961506667	0.5525983353703234	0.9816983973962926	0.7109043161383398	CNTLN
ENSG00000044524	53.45904875203333	43.2800092161	0.10713190891357474	0.8337767030522397	0.30473336018309016	EPHA3
ENSG00000044574	17159.902998993766	24339.1736242455	-1.0012128679935572	0.9950838682056836	-0.5042387881465809	HSPA5
ENSG00000046604	3859.9089552145	4449.461745570134	-0.3165786920621985	0.9521262028776103	-0.20506400419795742	DSG2
ENSG00000046647	609.7608304023667	500.72377956506665	0.24841935104308316	0.9431939287211298	0.2842285068057838	GEMIN8
ENSG00000046651	2125.5057193543666	1183.1803662406332	1.1400348111013032	0.99528345889350045	0.8451361234274528	OFD1
ENSG00000046653	308.2911367944	1456.4395990232665	-1.002961480196133	0.9949136627768439	-2.240080553310168	GPM6B
ENSG00000047056	1570.4214419701668	1494.5836536179668	0.08741931695506211	0.7832661197162528	0.07140812746423063	WDR37
ENSG00000047188	2220.3729711871665	1223.8635516548	1.2952477186705564	0.997982578841113	0.8593593150896677	YTHDC2
ENSG00000047230	1173.9278259798666	806.1892519081333	0.5403827224119268	0.9810977004183821	0.5421532586702021	CTPS2
ENSG00000047249	1269.8343465315666	2282.0360688976334	-0.8763646730489856	0.9907844331781739	-0.8456812887957315	ATP6V1H
ENSG00000047315	3593.4817884355	3302.881390073767	0.22403545093218385	0.9353866114459874	0.12165721271468757	POLR2B
ENSG00000047346	1698.5128354702333	1955.7406029861668	-0.2520752617407747	0.9366808059712488	-0.20344291252794458	FAM214A
ENSG00000047365	472.40798230686664	466.5022971444	0.009633093606818171	0.04596673120256822	0.018149157054038006	ARAP2
ENSG00000047410	7342.500736297334	5220.028200788934	0.8098886879646626	0.9925997122387077	0.49221390435998325	TPR
ENSG00000047457	14863.915569930634	22054.958349838	-0.4422062081756959	0.9713918390228837	-0.5692888238894659	CP
ENSG00000047578	2357.1789458754	2160.2411924066664	0.16290343736220583	0.9018682570920074	0.12586888605891586	KIAA0556
ENSG00000047579	541.4717164033667	713.9947128537667	-0.3792372844914226	0.9627250589418943	-0.3990274100043012	DTNBP1
ENSG00000047597	168.5113632796	276.61423516536667	-0.2986650675463787	0.9472818690451487	-0.7150295222039234	XK
ENSG00000047617	74.56423470316666	120.91613520696667	-0.33244140822240836	0.9572490667818102	-0.6974510705849708	ANO2
ENSG00000047621	633.9768240479	480.42597271616665	0.348756187258944	0.9646366766189739	0.4001159535840282	C12orf4
ENSG00000047634	1198.7783559888	514.7995236301	0.9271383423315842	0.9945086448541034	1.2194823175849292	SCML1
ENSG00000047644	2811.0759832799	2418.088994757133	0.3397775902231429	0.9625745354405049	0.21725510807863715	WWC3
ENSG00000047648	36.462832901666665	24.974648158666668	0.22350287426661916	0.9351673884906366	0.5459622992707847	ARHGAP6
ENSG00000047662	60.837664781166666	71.4755196251	-0.07022580987447993	0.7017458021951661	-0.23248442614418358	FAM184B
ENSG00000047849	9237.073840125266	11718.2511996062	-0.6649868419956817	0.9868822692250773	-0.34324947588017085	MAP4
ENSG00000047932	1956.6162849147333	1983.0097174165667	-0.019807726953214082	0.14917322682469059	-0.01933089275741843	GOPC
ENSG00000047936	1.9936969513333334	5.161195069866667	-0.4194661773244253	0.9695703597368105	-1.3722590271251471	ROS1
ENSG00000048028	925.1903862223667	555.953013883	0.6830036578326719	0.990612909187239	0.7347873154306035	USP28
ENSG00000048052	1428.7585047713333	2270.8245918054336	-0.6331973153361846	0.9822489485683262	-0.6684541842244012	HDAC9
ENSG00000048140	1882.3054413945667	1623.8471731846	0.29343977445377856	0.9578399838732518	0.21308489189445973	TSPAN17
ENSG00000048162	317.88769002566664	312.663846255	0.013573128243415621	0.08548846482169414	0.023904742098933618	NOP16
ENSG00000048342	979.3643951503667	1353.0255293643334	-0.48691423178858195	0.9734112605817825	-0.4662714080012184	CC2D2A
ENSG00000048392	1188.1308206226333	3864.5901290206	-1.076161610044164	0.9940222344448526	-1.7016217181911018	RRM2B
ENSG00000048405	539.4643198880667	719.4686584842334	-0.3729948858439558	0.9627609117690352	-0.41540429843450594	ZNF800
ENSG00000048471	738.6711393492	1044.3819458669332	-0.49598357286753336	0.9738872540668162	-0.4996453069775663	SNX29
ENSG00000048540	70.7217945661	47.10398047893334	0.21685327425684925	0.9325919596745426	0.586305904973158	LMO3
ENSG00000048544	410.2131370779667	565.6115605300333	-0.3362520606941691	0.9578998520964499	-0.46343791280653535	MRPS10
ENSG00000048649	2220.6370957981335	2557.3920634598667	-0.3059655595404565	0.9482222379011802	-0.2036997093614145	RSF1
ENSG00000048707	3814.6255987853665	5402.231408696333	-1.0047709576360473	0.9947709306965717	-0.5020139749995898	VPS13D
ENSG00000048740	3986.8100856992337	4279.411245276633	-0.13754486595301305	0.8608636753656754	-0.10217744329347879	CELF2
ENSG00000048828	3819.2426408348333	4883.6951779656665	-0.7850960297265109	0.9881750350008052	-0.35468657656181685	FAM120A
ENSG00000048991	1330.9355314257	1187.5112123212666	0.21320710681823382	0.9313136425326006	0.16449955565987273	R3HDM1
ENSG00000049089	63901.655513952464	49773.2426012638	0.39393984622037914	0.9669454778737411	0.36048292984648767	COL9A2
ENSG00000049130	147.0656656633	768.1926772996	-0.8429891362708735	0.9910328930760479	-2.385007741096092	KITLG
ENSG00000049167	262.07031779193335	193.1742265057	0.29821085617521537	0.9584662550224352	0.4400513413672848	ERCC8
ENSG00000049192	73.87296171966666	168.58835315139999	-0.47021926149354853	0.9741588556547718	-1.1903865472529063	ADAMTS6
ENSG00000049239	5822.6986305001	6398.117323344866	-0.1722194956343786	0.8967481745474796	-0.13595949751060474	H6PD
ENSG00000049245	2043.6326563736334	2787.7490188256	-0.7867175260582127	0.9877802929214871	-0.44796478646823545	VAMP3
ENSG00000049246	2217.7478647065	1962.5248105117666	0.17187299030442857	0.9090788571474843	0.17638446225241464	PER3
ENSG00000049283	27.6828518261	33.84305049496667	-0.10756717511200255	0.819373798108539	-0.2898670399571835	EPN3
ENSG00000049323	6122.936475282433	8788.343360875868	-0.6420703130084157	0.983300979866905	-0.521367521622238	LTBP1
ENSG00000049449	2554.6033974643333	4094.348956671067	-1.2611969829275707	0.9946214563286618	-0.6805347369069767	RCN1
ENSG00000049540	126483.47601163367	83573.38392197833	0.7376170592607314	0.9875697138804773	0.5978334639216321	ELN
ENSG00000049541	273.73233728956666	309.44138829533335	-0.13004864626070492	0.8512849682435447	-0.17690029540333332	RFC2
ENSG00000049618	6605.982194704166	5587.0143463949	0.47279679788806955	0.9790990083539196	0.2416955562264202	ARID1B
ENSG00000049656	3126.4011124357	4760.293615153367	-0.7070051537015922	0.989960754828286	-0.6065476760228524	CLPTM1L
ENSG00000049759	9975.807733517733	8023.985385337833	0.38016664787243193	0.9660936793617191	0.3141146817096167	NEDD4L
ENSG00000049768	23.958049790633332	12.096746323933333	0.4021720366850952	0.9687752882192763	0.9858914197806523	FOXP3
ENSG00000049769	452.58383740463336	437.9780280287	0.03191654921705749	0.34390823757623745	0.047326568051819645	PPP1R3F
ENSG00000049860	3940.9674383423335	7050.824651091666	-1.6225640997362485	0.9893678824739618	-0.8392421727864378	HEXB
ENSG00000049883	536.8669171068333	464.88852221453334	0.178151700661467	0.9136638541490472	0.207679698544005	PTCD2
ENSG00000050030	62.66925127213333	214.84623789923333	-1.09006183698861	0.9960901476214219	-1.7774748527393271	KIAA2022
ENSG00000050130	1683.1125437428332	1794.6085686902	-0.1274147941734636	0.8482384224737678	-0.09253755694784617	JKAMP
ENSG00000050165	4308.995482046967	25532.237851941267	-1.9288404019704206	0.9861524892171091	-2.5668965018494716	DKK3
ENSG00000050327	271.64196754060004	244.8796828192	0.10323481955621897	0.8255077813222208	0.14963330578780815	ARHGEF5
ENSG00000050344	647.0748879279666	1029.6910328771332	-0.4860022623442783	0.9734137875755511	-0.670206915585586	NFE2L3
ENSG00000050393	556.9604285565	802.2253197939334	-0.42234110114373963	0.9698855773190354	-0.5264326718721597	MCUR1
ENSG00000050405	1242.4656966602665	2556.4243257667335	-0.7248084949713443	0.9889134424791087	-1.0409212997361326	LIMA1
ENSG00000050426	2914.4152716560666	1501.4704542398	1.3779068488347797	0.9915041948154192	0.9568303740046813	LETMD1
ENSG00000050438	825.6472909470333	580.5213030939334	0.31994215373478063	0.9587024957308319	0.5081765970724841	SLC4A8
ENSG00000050555	19.085361684133332	81.48437104316666	-0.7179801100402928	0.9898156446408882	-2.0940568453302935	LAMC3
ENSG00000050628	6.204217057166667	79.0746567467	-1.425938734028904	0.9999999957046194	-3.6718943225277845	PTGER3
ENSG00000050730	4.2407443106	6.2344300635	-0.19850795516843936	0.9152007275870985	-0.5559401780008808	TNIP3
ENSG00000050748	1167.7335323311333	1232.0631830878	-0.09837272889855467	0.7974293197454201	-0.077365142676017	MAPK9
ENSG00000050767	431.01683508366665	401.80598525849996	0.06012024561470885	0.6555404737184878	0.10124516617024387	COL23A1
ENSG00000050820	10727.249148001867	8018.121995843467	0.8903841856516832	0.9940944360790216	0.4199438912979725	BCAR1
ENSG00000051009	3228.713984119867	1745.3811811371334	1.1130057894951637	0.994673689595698	0.8874174982762376	FAM160A2
ENSG00000051108	1247.2337732935	2681.0618847709	-1.4062819928966515	0.9999907175218744	-1.1040726204807803	HERPUD1
ENSG00000051128	4901.862577251967	2975.073644928533	1.0841978208419807	0.9967359425815607	0.720404657787423	HOMER3
ENSG00000051180	60.36621598003333	17.319017644533332	0.8946501198508726	0.9935448461604509	1.801384268522272	RAD51
ENSG00000051341	149.22386227683333	18.729270103466668	1.497917366521572	0.9993649106307562	2.9941116716683664	POLQ
ENSG00000051382	878.1281688764334	968.2237696023001	-0.13624787117408688	0.8591085585083916	-0.1409089859194605	PIK3CB
ENSG00000051523	1025.0491786392	2825.6551134350334	-1.4433045048487645	0.9999999999996676	-1.4628922602792958	CYBA
ENSG00000051596	116.1628502693	116.98938465456666	-0.004390582240736757	0.007028672473222697	-0.01022887088705495	THOC3
ENSG00000051620	811.2365555506334	1338.1554364416666	-0.6240858303376853	0.9811562168660177	-0.7220511362392773	HEBP2
ENSG00000051825	1216.8490362503333	629.7536465074334	0.9011306621145598	0.9929560372159806	0.950290720841183	MPHOSPH9
ENSG00000052126	1038.3921298336334	901.487078582	0.19255655483393297	0.9229035365098764	0.20397263591371328	PLEKHA5
ENSG00000052344	105.68783204196667	213.4129093285	-0.419263003967555	0.9695492455345001	-1.0138381601090336	PRSS8
ENSG00000052723	1486.7497637476	1616.3629926537667	-0.15666210969903638	0.8835886744644789	-0.12058937940827225	SIKE1
ENSG00000052749	1915.8259970077	1838.9881951023667	0.06273332263475359	0.6738502890133402	0.059054316899857226	RRP12
ENSG00000052795	2825.085618154567	2194.2832325550667	0.46121187981639145	0.9763748747355077	0.36454483386896225	FNIP2
ENSG00000052802	4169.449800455767	3199.6662836843334	0.36288696657729513	0.9665475602036411	0.38193557468719563	MSMO1
ENSG00000052841	9124.170677792301	5438.645678333333	1.0707525396640094	0.9954469497683524	0.7464459952220215	TTC17
ENSG00000053254	1576.2890432497668	2413.7622531037	-0.8479332197352736	0.9899987249825446	-0.6147514775769282	FOXN3
ENSG00000053328	96.03940238853333	86.40319929249999	0.09271278427053652	0.7990122967630937	0.15254169359632092	METTL24
ENSG00000053371	1280.041100466	1825.6990961089332	-0.5266361543106517	0.9759104083475119	-0.5122588720658268	AKR7A2
ENSG00000053372	701.5693283625667	845.9686083293	-0.2516956063114373	0.936544542857395	-0.27001845318261875	MRTO4
ENSG00000053438	109.9252599756	24.634490538733335	1.0695704766424101	0.9953075044745251	2.1577714035929567	NNAT
ENSG00000053501	629.0465280004333	681.903335706	-0.11006412385744863	0.8242590957106376	-0.11640051090263591	USE1
ENSG00000053702	183.02345281093335	109.19527055583333	0.3910982370832047	0.9664676391299821	0.7451181568752694	NRIP2
ENSG00000053747	12088.723638901665	2864.9460008237997	1.841908909500002	0.9905590701002048	2.077082076773237	LAMA3
ENSG00000053770	1466.8201974478334	1652.0431749959666	-0.23954866246151751	0.93250566332447	-0.1715593545241931	AP5M1
ENSG00000053900	1492.2718066950333	758.353397255	1.0119902269480139	0.9949085978373283	0.9765681213739854	ANAPC4
ENSG00000053918	87.47668188530001	247.17045628156666	-0.6573983357184899	0.9854826442194122	-1.4985359084479226	KCNQ1
ENSG00000054116	2176.3197348078334	2685.3104212679664	-0.494372512732308	0.9737870547308398	-0.3031983468386962	TRAPPC3
ENSG00000054118	4568.371260390967	5117.915615411833	-0.41086370187676724	0.9687123427964414	-0.163876460533523	THRAP3
ENSG00000054148	1672.9482259323668	3238.9933853737666	-1.0052067536052804	0.9947392189208745	-0.9531527240557174	PHPT1
ENSG00000054179	25.643753649466667	76.49449445583333	-0.6668327229489229	0.9872186159869321	-1.5767484619063907	ENTPD2
ENSG00000054219	8.4707758129	12.854979401400001	-0.20311564414804908	0.9170274736671942	-0.6017612855990409	LY75
ENSG00000054267	3457.2116431159334	2624.9645235496664	0.5667025307223996	0.98273292485515	0.3973110001572104	ARID4B
ENSG00000054277	173.42822093786666	301.22985254843337	-0.2938580680468166	0.9470631323027576	-0.7965260725785569	OPN3
ENSG00000054282	1494.6689641431	1248.3208758049666	0.2843049976377113	0.9552499981496909	0.25983717424713626	SDCCAG8
ENSG00000054356	10.876719042666666	325.75712507193333	-1.636757658056759	0.9878301871166999	-4.904481395236412	PTPRN
ENSG00000054392	240.876392555	484.0082386316667	-0.6456237967259576	0.9837164222112718	-1.006738597741096	HHAT
ENSG00000054523	5086.502323485333	5070.890931773733	0.008012508841055335	0.03294071036578117	0.004434699843160294	KIF1B
ENSG00000054598	408.49954332936665	769.9693485154	-0.6722108977341734	0.9880800441063107	-0.914466549574408	FOXC1
ENSG00000054611	617.1031624748	896.8614156149333	-0.5211731223612609	0.975453341425499	-0.5393733869455177	TBC1D22A
ENSG00000054654	16750.2326392316	15483.849876956267	0.11197831292382776	0.8428957123141008	0.11341690767297909	SYNE2
ENSG00000054690	3848.2220963776003	5195.9202618556	-0.3580301369887302	0.9625760958051903	-0.43318722568143975	PLEKHH1
ENSG00000054793	2564.5735476382665	2928.1941185821	-0.2885330633877148	0.9465967778598252	-0.19129225131483257	ATP9A
ENSG00000054938	3.6196352595	5.080918631533334	-0.1595661065459826	0.8862257948848151	-0.48924503195696706	CHRDL2
ENSG00000054965	2480.6839693975335	3444.237525463533	-0.7650994547990588	0.9910585672246672	-0.4734466864053828	FAM168A
ENSG00000054967	270.30914829896665	352.12422103563335	-0.23471660741198586	0.930964780850521	-0.3814741280577791	RELT
ENSG00000054983	1434.5137823747	1526.8273656908	-0.08479087529635507	0.754944872090914	-0.0899751205140063	GALC
ENSG00000055044	1356.5344389880333	1359.2742834324	-0.0035468496951519862	0.0038724266024428022	-0.0029109276371899664	NOP58
ENSG00000055070	1593.3561575637666	2717.8900047643665	-1.0177683799261033	0.994708388980963	-0.7704182865370277	SZRD1
ENSG00000055118	268.3185006574	827.0792187752667	-0.8091781206167463	0.9891393332911088	-1.6240789869413212	KCNH2
ENSG00000055130	2236.9703413499665	2697.0970104793	-0.4940257419298306	0.9737634410065056	-0.26986128535986686	CUL1
ENSG00000055147	585.6213410834	701.5405263537333	-0.24057627020329994	0.9328185863601077	-0.26055831841374105	FAM114A2
ENSG00000055163	4226.472698751733	5741.830323416367	-0.7079308000914479	0.9900184867669313	-0.44205656741632277	CYFIP2
ENSG00000055208	2708.1999089768	3364.543412983067	-0.5522893348322435	0.9786562013732298	-0.3130764993963552	TAB2
ENSG00000055211	1569.2248397318333	2819.6447497982335	-1.1937083488985583	0.9955148976702498	-0.8454613297467021	GINM1
ENSG00000055332	1785.8458033998668	3302.5968453374	-0.7604354011608483	0.9905368936175417	-0.8869933495206647	EIF2AK2
ENSG00000055483	2033.4658065196	2133.5499968437666	-0.10952599078012237	0.8232324866967701	-0.06931518697943169	USP36
ENSG00000055609	3254.171746534333	3336.007956673767	-0.07209963891732821	0.709624382665872	-0.03583233511285741	KMT2C
ENSG00000055732	1480.873352861	969.8822454448666	0.4463570673081291	0.975873015031113	0.6105667601194976	MCOLN3
ENSG00000055813	11.181891208366666	64.1488917213	-0.8366850517042128	0.9920502163705341	-2.5202601267969205	CCDC85A
ENSG00000055917	4416.9786821867	4369.126299654034	0.02895918437481212	0.3004252527955449	0.01571505866073108	PUM2
ENSG00000055950	1205.7185801703	1408.9001615585667	-0.2519827081244978	0.9366475726691769	-0.2246761666439381	MRPL43
ENSG00000055955	24.6830397654	16.339570472666665	0.2545317639265282	0.9455386489297721	0.5951500171308926	ITIH4
ENSG00000056050	518.0421816558334	541.5796849498333	-0.05149017297552934	0.574965656689572	-0.06410404904486693	HPF1
ENSG00000056097	2797.236472510733	3851.654192002067	-0.7781552816668317	0.9899081642432876	-0.4614759600202592	ZFR
ENSG00000056277	244.90683185436666	162.15825585453334	0.3706082217339116	0.9666959051596165	0.5948305428630052	ZNF280C
ENSG00000056291	3.517700833166667	5.025837182566667	-0.2792339107809271	0.9445903724678036	-0.5147311419081328	NPFFR2
ENSG00000056487	192.68689269886667	280.855038893	-0.3743398012311279	0.9627002561425626	-0.5435672495902568	PHF21B
ENSG00000056558	821.4999689725666	499.54401597053334	0.4512560854750001	0.9754286370551565	0.7176487178940023	TRAF1
ENSG00000056586	2517.9121700433666	2260.9461619065332	0.2589743238171576	0.9474651816595192	0.15530132100233576	RC3H2
ENSG00000056736	876.6356994002666	644.0646479927	0.2876137886546866	0.9563293262202684	0.44477192506905405	IL17RB
ENSG00000056972	932.9502680014	1038.3950621519334	-0.15966634017720258	0.8863152220299517	-0.15448334435965425	TRAF3IP2
ENSG00000056998	1049.4037878888666	964.3745218604666	0.11096498606800687	0.8411370221504935	0.12190446109706904	GYG2
ENSG00000057019	9300.9196005229	16216.220618056233	-0.7288147804994461	0.9883897395079685	-0.8019923510649335	DCBLD2
ENSG00000057252	1705.1590807469333	2414.2687075537333	-0.47578001381031787	0.9740218787637162	-0.5016799166456023	SOAT1
ENSG00000057294	1815.7963107209	2354.950379657433	-0.43427147069860583	0.9711074468337193	-0.375094286092129	PKP2
ENSG00000057468	15.179390739633334	7.225138513666667	0.3810976375143492	0.9660487759575564	1.0710167349693385	MSH4
ENSG00000057593	36.474439365533335	55.07038647106667	-0.22974683004762805	0.9289944484486348	-0.5943909298125889	F7
ENSG00000057608	2930.5210617810667	4106.127825986733	-0.718736369012313	0.9897366169610851	-0.4866213339396028	GDI2
ENSG00000057657	5.3102184392666665	11.3846416788	-0.2868336707869225	0.9463392905416779	-1.1002457711247882	PRDM1
ENSG00000057663	395.1206297465333	447.45970540216666	-0.12299191380172544	0.8431993644169168	-0.17946459758267835	ATG5
ENSG00000057704	435.7896590053	612.3284769824334	-0.28989424672958575	0.9467644084358869	-0.4906738160286591	TMCC3
ENSG00000057757	861.3064317605	1226.3403565259666	-0.4672669428799454	0.9739739251687425	-0.5097609281904765	PITHD1
ENSG00000057935	1595.2036408707	1355.8604318387	0.29916761259411473	0.9585109521884632	0.2345319281751785	MTA3
ENSG00000058056	1376.3284564652333	862.8431068181667	0.5849854680232296	0.983038936764137	0.6736546466923234	USP13
ENSG00000058063	1327.5610332672334	1266.2476300712667	0.06955957201945738	0.7138549543247101	0.06821862013167208	ATP11B
ENSG00000058085	59.20677296303333	436.96511783100004	-0.889928639884962	0.9923799407335351	-2.883683988864717	LAMC2
ENSG00000058091	291.3720737227667	382.88760708719997	-0.217085564808713	0.9221960416394601	-0.3940583549680179	CDK14
ENSG00000058262	6322.318433221267	10220.312379935633	-0.9887814990714481	0.9963694187066429	-0.6929136866475376	SEC61A1
ENSG00000058272	2298.4169626106	2412.4713634784666	-0.07845669332533482	0.7333986449331686	-0.06987127210537716	PPP1R12A
ENSG00000058335	279.82045565926666	400.9705914549	-0.19990208847432267	0.9158120907164583	-0.5189949969986513	RASGRF1
ENSG00000058453	4405.291417373667	1650.3143022558668	2.1961065956187724	0.9860403389848141	1.4164966471662808	CROCC
ENSG00000058600	2269.4532670076997	1791.8492091031333	0.46455291636735396	0.9771873333820599	0.3408955460919787	POLR3E
ENSG00000058668	4573.1248098356	6204.908693940267	-0.7300583637084322	0.9882605092392863	-0.4402296873107324	ATP2B4
ENSG00000058673	5119.643991235734	3879.448639046	0.8206345924859633	0.9926833039416418	0.40019186581577865	ZC3H11A
ENSG00000058729	511.21888440636667	546.411531914	-0.08192315998981478	0.7452722487524134	-0.09604680139065122	RIOK2
ENSG00000058799	701.8866349783333	963.8585132973667	-0.4429686016335788	0.9714037078754657	-0.4575833530676821	YIPF1
ENSG00000058804	936.1126429391667	810.4446154310333	0.1840275244826468	0.9177205788625468	0.20796854302943657	NDC1
ENSG00000059122	8655.0262980409	4950.928114311267	1.220594366778214	0.9978750088550887	0.8058392011436742	FLYWCH1
ENSG00000059145	1110.7777102109	994.73090427323325	0.14776601871079775	0.8865552372420669	0.15919192818332684	UNKL
ENSG00000059377	17.760772402466667	11.910610207466666	0.26049919555271744	0.9481134814168574	0.5764469971396484	TBXAS1
ENSG00000059378	1031.1225938623666	1283.4628655183333	-0.24205228101643617	0.9332724364835042	-0.31582568487480883	PARP12
ENSG00000059573	2147.9167603124333	2968.7609783757	-0.5428069522785409	0.9769024955285156	-0.4669228587185036	ALDH18A1
ENSG00000059588	4506.810639904967	1437.2502205197002	1.9610851785565593	0.9999999992123044	1.6487955823245477	TARBP1
ENSG00000059691	554.5006217686333	954.7679906183666	-0.5459399826332745	0.9774109912292822	-0.7839611215931407	GATB
ENSG00000059728	347.43389696723335	491.0760224629	-0.35513616816236293	0.9620618316842986	-0.4992078667544066	MXD1
ENSG00000059758	1057.1075004600666	1244.0484953072	-0.23683748714957079	0.9316656271182193	-0.23492062927642637	CDK17
ENSG00000059769	286.9495788693	366.63852468836666	-0.23297733529416506	0.9303532762068293	-0.3535611285062329	DNAJC25
ENSG00000059804	352.8901376019	604.2957091325667	-0.4485168988084616	0.9715485191546657	-0.7760355871034577	SLC2A3
ENSG00000059915	466.6137726811	749.0058504026333	-0.4907250728585818	0.9735533508052693	-0.6827480965865715	PSD
ENSG00000060069	1074.8406897348334	1267.6494403759	-0.2960332015183339	0.9471604800875926	-0.23803299044688878	CTDP1
ENSG00000060138	2713.1577799819333	4125.703414008867	-1.163890426732333	0.996517665969496	-0.6046671653742814	YBX3
ENSG00000060140	3.0568244454999998	3.3213974742	-0.04707300669047174	0.528170563358805	-0.11975668147950722	STYK1
ENSG00000060237	5623.844370071033	8158.644652544233	-1.2000199446633846	0.9952045864118135	-0.536772834760679	WNK1
ENSG00000060339	4556.659088393833	3558.4506138073666	0.5158817125311559	0.9787439536896524	0.3567272241686364	CCAR1
ENSG00000060491	2892.4860263803334	2528.9153045803	0.27785760433429485	0.9532298868643443	0.19379126889403045	OGFR
ENSG00000060642	333.8630016292	413.3728347804333	-0.2449634378108525	0.9341983983610161	-0.30818735948706033	PIGV
ENSG00000060656	2117.731217665867	3623.3275537352665	-0.7420574975183465	0.9879689962600319	-0.774795739108205	PTPRU
ENSG00000060688	810.8905877474	872.4696112141334	-0.10455979608880828	0.8128764346553143	-0.10559761512962564	SNRNP40
ENSG00000060718	13258.8857711812	6894.679765049466	0.8421237330759113	0.9948017825844466	0.943404091649445	COL11A1
ENSG00000060749	2590.4280181405666	1961.8342571570665	0.5275863669424693	0.9790196407162178	0.4009873324483567	QSER1
ENSG00000060762	1228.0134940458	1213.5240333109666	0.012602434419111588	0.07506021448550304	0.01712373315839817	MPC1
ENSG00000060971	1588.2705430349333	1653.0839903359333	-0.08511770637817673	0.7560426382415918	-0.057703347940782794	ACAA1
ENSG00000060982	4217.538529918067	6655.573355157333	-1.309473353540335	0.9988348131111069	-0.6581617062770369	BCAT1
ENSG00000061273	6708.9226753894	5232.924941760766	0.3409999017904964	0.9628855323316624	0.3584635499405207	HDAC7
ENSG00000061337	82.22150280086667	179.08054223746666	-0.4370309062937563	0.9712587662264147	-1.12302094562537	LZTS1
ENSG00000061455	49.28357944693333	66.75370041303333	-0.16422092750006886	0.8902827928812757	-0.4377407709133637	PRDM6
ENSG00000061492	3.4632506830666667	3.7736113124	-0.055487349501521635	0.6111273331174931	-0.12381901185750613	WNT8A
ENSG00000061656	297.83923463353335	147.16035179713333	0.5081602851277601	0.9791211348043365	1.0171447836786154	SPAG4
ENSG00000061676	6328.542810578433	8046.7623939188	-1.0114682594656288	0.9945590360541037	-0.3465350855090011	NCKAP1
ENSG00000061794	682.2665233673	996.6171579949666	-0.47886943640008484	0.9737787272411343	-0.5467039824003803	MRPS35
ENSG00000061918	21.06629499323333	274.3508828423	-1.4217114090076939	0.9999999718625225	-3.7030137088131854	GUCY1B3
ENSG00000061936	3407.8976626736335	2308.1366854542002	0.9172115994616894	0.9933488446819847	0.5621533514480892	SFSWAP
ENSG00000061938	2429.7383413641	2014.2135222808668	0.3709807214400822	0.9666792034668408	0.27058432996594156	TNK2
ENSG00000061987	2632.4830751294667	1947.7880789419667	0.6268156780416481	0.9849483377189925	0.43458753637745046	MON2
ENSG00000062038	8667.663099125066	6814.0554722872	0.4873892119094708	0.979602511094095	0.3471293865638832	CDH3
ENSG00000062194	2786.0818387526	2524.6896831808335	0.26823596178625697	0.9507770655620376	0.1421315634911961	GPBP1
ENSG00000062282	159.5950758318	157.06816630706666	0.010040326020586908	0.049691368296938654	0.023025326199166307	DGAT2
ENSG00000062370	418.15876296646667	340.70135300793333	0.20521935839845362	0.9285515464755061	0.29554311977259856	ZNF112
ENSG00000062485	2973.796287303	2826.4114553218333	0.15041557039417125	0.8896008854940035	0.07333432092008055	CS
ENSG00000062524	11.598985088633334	9.011388669333334	0.18857751851917565	0.9206308620317041	0.36417722515318607	LTK
ENSG00000062582	32.37601352793333	43.3015228361	-0.1942307884260714	0.9128555224205639	-0.41949240588163456	MRPS24
ENSG00000062598	2008.8337852002	2306.9555143364	-0.29097463907192117	0.9468683393187038	-0.19963198677382793	ELMO2
ENSG00000062650	1651.7995737933666	1955.8126154311333	-0.3579679801531002	0.9625676231240851	-0.24372951014002076	WAPL
ENSG00000062716	3654.2318504330333	4675.806806967967	-0.328057157709272	0.9563358639491303	-0.35564715073653663	VMP1
ENSG00000062725	2100.9024227111668	2278.3633921907667	-0.18012135414896768	0.9025887163260636	-0.11698871397613488	APPBP2
ENSG00000062822	1143.0293101734333	665.4568091108999	0.6510453511872851	0.9860952029980512	0.7804454609550472	POLD1
ENSG00000063046	4287.3440789763	4510.459624361467	-0.1628721160050015	0.8891296382467538	-0.07319024964497288	EIF4B
ENSG00000063127	110.36679902516667	55.15584713416667	0.5326229871737693	0.9798322082012214	1.0007204994005414	SLC6A16
ENSG00000063169	1282.4947217036	880.4453030247333	0.560042803787937	0.9821153339895784	0.5426476025672118	GLTSCR1
ENSG00000063176	784.9555180805667	862.0599812166666	-0.1343397169756552	0.8565979879023384	-0.13517735242582082	SPHK2
ENSG00000063177	9150.6131156599	12147.871652899034	-1.3138720432823647	0.9992845289794653	-0.40876325485990295	RPL18
ENSG00000063180	1737.6676432638333	1352.5070537554666	0.3966436835315791	0.9674998964457443	0.3615160518445339	CA11
ENSG00000063241	656.7342509267667	1256.6416189828667	-0.9502682234630139	0.9921855088496215	-0.9361916631416802	ISOC2
ENSG00000063244	7715.7577823947995	7530.858045825634	0.10406534750340547	0.827338963407118	0.034993603089914116	U2AF2
ENSG00000063245	2244.3676556683	3362.839164038067	-1.0032648888569515	0.9948839643747108	-0.583370753204844	EPN1
ENSG00000063322	1238.3242246590667	2357.1857008387	-1.0841859687086663	0.9952149417678942	-0.9286763215230269	MED29
ENSG00000063438	108.91929842856666	79.43496622163333	0.2340425262337861	0.9392389285046636	0.4554134872597682	AHRR
ENSG00000063587	733.7837039279666	901.2365841542667	-0.2501968025134862	0.9360084007723584	-0.29655101332360706	ZNF275
ENSG00000063601	1455.9152366241	1411.876884413	0.05982407510984699	0.6533539743670764	0.04431207312016147	MTMR1
ENSG00000063660	8294.669829040966	10756.398807156034	-0.31017693472342056	0.9494504029159183	-0.374938690389515	GPC1
ENSG00000063761	941.6401670169	584.1992080281334	0.6002689344962784	0.9834294024272574	0.6887154595493699	ADCK1
ENSG00000063854	1092.3610505909667	1354.6893865472334	-0.35394432069726084	0.961799524540517	-0.3105123182839259	HAGH
ENSG00000063978	1091.2573974721668	1706.2830766074333	-0.7245574366357425	0.9889485048628127	-0.6448655795053084	RNF4
ENSG00000064012	130.5549062991	212.43142022846666	-0.3162342712169586	0.9519718464925656	-0.702340491878032	CASP8
ENSG00000064042	10998.758160640667	6725.922632128701	0.7771631736967641	0.991004228006398	0.7095365533977913	LIMCH1
ENSG00000064102	590.4547812214	673.0966290403334	-0.14584165891641493	0.8720213672801654	-0.18898705349073885	ASUN
ENSG00000064115	2489.5655423496	4436.442139453833	-0.9455291060517685	0.9920890925339082	-0.8335091553531242	TM7SF3
ENSG00000064195	14.541262063466666	29.28819358533333	-0.32689625256595267	0.9560297364315172	-1.0101667256207139	DLX3
ENSG00000064199	106.22100998483334	140.54682800373334	-0.24145031091010458	0.9330870919231783	-0.40398174171879153	SPA17
ENSG00000064201	208.89433295283334	686.2964581250001	-0.614072715203198	0.9810296399791482	-1.7160585547759015	TSPAN32
ENSG00000064205	25.442102889133334	19.221162820133333	0.14950597876388227	0.888570446807213	0.4045223026461449	WISP2
ENSG00000064225	510.73769792666667	170.61519844976667	1.0103395176966723	0.9946911735346218	1.5818363813070164	ST3GAL6
ENSG00000064270	50.929999440866666	19.813658352	0.5825943036004542	0.9831320031379556	1.3620204204118016	ATP2C2
ENSG00000064300	21.902971655266665	1524.9665312198667	-1.7640783326319467	0.9973043467452446	-6.121507150896097	NGFR
ENSG00000064309	711.6446497267333	1717.3348765598334	-1.1690130372859597	0.9961042990817958	-1.2709424536041722	CDON
ENSG00000064313	1240.8169450829332	1018.2522898957334	0.29219500819869576	0.9575709216140907	0.28519523488216886	TAF2
ENSG00000064393	2663.0529769589	5336.7859861857	-1.5911262394150913	0.9981536856451423	-1.002890029239445	HIPK2
ENSG00000064419	1685.3090329962	1960.249372965	-0.3223797809846656	0.9545752381248441	-0.21802403750953375	TNPO3
ENSG00000064489	4.8123161668000005	2.795863826733333	0.3320843551698669	0.9606480075390224	0.7834373343892951	BORCS8-MEF2B
ENSG00000064490	1192.5616567305667	896.1435307508999	0.4463039958888622	0.9758793668664006	0.412262132028519	RFXANK
ENSG00000064545	1642.3179041045	1490.4763082246334	0.12873685083606173	0.8643162228530858	0.1399599739380936	TMEM161A
ENSG00000064547	1566.3306664354	831.5171740369667	0.7402880048299847	0.9876810304549339	0.9135708444787973	LPAR2
ENSG00000064601	5224.976492165667	7584.891561673767	-0.7924034406239363	0.9868275734475948	-0.5377040086148488	CTSA
ENSG00000064607	16814.216727687668	8524.478012311432	1.9102082813489403	0.9825928188974273	0.9799981740240529	SUGP2
ENSG00000064651	3819.4024761143332	2407.9791439217	0.7818493907544242	0.991199465539632	0.6655240578178852	SLC12A2
ENSG00000064652	543.6815460483333	601.2077664466	-0.11378519658103502	0.8307299570674309	-0.14510178603399818	SNX24
ENSG00000064655	485.7763085940333	1143.1208570598	-0.7103830142952602	0.9901287288637756	-1.2346139050339624	EYA2
ENSG00000064666	6421.545936746733	8270.7258465181	-0.42196546070349217	0.9698438052065098	-0.3650932905374453	CNN2
ENSG00000064687	4211.9423502186	4126.094359196	0.03148052069306997	0.33760936351008686	0.029708875579266	ABCA7
ENSG00000064692	220.7229038074	296.59771493206665	-0.16000368459894612	0.8866163842723133	-0.42627114105433	SNCAIP
ENSG00000064703	675.2007244733334	716.6665074295333	-0.08057200879336257	0.7406799519308532	-0.08598548140525943	DDX20
ENSG00000064726	1009.8811061804666	1595.9018262199	-0.5752743343330191	0.9799551445197356	-0.6601864514567044	BTBD1
ENSG00000064763	54.94592380186667	130.24743196316666	-0.6778062072673094	0.9886935991096392	-1.245170564727475	FAR2
ENSG00000064787	225.83451279876667	84.62593896286666	0.44518926460516134	0.976012297227251	1.4160941392857385	BCAS1
ENSG00000064886	6.3589213216000005	95.11681153243333	-0.9466342691106584	0.992090974070426	-3.9028463907402307	CHI3L2
ENSG00000064932	2661.9066997211667	2881.1381139321	-0.17199922209584834	0.8965794850439903	-0.11417881560398892	SBNO2
ENSG00000064933	1137.0063402649666	732.2157043198333	0.6103466384065133	0.9850650342175667	0.634899677590969	PMS1
ENSG00000064961	2894.8247577654997	2391.9602367850002	0.4087086697555091	0.9702573009317786	0.27528260849676184	HMG20B
ENSG00000064989	3.914425678633333	9.408821115433334	-0.39979862186575	0.9671170965587659	-1.2652133188378896	CALCRL
ENSG00000064995	833.9983502101667	873.077908915	-0.06019208037304159	0.6466860874743685	-0.06606586839551627	TAF11
ENSG00000064999	1449.0695886673666	1466.2424530519	-0.0225204155208655	0.18695241458002487	-0.016996803425569126	ANKS1A
ENSG00000065000	8263.570257867166	9031.025775780467	-0.5139418938915606	0.9746587182533335	-0.1281246337646178	AP3D1
ENSG00000065029	3105.3143244860667	1828.2917434119001	1.0992035345174354	0.9967824686635038	0.7642430056518412	ZNF76
ENSG00000065054	800.5688570090667	1025.9466604227666	-0.36660542792356376	0.9630896434330596	-0.3578583267827824	SLC9A3R2
ENSG00000065057	311.0006232814667	280.6363841305	0.09901806200647031	0.8156388388631534	0.1482154071283189	NTHL1
ENSG00000065060	1464.1775292657667	1253.2973489172332	0.28181757747598213	0.9544339044058633	0.22436174936201936	UHRF1BP1
ENSG00000065135	1380.0849150714	2050.8843291584	-0.7114276690860049	0.9901559582640709	-0.5714890882964494	GNAI3
ENSG00000065150	6182.392133910834	5459.006168216533	0.36013925735708763	0.9663082022211151	0.1795268364835688	IPO5
ENSG00000065154	1828.4510603626	2896.3545171258	-1.0165717336099052	0.9946732590402227	-0.6636161882023847	OAT
ENSG00000065183	926.3319437863	1062.9995073643	-0.1941346394318651	0.9127963891158967	-0.19853975856777378	WDR3
ENSG00000065243	2624.030998943467	2084.914839365533	0.5037613789534103	0.9792010497319644	0.33179630689749773	PKN2
ENSG00000065268	1188.4154735027666	1313.6272309286667	-0.18273630564997434	0.9045335747770498	-0.14451664428499936	WDR18
ENSG00000065308	6043.143735431967	6127.6247492186	-0.02636884147394923	0.24291333160177508	-0.020028693720922888	TRAM2
ENSG00000065320	561.3669867308	2438.0666280034998	-1.374109814265752	0.9965587614998375	-2.118721424352657	NTN1
ENSG00000065328	113.81319926806667	6.6667996148	1.9614070989755106	0.999999999360681	4.093529706498255	MCM10
ENSG00000065357	701.6301545259333	1723.8834573362667	-0.6263430581015148	0.9813910799500875	-1.296879586627089	DGKA
ENSG00000065361	24.519181483266667	24.85690315353333	-0.008871220744630077	0.03081358602736728	-0.019735747807778058	ERBB3
ENSG00000065371	4.319324070266667	4.5468991585	-0.025655715841197115	0.23241103397616525	-0.07407744509302831	ROPN1
ENSG00000065413	11.104021993233333	10.958789641700001	0.006399283174905957	0.021466087525415345	0.018993863814555704	ANKRD44
ENSG00000065427	1676.9074018114666	2600.6775331428667	-0.8381616971296265	0.9918533397539594	-0.6330844996721896	KARS
ENSG00000065457	488.4688145495	518.8977191561333	-0.06555480819187867	0.679252860643599	-0.08718373569144805	ADAT1
ENSG00000065485	697.3021299213	1029.4966152442	-0.5027788267679629	0.9741521635853821	-0.5620832932368873	PDIA5
ENSG00000065491	523.7741344129	645.1330315670666	-0.2534920085650427	0.9371839232673509	-0.3006518697125272	TBC1D22B
ENSG00000065518	1416.6535940261333	2042.0977229588332	-0.5742317006216249	0.9800000525156862	-0.5275648792449277	NDUFB4
ENSG00000065526	3009.6645856545	3820.6375784741667	-0.619077870702996	0.9808699720366596	-0.3442106979993353	SPEN
ENSG00000065534	9472.417343996833	7774.712657679934	0.21108256973370798	0.9305950238838795	0.28494328960718757	MYLK
ENSG00000065548	1552.4476150695	1770.0220408869	-0.24128834579479724	0.93303728184690915	-0.18922273755884614	ZC3H15
ENSG00000065559	1014.2479494403667	1338.8627812583666	-0.4655011028320084	0.9737591214471522	-0.40059772205703836	MAP2K4
ENSG00000065600	362.87307075223333	447.54791294813333	-0.20561163330187593	0.9178179792309619	-0.302577143986768	TMEM206
ENSG00000065609	1956.9759438589333	651.2292205254	1.538711352640569	0.9961961870650654	1.5873886821261716	SNAP91
ENSG00000065613	4276.853589546967	3921.1147801042334	0.1734884474389144	0.9102897465182015	0.1252859464732408	SLK
ENSG00000065615	266.3904579059333	252.54262230816667	0.050369800358472404	0.5719025936033945	0.07701551006761734	CYB5R4
ENSG00000065618	4.894827814166667	31.339033492133332	-0.7722002003137038	0.9909349869647325	-2.67863067121504	COL17A1
ENSG00000065621	494.7615177344667	285.593339457	0.4641605187688078	0.9770864858596808	0.7927709591363657	GSTO2
ENSG00000065665	1002.7932106086666	529.3322690552	0.7859883074713185	0.9913296614063025	0.9217786225070019	SEC61A2
ENSG00000065675	974.3610237755667	1003.2509601663334	-0.026287090986681312	0.24170286245914707	-0.042154207788299064	PRKCQ
ENSG00000065717	616.2939616512	377.3435235709667	0.4889041127989402	0.9795244491267827	0.7077401427511498	TLE2
ENSG00000065802	1599.9951035542667	1444.3515536607667	0.1986219352411374	0.9258952819712744	0.147645554623011	ASB1
ENSG00000065809	660.7010133858333	540.1753892314333	0.16039927074396954	0.8996488341072238	0.2905696463792422	FAM107B
ENSG00000065833	348.26583815969997	883.6616995871334	-0.8648630401169336	0.9887928555258432	-1.3433051909092888	ME1
ENSG00000065882	4738.509469015166	7448.1125590444	-0.6680734293411128	0.987429564789634	-0.6524415549203745	TBC1D1
ENSG00000065883	2366.416978090633	2417.6504627653	-0.05487058437747736	0.6058096212446944	-0.030901370450564614	CDK13
ENSG00000065911	507.7534995743	695.1464495133666	-0.27741908052617226	0.9440882737575641	-0.45318867066992835	MTHFD2
ENSG00000065923	529.0227170729333	968.9266475076	-0.6483339716532777	0.9840604873680461	-0.8730577754159796	SLC9A7
ENSG00000065970	917.0525201566667	1049.4844929808667	-0.21779695285487174	0.9225552879836046	-0.1946045844275426	FOXJ2
ENSG00000065978	4623.698416018867	5984.9579604504	-0.6966448959124789	0.9891154543895434	-0.372293813315326	YBX1
ENSG00000065989	134.31032666473334	152.88697708426668	-0.08723166525937363	0.7630766898964875	-0.18689529018975112	PDE4A
ENSG00000066027	2464.0029256247667	2208.1330964341	0.1579124162556539	0.8973381503839608	0.15817683504024269	PPP2R5A
ENSG00000066044	1961.9475513570999	2745.0644181273	-0.8429616422721102	0.9910382147863777	-0.48455353061450684	ELAVL1
ENSG00000066084	2743.8147909971335	2800.960312191167	-0.05139838839022921	0.5740946922547852	-0.02973843940406046	DIP2B
ENSG00000066117	2555.5383637447667	2115.9330926791	0.3552478314095934	0.9657204323690151	0.2723332401182593	SMARCD1
ENSG00000066135	2199.136781158333	2079.6941208911003	0.11029903843130741	0.8398977425241371	0.08056598525717609	KDM4A
ENSG00000066136	1904.7592668990667	1848.9086989149666	0.05820903898683273	0.6410971612643459	0.04293468947057811	NFYC
ENSG00000066185	48.670784493199996	44.01779711646667	0.05870595364280071	0.6450662164358593	0.14496908174040368	ZMYND12
ENSG00000066230	531.704875667	411.2649158221	0.21024022040635054	0.9303090774808159	0.3705576921214467	SLC9A3
ENSG00000066279	2662.6240344798	80.80407271533333	2.6064445131006417	1	5.042276912501913	ASPM
ENSG00000066322	1916.2047600475	1897.4700463010665	0.01923487320240183	0.1576500605679635	0.014174620235812329	ELOVL1
ENSG00000066336	9.365595411133333	13.8135829119	-0.19143535539518286	0.9110120342359802	-0.5606449477866666	SPI1
ENSG00000066379	246.1728377173667	235.38344275326668	0.040085177148762835	0.4559489605317375	0.06465874366740973	ZNRD1
ENSG00000066382	167.08144646446667	310.4807289717	-0.4369807754361763	0.9712562737120031	-0.893952187088681	MPPED2
ENSG00000066405	78.1296608779	10.861965671166667	1.0834167186045223	0.9966959875690992	2.8465851433816614	CLDN18
ENSG00000066422	922.600995559	830.5455734725666	0.16567021982236338	0.9042083150558967	0.15164751565318663	ZBTB11
ENSG00000066427	1235.8772251450666	752.8126759416333	0.7334305426838412	0.9877080110475375	0.7151726041140327	ATXN3
ENSG00000066455	764.4671750698	1251.3270740863	-0.6776560793430646	0.9886822098522585	-0.7109324718407974	GOLGA5
ENSG00000066468	3654.1403275685334	3303.7626435956	0.12518258657464565	0.8606485247861102	0.1454219967930234	FGFR2
ENSG00000066557	449.3125532628667	369.51529843796663	0.21348638786191798	0.9314091384892835	0.28208527446976606	LRRC40
ENSG00000066583	359.66007323139996	775.9647030344667	-0.7959570865828709	0.9866836731755928	-1.1093570176500134	ISOC1
ENSG00000066629	841.5575125506666	1072.7532681855666	-0.2968881958723468	0.9471948850338314	-0.3501845216300445	EML1
ENSG00000066651	319.41617095046666	361.7432722556333	-0.12042136381835075	0.8401106531217007	-0.17952883226908078	TRMT11
ENSG00000066654	1621.1657214151667	1724.3573739315	-0.12879850077035176	0.8498257558831441	-0.08902722879529465	THUMPD1
ENSG00000066697	751.1088231899333	919.0857402605334	-0.22301629215134555	0.9254805769058951	-0.29117750942735077	MSANTD3
ENSG00000066735	1260.1600332409	646.1529891240333	0.7285758182155071	0.98821408449215975	0.963659263298309	KIF26A
ENSG00000066739	3074.704521401	2045.1138924944667	0.813234451360015	0.9926781658172001	0.5882665851940682	ATG2B
ENSG00000066777	2456.9539009689997	2785.2738752843666	-0.258251250014718	0.9387928701247501	-0.18094840524945174	ARFGEF1
ENSG00000066827	282.2243194929333	353.75586927856665	-0.20842019591119737	0.9186769603257031	-0.3259117729002082	ZFAT
ENSG00000066855	431.0377504192	497.69388801126667	-0.17112596820761078	0.8959117960486714	-0.20744444341186052	MTFR1
ENSG00000066923	271.5871586874333	145.3503975622	0.557242011424158	0.9819052948236223	0.9018802494686138	STAG3
ENSG00000066926	1144.2632232666	1022.0533598538667	0.17870208259885237	0.9140542004436041	0.1629484448624662	FECH
ENSG00000066933	1242.6632666525	1291.2159591538334	-0.06148936054532503	0.6552932962339596	-0.055294903280244376	MYO9A
ENSG00000067057	5856.4692546900005	4835.4285831792	0.29067249178394605	0.9572207208400992	0.2763873883050682	PFKP
ENSG00000067064	2916.1184936081	1669.1132798415	0.8121381598124933	0.9926625939379496	0.8049674721014347	IDI1
ENSG00000067066	1027.7715452984667	1821.1239980225998	-0.8326530686116151	0.9924137512755542	-0.8253095413256976	SP100
ENSG00000067082	886.1449647859333	1130.8788863472666	-0.3054874811613332	0.9481040600216595	-0.35182979517590457	KLF6
ENSG00000067113	297.5752688476	734.2208405876333	-0.9038427026819071	0.9940202206015574	-1.302959434750664	PLPP1
ENSG00000067141	8640.3516375881	6307.123394279067	0.6207741128356867	0.9855928427817187	0.45410786837985606	NEO1
ENSG00000067167	3700.3243297646	5519.570950247334	-1.6756090011063622	0.9923848930174995	-0.5769044000712178	TRAM1
ENSG00000067177	865.9066646255334	970.8457850539334	-0.1241201608459056	0.8444962743655797	-0.16503062113369257	PHKA1
ENSG00000067182	2788.5920599028	4873.0191706987	-1.079420150638386	0.994477544596718	-0.805278998660469	TNFRSF1A
ENSG00000067191	774.3397831734334	514.5489044793333	0.5220909409097176	0.978607273248137	0.5896585629650508	CACNB1
ENSG00000067208	701.7752372183667	817.1506644225666	-0.20877660933421177	0.9187928197175352	-0.21959306197701928	EVI5
ENSG00000067221	579.0983578849666	772.9320633854	-0.38330410982080154	0.963170605440195	-0.4165332086386091	STOML1
ENSG00000067225	18068.0145010388	41334.0015844347	-1.4614942730286287	0.9999999999999117	-1.1938910623999799	PKM
ENSG00000067248	1959.2567385801	2236.876541128967	-0.23096020202766412	0.9295320197740297	-0.19117917364095582	DHX29
ENSG00000067334	1033.0550822916334	1477.6523267270334	-0.536720819032944	0.9763053998525272	-0.5163896806881514	DNTTIP2
ENSG00000067365	597.0889430929333	447.82193290583336	0.31173933994916475	0.958419096937487	0.41502066452683145	METTL22
ENSG00000067369	3552.7008187369997	3387.6859636125337	0.08424560827913341	0.7730312726192275	0.0686160571205664	TP53BP1
ENSG00000067445	5888.4783243053	3848.0837155070667	0.8044457228136572	0.9923282442785057	0.6137546816126774	TRO
ENSG00000067533	482.6884921510333	520.3455510430666	-0.0877349093461876	0.7647452081321429	-0.10837757466574474	RRP15
ENSG00000067560	5764.5189628763	9066.0963889303	-1.4442933950198837	0.9999999999998167	-0.6532812767536991	RHOA
ENSG00000067596	1172.0446416892335	1321.5995407676667	-0.21292150879073518	0.9202617364605703	-0.1732575693339382	DHX8
ENSG00000067601	30.9904876925	59.49663218533333	-0.5618587102986502	0.9800433820162991	-0.9409825482188706	PMS2P4
ENSG00000067606	1273.7750276388667	1087.7001307915666	0.24314747488342686	0.9417049736073749	0.2278296200450978	PRKCZ
ENSG00000067704	2763.133000779467	3016.8755596003334	-0.2535032208325748	0.9371878370774673	-0.12675018269980615	IARS2
ENSG00000067715	674.5488832260334	1266.0938858622999	-0.559655271610088	0.9798429783103811	-0.9083894889320743	SYT1
ENSG00000067798	5708.144883951766	1784.8834006911334	1.780786244637044	0.9910073458407784	1.6771921218944745	NAV3
ENSG00000067829	1279.7273648249334	1392.7699027755334	-0.15327478155211577	0.880356184138922	-0.12212044346143804	IDH3G
ENSG00000067836	2397.1762287043666	2274.711694213833	0.12748553348910932	0.8630327594339168	0.07565226865770894	ROGDI
ENSG00000067840	375.49061612540004	814.4299091613667	-0.5820548745993852	0.9798698635672202	-1.117013690143341	PDZD4
ENSG00000067842	168.8493681173	714.0444282689334	-1.031294863089627	0.9940958466847842	-2.080277062013051	ATP2B3
ENSG00000067900	2154.926875356	1995.2273090883	0.13724448772557257	0.8736792289212114	0.1110857972826326	ROCK1
ENSG00000067955	718.8833286885	954.1230278172	-0.3283657626942119	0.9564057803515007	-0.4084176569666712	CBFB
ENSG00000067992	99.65612769596666	157.53194543906667	-0.28069286433082863	0.9449849918111567	-0.6606139962409332	PDK3
ENSG00000068001	1003.7163021578	1690.1170071400668	-0.9068806829612199	0.9943240759309432	-0.751771575184992	HYAL2
ENSG00000068024	811.2020869463	842.4819082974	-0.056210580616966876	0.6171345846611285	-0.054584341864076485	HDAC4
ENSG00000068028	320.9378215593333	403.65340749809997	-0.21814191374113037	0.922736141685101	-0.33082325354743064	RASSF1
ENSG00000068078	1150.3685698875333	1086.4629766284668	0.054904821146005714	0.6138273587553409	0.08245715176325667	FGFR3
ENSG00000068079	392.5335123889	772.1561511310666	-0.5060548943087979	0.9742163370923771	-0.9760768007006189	IFI35
ENSG00000068097	924.9979911542	690.9050275172	0.3992709025221426	0.9680956057818647	0.42096282252134315	HEATR6
ENSG00000068120	2114.8688576402	1921.5252339450667	0.2194081380877021	0.9335433043799419	0.1383162826947111	COASY
ENSG00000068137	1319.0044595811	1325.6824631693667	-0.009444665001260611	0.035331344707325574	-0.007285809940686255	PLEKHH3
ENSG00000068305	2350.7585739553333	2387.3743070713667	-0.023401374230494307	0.19947981341008036	-0.022298398769480473	MEF2A
ENSG00000068308	2438.8116341887	2517.3403393027	-0.0774225118244529	0.7297153799397912	-0.04572194572134838	OTUD5
ENSG00000068323	3010.1295651187	3947.8644346269666	-0.7451608595949266	0.9882051517426093	-0.3912468637677986	TFE3
ENSG00000068354	512.4214518522666	550.9918832935333	-0.0963993907118259	0.7918243422235733	-0.10470019301417201	TBC1D25
ENSG00000068366	821.9845337107668	2083.8786017488665	-0.96282982814384	0.9937405932049473	-1.3420880807206572	ACSL4
ENSG00000068383	883.2595812015334	1275.8410163503333	-0.5484764800310882	0.9778923485134268	-0.5305391658107301	INPP5A
ENSG00000068394	496.9353747220667	651.7453060580666	-0.32410541461920894	0.9551817718562493	-0.39125004246289713	GPKOW
ENSG00000068400	3918.428126143633	2392.832846938367	1.2117735550373794	0.9982757812545934	0.7115554146986149	GRIPAP1
ENSG00000068438	776.0313075476666	895.0622474881667	-0.1683197943284474	0.8936952341224134	-0.20587316226240301	FTSJ1
ENSG00000068489	107.43788176646667	27.050271238433336	0.8616916481765768	0.9955272488463907	1.9897878007141632	PRR11
ENSG00000068615	305.16302584103335	573.6849689269334	-0.5639136099612319	0.9801601555995467	-0.9106785455885373	REEP1
ENSG00000068650	1975.6710291976333	1813.8366955592999	0.15147073209267783	0.8907701465154376	0.12329817031849867	ATP11A
ENSG00000068654	2808.2542721681	2592.5122982816665	0.1829647912082878	0.9170090645900022	0.11532273688700596	POLR1A
ENSG00000068697	5834.056567283	9962.046861362067	-1.7849316338090448	0.991672226739221	-0.7719428227066087	LAPTM4A
ENSG00000068724	3486.6126968094	2840.498662260367	0.3268446863367076	0.9595844146558925	0.2956818906685555	TTC7A
ENSG00000068745	4248.2791776713	3471.6878178515003	0.3991506004301605	0.968067603759166	0.2912413534822465	IP6K2
ENSG00000068784	466.51202852303334	544.2685738153	-0.1565184797025634	0.8834561489261473	-0.22240445701131903	SRBD1
ENSG00000068796	873.0244102179	1096.1224030191333	-0.3594984236392008	0.9627767153800558	-0.3283150137361449	KIF2A
ENSG00000068831	352.9182266323333	213.66456484466667	0.35076442355946413	0.9650115156339834	0.7239862763474462	RASGRP2
ENSG00000068878	3006.463019098067	2963.642857824	0.03535088519799791	0.3928061962204603	0.02069561075243223	PSME4
ENSG00000068885	2361.0876467575	1225.2012000813	1.1592454185829515	0.9988807836644928	0.9464329121799259	IFT80
ENSG00000068903	2958.5256773763667	2400.103715964	0.5234357587806464	0.9786608617749839	0.3017816659231843	SIRT2
ENSG00000068912	1695.8281059968667	2528.8339790084	-0.8142519676807445	0.9905235333742937	-0.5764823838430538	ERLEC1
ENSG00000068971	983.3559071212	1256.6186518689667	-0.37511352680175786	0.9626663259805979	-0.35376132668877136	PPP2R5B
ENSG00000068976	2644.0020005024335	2041.8018478765334	0.3033466430188232	0.9585893403428815	0.37288040560792896	PYGM
ENSG00000069020	814.7922222154333	1091.5911256929999	-0.3450630456150065	0.9596516147877361	-0.4219284571879452	MAST4
ENSG00000069122	2.2467346752333333	2.6467985934666665	-0.11344126570733175	0.8301952879554311	-0.23641865633922718	ADGRF5
ENSG00000069188	1692.865396141	3614.4741528509335	-1.0816131657960577	0.9948099042670826	-1.0943185082095346	SDK2
ENSG00000069248	1788.9414051733334	1723.932937148	0.06879563544538525	0.7100522737955302	0.05340248113512273	NUP133
ENSG00000069275	6942.8331799125	9536.4918974095	-1.0748563941438605	0.9938581426138271	-0.45793414545156413	NUCKS1
ENSG00000069329	2491.5461744019	3180.4287525444	-0.6859746957966626	0.9889769691355775	-0.35217995694767185	VPS35
ENSG00000069345	2023.5194861043335	3200.3268251281334	-0.9809991232378472	0.9963835306259287	-0.6613525021979438	DNAJA2
ENSG00000069399	327.52538481286666	581.3292007983333	-0.5199580237028247	0.9753227479717707	-0.8277486516544943	BCL3
ENSG00000069424	1891.1928125296333	960.4537548083333	0.9640286379293033	0.9951350380535815	0.9775084017862122	KCNAB2
ENSG00000069431	144.01368846806668	734.6567014456333	-1.0388818109570055	0.9928554357839671	-2.3508643028118117	ABCC9
ENSG00000069482	581.1397803473667	219.58909177513334	0.6089518009616863	0.9848415570429474	1.4040788244697195	GAL
ENSG00000069493	314.05236631636666	100.55941265513334	0.82737253348403506	0.9928541330612384	1.6429570113337126	CLEC2D
ENSG00000069509	382.2986179156	496.87365789293335	-0.2551280647121806	0.9377564388000724	-0.3781790738645347	FUNDC1
ENSG00000069535	770.6230928710667	1623.0388392129666	-0.6287730025492553	0.9816837302449466	-1.0746001996287908	MAOB
ENSG00000069667	425.9085325730667	686.3329674770999	-0.5068166502793202	0.9742328586637207	-0.6883650222300406	RORA
ENSG00000069696	2988.279900228467	2445.853005674867	0.3124431245226143	0.9584153817043775	0.2889775845830764	DRD4
ENSG00000069702	2832.5688986342334	849.7338426135666	1.5645690711829137	0.9999201577511772	1.73702811838581	TGFBR3
ENSG00000069849	1757.7615914915	3404.385193394967	-0.64172696272116	0.9832617750856316	-0.9536548734732643	ATP1B3
ENSG00000069869	263.6875760570667	378.6990376302667	-0.3318014336714999	0.9571270743106478	-0.5222221564048609	NEDD4
ENSG00000069943	342.6291473845	319.7773835014	0.07064643784451434	0.7192686663124468	0.09957997966253518	PIGB
ENSG00000069956	1763.6058235179	2034.5217376636667	-0.29740133906189137	0.9472155768992858	-0.20616154891075814	MAPK6
ENSG00000069966	870.9642788789333	1291.3651183203667	-0.5985967982343905	0.9819387242311299	-0.5682115079371907	GNB5
ENSG00000069974	2641.2690995755333	2763.775134078067	-0.05756316318100406	0.627691134812446	-0.06540894549918282	RAB27A
ENSG00000069998	1210.9580732927	885.7718962624	0.4858327822582533	0.9796776103561442	0.4511417865291728	CECR5
ENSG00000070010	1478.9214234175001	1425.7114820994666	0.06048391785995438	0.658225793739082	0.05286334613954658	UFD1L
ENSG00000070018	2322.4093122396666	2445.2048255458003	-0.10028329733163402	0.8024818734110011	-0.07433305742823847	LRP6
ENSG00000070019	15.828123759166667	9.7871173674	0.28226761826800884	0.9545796929089109	0.6935343451319971	GUCY2C
ENSG00000070031	9.940139907733334	10.878625019633333	-0.05101812274622141	0.5704876601832727	-0.13015815876599246	SCT
ENSG00000070047	2663.092719863767	2744.5004308803	-0.07607414476517556	0.7249089808678101	-0.043440906637061225	PHRF1
ENSG00000070061	3602.3324113479334	2877.3164345508667	0.5470696355060876	0.9815684850118638	0.32420742349486614	IKBKAP
ENSG00000070081	1719.9442935030334	3135.726340593533	-1.0219319687626887	0.9947611871104012	-0.8664378199609878	NUCB2
ENSG00000070087	3499.4808134144664	6045.897151074	-1.3094708230041106	0.9988345261750194	-0.7888155387630761	PFN2
ENSG00000070159	1025.7500146603666	529.0137030042667	0.7492612796630278	0.9888569601627129	0.955302176887111	PTPN3
ENSG00000070182	76.0090301203	62.896107559133334	0.13624452896493933	0.8724839395103028	0.27320008956623654	SPTB
ENSG00000070193	5.457915350866666	8.107565507466667	-0.2754871837693703	0.9435451070724044	-0.5709187559944171	FGF10
ENSG00000070214	1710.6677135439334	1462.5399242134001	0.2706984860764129	0.9514140891851787	0.22608354486865875	SLC44A1
ENSG00000070269	1361.9787183541666	1044.3638109842666	0.378040266648755	0.9662332904069327	0.3830797888981224	TMEM260
ENSG00000070366	986.3989102948999	1462.1495356482667	-0.5990200753259874	0.9819752792714876	-0.5678477537864546	SMG6
ENSG00000070367	1714.2589429597333	1779.8026502025334	-0.08336117949400657	0.7501518363687504	-0.054132231267848496	EXOC5
ENSG00000070371	515.6220326780333	592.5881370081333	-0.13806924651045993	0.8615750261857325	-0.2007158335579032	CLTCL1
ENSG00000070388	14.927020470366667	25.961388059533334	-0.2812319090593465	0.9451217290594331	-0.7984412980076083	FGF22
ENSG00000070404	3350.8931669530334	6380.947797080333	-0.5047660636662933	0.9741884984875417	-0.9292250399648504	FSTL3
ENSG00000070413	5666.2550752965335	6599.901073944	-0.41623571185357144	0.9692417507325114	-0.2200488517049459	DGCR2
ENSG00000070423	1090.7121186148668	1095.8734252538666	-0.0068236682649518085	0.017946450009916348	-0.006810806321106537	RNF126
ENSG00000070444	1252.6816774127333	1010.3899514849667	0.2746043053051457	0.9523715857343342	0.31010765735528206	MNT
ENSG00000070476	1789.2982937256	1359.4983935755001	0.5435783855463626	0.9813957491959362	0.39631947234307	ZXDC
ENSG00000070495	660.0778198803	610.6925340439667	0.08575561096287057	0.7779852475333968	0.11218991326682654	JMJD6
ENSG00000070501	394.51703586496666	355.7171942659	0.10257932730297549	0.824018708869458	0.14935688793168972	POLB
ENSG00000070540	658.8607390415333	771.2428989760333	-0.2019355519447576	0.9166005464863739	-0.22721174073478265	WIPI1
ENSG00000070601	119.8865588673	176.70670729153335	-0.24518446684995784	0.9342698596358365	-0.5596868821419894	FRMPD1
ENSG00000070610	5347.398172911267	3739.025998785467	0.987092040865937	0.9934756911381036	0.5161746025257539	GBA2
ENSG00000070614	4900.768277268967	9268.801662043434	-0.8035676640606951	0.9876817014815398	-0.9193748953228615	NDST1
ENSG00000070669	1750.3328294698	1066.2204666959667	0.6912719720733842	0.9903809933469314	0.7151234988389961	ASNS
ENSG00000070718	858.9096497232	877.7041990620334	-0.03230251187793784	0.3307432941941856	-0.031228429793007485	AP3M2
ENSG00000070731	3677.715800642167	4405.752719520633	-0.1886607792902394	0.9090065545795789	-0.260578525280579	ST6GALNAC2
ENSG00000070756	16808.7949275039	19913.789890307366	-0.377587222725007	0.962648561164043	-0.2445515163223448	PABPC1
ENSG00000070759	89.85799133623333	125.29741576570001	-0.2461174540444829	0.9345837828552078	-0.47963794198906423	TESK2
ENSG00000070761	917.7315591118667	1249.4445014441333	-0.5135850460277409	0.9746260019826692	-0.4451426951465721	CFAP20
ENSG00000070770	2115.1179002356	2137.4980864095332	-0.02291241722174141	0.19252529624424808	-0.015185044590484866	CSNK2A2
ENSG00000070778	1904.8273720750667	1871.3711818002334	0.028045450581347053	0.2867901806729447	0.025564515254903254	PTPN21
ENSG00000070785	352.4217628983333	587.4464192327	-0.5378922046821728	0.9763826769756607	-0.7371542530794839	EIF2B3
ENSG00000070808	721.4910887695	1522.5253068976667	-0.4312789594940942	0.9708677041713616	-1.0774127272924336	CAMK2A
ENSG00000070814	1967.8638831634	1699.6047115107333	0.2462706232302463	0.942544304085019	0.21143118504293143	TCOF1
ENSG00000070831	2239.6501753236666	3651.1248015194	-0.8957864419276318	0.9930177897807162	-0.7050675768255297	CDC42
ENSG00000070882	820.8062138254667	1454.9336405091333	-0.4173306538074285	0.9693497808326996	-0.825839795478377	OSBPL3
ENSG00000070915	6.0334878964	6.0100714963333335	0.0022325460930124577	0.003834286528864417	0.005610096769591367	SLC12A3
ENSG00000070950	284.50520539033334	219.9773565362	0.1962056132906323	0.924778111024935	0.3711000217850656	RAD18
ENSG00000070961	1893.1509131933	2166.509147101	-0.21298499186453915	0.9202856284790629	-0.19458290717715496	ATP2B1
ENSG00000070985	4.638817837333333	4.618691341033333	0.002462543464729148	0.004518624723677922	0.006273057167081042	TRPM5
ENSG00000071051	1576.4781775947001	2207.2280026761	-0.4729993374213465	0.9741629897982755	-0.4855304654659933	NCK2
ENSG00000071054	6967.3696873769	10014.115856108434	-1.5905480313150004	0.998290242957576	-0.523349031999812	MAP4K4
ENSG00000071073	590.4655495993667	633.0458282161667	-0.06804873988498633	0.6918317394719321	-0.10045705595383075	MGAT4A
ENSG00000071082	8519.967002721567	10564.109582034	-0.6597218469274242	0.9859046748858551	-0.3102514237322111	RPL31
ENSG00000071127	10053.250656503067	14770.184481156466	-1.29416775549064	0.9974255425512932	-0.555025782259422	WDR1
ENSG00000071189	1657.8936865406665	1469.3063847454666	0.20355346348596548	0.9279327969212143	0.17421623316479762	SNX13
ENSG00000071205	287.2413584912333	561.6454187136	-0.5095580969845064	0.9743344976077307	-0.9673961163380492	ARHGAP10
ENSG00000071242	1398.5997507253335	3166.671231719133	-0.9088852162181953	0.9944744004314312	-1.1789839393368764	RPS6KA2
ENSG00000071243	443.77444831536667	359.5391680784667	0.2542672413408345	0.9454256397944882	0.30367765635467714	ING3
ENSG00000071246	1647.6630308919666	1208.2492322807334	0.5251404474527205	0.9787619137529201	0.44750314419262466	VASH1
ENSG00000071282	669.2414452443	975.9156998982	-0.44594348488429186	0.9714590193855666	-0.5442297400749303	LMCD1
ENSG00000071462	2622.6758313249666	2402.5416952251667	0.21067626119469363	0.930457396439952	0.12647802958985874	WBSCR22
ENSG00000071537	2489.092992751833	3546.4275696602335	-0.7899419476482483	0.9871503367309934	-0.510746352511489	SEL1L
ENSG00000071539	139.82603422276668	48.96958962266666	0.703070978835901	0.9899991812936296	1.5136749901847915	TRIP13
ENSG00000071553	6956.239909411367	11000.6245314267	-1.1142192279900454	0.9962531601869317	-0.6612058364557118	ATP6AP1
ENSG00000071564	3280.9603666593002	3249.9392835613667	0.017145249970800875	0.12950097885418288	0.013705401008130395	TCF3
ENSG00000071575	3986.3037113486334	2955.572876377367	0.40577072053566443	0.9696037759510341	0.4316138374847678	TRIB2
ENSG00000071626	4983.873079701333	3215.104453196733	1.6808047685879202	0.9881326843809457	0.6324017198847118	DAZAP1
ENSG00000071655	2120.1924620561335	2187.9302553632997	-0.06776110786651533	0.6904040391525741	-0.04537151763017923	MBD3
ENSG00000071794	2457.053087790867	2182.0198940286	0.24402758450753093	0.9419347178210474	0.17126477418003797	HLTF
ENSG00000071859	4131.282255307333	2880.8707558132332	0.7402956237375982	0.9876816093918026	0.5200846921367877	FAM50A
ENSG00000071889	1519.0053060213002	2041.4546619296334	-0.581600427450873	0.979861666905209	-0.4264706182145102	FAM3A
ENSG00000071894	6353.1535372394665	5451.087678191133	0.3338453174211715	0.9610650833597634	0.22092875974875234	CPSF1
ENSG00000071967	8195.6592794286	7378.768153416367	0.25242476014090315	0.9446654506872039	0.15148002197851473	CYBRD1
ENSG00000071991	224.24325991786665	358.36079265826663	-0.30227618641103016	0.9475834324746699	-0.6763481817434419	CDH19
ENSG00000071994	1197.1322163686334	1388.7131017181	-0.24691840677267046	0.9348575744017494	-0.2141660810834014	PDCD2
ENSG00000072041	1408.020924057	1404.0527081565	0.00268346235037632	0.00517586811658266	0.004071678020994844	SLC6A15
ENSG00000072042	4387.347936531667	8229.347723435132	-0.7858654811804426	0.9879840153893015	-0.9074289607976613	RDH11
ENSG00000072062	1886.0466037192666	3085.0409789279	-0.976108674322753	0.9959525447448352	-0.7099243279025271	PRKACA
ENSG00000072071	2923.5179704797665	3872.603998238133	-0.4971249859209731	0.9739563364657574	-0.40559852350785114	ADGRL1
ENSG00000072110	10585.949977384633	17429.859114432566	-0.5783696790860109	0.9798535640164501	-0.7194101663832755	ACTN1
ENSG00000072121	2104.497303291633	2083.5250992472666	0.017534549914687277	0.13469319670699098	0.014449181392947472	ZFYVE26
ENSG00000072133	619.2795161682334	421.0601119691333	0.3904801055235177	0.9663726509473342	0.5565645149692219	RPS6KA6
ENSG00000072134	920.9879954225333	948.2374679878667	-0.04729523068027408	0.5306795450446171	-0.042066048132753484	EPN2
ENSG00000072135	885.5362399172001	691.5567784051334	0.34976426172824426	0.9648277182476178	0.3567036445894498	PTPN18
ENSG00000072163	1581.8872042788	1126.4398722864	0.3700310167546229	0.9667089788507133	0.489876426112056	LIMS2
ENSG00000072195	11747.520712924099	8305.353464534866	0.388665259781061	0.9661808332159182	0.5002428377203594	SPEG
ENSG00000072201	238.9045695941	467.7746220854	-0.534180729173566	0.9761894251597599	-0.9693791452001751	LNX1
ENSG00000072210	3120.7348396266	4037.698398440333	-0.5274448513316028	0.9759567455223385	-0.37164736997852227	ALDH3A2
ENSG00000072274	2544.3593645880333	3052.2495574816003	-0.26162580410341	0.9398096462067387	-0.2625704735204568	TFRC
ENSG00000072310	8795.1401852634	4737.0542681061	1.1343914772233388	0.9943118528761289	0.8927163732647053	SREBF1
ENSG00000072364	5230.262069063033	5634.193967914367	-0.21204688704961466	0.9199330402798197	-0.10732599571764394	AFF4
ENSG00000072401	496.48370327793333	616.3280376008333	-0.263857420573948	0.9404340061391655	-0.31195205966018547	UBE2D1
ENSG00000072415	2035.3226686471332	2168.0732884589997	-0.10871848218211932	0.821694525350128	-0.09115599624551358	MPP5
ENSG00000072422	1687.1207813452334	1249.6291341621334	0.3798587854806994	0.9661139555437218	0.4330632658427903	RHOBTB1
ENSG00000072501	3066.771258496033	3061.6827050139	0.004055264504696717	0.009560068918045506	0.0023957861492503933	SMC1A
ENSG00000072506	843.4692442805333	1420.1492191954	-0.7442208635311471	0.9881154360475406	-0.7516351567632314	HSD17B10
ENSG00000072518	1963.9127516248	1984.7368090569332	-0.021550721444625977	0.1731768078355168	-0.015216869691153427	MARK2
ENSG00000072571	104.22997798566666	34.75518872556667	0.6846272028683674	0.9906209477095894	1.5844699922848449	HMMR
ENSG00000072609	1966.4523987451	1636.4514919007001	0.29070485472796537	0.9572281493713114	0.26502442557386013	CHFR
ENSG00000072657	99.732971277	61.502690778399995	0.23514305232358867	0.9395897326271432	0.6974210014696345	TRHDE
ENSG00000072682	1312.6080224164666	3487.5900234657	-0.9325090869525525	0.9926932528993194	-1.4097943012833147	P4HA2
ENSG00000072736	328.5249590550667	472.1051984434333	-0.40095656032031063	0.9673391673208787	-0.5231053881227266	NFATC3
ENSG00000072756	604.4401797955667	553.2142967675334	0.09792485195322696	0.8129086382645374	0.12776112530142048	TRNT1
ENSG00000072778	34590.80899690847	23754.170977135767	1.7042482313277487	0.9874512595064348	0.5422078978867434	ACADVL
ENSG00000072786	507.90464212246667	615.1332914639	-0.17405221166237048	0.8981285503784798	-0.27634139787602047	STK10
ENSG00000072803	1671.4324262736334	2311.852973578467	-0.7076113079184301	0.9899985310135088	-0.4679646200390205	FBXW11
ENSG00000072818	138.17938913406667	166.55616963876668	-0.1594535860427517	0.8861254360047801	-0.2694663567895229	ACAP1
ENSG00000072832	1431.9642117675999	2449.2025874996	-0.5769191313670922	0.9798871791334753	-0.774316675732609	CRMP1
ENSG00000072840	1662.0316782104667	2279.2706349822665	-0.4685197597590654	0.9740633032198431	-0.4556243567909553	EVC
ENSG00000072849	1161.2056927385333	1455.9611967787	-0.4342016565954604	0.9711024366862975	-0.32634835657055944	DERL2
ENSG00000072858	6.899820836866667	7.521627483533334	-0.047345427776703454	0.5312464063165379	-0.12448595630799149	SIDT1
ENSG00000072864	360.84328863366665	346.22724843903336	0.048455583816804454	0.5527047742975628	0.05965315141020889	NDE1
ENSG00000072952	90.01953437526666	467.10160576513334	-0.9922352127073226	0.9960963157955491	-2.375426397193815	MRVI1
ENSG00000072954	1516.9976362222667	2139.9224257447	-0.3678488239114751	0.9630537937600795	-0.4963396608984564	TMEM38A
ENSG00000072958	1888.6564175241333	2575.5579670778	-0.7952857426899265	0.986684903372858	-0.447524738635476	AP1M1
ENSG00000073008	1060.0614536260666	1117.6135887614666	-0.07321707567718709	0.714160031283319	-0.07627356452499545	PVR
ENSG00000073050	859.8781131913	934.0173905449	-0.1140672392186363	0.831168759454467	-0.11931723802156147	XRCC1
ENSG00000073060	6642.6751990404	6436.5807391582	0.06160798777507842	0.6662931805233063	0.045469875175807035	SCARB1
ENSG00000073067	1347.3262486393335	551.1641457938666	0.7109843369609576	0.9898725200453257	1.2895452885075742	CYP2W1
ENSG00000073111	899.5162798235	494.5198049997333	0.7507276520929648	0.9890893511380277	0.8631210916486766	MCM2
ENSG00000073146	201.94989211956667	262.33730196793334	-0.12486861675036634	0.845348578798596	-0.37742558488261974	MOV10L1
ENSG00000073150	224.72147612533334	557.0385823122333	-0.8856763162171237	0.9919611808529686	-1.3096392505762111	PANX2
ENSG00000073169	1555.5953379464333	994.0170341074	0.841151327059128	0.99466389775493	0.646124336144289	SELENOO
ENSG00000073282	6.3519367531999995	18.044799449933333	-0.4069847785470729	0.968277461632457	-1.506314656576318	TP63
ENSG00000073331	1282.976739026	892.6764819619667	0.5273541397651164	0.9789927867462218	0.5232856909493048	ALPK1
ENSG00000073350	2182.7171070996	1124.7055925564	1.1111431732341064	0.9950006504502273	0.9565777555065936	LLGL2
ENSG00000073417	808.5355439171667	560.7735825994333	0.38112637826774287	0.9660475714194642	0.5278928099665559	PDE8A
ENSG00000073464	1178.9471626046666	1581.6302044365	-0.3066813108793779	0.9483994877760035	-0.4239132657644794	CLCN4
ENSG00000073536	410.426915619	423.09726878406667	-0.03535924441565057	0.3751994238284856	-0.04386402734617146	NLE1
ENSG00000073578	2102.2193625645	2903.0748497644	-0.6950417521041203	0.98904934588118	-0.4656685497241299	SDHA
ENSG00000073584	1478.2783770479	1854.0852719472334	-0.3770964097159047	0.962651718988881	-0.3267896256723838	SMARCE1
ENSG00000073598	2.5303255537666667	3.4743895058	-0.20764386999596865	0.9184329411271621	-0.45743648513906793	FNDC8
ENSG00000073605	811.1854110627	229.97776937386666	1.3061339849418498	0.9970147893524604	1.8185372952266436	GSDMB
ENSG00000073614	2128.3334032938333	2140.9759988094665	-0.011000313192528878	0.047597847056175535	-0.008544456000465783	KDM5A
ENSG00000073670	682.3331906380333	274.9195970411	0.7713311379606353	0.9907197938950053	1.31146664494766	ADAM11
ENSG00000073711	783.9906595364	797.8409243428666	-0.02152197348122449	0.1727686280510614	-0.025264660548249183	PPP2R3A
ENSG00000073712	2572.2862569067333	2582.0785678991665	-0.0075812524691069964	0.02248633713251602	-0.005481697933424173	FERMT2
ENSG00000073756	7.6693852754666665	15.159514128533333	-0.34202187801857536	0.9589766047364003	-0.983040663929988	PTGS2
ENSG00000073792	2652.914514804	1609.1237924215	0.8226997637831117	0.9926929396976584	0.7213028690459512	IGF2BP2
ENSG00000073803	624.7121001018334	669.5128748079334	-0.0842184166704074	0.7530239451162645	-0.09992032514726674	MAP3K13
ENSG00000073849	1451.4799207178	2846.9577374341666	-1.4026844847176414	0.9999743346043177	-0.9718964623481949	ST6GAL1
ENSG00000073905	4.136440157733333	5.730260345633334	-0.17346716722814592	0.8976955340027509	-0.47021097641930015	VDAC1P1
ENSG00000073910	941.7620645547668	876.9590576947334	0.09918440247310051	0.8160391461046045	0.10285312050398246	FRY
ENSG00000073921	3893.7358796141666	5934.048544015466	-0.6543960204508479	0.9849625446808932	-0.6078617026582176	PICALM
ENSG00000073969	654.0383431947	1191.3638175800668	-0.8163715174204005	0.9910410371553592	-0.865166927616174	NSF
ENSG00000074047	887.1264154777333	421.33196255543334	0.8101963125661886	0.9926090974760399	1.0741823391912617	GLI2
ENSG00000074054	2578.9208369768667	3051.6047477311668	-0.47858072869104495	0.9738031933121053	-0.24280062385214538	CLASP1
ENSG00000074071	772.8352520850667	1207.1813624784666	-0.5262969127327292	0.975888442741033	-0.6434096297239894	MRPS34
ENSG00000074181	2181.2851992790665	1738.9631315854665	0.2652758985871087	0.9498827977069219	0.3269510663545487	NOTCH3
ENSG00000074201	1511.7720979304668	2113.2556021207	-0.6537501904345939	0.9848589421054398	-0.48322660706555914	CLNS1A
ENSG00000074219	1786.0179666398667	1525.3146790248334	0.20917503102132162	0.9299473903678219	0.22763968586109457	TEAD2
ENSG00000074266	561.3671454211	506.5753454384	0.13070817229148518	0.8663583610629221	0.1481677670347344	EED
ENSG00000074276	18.134479019	25.648731941933335	-0.17239433742417481	0.8968821487608242	-0.5001522025383092	CDHR2
ENSG00000074319	1006.7909190601666	1632.9278578174333	-0.7581586103232438	0.9901731922108156	-0.6976969455331171	TSG101
ENSG00000074356	3329.056542091567	2182.579132357567	0.8030642791393228	0.9922355063638181	0.609079412361115	NCBP3
ENSG00000074370	77.95838457416667	122.52014319253333	-0.2546862676488175	0.9376015544800981	-0.6522428571601424	ATP2A3
ENSG00000074410	82.99853109923333	208.99336901046667	-0.4013942633987602	0.9674203525939667	-1.3322994597661562	CA12
ENSG00000074416	825.1483384241667	1953.7057564901666	-0.7647886272426703	0.9910381667892557	-1.243487798695416	MGLL
ENSG00000074527	2712.694067589067	2540.5047839329	0.10054313156274652	0.8193118917037358	0.09461117160131058	NTN4
ENSG00000074582	1579.0255372413667	1021.6581390177	0.6424819078953283	0.9849693461541421	0.6281219725289433	BCS1L
ENSG00000074590	603.1332730846334	1823.2984874982333	-0.6876679366798848	0.9889765024635135	-1.5960020288615144	NUAK1
ENSG00000074603	1382.4035355242333	1722.9013921017333	-0.4323969579518062	0.9709725319737038	-0.3176613209139488	DPP8
ENSG00000074621	602.1551976781	480.1235042408	0.2403931981542451	0.941023346457998	0.32672980656829287	SLC24A1
ENSG00000074657	4252.5309630857	3965.1970068352666	0.14421612497648978	0.8822582232100321	0.10092919376212349	ZNF532
ENSG00000074660	907.3092853297	411.39180237796666	0.6540096695403954	0.986436512134541	1.141081377041998	SCARF1
ENSG00000074695	3033.8861653796666	4221.906894540767	-0.7542348310402416	0.9894851115763008	-0.4767278082133611	LMAN1
ENSG00000074696	3683.2635809273665	5291.966054696667	-0.8054533991560882	0.9881378631869668	-0.5228191647139391	HACD3
ENSG00000074706	46.7951105921	32.4599312983	0.1603319383284049	0.8995868969148838	0.5276978506378418	IPCEF1
ENSG00000074755	5935.871728564267	4981.3604966936	0.40206597099279373	0.9687502974117044	0.25292009496031564	ZZEF1
ENSG00000074800	19370.82716086507	28281.9843807291	-0.6286824980048341	0.9816724500507436	-0.5459977888241976	ENO1
ENSG00000074803	80.13862078743334	68.96043292916666	0.07796765221722943	0.7507011057007591	0.21672884911419224	SLC12A1
ENSG00000074842	1067.1544763857332	2462.2219378593336	-1.1426552806499246	0.9969561802466165	-1.206191779020978	MYDGF
ENSG00000074855	3082.5752494676	1416.5084221856332	1.3578813158067948	0.9974959228584486	1.1217969333992073	ANO8
ENSG00000074935	823.4099162662667	534.1220231582666	0.515732423185963	0.9787514631199294	0.6244414517322288	TUBE1
ENSG00000074964	2604.9065949915334	3168.0890612745334	-0.3169694010227458	0.9523014993861019	-0.2823812507782048	ARHGEF10L
ENSG00000075073	6.381328418233333	12.037632213666667	-0.26954717641816134	0.9419335191124982	-0.9156229537377861	TACR2
ENSG00000075089	531.0949787909334	516.7105072681001	0.03426184850141675	0.3775868537762851	0.03961366845927551	ACTR6
ENSG00000075131	134.07905142799999	124.8701830906	0.07202181288440891	0.725780563776347	0.10265482087620978	TIPIN
ENSG00000075142	1131.2065907772	1736.3460136153333	-0.6548612164829992	0.9850420511586245	-0.6181920413030833	SRI
ENSG00000075151	7282.476241399533	6305.632644310933	0.43858946295641976	0.9765152497313933	0.2077879662239265	EIF4G3
ENSG00000075188	302.5542331675667	336.7752876348333	-0.10476114039799876	0.8133349853677232	-0.15459250802061006	NUP37
ENSG00000075213	638.400216452	922.5712309578	-0.33791344990653815	0.9581848189470595	-0.5311991640466391	SEMA3A
ENSG00000075218	241.1603399686	69.47499878666667	0.7318395792191018	0.9878323568667812	1.7954268589432836	GTSE1
ENSG00000075223	4751.043387488967	7003.7208665887665	-0.4323877307705739	0.9709716651158788	-0.5598772044907061	SEMA3C
ENSG00000075234	868.1999667776666	975.9736504770667	-0.179752294052092	0.9023174271802182	-0.1688148307728435	TTC38
ENSG00000075239	1218.8641925641	2119.4204246556	-0.6567103172187336	0.9853598244656867	-0.7981324123120327	ACAT1
ENSG00000075240	4910.617791063467	2571.2688718650666	1.3831388590865057	0.9912385360131827	0.9334240599081247	GRAMD4
ENSG00000075275	4748.2670480471	6489.781125849733	-0.4125866208401192	0.9688867487448343	-0.45076874665386996	CELSR1
ENSG00000075290	8.534065478633334	7.1544377888	0.10836117333300685	0.8362537326686854	0.25439477852236464	WNT8B
ENSG00000075292	6269.894635377166	3871.3192543402	1.5258662791914428	0.9966696831203182	0.695615912343033	ZNF638
ENSG00000075303	556.8779690177333	377.75602303716664	0.44710917457624344	0.9757828537181797	0.559906460176298	SLC25A40
ENSG00000075336	817.696029198	815.9850226704333	0.0030999895562116397	0.006414834975095429	0.00302196261869088	TIMM21
ENSG00000075340	155.9405656156	303.5591724272	-0.42080398942686636	0.9697149870523074	-0.9609814942306276	ADD2
ENSG00000075391	3676.578804391567	2045.4277713840333	1.0943819780795803	0.9969724909542717	0.8459613148725607	RASAL2
ENSG00000075399	1419.3691103366	1251.0706426403	0.20779063554836902	0.9294701036826923	0.18208655983124425	VPS9D1
ENSG00000075407	37.1277733883	898.5630387202333	-2.8937375518990707	0.9999999999999724	-4.597049017424491	ZNF37A
ENSG00000075413	3611.0003219402333	3062.5544049983	0.5126509297419851	0.9789215221830265	0.23766307569368755	MARK3
ENSG00000075415	7276.3368306508	9130.860127460433	-1.206159090576214	0.9951735928391433	-0.3275384398758433	SLC25A3
ENSG00000075420	1801.8409229828333	4832.518448887234	-0.9811671301223719	0.9963896512691275	-1.4233035929108053	FNDC3B
ENSG00000075426	2874.9833644133	5568.4510415093	-1.0604054691107154	0.9922393253558506	-0.9537224652546694	FOSL2
ENSG00000075461	152.70499074946667	113.4310936281	0.19692495056642628	0.9251125081624876	0.42893104874538074	CACNG4
ENSG00000075539	1734.5948341856	1723.5093891012	0.012113910487998824	0.06981060093070135	0.009249560105089748	FRYL
ENSG00000075568	1661.0989931707334	2084.3569067646667	-0.40506858671712886	0.9680273755123768	-0.32746427980181325	TMEM131
ENSG00000075618	3772.1925139786	3535.5995280590664	0.1174509917653793	0.8514397309128947	0.09344843375768826	FSCN1
ENSG00000075624	59423.37657478197	82770.74360685257	-0.9429747924103198	0.9921232565165402	-0.4780903337489537	ACTB
ENSG00000075643	57.764438275766665	31.166271390066665	0.46065595157438716	0.9762493022684101	0.8901960276517789	MOCOS
ENSG00000075651	702.2899275693667	687.9382908099	0.020754343682428934	0.17909392516700495	0.029787585174013014	PLD1
ENSG00000075702	220.8167891982	83.69310785500001	0.6835772597520008	0.9906159451676939	1.3996691411017104	WDR62
ENSG00000075711	4384.977361426033	4147.987462290834	0.09460078583272558	0.8042315585152645	0.08015786093794207	DLG1
ENSG00000075785	5262.253548700267	9091.869210652334	-1.609740280411159	0.9928463377132721	-0.7888961678125758	RAB7A
ENSG00000075790	858.9170402521333	1155.4976989252334	-0.46279848442105814	0.9733583288344146	-0.4279236883919674	BCAP29
ENSG00000075826	2782.0182421548	1221.6910941165002	1.3180704508219723	0.9928184524107478	1.1872523355993234	SEC31B
ENSG00000075856	2239.9219967568	2264.8992984074334	-0.027565036484185804	0.26063847195152856	-0.01599841420290095	SART3
ENSG00000075886	20.881983058833335	6.832083608633333	0.7168303540511494	0.9895882020704524	1.6118611886658487	TUBA3D
ENSG00000075914	721.4355775057667	807.0077067888334	-0.1498727707258369	0.876761598482537	-0.16171187985924548	EXOSC7
ENSG00000075945	1460.5398451819	1430.8033970714	0.03864311749245754	0.4374402382471524	0.02967626830452593	KIFAP3
ENSG00000075975	1001.0761620469334	1542.5923235776334	-0.683706584856918	0.9889592011303308	-0.6238050978842538	MKRN2
ENSG00000076003	976.5213213536	680.0706044669333	0.46390346826685247	0.9770205117230635	0.5219670104853807	MCM6
ENSG00000076043	702.1927935066334	950.6393688923333	-0.2878153415890886	0.9465086232731297	-0.43703095916044987	REXO2
ENSG00000076053	259.19215037436663	378.5444749608	-0.37682014386464313	0.9626537596184208	-0.5464407846216333	RBM7
ENSG00000076067	2455.7112476742	1597.0634791140665	0.6797696797264017	0.990507891725529	0.6207192755825088	RBMS2
ENSG00000076108	7885.754256327967	5250.623642527366	1.0133205371765235	0.9950793442011394	0.5867599634785727	BAZ2A
ENSG00000076201	3802.7459928427666	2986.6992593321665	0.4912165457927228	0.9794120300157726	0.34848960112560473	PTPN23
ENSG00000076242	1041.0607455151335	1135.5403139968	-0.13954675441031228	0.8636044657202941	-0.12532467374668135	MLH1
ENSG00000076248	552.2974104897	707.9961030206666	-0.2941727123393053	0.947077932133239	-0.3582960562104516	UNG
ENSG00000076258	214.99074661293332	191.51202018353334	0.10064046366953228	0.8195465316769303	0.1668396210818739	FMO4
ENSG00000076321	618.0777423905666	838.8531390769667	-0.2971508064146541	0.9472054704431236	-0.44062994209653267	KLHL20
ENSG00000076344	4205.6211302265	2269.2007873777666	0.9719063076281209	0.9945952552849302	0.8901346188328049	RGS11
ENSG00000076351	747.2489277501667	633.898973459	0.14953894653757047	0.8886077655578584	0.23733599005442896	SLC46A1
ENSG00000076356	86.85669775	445.8636177809	-1.097086474639721	0.9967689848429262	-2.3598934729816103	PLXNA2
ENSG00000076382	433.60034024870004	174.47803558743334	0.7604130855342488	0.9901999229851393	1.313320456609454	SPAG5
ENSG00000076513	1481.5302997722667	1809.5708752164	-0.3092652362679855	0.9491542531325243	-0.2885594825303499	ANKRD13A
ENSG00000076554	651.7439636454333	965.4038770242333	-0.4008980538839798	0.9673283244121764	-0.5668273048028125	TPD52
ENSG00000076555	3417.0180268397667	1602.9513253873665	1.2058660986590408	0.9978308399677923	1.0920072410508672	ACACB
ENSG00000076604	2544.416013005167	2761.2613341841	-0.13708526556995876	0.8602410317313234	-0.11799286433462308	TRAF4
ENSG00000076641	1402.4248918107667	1353.8460729326	0.058944154334890066	0.6468599860612441	0.05085978862273063	PAG1
ENSG00000076650	464.5552085429667	393.97037346173335	0.1899960743951617	0.921464188597144	0.23776291594838436	GPATCH1
ENSG00000076685	3501.462463480333	2364.7560204435335	0.9028130753955408	0.9928738771170544	0.5662662778116172	NT5C2
ENSG00000076706	4431.639666705933	3078.337415334967	0.5605798011525212	0.9821635579546563	0.5256892081445936	MCAM
ENSG00000076716	385.22872650236667	1044.0857704164334	-0.7129575698468795	0.9901402554148305	-1.4384530384141123	GPC4
ENSG00000076770	326.30348451283334	215.77036445803333	0.3148400613435807	0.9584398554109278	0.5967176659601577	MBNL3
ENSG00000076826	2340.0670551127	1747.5346672233334	0.4126501448564137	0.9711270049227523	0.42122879536640095	CAMSAP3
ENSG00000076864	506.0986628502	1005.8812533605	-0.7129716314443304	0.9901400028018637	-0.990969433906543	RAP1GAP
ENSG00000076924	2154.2427275952	2251.6512683609	-0.10829646819463043	0.8208919787507276	-0.06380258918139994	XAB2
ENSG00000076928	8868.348397229167	3641.9281903206333	2.005602102865433	1	1.2839629719988928	ARHGEF1
ENSG00000076944	1804.7254571891333	1258.2589507781333	0.6732807470414639	0.9897403252320908	0.520350524001764	STXBP2
ENSG00000076984	2111.8106382657	1683.0474210145333	0.5171271637734776	0.9786811098620043	0.3274046508246334	MAP2K7
ENSG00000077009	853.1069484389333	436.62773080716664	0.5258051206159609	0.9788309905216073	0.966322853406542	NMRK2
ENSG00000077044	1533.3399389352	1345.6442778761334	0.24766550684384103	0.9429608032174008	0.18838049278846838	DGKD
ENSG00000077063	1900.3915659615	918.9790936607334	1.192284504316581	0.996449029366822	1.0481927627473713	CTTNBP2
ENSG00000077092	730.5724164827667	744.7087865098	-0.02009674774000085	0.1530985065592141	-0.02764909512574913	RARB
ENSG00000077097	7117.8295162438335	5970.256491501334	0.5414638777937802	0.9812131857970098	0.2536444650923448	TOP2B
ENSG00000077147	6483.518694065399	8011.310155427067	-0.8645974749117161	0.9887580575885345	-0.30526120177577276	TM9SF3
ENSG00000077150	1130.6800679929333	2329.642384693533	-1.0876689493912282	0.9957551201635134	-1.0429177400251022	NFKB2
ENSG00000077152	145.44637439596667	71.6689257545	0.47438569824547505	0.9793354166627173	1.021067698974905	UBE2T
ENSG00000077157	2269.5177689581	4231.136124046833	-0.6862011426694787	0.9889778040229049	-0.8986593170499149	PPP1R12B
ENSG00000077232	4693.009771318233	4157.3557287219	0.36376264278672144	0.9665957957739457	0.17484726517129037	DNAJC10
ENSG00000077235	6405.201488925267	6453.115759952367	-0.021199655833675692	0.1681930381471517	-0.01075195141191619	GTF3C1
ENSG00000077238	340.2185688477	642.5608591113333	-0.6737144739600318	0.9882796180565974	-0.9173712190520412	IL4R
ENSG00000077254	4439.970174184234	3315.7425766553333	0.6475718636653771	0.9856632047284727	0.42121798011637057	USP33
ENSG00000077264	146.5207898573	394.9642247880667	-0.6156546553682835	0.9809388181377977	-1.4306165988643142	PAK3
ENSG00000077312	1242.6956705026332	1046.8691098016334	0.2737925196954445	0.9521702911560277	0.24739195820397822	SNRPA
ENSG00000077348	195.94415458556665	265.1856772516667	-0.2638826033772523	0.9404408126157489	-0.43656032217354523	EXOSC5
ENSG00000077380	1137.4053130462332	1731.6225922158333	-0.5631073457618614	0.9801177754979452	-0.6063780798740965	DYNC1I2
ENSG00000077420	7.618624351166667	5.096451836133333	0.26902075484798976	0.9509796253500983	0.5800373342532668	APBB1IP
ENSG00000077454	983.6039192575333	577.0188430019333	0.5576915693066731	0.981935100761666	0.7694590515167636	LRCH4
ENSG00000077458	1174.7360113031666	662.1867535508334	0.7520945501877352	0.9893033401832991	0.8270265319797174	FAM76B
ENSG00000077463	821.2494128559	748.3397145841667	0.12905478132800222	0.8646451539500908	0.1341270926444007	SIRT6
ENSG00000077498	14986.075410887	7446.406224151367	0.941181173268801	0.995529782488847	1.009006389476477	TYR
ENSG00000077514	538.9115928445667	485.54341912216665	0.12946699348081098	0.8650718694856928	0.15044830908382364	POLD3
ENSG00000077522	49.01476537333333	24.057457421966667	0.5354019379980992	0.9803377300785998	1.02673224161566	ACTN2
ENSG00000077549	3279.3236626619	5582.550654218267	-0.9460139993541703	0.9920845302936263	-0.7675261367823234	CAPZB
ENSG00000077585	1074.5916462100333	1542.5006467178669	-0.4454752011268178	0.9714473484661345	-0.5214825664428134	GPR137B
ENSG00000077616	934.8111182493334	597.4305602860667	0.3675820897780572	0.9667293701189489	0.6459038555053839	NAALAD2
ENSG00000077684	1465.8265778379334	1237.7807289908	0.2797947318109324	0.9538004872244922	0.24395866218862852	JADE1
ENSG00000077713	269.9002039677	284.5231154695	-0.04930940443711705	0.5526976046933629	-0.07611979888187312	SLC25A43
ENSG00000077721	1643.4063365202	1902.6891473944	-0.24663507077091823	0.9347606440432671	-0.21135064545969665	UBE2A
ENSG00000077782	10094.521336243433	10710.3147485157	-0.1409790328493092	0.8655737260115259	-0.08542837546736505	FGFR1
ENSG00000077935	7.128519092933334	6.634110912033333	0.05338777173058899	0.6004782721220592	0.10369926461015036	SMC1B
ENSG00000077942	2793.127053609167	1349.2301069466666	0.9332758013690508	0.9951068632834256	1.0497447839761154	FBLN1
ENSG00000077943	2.122007519333333	36.9296651734	-1.0752854820767852	0.9939101816080481	-4.121278508696109	ITGA8
ENSG00000077984	4.109624827366667	4.770752577633333	-0.087796789126225655	0.7649504988797061	-0.21521017219052516	CST7
ENSG00000078018	171.3315933238	721.0635467619667	-0.8610242628266218	0.9884501529500077	-2.0733352015967057	MAP2
ENSG00000078043	1729.9947994323334	1276.4645517623999	0.5169606569037267	0.978689531922223	0.4386142272210358	PIAS2
ENSG00000078053	79.6667089048	261.2588441029333	-0.8593501741360323	0.9884333413448549	-1.7134309935779295	AMPH
ENSG00000078061	2225.1239296577332	1955.0090451824667	0.25534437576263547	0.9458863009427518	0.18671040768959288	ARAF
ENSG00000078070	880.6709427727333	811.5956836613	0.12550949999217034	0.8609932789272902	0.11784187340960682	MCCC1
ENSG00000078081	7.1048858589	9.176967762033334	-0.10062382447395436	0.8033847841430121	-0.3692060670185852	LAMP3
ENSG00000078098	139.70738751733333	632.5590908185667	-0.762889750485581	0.9908578907714038	-2.1787919458522635	FAP
ENSG00000078114	498.2367684564	513.2128611455666	-0.02700762789742831	0.25237574421520415	-0.042725832608189795	NEBL
ENSG00000078124	713.7423610931667	712.6720605889667	0.0018183638832930807	0.0026017004906960794	0.002165033521795906	ACER3
ENSG00000078140	1762.6092422302333	2137.3012361047	-0.4517075907085959	0.9717527313707364	-0.2780775840445894	UBE2K
ENSG00000078142	2305.3108175003667	1659.9385079051	0.6485075164718083	0.9857834847053674	0.4738314794029981	PIK3C3
ENSG00000078177	824.5094866132	634.0615834001667	0.3185726004596001	0.9586005967220633	0.378913123759832	N4BP2
ENSG00000078237	439.1472496773	971.5370194526333	-0.6865605678470874	0.9889791310643891	-1.1455642009490479	TIGAR
ENSG00000078246	1171.5049159606667	953.7974759343333	0.31601258584343234	0.9584709600970591	0.29660813816508713	TULP3
ENSG00000078269	1442.1411506875666	1517.1069175037335	-0.06997642524544351	0.7006280838881462	-0.07311038613481827	SYNJ2
ENSG00000078304	1941.0093031558001	2788.6171650561	-0.77853776824394	0.9898233148013255	-0.5227428549299169	PPP2R5C
ENSG00000078319	88.04023497153334	134.50509256269999	-0.37203707030826805	0.9628136678594903	-0.6114258956226778	PMS2P1
ENSG00000078369	7080.1184524505	10729.7025426954	-1.5182740774994012	0.9992502119745954	-0.5997646787828453	GNB1
ENSG00000078399	2.524218771566667	1.9982115013666666	0.15897803121337353	0.8983431435177381	0.3371276589513547	HOXA9
ENSG00000078401	68.17585023106666	165.6992856252	-0.38201824249450794	0.962983098498226	-1.281234690293435	EDN1
ENSG00000078403	1870.9160493251	1117.3144105488332	0.8438100881659114	0.9950222305743773	0.7437096091369185	MLLT10
ENSG00000078487	226.4971897603	185.89937380723333	0.1740972003766844	0.9107339561526467	0.2849712396785593	ZCWPW1
ENSG00000078596	662.9751219688667	623.6664049460667	0.05079556599356559	0.5761191268539851	0.08818018714184535	ITM2A
ENSG00000078618	4859.0923257758	3676.3412146440332	0.9863654590336941	0.9935167023887257	0.4024161701857434	NRDC
ENSG00000078668	1860.9715417313666	2331.1422928708666	-0.45705260439050044	0.9724000448176496	-0.3249810755790343	VDAC3
ENSG00000078674	5919.723747308267	4999.895403647934	0.541910622460828	0.9812610757139715	0.2436319374764954	PCM1
ENSG00000078687	903.6475025766666	1261.5828299080667	-0.419987133194344	0.9696246966841479	-0.48140291350596065	TNRC6C
ENSG00000078699	2019.0218081464334	1430.1261859385	0.6310287676681272	0.9845080227408878	0.4975140462367245	CBFA2T2
ENSG00000078725	41.21101938536667	170.14484534396667	-0.8783238916718534	0.9910851671140338	-2.0456613892060855	BRINP1
ENSG00000078747	1228.0732125401	1139.4016357891333	0.1265315226111916	0.8620569191547821	0.10812018812237101	ITCH
ENSG00000078795	7.2331032395333335	4.667107662433334	0.3211027468222469	0.9588054252631839	0.6320859954164457	PKD2L2
ENSG00000078804	2687.8699938536333	2737.033284032867	-0.04055760775991588	0.4474611044408304	-0.026149618948886438	TP53INP2
ENSG00000078808	6796.7927322457	11528.850067882333	-1.806140753334191	0.9903604621069187	-0.7623225864734833	SDF4
ENSG00000078814	265.02136273306667	117.09938870873333	0.5464102164011747	0.9815435705182687	1.1783751119411354	MYH7B
ENSG00000078900	14.009208352433333	10.116237232133333	0.16764110467294302	0.9058041000462024	0.4697026580755717	TP73
ENSG00000078902	1832.0311972056	2590.9801687407667	-0.698040916810725	0.9892033292148537	-0.5000539022891248	TOLLIP
ENSG00000078967	274.1943229834333	446.6138522264333	-0.5090562986188678	0.974314434883969	-0.7038292972928346	UBE2D4
ENSG00000079101	981.1896974894	678.9298225044	0.37080008049228835	0.9666873054283152	0.5312696274641499	CLUL1
ENSG00000079102	568.4369771477	497.61101262193336	0.12070972071915517	0.8556723858363539	0.19198199167940772	RUNX1T1
ENSG00000079134	2274.7386396051998	1065.1762703724667	1.3588592401564228	0.9972042287698498	1.0946085995008115	THOC1
ENSG00000079150	249.7234063199	709.1524154570667	-0.7111534643171928	0.9901487976152937	-1.5057646838642582	FKBP7
ENSG00000079156	277.95957669936666	226.92638014423335	0.17534479807810568	0.9116460570015033	0.292650757179217	OSBPL6
ENSG00000079215	24.280825085300002	1539.4522885080332	-1.657571182004316	0.9789405030727005	-5.98645589854588	SLC1A3
ENSG00000079246	5295.6822062349	7460.7126534244	-0.7820453683377968	0.9889540038834579	-0.49449689583540907	XRCC5
ENSG00000079257	223.88458982403333	910.3350857283666	-1.0634153819375398	0.9925887079392555	-2.0236424558383335	LXN
ENSG00000079263	21.1678447185	36.44734521616667	-0.2724801807107931	0.9427143411728852	-0.7839393505339094	SP140
ENSG00000079277	1734.0976230961332	730.3010062750334	1.352190311316709	0.9985301713057866	1.2476219955229837	MKNK1
ENSG00000079308	2932.702489395667	6096.8707166779	-0.8619518592162814	0.9885051213806768	-1.0558382311244134	TNS1
ENSG00000079313	1411.504252779	1053.4301556756334	0.4458091474602088	0.9759385276160158	0.4221388115132966	REXO1
ENSG00000079332	3372.6465989104336	3578.576976554133	-0.1867475658367227	0.9075681078761281	-0.08550485871203181	SAR1A
ENSG00000079335	273.6981263014333	221.94629460073332	0.1799603675681075	0.9149366694496394	0.30237493521883374	CDC14A
ENSG00000079337	188.01548203226668	446.14891275483336	-0.4803709997466773	0.9736590121909383	-1.2466738593967281	RAPGEF3
ENSG00000079387	516.6135379560667	540.1113748152334	-0.05456346677499993	0.6031637311903078	-0.06417148190417792	SENP1
ENSG00000079432	11674.912460397767	9104.636047930668	0.5240419131266132	0.9786948506092983	0.3587384798657567	CIC
ENSG00000079435	6123.291939948033	5260.7095830904	0.19923564702779115	0.9261597408784427	0.21905005960039514	LIPE
ENSG00000079459	5848.393936218833	5389.2073724528	0.14800706832200464	0.8868427210802718	0.11796739007654916	FDFT1
ENSG00000079462	415.38873813793333	519.9201319673666	-0.2640562416970768	0.9404877583415059	-0.32382791637229297	PAFAH1B3
ENSG00000079482	1670.8471933608666	2169.5526844106334	-0.2922947790988995	0.9469731464791464	-0.37681782196327535	OPHN1
ENSG00000079616	857.2986736661334	597.4581833121333	0.45365284837945785	0.9753972981594172	0.5209601704184728	KIF22
ENSG00000079691	1389.7925075841001	1086.3908331717666	0.3216536637786377	0.9588635646870515	0.3553262969302974	CARMIL1
ENSG00000079739	1082.1258043544	1863.9156122258667	-0.8113947853132023	0.9897597985489631	-0.7844683123787822	PGM1
ENSG00000079785	2607.6055168993666	3304.9209070479333	-0.5990450357168592	0.9819774370858187	-0.34189011308989276	DDX1
ENSG00000079805	6858.2891954109	5893.3312196393335	0.5965408766995275	0.9830546454051932	0.21876538862341866	DNM2
ENSG00000079819	2577.4541613708334	2547.7457228485664	0.015326432583469258	0.10643454409742448	0.016725473323814632	EPB41L2
ENSG00000079841	679.4721788091999	359.92788259173335	0.5897821030492006	0.982883446768503	0.916706612540892	RIMS1
ENSG00000079931	42.956806738333334	1429.3798699131	-2.118311541073676	0.9999995820422174	-5.056358813389588	MOXD1
ENSG00000079950	1840.3380935265334	1805.9102310911	0.03745920151322234	0.4215965798809366	0.02724465153034829	STX7
ENSG00000079974	987.1671874015001	477.1658527269667	0.8108165669607246	0.9926280738814622	1.0488036377409706	RABL2B
ENSG00000079999	2181.189009499133	3531.509187832033	-1.0494316970287736	0.991596034610007	-0.6951700587419438	KEAP1
ENSG00000080007	2.9783080788	2.0032607296	0.23148200029953148	0.9383540363909709	0.5721427913923001	DDX43
ENSG00000080031	88.63683884086667	65.07936283616667	0.15952568998489994	0.8988458624877937	0.44570630350815144	PTPRH
ENSG00000080166	109670.88901143146	94054.72369712873	0.13848125241183712	0.8751602881642395	0.22160832132178235	DCT
ENSG00000080189	2301.1646869516003	2208.8099715897665	0.10297300801834186	0.8249128879227563	0.05909493025235895	SLC35C2
ENSG00000080200	645.8293461386	852.1057997818666	-0.3226606475348781	0.9546860600385052	-0.39987957279752656	CRYBG3
ENSG00000080298	813.6953871336666	565.1264288295	0.448649645279675	0.9756202935320253	0.5259151518683434	RFX3
ENSG00000080345	2206.1426097908334	1665.7398027298334	0.5560586158180612	0.9818405108500087	0.4053629910550396	RIF1
ENSG00000080371	1696.3656539261	2653.0962098815003	-0.8788814563461511	0.9911683105839688	-0.6452298150193472	RAB21
ENSG00000080493	1642.1484591633334	1580.6022661475333	0.05546549367137929	0.6186685801877765	0.05511017879064975	SLC4A4
ENSG00000080503	4279.293231487133	5126.0166571314	-0.5260503874651783	0.9758724997226323	-0.26046562607527035	SMARCA2
ENSG00000080546	439.32400003426665	996.4649738109	-0.7301355186744412	0.9882530163631624	-1.1815337793411342	SESN1
ENSG00000080561	165.4682904563	296.1637447742	-0.5241893539330355	0.9757402848528325	-0.839840269848483	MID2
ENSG00000080573	26.449779989433335	105.63775692540001	-0.5962797999929179	0.9817053829778339	-1.9977979461751585	COL5A3
ENSG00000080603	232.011619953	222.64065599003334	0.038293108433553505	0.4327559931431376	0.05947999781788046	SRCAP
ENSG00000080608	1227.4025909183667	817.3271321561333	0.5424596395712938	0.9813200659240467	0.5866230015528712	PUM3
ENSG00000080618	6.0111267379	3.8143525327333334	0.2455377835326849	0.9423336983988084	0.6561972504216607	CPB2
ENSG00000080644	19923.000145250066	24524.095249462698	-0.28917181573760026	0.9466753540602113	-0.29976499815853747	CHRNA3
ENSG00000080802	720.3889324167667	969.2521725718333	-0.4405993998732066	0.9713648909490118	-0.4280960469769806	CNOT4
ENSG00000080815	2689.5389560543667	3541.0964787278335	-0.5650826521126375	0.9802035883178224	-0.39683726563599797	PSEN1
ENSG00000080819	563.9439104821333	469.8085795288333	0.1891265782894923	0.920953100556847	0.263478620456195	CPOX
ENSG00000080822	1651.8222899727	1522.8136258868333	0.1434044163475431	0.8812594609785529	0.11731909980300095	CLDND1
ENSG00000080823	874.4334608555	644.5724733307667	0.3362191182606641	0.9616581518899279	0.4400060289096185	MOK
ENSG00000080824	19192.2849642047	21828.732757738733	-0.5731363540587889	0.9800518244602755	-0.18570189491414596	HSP90AA1
ENSG00000080839	194.56561301943333	156.47376366793333	0.16727483765381135	0.905509196568925	0.3143359774842064	RBL1
ENSG00000080845	2504.3182918687	3403.8732160078334	-0.6375854431060197	0.982786206506216	-0.4427593655545526	DLGAP4
ENSG00000080854	541.1012124413	470.80942545013335	0.11423951258385387	0.8466718480130415	0.20075527101304394	IGSF9B
ENSG00000080947	943.2260321727333	384.92563684313336	0.965416312253408	0.9950396924316397	1.2930237751053313	CROCCP3
ENSG00000080986	152.85035878133334	45.23992531063334	0.7178498785772541	0.9895028410261899	1.7564514860175775	NDC80
ENSG00000081014	558.3380210334333	644.3716582185333	-0.15901608518045168	0.8857355276450436	-0.20675423814550764	AP4E1
ENSG00000081019	697.5353314623667	770.8291908524667	-0.1255456061451728	0.8461209309761841	-0.14414491270832838	RSBN1
ENSG00000081026	490.0046780869333	664.7152861968667	-0.33882457003487226	0.9583510119699729	-0.4399410086301262	MAGI3
ENSG00000081041	4.3958652421333335	72.12255133396667	-1.1507087244301684	0.9975527510601592	-4.03623136758221	CXCL2
ENSG00000081051	3.6524324338666667	16.621338657733332	-0.6780857561053072	0.9887148286330532	-2.186107089229039	AFP
ENSG00000081052	1523.5923884351	1227.1637341297	0.2590648785168072	0.947503608331114	0.31214923240988035	COL4A4
ENSG00000081059	1349.0340613025332	2250.8068243826337	-0.5355911140564193	0.9762500657237774	-0.7385154678624815	TCF7
ENSG00000081087	2253.0163114647667	3542.7178854037998	-0.5893196808374832	0.980619721645337	-0.6529988264939541	OSTM1
ENSG00000081148	46.240218134833334	321.21451845343336	-0.8080588342580147	0.9888298211870119	-2.796316993380796	IMPG2
ENSG00000081154	2030.4538478168665	2733.7067597882665	-0.5844186121106194	0.9800127549178089	-0.4290562605279461	PCNP
ENSG00000081177	1154.3598365527	1367.2127103646333	-0.2981863696370444	0.9472541746086313	-0.24414470390964407	EXD2
ENSG00000081181	34.2823954741	94.50330177149999	-0.5372329626267978	0.9763326295763824	-1.4628968143848473	ARG2
ENSG00000081189	142.3776091752	548.1220638019	-0.9451590545950744	0.9920925668425267	-1.9447749286709435	MEF2C
ENSG00000081237	2.9579353411	4.817435231966667	-0.30449297229523675	0.9479208205663034	-0.7036747540981756	PTPRC
ENSG00000081248	7.719808460266667	6.669211819	0.07034653828349041	0.7177744380393088	0.21104878171077437	CACNA1S
ENSG00000081277	34.40330308833333	12.737595109833332	0.5097922768803282	0.9790632124164305	1.4334541670363836	PKP1
ENSG00000081307	1948.9418532055333	1327.0441066783667	0.8060889882179268	0.9924245894169653	0.5544747262982719	UBA5
ENSG00000081320	91.23653604366666	144.7351007624	-0.33818014251255174	0.9582334172232138	-0.6657312644383524	STK17B
ENSG00000081377	1652.1535623470668	1571.3170327791333	0.08231711804137959	0.7664824012419083	0.07237349515106853	CDC14B
ENSG00000081386	584.7140589238	617.9907542505	-0.06850873008647153	0.6940609058804117	-0.079853974115307	ZNF510
ENSG00000081479	2020.5429515960334	1484.1281763621666	0.29784310237862577	0.9584336013839533	0.4451273245296437	LRP2
ENSG00000081665	689.5928438654	457.84796717026666	0.5358801888972692	0.980420089570708	0.5908761861262241	ZNF506
ENSG00000081692	196.11148775186666	257.9037775829	-0.26017085880152513	0.9393876490354388	-0.39515885710328297	JMJD4
ENSG00000081721	496.2003164216333	451.80379484499997	0.11902015171393504	0.85356063725084	0.13522626678151492	DUSP12
ENSG00000081760	1116.6123307066334	1063.6767321948	0.08457741514920297	0.7741192503662779	0.07006863282107714	AACS
ENSG00000081791	2690.7961173151334	2134.6557659157334	0.507433546581786	0.9791446151226582	0.3340296416053879	KIAA0141
ENSG00000081803	302.1928450484	393.42005399953337	-0.24724996741909883	0.9349711097564106	-0.3806009961721474	CADPS2
ENSG00000081818	159.3290411485	118.74539516043333	0.2258371442423283	0.9361302729640929	0.42413768495450327	PCDHB4
ENSG00000081842	472.6615545089	75.57642141916666	1.2235556985400338	0.9975668708652626	2.6447994100891403	PCDHA6
ENSG00000081853	3.951274124233333	5.064516405133333	-0.16029653312441056	0.8868780582610369	-0.358106578723479	PCDHGA2
ENSG00000081870	616.4851778382333	739.1167269035	-0.22195965418800911	0.9248749752473184	-0.26173601536856816	HSPB11
ENSG00000081913	541.3955634479333	872.7495330583333	-0.47408850571933614	0.9741202234331221	-0.688884614694917	PHLPP1
ENSG00000081923	980.9700986821333	310.03258665873335	0.8210024711122499	0.9926827568440082	1.6617893006725246	ATP8B1
ENSG00000082014	2589.8382507421666	2533.6857183383	0.05048377498828726	0.5730312663512069	0.03162441488666201	SMARCD3
ENSG00000082068	641.6771237949333	663.9571594479	-0.03944482006195685	0.43240846038491065	-0.049242606338535354	WDR70
ENSG00000082074	3.332183145266667	3.845860141466667	-0.07499662251125996	0.72089339134768	-0.20683860151610803	FYB
ENSG00000082126	14.630438675366667	88.87323619363333	-0.7349292987378782	0.9879125176930548	-2.6027759953063674	MPP4
ENSG00000082146	948.5404466479333	869.8417200365001	0.12968804418960914	0.8653008096734494	0.12495638666640485	STRADB
ENSG00000082153	883.8719331225667	1428.6355190829	-0.7445239009194689	0.988144314011265	-0.6927286420977687	BZW1
ENSG00000082175	314.76025625926667	191.7294278545	0.271995359906173	0.9517296319574996	0.7151815999638349	PGR
ENSG00000082196	206.25813607056665	148.68237397250002	0.1931874045226276	0.9232495556059545	0.4722174004844908	C1QTNF3
ENSG00000082212	1061.3427665929	1048.0525576298667	0.021807285400090082	0.19420153445157384	0.018179591142909072	ME2
ENSG00000082213	892.164558802	819.4931650622333	0.1281666111425122	0.8637302848758368	0.12257792159641746	C5orf22
ENSG00000082258	2062.4672742999664	1558.4284412322666	0.5401740334294791	0.981075475793785	0.40427931604855954	CCNT2
ENSG00000082269	658.8639503453	609.0382456714333	0.09643943662881657	0.8091373136091412	0.11344776440117778	FAM135A
ENSG00000082397	921.9400653133	1403.2777280802666	-0.38853228146084073	0.9642762024099172	-0.6060556963207508	EPB41L3
ENSG00000082438	4316.0593044541665	2651.7131126456666	0.7349507028177509	0.9876147568403563	0.7027899886674746	COBLL1
ENSG00000082458	1254.5762458737333	1419.5567251307332	-0.1937228987178683	0.9125433541984878	-0.17824034789079177	DLG3
ENSG00000082482	4.511403123733333	18.318794794966667	-0.6713596588171732	0.9879573964052418	-2.0216764794606483	KCNK2
ENSG00000082497	129.9303978661	235.3685615835	-0.2870339194254284	0.9463737911736647	-0.8571826350194657	SERTAD4
ENSG00000082512	3285.6318103662666	1285.7351671365	1.6992441105114828	0.9861478862130812	1.353577310020657	TRAF5
ENSG00000082515	457.8368356905	642.5794124782334	-0.3707103385990381	0.9628962462144043	-0.4890412182819569	MRPL22
ENSG00000082516	914.3891843301001	864.4649064300334	0.08581706424278016	0.7781870112948046	0.08100094120179545	GEMIN5
ENSG00000082641	15395.0253783627	17677.391015007932	-0.5787650251585504	0.9798450874737682	-0.19944111916944185	NFE2L1
ENSG00000082701	1663.484798329	2440.063672945533	-0.7060486094772014	0.9898845157642739	-0.5527101128154028	GSK3B
ENSG00000082781	4968.6446745086005	15403.5273281031	-1.1407186169193992	0.9967283429396462	-1.6323364800315638	ITGB5
ENSG00000082805	1550.3228865630667	2219.6131798595334	-0.5879889119323372	0.9804242274822955	-0.5177395570694756	ERC1
ENSG00000082898	10897.974817389533	7104.401388693067	1.1570710866078238	0.9986883143061491	0.6172750629626984	XPO1
ENSG00000082996	2532.2441620251334	3235.210521113733	-0.36828185048238954	0.9630308421936727	-0.3534430762360845	RNF13
ENSG00000083067	45533.53970962807	23945.6770193642	1.2426851695847891	0.9975906002480193	0.927164391020031	TRPM3
ENSG00000083093	535.5881911710667	451.05936937716666	0.202162729074941	0.9273817934395571	0.24780681547045533	PALB2
ENSG00000083097	1714.430978576	1171.9170061461	0.5745043554384176	0.9832078480263015	0.5488594205333386	DOPEY1
ENSG00000083099	1016.0600442056333	1191.0069968271666	-0.24834107363165608	0.9353497992044381	-0.22919622776200646	LYRM2
ENSG00000083123	714.5966079796	898.4649352464334	-0.3082683264756152	0.9488313607765909	-0.3303331343837196	BCKDHB
ENSG00000083168	2059.9217921313666	2300.4226287342335	-0.21277131089487733	0.9202052274988866	-0.15930936989917427	KAT6A
ENSG00000083223	882.4021225529	918.8351485055334	-0.0508172935573173	0.5684588184328121	-0.058369784433628544	ZCCHC6
ENSG00000083290	3437.7190320159666	1694.3109960453	1.3089095606733425	0.9962036816527926	1.020752926690647	ULK2
ENSG00000083312	4497.256264008	5014.4802669491	-0.3745072819848627	0.9626926847169351	-0.1570550839428954	TNPO1
ENSG00000083444	5322.160417184933	12018.3646829521	-2.1949423930735406	0.9693797731683385	-1.175156703582779	PLOD1
ENSG00000083454	4.1366874708	4.531590099066666	-0.050439512025055325	0.5645064957668123	-0.13154140414786986	P2RX5
ENSG00000083457	490.25574684320003	448.8673106617333	0.09600898414443254	0.8080208478990536	0.12724550801986378	ITGAE
ENSG00000083520	1440.8986006817668	1441.6405290231332	-9.168137277565974e-4	8.817756034307234e-5	-7.426621560074005e-4	DIS3
ENSG00000083535	460.77023122046666	474.1211686473333	-0.029006174743746456	0.2820123396025066	-0.04120829598290205	PIBF1
ENSG00000083544	1126.7581525302	741.1503671966334	0.547612993909568	0.9815867987389085	0.6043397121562265	TDRD3
ENSG00000083635	192.48859881043333	237.96145311183332	-0.190170679889065	0.9101200439232822	-0.30595489640871126	NUFIP1
ENSG00000083642	1544.8035065534	1357.6703933289	0.23618338047158266	0.9399055465289093	0.1862900705105101	PDS5B
ENSG00000083720	1354.9039514775666	2638.7639849829334	-0.9907884464481431	0.9962295330549072	-0.9616717364102213	OXCT1
ENSG00000083750	892.8842142763333	1120.3360125362333	-0.32701575178607334	0.9560631133418401	-0.3273864824777077	RRAGB
ENSG00000083799	1654.8865602781666	2609.9305164831667	-0.9095321370486074	0.9945005506192616	-0.6572790727271723	CYLD
ENSG00000083807	186.46171046646666	221.6793143764	-0.16718567889228295	0.8927649884357752	-0.24959474748422517	SLC27A5
ENSG00000083812	451.82009870216666	433.6798027251	0.05056145382552894	0.5738005349017186	0.0591181930285732	ZNF324
ENSG00000083814	825.5018042329666	515.7049376733333	0.5920401605627003	0.9828755937258148	0.6787255094798841	ZNF671
ENSG00000083817	205.4909176207333	244.38757239436666	-0.17346876072280035	0.8976967124105956	-0.25009629260482746	ZNF416
ENSG00000083828	260.0538065071	207.07901719613332	0.21384723602421218	0.9315337403830167	0.3286287791188309	ZNF586
ENSG00000083838	347.7036100327667	331.1021144791333	0.04832139895771469	0.551277699744444	0.07058182184392293	ZNF446
ENSG00000083844	709.0954970938001	745.1613144258666	-0.07419882439471727	0.7178954934945813	-0.07157284288770324	ZNF264
ENSG00000083845	5459.816461454	6631.2470667192665	-0.6259948510639168	0.9813533736251523	-0.2804277538970642	RPS5
ENSG00000083857	20204.336529022035	16599.3386009247	0.3166011109918346	0.9584973878013159	0.2835392183397859	FAT1
ENSG00000083896	3567.6740660459	2965.9852686535	0.5387577271392117	0.9808793931536074	0.2664723879114807	YTHDC1
ENSG00000083937	1207.1405179372332	1620.7711923153333	-0.5210467566575996	0.9754397299098752	-0.4250868132560879	CHMP2B
ENSG00000084070	481.39177441296664	625.1018692184666	-0.26980274427778006	0.9420004307200678	-0.3768798260039378	SMAP2
ENSG00000084072	917.0026812104667	855.3560728986333	0.10436813160572433	0.8279865148974124	0.10040083307773918	PPIE
ENSG00000084073	1851.9331580859666	2983.1968890737335	-1.1692665878895137	0.9960917085294144	-0.687827169483934	ZMPSTE24
ENSG00000084090	5286.389638128134	5690.461000852233	-0.15739193362592002	0.8842629083819428	-0.10626277016099771	STARD7
ENSG00000084092	746.3922718372667	939.7397253219667	-0.36450337355188034	0.9631078246924567	-0.3323271880270856	NOA1
ENSG00000084093	1669.8744526938	1746.6567523512	-0.07787596166723297	0.7313347304180706	-0.06485648243222607	REST
ENSG00000084110	11.451114921433334	11.656712293033333	-0.010108802992875175	0.040566258781296605	-0.0256728711798805	HAL
ENSG00000084112	4360.720107834966	5727.0297371659	-0.3778071321760284	0.9626587331487871	-0.39322070033996737	SSH1
ENSG00000084207	13340.3598927132	25589.799925784668	-2.478325280764555	0.9999999998734942	-0.9397712799956418	GSTP1
ENSG00000084234	42062.889238259195	49732.5358496955	-0.5777285362343707	0.9798672792496897	-0.24164204559658617	APLP2
ENSG00000084444	377.7796457612333	457.3495429334333	-0.1771802850607711	0.900432198143639	-0.27575223583727304	FAM234B
ENSG00000084453	157.7785360828	67.35445509436667	0.4107715994607782	0.9707112288925073	1.228055677374845	SLCO1A2
ENSG00000084463	1857.2103150182	2120.1395535741	-0.3263677553990968	0.9558822691166118	-0.1910220313529382	WBP11
ENSG00000084623	2270.6283643667334	3457.4283520039335	-0.9767019852130434	0.9960136572826123	-0.6066077565691419	EIF3I
ENSG00000084628	9.7204485933	29.414800192366666	-0.6261640795275363	0.9813716912530688	-1.5974474363511941	NKAIN1
ENSG00000084636	8315.0641766473	13754.9438091946	-0.5432654016025125	0.9769711441426431	-0.7261509425029826	COL16A1
ENSG00000084652	4003.352285099367	4025.702231702	-0.01916003490205795	0.14038091670391795	-0.008031889768141977	TXLNA
ENSG00000084674	4.580256411000001	8.894487728733333	-0.4489139697774345	0.9715673871376684	-0.95748315171102	APOB
ENSG00000084676	1677.2831529872333	2450.5809940371337	-0.599505666222503	0.9820163106910114	-0.5469975698643492	NCOA1
ENSG00000084693	1317.7928010586334	1427.575887402	-0.15764256812841165	0.8844947746183223	-0.11544388810486401	AGBL5
ENSG00000084710	3040.6365317658	4554.021350282066	-0.4796287513263568	0.9737142507968072	-0.5827676837739643	EFR3B
ENSG00000084731	707.0954757651667	1200.0042691070335	-0.6745796538320081	0.9883864620943372	-0.7630626047379712	KIF3C
ENSG00000084733	1394.0461109321334	2555.3337334815333	-0.8985064055332641	0.9933545582600676	-0.8742334412429343	RAB10
ENSG00000084734	3.0062288561	3.0065648701	-6.55680621140424e-5	5.697627327743149e-4	-1.6124475711237212e-4	GCKR
ENSG00000084754	7387.980966566301	8644.072650849566	-0.3050327232927613	0.9480107692570932	-0.22653104811622427	HADHA
ENSG00000084764	1661.4111986405335	1950.2075737483333	-0.2223446065639122	0.9250955196227385	-0.2312185039441295	MAPRE3
ENSG00000084774	4759.534694372466	3377.4641882472	0.6257851131657175	0.9850784992508097	0.494880065940076	CAD
ENSG00000085063	4026.348243337	10564.809962254134	-2.2108294160583988	0.9983768353937091	-1.3917229535217732	CD59
ENSG00000085117	795.3661557751333	1675.5242926999333	-0.9603854573090717	0.9933089202140248	-1.074921524346024	CD82
ENSG00000085185	726.6990493013333	607.3937213358666	0.2294542165771685	0.9375866845018076	0.25872602356817187	BCORL1
ENSG00000085224	4421.1295507667	4193.735538626634	0.12389212039508446	0.8592892672347768	0.07617912324799506	ATRX
ENSG00000085231	285.44916855413334	446.73306596373334	-0.4093995702361495	0.9685576073063177	-0.6461791828373787	AK6
ENSG00000085274	575.4825909815667	569.5129359635333	0.013570428577190461	0.0854594670413622	0.015043674013818365	MYNN
ENSG00000085276	8.357823649233334	51.83610493943333	-0.9502866697072858	0.9921862744380512	-2.632758092417979	MECOM
ENSG00000085365	1459.8405271546	2089.1865685191	-0.6627786732767416	0.9864735045809564	-0.5171305558581263	SCAMP1
ENSG00000085377	1709.0575304256668	1631.4376726107332	0.08800799386292213	0.7851133218094525	0.0670570901321763	PREP
ENSG00000085382	827.6596439571666	759.0354365242666	0.1147419566306069	0.8474523453219487	0.12487037318907876	HACE1
ENSG00000085415	621.3039431453	572.9935830126333	0.09298582322922208	0.7997871253662288	0.11678022821545185	SEH1L
ENSG00000085433	636.0250702586667	864.7955942796666	-0.4303902300037358	0.9707846657018794	-0.44327553977592277	WDR47
ENSG00000085449	3026.421264912067	4298.2106398025335	-0.8545518124997851	0.9887808411908784	-0.5061233672599368	WDFY1
ENSG00000085465	280.62946874466667	121.7727979892	0.7094891587547583	0.9899124749990624	1.2044746182784476	OVGP1
ENSG00000085491	642.1594337956	942.3138229342001	-0.421729301613439	0.9698175713298559	-0.5532760762973863	SLC25A24
ENSG00000085511	1245.2667627337335	1186.4046484765	0.07018263597118929	0.7169579415103119	0.06985867591894097	MAP3K4
ENSG00000085514	120.96287990016667	77.2351094145	0.34313987608733304	0.9634170993315696	0.6472356732009383	PILRA
ENSG00000085552	1558.8124494627334	1191.9526203237333	0.2983878319199742	0.9584745137874027	0.3871204684111642	IGSF9
ENSG00000085644	611.2972514547666	767.8247735903334	-0.3003784894237863	0.9473856813064091	-0.328903028572896	ZNF213
ENSG00000085662	1184.3814325442333	2009.1710239223667	-0.9695520907980537	0.9949747952087838	-0.7624665950714833	AKR1B1
ENSG00000085719	2528.2697173557667	3018.051658505033	-0.4392203279215724	0.9713324343356324	-0.2554671206648633	CPNE3
ENSG00000085721	1100.5530371698	1367.6999526171332	-0.39093228772761324	0.9649037426590256	-0.3135230926855034	RRN3
ENSG00000085733	19298.717731319568	14188.829707839466	0.722866694191036	0.9889709979137761	0.44374939231966254	CTTN
ENSG00000085741	127.42208596526667	121.7863130255	0.030472116373766844	0.3227650245638769	0.06526335557315309	WNT11
ENSG00000085760	1090.95248294	964.9860671608333	0.18821522447399136	0.920409424980669	0.17700824816237135	MTIF2
ENSG00000085788	3291.1294865194	3124.3504632030667	0.11747642180095169	0.8514750169709489	0.07502649723182656	DDHD2
ENSG00000085831	59.998384030833336	57.6289419525	0.024094536685973136	0.2278202414154068	0.05813011176852009	TTC39A
ENSG00000085832	2025.3362695062667	2223.4610736951	-0.16617874098843144	0.8919359733195433	-0.1346456869109559	EPS15
ENSG00000085840	59.30764221973333	24.777525697633333	0.5567838559770841	0.9818801700324913	1.2591858924078354	ORC1
ENSG00000085871	574.8570460724	818.0451642151667	-0.42177739326951835	0.9698229118961808	-0.5089772613796356	MGST2
ENSG00000085872	1571.5060409477333	1832.6277339773667	-0.28979258376725037	0.9467518645399674	-0.2217659396305154	CHERP
ENSG00000085978	938.6901458543666	1024.5266562124	-0.12568755888277414	0.8462830522567347	-0.12623660156357505	ATG16L1
ENSG00000085982	2266.4960344094	2276.0028743595667	-0.008671898046091803	0.029243759730670504	-0.006038742617720732	USP40
ENSG00000085998	3273.535887415633	3062.4381763427	0.184453074266977	0.9180004991099394	0.09616907544136513	POMGNT1
ENSG00000085999	153.32911365193334	22.634623672033335	1.3105277182049284	0.9956530003615697	2.760028432073684	RAD54L
ENSG00000086015	1083.8776850847667	1610.7499415494333	-0.6169788081898989	0.980877050995742	-0.5715305837578963	MAST2
ENSG00000086061	3764.4374259142	5872.604574033133	-1.0633627328482478	0.9925827898615472	-0.641566220361543	DNAJA1
ENSG00000086062	2408.8926678482667	6972.7940384172	-1.8715255694650583	0.9851869141629174	-1.5333667547231746	B4GALT1
ENSG00000086065	1232.4527712393667	1761.3746666139666	-0.5756906430929338	0.979937988505681	-0.5151694590308835	CHMP5
ENSG00000086102	1734.9234443672333	1710.1386198266332	0.029186576916727953	0.30378291180244343	0.020758732185184158	NFX1
ENSG00000086189	645.8541076393333	908.8652890113666	-0.4617474952432006	0.9731842143513971	-0.49285816513407754	DIMT1
ENSG00000086200	401.4167179450333	518.9652883669667	-0.2831120112695649	0.9455905679093229	-0.3705373429879681	IPO11
ENSG00000086232	3299.8876135330333	4159.2428001058	-0.6740831250246297	0.9883287705708655	-0.33390401577628015	EIF2AK1
ENSG00000086289	1018.5989626497667	1695.9050123444667	-0.7584117947671802	0.9902168733421602	-0.7354692137059229	EPDR1
ENSG00000086475	1484.7918455919335	1745.4188910411333	-0.28998897779520644	0.9467761005258118	-0.23331262456729993	SEPHS1
ENSG00000086504	1320.8120086754666	1917.7003520030667	-0.6432753495311039	0.9834391870469529	-0.5379521691155522	MRPL28
ENSG00000086506	14.091217909833333	16.981175113833334	-0.09769736680671813	0.7955158247294567	-0.26913998847565007	HBQ1
ENSG00000086544	578.7349392200333	721.3582559595	-0.28710959537972475	0.9463868347898954	-0.31781319399321906	ITPKC
ENSG00000086570	54.66509609493333	14.384024791266667	0.993167180120059	0.9932731106158434	1.926152547335689	FAT2
ENSG00000086589	1466.6432937457	1497.6388307293332	-0.0352069703302116	0.3729988137632285	-0.030171714729067524	RBM22
ENSG00000086598	3089.6151512954	5161.3132242149	-1.3664218354205924	0.9957630006265851	-0.7403110416884171	TMED2
ENSG00000086619	368.99105119886667	314.86997840006666	0.15041898055534475	0.8896047518590908	0.22882961955462275	ERO1B
ENSG00000086666	1611.5128412359	1956.3896974254667	-0.3971570230706274	0.9665268186422085	-0.2797780879438836	ZFAND6
ENSG00000086696	25865.447058806734	17393.252125288967	0.8627159864748335	0.9955144297918322	0.5724984197277996	HSD17B2
ENSG00000086712	937.0460092928333	1102.9014506535334	-0.23903428214435574	0.9323495353628081	-0.23511209363617303	TXLNG
ENSG00000086717	26.9439829035	13.153003654866666	0.44466242782638754	0.9760732412933217	1.0345708332836738	PPEF1
ENSG00000086730	58.491639764400006	48.3040280294	0.1255964855603691	0.8610850397935389	0.2760869352815556	LAT2
ENSG00000086758	11433.632204198766	12202.713283987932	-0.18508782904096943	0.906310986686749	-0.09391818028481685	HUWE1
ENSG00000086827	406.1556816918667	432.4588697382333	-0.0744683625144027	0.7189078041582828	-0.09053010124381757	ZW10
ENSG00000086848	364.56834880323333	291.0134374913333	0.21371645590958055	0.9314885693017448	0.3251035436659768	ALG9
ENSG00000086967	28.368249418333335	25.8174362161	0.07065805376073363	0.7193265482227016	0.13593138396316065	MYBPC2
ENSG00000086991	173.73707103333334	261.18986968703337	-0.2564414661250035	0.9381979980463906	-0.5881933216884947	NOX4
ENSG00000087008	591.4841554908334	574.10045937	0.032812370470177245	0.3568496779137974	0.043036312587727124	ACOX3
ENSG00000087053	1352.1506292249333	1634.2359955233667	-0.38417570694589404	0.9633192204325604	-0.27336045772755807	MTMR2
ENSG00000087074	1410.4691243919667	2213.9268317562	-0.8446981983322126	0.9906880475107501	-0.6504324579385131	PPP1R15A
ENSG00000087076	3124.8584246468	2541.2721434191	0.3530719064610218	0.9653967120279601	0.2982399472017971	HSD17B14
ENSG00000087077	5995.210676975767	5317.940624186133	0.315793951928019	0.9584611538950122	0.17294278278059488	TRIP6
ENSG00000087085	204.5327520361	259.0080903682333	-0.19093280063114762	0.9106654493207487	-0.34066528071139573	ACHE
ENSG00000087086	12138.975462021	35212.88446686373	-1.6249217601716563	0.9888123269475797	-1.5364567482804319	FTL
ENSG00000087087	8623.6981134217	5096.990193040533	1.608966160659608	0.9954080621269034	0.7586610976864951	SRRT
ENSG00000087088	2200.051828631333	3065.3373257033	-0.35813188860782014	0.9625899692253767	-0.4785083333016244	BAX
ENSG00000087095	1278.9076261652667	1765.1109408370667	-0.4975136929790912	0.9739759043794975	-0.4648467986877925	NLK
ENSG00000087111	3160.7879494912668	4184.029839198467	-0.7086476062946149	0.9900633717070635	-0.4046088893117841	PIGS
ENSG00000087116	536.8385834293667	2344.8885478266334	-0.7843471730449008	0.9883602545797735	-2.126959084180209	ADAMTS2
ENSG00000087152	2820.3818089096667	3328.3266353046	-0.39399397187352747	0.9657252842940914	-0.23890654308229922	ATXN7L3
ENSG00000087157	1578.6643934218	1241.4049744551	0.4004849562074162	0.9683789241818862	0.34673067070419306	PGS1
ENSG00000087191	2879.2639210496664	3283.2400392385	-0.27406979258436176	0.9431511567948239	-0.18942019362886586	PSMC5
ENSG00000087206	672.0419497367667	692.7591090885	-0.035610993769194174	0.37883857978976143	-0.04380248510169233	UIMC1
ENSG00000087245	3630.4479149508998	29955.268418187366	-1.2140446463511991	0.9956667341070071	-3.0445903008534754	MMP2
ENSG00000087253	649.6470623013333	1432.1816667986	-0.7228333855776156	0.9891946799385384	-1.1404864501907992	LPCAT2
ENSG00000087258	561.7854633746333	1209.3915742816	-0.6199915330816366	0.9808933498444187	-1.1061902337847438	GNAO1
ENSG00000087263	1023.9701710851667	1042.8218156301666	-0.026910265554670465	0.25093304896414503	-0.026318979893979588	OGFOD1
ENSG00000087266	2376.4873203472	2071.8737985706666	0.24517750973627866	0.9422383771856578	0.19789457557761855	SH3BP2
ENSG00000087269	1126.4109203397668	1048.6825403376	0.11305049358682917	0.8447331610076267	0.103155217862894	NOP14
ENSG00000087274	5425.6360074182	8111.644667197634	-1.2666478190686643	0.994803785145336	-0.5802021920739484	ADD1
ENSG00000087299	306.4358499068333	304.0919059051	0.0070883875655846935	0.02636288450140334	0.011077671636574322	L2HGDH
ENSG00000087301	674.6200023603	723.1066900129333	-0.06932528720238927	0.6977122812302095	-0.10013342916172956	TXNDC16
ENSG00000087302	2221.9064349211335	2487.4134765567333	-0.23798718942869218	0.9320324754840758	-0.16284827736900723	C14orf166
ENSG00000087303	8132.9909575074325	4584.500528816567	0.8566643087062127	0.9956044897442209	0.8270214459169887	NID2
ENSG00000087338	686.5270819371666	677.7789495116333	0.01747090198620407	0.1338443389241002	0.018501802312185685	GMCL1
ENSG00000087365	6430.655257500866	7621.6974223283005	-0.7087016935439994	0.9900667648779822	-0.24514658522276137	SF3B2
ENSG00000087448	1981.1674507534667	1454.2004264247666	0.6012111132074095	0.9835593932129005	0.4461247001255026	KLHL42
ENSG00000087460	23762.8006860979	40578.87160144547	-1.2236650224054366	0.9957578062019111	-0.7720238655102548	GNAS
ENSG00000087470	2578.2947498394	2374.9549504931333	0.1987261556456545	0.9259401664711551	0.11851705373120533	DNM1L
ENSG00000087494	78.72605296553334	64.44151620443334	0.0937014723722537	0.8018146536630477	0.288850709899846	PTHLH
ENSG00000087495	4.016837680233333	20.212025360833334	-0.5767447430652134	0.979894408460262	-2.3310818266779654	PHACTR3
ENSG00000087502	651.3671764385666	1024.2858121275667	-0.5470427724065554	0.9776097384151603	-0.6530754079938066	ERGIC2
ENSG00000087510	6.191173389833333	23.3972068462	-0.4841739588585061	0.9734431220301174	-1.9180515424097604	TFAP2C
ENSG00000087586	155.99271010796667	74.99569380856667	0.5816635272812922	0.9831613596515161	1.0565989455323197	AURKA
ENSG00000087589	4.452513942433333	80.0264541879	-0.9868230314113634	0.9964482218672827	-4.167784953663853	CASS4
ENSG00000087842	443.2600774876	793.7122168713668	-0.5346375341723831	0.9762039755519557	-0.8404625806410505	PIR
ENSG00000087884	90.7687615494	184.97265192396668	-0.6374880911557774	0.9827748905703418	-1.0270442065765457	AAMDC
ENSG00000087903	325.6834961075	654.3497044550667	-0.5022837223828296	0.9741431754405799	-1.0065912485504702	RFX2
ENSG00000087995	325.89822417846665	395.6274876911333	-0.20530610931271437	0.9177220323775874	-0.27972117533973007	METTL2A
ENSG00000088002	4.114343699566667	2.282351880466667	0.32637739192419646	0.959504249223694	0.8501410816199213	SULT2B1
ENSG00000088035	593.8654121300667	507.4159846238333	0.18081207228765508	0.9155353088520486	0.2269670418119203	ALG6
ENSG00000088038	2139.1836009968333	1771.9460282885666	0.35313411460361743	0.9654059357597218	0.271725649363582	CNOT3
ENSG00000088053	34.41943616026666	14.317609847766667	0.5216786508303024	0.9786041868705041	1.2654327919870574	GP6
ENSG00000088179	1722.7633337202335	1395.6826027625	0.308754717122284	0.9584645670327259	0.3037536332065094	PTPN4
ENSG00000088205	1237.1515955306	1499.7137058432	-0.24521767138174067	0.9342805992460359	-0.27766482453101626	DDX18
ENSG00000088247	7309.609252652734	7026.7106715886	0.14870376800284568	0.8876630359516918	0.056944790493312275	KHSRP
ENSG00000088256	2072.4758794763666	2432.1232989132336	-0.38049710717988017	0.9628116794653144	-0.2308610584942506	GNA11
ENSG00000088280	2773.958603723667	3832.9381390042	-0.6529997530458235	0.9847396014651661	-0.46650445598855017	ASAP3
ENSG00000088298	993.2198247715667	1474.1762562139334	-0.4534281964986954	0.971922334033422	-0.5697240637277388	EDEM2
ENSG00000088305	356.3396899287	153.66763751926666	0.6395232342666357	0.9846216225023608	1.2134398183641981	DNMT3B
ENSG00000088325	474.0712466420667	71.8001653224	1.678969637513732	0.9884127258756804	2.7230448223918757	TPX2
ENSG00000088340	3055.8029022222	838.1454507677	1.574657748911763	0.9999877793304172	1.8662789589065383	FER1L4
ENSG00000088356	454.38991960563334	644.6275891074333	-0.39700752668182127	0.9664897786308023	-0.5045351051436826	PDRG1
ENSG00000088367	1869.5928565518332	2537.0366289765334	-0.7185312237257526	0.9897580829770682	-0.44042022184047336	EPB41L1
ENSG00000088386	6.8013569289	6.837843711966666	-0.002913154891262229	0.002878176146380418	-0.007718843346289989	SLC15A1
ENSG00000088387	1458.9818608087667	1515.3751544695333	-0.0532406750142078	0.591601643810099	-0.05471305263701651	DOCK9
ENSG00000088448	7730.5933265706335	3308.949755859767	2.3144483945924743	0.99999999999491	1.224205760424507	ANKRD10
ENSG00000088451	1558.0241082961334	997.4883628167333	0.5704214355615825	0.98302368053795	0.6433456419431625	TGDS
ENSG00000088538	2165.620592842933	1467.5401508240666	0.6192727242233772	0.985673530340261	0.5613805363337118	DOCK3
ENSG00000088543	921.3206459146	973.9556703006999	-0.06287516343626193	0.6639467591297297	-0.08015276656532462	C3orf18
ENSG00000088682	1925.7719557491	1973.5027266444333	-0.044499325083288965	0.4978329866228257	-0.035321638906386475	COQ9
ENSG00000088727	102.52583775073333	171.33156416	-0.47071298585678434	0.9741659608451828	-0.74080342933067	KIF9
ENSG00000088756	155.08221676956668	206.50984330740002	-0.15333663880138204	0.8804158598196345	-0.4131772869939296	ARHGAP28
ENSG00000088766	1104.4856888733666	1568.4347403927666	-0.5247819696010774	0.975790725602256	-0.5059507771989613	CRLS1
ENSG00000088808	4362.212283570867	3203.0255522692332	0.47763239913265804	0.9796834197785936	0.44562467196893	PPP1R13B
ENSG00000088812	2885.4090689845	3443.2864138362	-0.3991232151523911	0.9669684697238077	-0.25501032328872	ATRN
ENSG00000088826	1545.0232361553667	2253.9957704807002	-0.42105201525362657	0.9697424523842647	-0.5448562728638869	SMOX
ENSG00000088832	1685.0992070587	2509.386226499133	-0.628141293350334	0.9816050952832835	-0.5745010071024794	FKBP1A
ENSG00000088833	4439.293874551699	5558.279680743433	-0.5574419735243359	0.9795518632416558	-0.32430821363551926	NSFL1C
ENSG00000088836	77.88446980923334	449.5585906776	-0.7862253193832259	0.9878944372513255	-2.5291015653195266	SLC4A11
ENSG00000088854	1030.5000604436	820.8796251003666	0.3259329629445764	0.9594281099700298	0.3281020056261787	C20orf194
ENSG00000088876	414.29345406503336	308.28432045806665	0.32636170506279555	0.9595015600441535	0.4263915106741697	ZNF343
ENSG00000088881	2854.1958142003	2170.1450164654334	0.4517345931296573	0.9754098798840566	0.3952928636852614	EBF4
ENSG00000088888	3650.0576907042	3123.532409471133	0.44804133092410714	0.9756784136037872	0.22474076733187848	MAVS
ENSG00000088899	422.8457115643333	767.6433053197001	-0.5847170374598555	0.9800391938582694	-0.8603047539549135	LZTS3
ENSG00000088930	2348.034082925167	2620.958135168033	-0.23068227141867198	0.9294191347415177	-0.15864095947293705	XRN2
ENSG00000088970	835.5523112947	739.8790049438	0.14168909728045925	0.8791210188752221	0.17544079274199004	KIZ
ENSG00000088986	2351.8513061486333	3335.2395028934666	-0.6250433649318482	0.981250650642086	-0.5039935149189627	DYNLL1
ENSG00000089006	2688.6225200417666	2818.9208787968	-0.12293576940402062	0.8431323973150672	-0.06827576858601345	SNX5
ENSG00000089009	2534.9256583545334	2636.9264645867	-0.09405627207893735	0.7848812083642576	-0.05691390163103224	RPL6
ENSG00000089022	1424.6826157072667	1095.6418651212334	0.4390198784173439	0.9765070491181129	0.37886425961638764	MAPKAPK5
ENSG00000089041	11.581106626299999	18.178546911966666	-0.22308339892458845	0.9255182191732685	-0.6504637675845215	P2RX7
ENSG00000089048	780.8964371467666	681.2879518930333	0.1751567813509865	0.9115084521576463	0.19686653623161648	ESF1
ENSG00000089050	767.5715888437667	1137.2778979021666	-0.6466693801274355	0.9838430421638396	-0.5672116077474193	RBBP9
ENSG00000089053	5063.1249807676	4245.207440884067	0.4546118381875537	0.9754244069098938	0.25419304451604313	ANAPC5
ENSG00000089057	3314.6069878374333	7674.808380792	-1.1847532753721728	0.9958886369664327	-1.2112929102689043	SLC23A2
ENSG00000089060	927.4154355940667	781.5394965604333	0.22386690635224127	0.9353172030964516	0.2468969542887543	SLC8B1
ENSG00000089063	1601.8438994744	2848.9253346431	-0.9764797534757119	0.9959907448044788	-0.8306842484296967	TMEM230
ENSG00000089091	511.75743304646664	265.1212039568	0.6292805550225526	0.9846599315640339	0.948808092706828	DZANK1
ENSG00000089094	1389.7555418354334	1173.7536460868666	0.2519679182539421	0.9444850975493375	0.24370149563820268	KDM2B
ENSG00000089123	233.25631946633334	217.29289699803334	0.06923108300136935	0.712219566259926	0.10227515203351498	TASP1
ENSG00000089127	5.5513554724	366.5729298616667	-1.5121242431263404	0.9997761610183606	-6.045116364778603	OAS1
ENSG00000089154	5568.116176882067	4738.639028602834	0.47899547357519096	0.9797413044776979	0.2327165466844144	GCN1
ENSG00000089157	6852.848675619666	8224.0727778092	-0.7260249673648477	0.9887429455815215	-0.26314920171483597	RPLP0
ENSG00000089159	2022.6002003531	2124.4309206318	-0.08025907938436602	0.7396007712134112	-0.07086525674470791	PXN
ENSG00000089163	75.37336895943334	54.09182315786666	0.2216248352631344	0.934409090974761	0.47864435401926436	SIRT4
ENSG00000089177	403.0482833144	520.5772410587666	-0.2923181968353597	0.9469750094402067	-0.369159563143074	KIF16B
ENSG00000089195	397.0333986333333	533.5112920216	-0.2791521634254015	0.9445678480092387	-0.4262584340554192	TRMT6
ENSG00000089220	6220.063005071866	12397.981625215833	-1.2163976073947962	0.9958178049621456	-0.9951041718331545	PEBP1
ENSG00000089225	5.6191723171	68.16182355936667	-1.0501609241398393	0.9915754156928229	-3.6005343853862164	TBX5
ENSG00000089234	702.7550746514	890.5413787094667	-0.3494417279290633	0.9607286420402545	-0.34166068076919875	BRAP
ENSG00000089248	3555.0959670863335	6288.776574802	-1.6929537513674595	0.9982161402595634	-0.822890876177846	ERP29
ENSG00000089280	21177.29855910707	11860.527712516467	3.7137973933171025	1	0.8363503650883205	FUS
ENSG00000089289	800.2099863834001	1038.0108028000668	-0.3940754840056153	0.9657469802218699	-0.37537091989435906	IGBP1
ENSG00000089327	74.81249680306667	385.63057712746667	-0.7996852249434775	0.9869757958881543	-2.3658682636664645	FXYD5
ENSG00000089335	2522.7682819335	1505.8925108657666	0.9996854145000866	0.9935034550251438	0.7443889043065135	ZNF302
ENSG00000089351	3197.8744957935664	3118.0123043838335	0.059463494995929705	0.6506924444705986	0.036486698479613014	GRAMD1A
ENSG00000089472	2171.9362790546334	4199.8295191404995	-0.9345472615079848	0.9925290182539789	-0.95134898920378	HEPH
ENSG00000089486	1049.1459356694	2430.777032277633	-1.094543846463143	0.9965865876903134	-1.2122021954193594	CDIP1
ENSG00000089505	81.90424339946667	53.37605157336667	0.2763466984009449	0.9528193768902299	0.6177456109202797	CMTM1
ENSG00000089597	11558.7298497548	13646.319891481433	-0.33888938752533515	0.958362852640801	-0.23952906727300258	GANAB
ENSG00000089639	558.2411137989	527.792506837	0.04889561877990217	0.5573082984547989	0.08091751248872997	GMIP
ENSG00000089682	546.1177089280334	380.57298971013336	0.3504440235439032	0.9649568843481042	0.5210387664677052	RBM41
ENSG00000089685	323.4247353481	43.99805628246667	1.399781195807743	0.9946357077096087	2.8779183237376724	BIRC5
ENSG00000089692	20.131559058566665	18.734771942800002	0.0516773122292154	0.5846060501004364	0.1037404880135698	LAG3
ENSG00000089693	3461.0063283036666	5456.480476585866	-1.202339082806625	0.9951454638878472	-0.6567791086934777	MLF2
ENSG00000089723	121.02674250056666	98.93849494463333	0.14950236594309468	0.888566357311221	0.29072200730955644	OTUB2
ENSG00000089737	5386.2797371264	7136.505420816967	-0.9430022783384029	0.99212253283449	-0.40592863493240966	DDX24
ENSG00000089775	1145.8932128449667	581.1863115229334	0.9050526105912575	0.9928066985591457	0.9793999746937512	ZBTB25
ENSG00000089818	937.0355638241999	1118.3323167358667	-0.26506494152706284	0.9407609699950458	-0.25517324482041653	NECAP1
ENSG00000089820	295.8032137248667	173.02653214746667	0.46633358222743176	0.9776456835334084	0.7736444466976724	ARHGAP4
ENSG00000089847	258.9516886113	245.32394321816668	0.045462469181146464	0.5203096873398503	0.07799492078476383	ANKRD24
ENSG00000089876	1253.4173786787667	1558.9582102184668	-0.33138523676440085	0.9570478660659237	-0.314715353950838	DHX32
ENSG00000089902	1699.7541875732	1449.0984846256001	0.2864607032230819	0.955958808523689	0.2301704763465134	RCOR1
ENSG00000089916	2494.2874428974	2079.2808152084667	0.45166618776827194	0.9754125635544746	0.26254311852332346	GPATCH2L
ENSG00000090006	9859.447579994834	5130.024972395867	1.0195302443577714	0.9956349996816601	0.9425409666433188	LTBP4
ENSG00000090013	891.4618149339001	1716.7081577776	-0.788111772025155	0.987485225284289	-0.9453998929070022	BLVRB
ENSG00000090020	1879.2910499799334	2298.266182133667	-0.30426427669977646	0.9478827532713303	-0.29035738123484056	SLC9A1
ENSG00000090054	1414.9596569600667	1684.0872553062668	-0.30281552447902405	0.9476422157213195	-0.2512059689048628	SPTLC1
ENSG00000090060	5148.953864607167	4909.279750754266	0.18633467570284407	0.9192276106654402	0.06876796374552563	PAPOLA
ENSG00000090061	306.1366339406667	354.9940072662	-0.15642526525458889	0.8833701700346194	-0.21361897459260168	CCNK
ENSG00000090097	25499.315541793967	12502.420636185567	1.7843091799360598	0.9876751358758734	1.0282510754424683	PCBP4
ENSG00000090238	1727.3170940600667	1561.4579550555	0.1814382636724361	0.9159653124558081	0.14563922861238196	YPEL3
ENSG00000090263	481.2713298011667	900.0354095148667	-0.7646553384068667	0.991029428143613	-0.9031312796590805	MRPS33
ENSG00000090266	1099.2524952892	1353.7742169066	-0.3270360270018732	0.9560687775459527	-0.30046433817201773	NDUFB2
ENSG00000090273	1856.7975496200668	2778.795214446	-0.8027346430950348	0.9875062853751974	-0.5816429939821681	NUDC
ENSG00000090316	4068.9347397298666	2922.287386281533	0.8451403730266955	0.995165513813712	0.47755307773399547	MAEA
ENSG00000090339	1053.0669435385666	3707.8588573380002	-1.5665920264540658	0.9998279109265578	-1.8159891761464286	ICAM1
ENSG00000090372	3018.8018771352	3338.5161984904666	-0.29276791209200015	0.9470108116293018	-0.14523096379874792	STRN4
ENSG00000090376	16.753097386833332	14.7224781448	0.0760715842374285	0.7433285813496251	0.18640732020135747	IRAK3
ENSG00000090382	3.4850970431	3.2942464759666668	0.03153718665572361	0.3384279536856112	0.0812503269929512	LYZ
ENSG00000090432	976.5231953383667	1588.2294125216	-0.7253957759285663	0.9888312568244134	-0.7016931003340523	MUL1
ENSG00000090447	477.71745375890004	249.18975531086667	0.7351927739013976	0.9876073501642273	0.9389128301945424	TFAP4
ENSG00000090470	1002.7384567029334	1030.8774298508001	-0.03966787649822212	0.43542384661126976	-0.039927449839173186	PDCD7
ENSG00000090487	2655.0174289544334	3284.7513598628666	-0.5691373629428925	0.9802020091780811	-0.3070628378092501	SPG21
ENSG00000090520	2023.8795203083332	2141.0316138007	-0.08431203160419953	0.7533379153088919	-0.0811826879870455	DNAJB11
ENSG00000090530	2464.7353560345	6781.246414295099	-0.7975852406965362	0.9867659617329408	-1.460117719961679	P3H2
ENSG00000090534	5.585194117966667	6.895365632033333	-0.13036208232942453	0.8516515781552484	-0.3040196301547258	THPO
ENSG00000090539	120.02609705456666	287.42659248596664	-0.6975654967356066	0.9891726534245746	-1.2598454225170177	CHRD
ENSG00000090554	8.3950647063	5.338355164	0.264815458743067	0.9497259010772912	0.6531461529600847	FLT3LG
ENSG00000090565	2803.0383043788333	2734.278468958433	0.07528889832585307	0.7400605920133687	0.03583127958934248	RAB11FIP3
ENSG00000090581	2343.9930857817335	4148.728750042167	-1.5289977706129476	0.9971824840027059	-0.8237010206181093	GNPTG
ENSG00000090612	653.6143306635	917.2304453572333	-0.5159331690222407	0.9748636915446184	-0.4888446273678371	ZNF268
ENSG00000090615	2457.117317024933	2649.2627775105	-0.1339974507170201	0.8561531776179536	-0.10862420819689922	GOLGA3
ENSG00000090621	4332.783221906567	3455.5591923555003	0.5431856335637172	0.9813694822753899	0.32637486523806236	PABPC4
ENSG00000090661	2899.2070401698666	2728.6414203225336	0.09342483012846281	0.801033405596107	0.08747554600722694	CERS4
ENSG00000090674	1080.0037805071	1031.8689376245	0.06218343033135533	0.6701569022574871	0.06577662336329683	MCOLN1
ENSG00000090686	4303.5568715046	3187.0785907098334	0.8299129867692913	0.9930570508698233	0.4332949389535076	USP48
ENSG00000090776	520.9280743453334	1231.2115329695334	-0.8271077379317805	0.9924952954646221	-1.2409225554404828	EFNB1
ENSG00000090857	2675.3428742332335	1487.5749577906333	1.0832431392697923	0.9966845560117983	0.8467614338173157	PDPR
ENSG00000090861	5478.434890920066	6744.9516630542	-0.8520217795527203	0.9891790166925086	-0.30004430921575975	AARS
ENSG00000090863	8726.774109925567	9945.866165111032	-0.3552070159547308	0.9620749036305891	-0.18864856399568156	GLG1
ENSG00000090889	167.0694893392	34.22965364153333	1.0520249348938582	0.993854277836641	2.2871296893830735	KIF4A
ENSG00000090905	6284.175499888467	4085.2993344654997	1.094704127119339	0.9969677352613746	0.6212816816058258	TNRC6A
ENSG00000090924	4552.0759609363995	2555.0186206068	0.7913696505525274	0.9915143205635956	0.8331908268841299	PLEKHG2
ENSG00000090932	12.913707138166666	48.377084199466665	-0.7597274990569449	0.9904297839499001	-1.905420602721866	DLL3
ENSG00000090971	1748.265808637	1958.6324498364665	-0.17225473425265536	0.8967751709820901	-0.163922141093282	NAT14
ENSG00000090975	1424.8133164551668	1298.3668710334666	0.08548767499587928	0.7771056953763531	0.13407481135271618	PITPNM2
ENSG00000090989	1586.4904393368333	1314.5236751800667	0.36727940467241155	0.9667230088102287	0.2712987013767511	EXOC1
ENSG00000091009	424.97339243933334	479.88607787246667	-0.1390826588139131	0.8629654624266068	-0.1753194421558903	RBM27
ENSG00000091039	1746.4478966532668	1976.8903544496334	-0.22517795783189123	0.9266970136974754	-0.1788092539969236	OSBPL8
ENSG00000091073	367.5480517054333	297.162225911	0.2188203754524567	0.9333179290528638	0.30668213640235154	DTX2
ENSG00000091106	16.75755806753333	13.845308425333334	0.10917612749026383	0.8378105069163081	0.2754147407227685	NLRC4
ENSG00000091127	393.00450084963336	345.4215022030333	0.12297994484669526	0.8582816865055602	0.18618794268101818	PUS7
ENSG00000091128	5.1997404173333335	20.5381935546	-0.9579219053806214	0.9929223288243569	-1.9817977867885992	LAMB4
ENSG00000091129	70.0883611909	752.837628667	-1.009945104608832	0.994562588344742	-3.4250919426771693	NRCAM
ENSG00000091136	44781.68099643577	35632.24510867233	0.39270891894083787	0.9667161308582042	0.32972529715639576	LAMB1
ENSG00000091137	4.955310717533333	36.82800481823334	-0.9207013411898115	0.9940377810057124	-2.893755812355026	SLC26A4
ENSG00000091140	1737.4499782873	2267.7153561489336	-0.5445265710737301	0.9771606799829274	-0.38426812161748053	DLD
ENSG00000091157	844.2644790251001	1029.0370508995	-0.2732449783943289	0.9429228503225588	-0.28552800640319614	WDR7
ENSG00000091164	1110.4331585179334	1877.9848875241998	-0.8312525112876149	0.9924914862271508	-0.7580628995926634	TXNL1
ENSG00000091262	370.0130856028333	416.2981638381333	-0.0851298942000745	0.7560835898407544	-0.17004090230747962	ABCC6
ENSG00000091317	1483.9052321051333	2326.1799202181332	-0.9041452134679815	0.9940522635809776	-0.6485637286638901	CMTM6
ENSG00000091409	4672.693646364333	7505.134899297	-0.6844147076785387	0.9889712423153412	-0.6836235499038795	ITGA6
ENSG00000091428	730.9968481690333	1279.4736946502667	-0.39970522350834614	0.9670965240764218	-0.8076133957303226	RAPGEF4
ENSG00000091436	2703.2742132076664	2350.538592289267	0.18791665428319443	0.920221470968742	0.2017164949856871	AC013461.1
ENSG00000091482	68.94128015646666	144.08485554330002	-0.5739860507785484	0.980011684905656	-1.0634787116597577	SMPX
ENSG00000091483	1503.5268172976332	1842.1601252528333	-0.3698372281621914	0.962948145546368	-0.2930478691818319	FH
ENSG00000091490	999.5657217094333	2932.0744967291002	-0.9705993068317604	0.9951556559956773	-1.5525484264544396	SEL1L3
ENSG00000091513	215.6241845756	17608.4309590611	-1.9902942072783627	0.9998139239170214	-6.351603548953836	TF
ENSG00000091527	4811.3631487550665	5865.002741258867	-0.720868919959454	0.9894672549831502	-0.2856860882862074	CDV3
ENSG00000091536	270.5850129538	339.2750262369	-0.14661588282534788	0.8729588187939655	-0.32637330417454924	MYO15A
ENSG00000091542	2026.1666950787	3696.9534701389002	-1.2346748471142595	0.9944142004857011	-0.867584014665491	ALKBH5
ENSG00000091592	966.3706302246334	2111.6883356962335	-1.1295440923246058	0.9958279129505238	-1.127748408600543	NLRP1
ENSG00000091622	113.30705675773333	342.0411288143667	-0.6170513727139493	0.980876807417257	-1.593932097809322	PITPNM3
ENSG00000091640	1066.6494093657668	1624.4027745966666	-0.5928441136242687	0.9811979446215479	-0.6068233333596404	SPAG7
ENSG00000091651	289.9817831685	55.96786803966667	1.1238469377732347	0.9936465062760942	2.373291574188656	ORC6
ENSG00000091656	2416.4327453248334	1488.2226097665332	0.6805876843280854	0.9905427588900505	0.6992884996297724	ZFHX4
ENSG00000091704	8.412505086433335	4.331716635433334	0.39629910119319267	0.9674241451317199	0.9575966016525334	CPA1
ENSG00000091732	455.1375791693333	524.6422719776999	-0.15787155203579536	0.8847067558251672	-0.20503134481727303	ZC3HC1
ENSG00000091831	45.51737257826667	24.065268399766666	0.47575082431989263	0.9795065626789774	0.9194647688909627	ESR1
ENSG00000091844	149.20911749826666	66.4884799352	0.6648282490275248	0.988067051953445	1.1661593947325597	RGS17
ENSG00000091879	8.810216355433333	9.083380680233333	-0.012695468105124034	0.06408787595682675	-0.044051895762091675	ANGPT2
ENSG00000091947	627.9573602048333	806.2193791731333	-0.31170617680420365	0.950038154947355	-0.36050586178061683	TMEM101
ENSG00000091972	31.5030190495	231.42076618826667	-1.297581364088858	0.9976414539885986	-2.876956329194343	CD200
ENSG00000091986	6499.5678748352	10510.7550532108	-1.2120740573270203	0.9955177990860108	-0.6934506022692674	CCDC80
ENSG00000092010	1627.4014687771999	2435.3374800314	-0.6517575936075801	0.9845441275591837	-0.5815515116009728	PSME1
ENSG00000092020	448.511532736	393.363968905	0.13820094538025365	0.8748243501639493	0.18928026551691352	PPP2R3C
ENSG00000092036	272.85355688846664	257.23691440463335	0.053292072745065616	0.5995899345789872	0.08502916129469151	HAUS4
ENSG00000092067	4.814039771233333	5.0462161766	-0.027356945663783806	0.2575532147461216	-0.06795395105004161	CEBPE
ENSG00000092068	48078.04953168566	29220.764309688733	1.0761950556508275	0.9960896835645278	0.7183844545153986	SLC7A8
ENSG00000092094	1695.7493765863667	1104.9519636974667	0.6636650370982344	0.9878451324372236	0.6179393106774157	OSGEP
ENSG00000092096	1621.9286534008334	2594.708071768867	-0.7584928998958451	0.9902308775667368	-0.6778618728017202	SLC22A17
ENSG00000092098	932.8702377478	879.2067735937	0.08195475475339747	0.7652359207589193	0.08547391499381944	RNF31
ENSG00000092108	1302.2689635829665	1430.4216487344668	-0.1561316634762717	0.8830995068328221	-0.13541303058250886	SCFD1
ENSG00000092140	603.3453469227	497.0457546890333	0.24447150341655666	0.9420518370208238	0.27960535546832466	G2E3
ENSG00000092148	7526.57192074	7471.888980576233	0.017528319421891727	0.13461010266157247	0.010519900231405246	HECTD1
ENSG00000092199	4086.2541585776667	5702.066728736467	-0.9401857739415876	0.9922111089954135	-0.48070598236651463	HNRNPC
ENSG00000092200	16.6577684371	43.8997670518	-0.4183627494848113	0.9694558652455828	-1.3980181417359236	RPGRIP1
ENSG00000092201	3712.4983420704666	3716.673754854067	-0.0028106844352875577	0.002717441676208354	-0.0016216740902591281	SUPT16H
ENSG00000092203	1466.5053265075667	1846.8142597603667	-0.4386114432843695	0.9713140274512325	-0.3326564658573638	TOX4
ENSG00000092208	199.07899173663333	220.953477162	-0.09028877838895606	0.7730833963132993	-0.1504016496617911	GEMIN2
ENSG00000092295	192.11423250823333	200.36303354703333	-0.024630234113411933	0.21740056457564516	-0.06065195667980305	TGM1
ENSG00000092330	1136.3748462478666	1477.9208276743	-0.46480182859146535	0.9736727890501626	-0.3791301834580331	TINF2
ENSG00000092421	296.6604134799333	449.3681921867667	-0.373923688118766	0.9627190503430867	-0.5990855835723896	SEMA6A
ENSG00000092439	6665.395332166433	5812.635300955933	0.21595162287764508	0.9322641599218721	0.19749805256121114	TRPM7
ENSG00000092445	861.7435300350667	659.9856312884667	0.2943351460513924	0.9579916026901507	0.3848239463480414	TYRO3
ENSG00000092470	215.11639226993333	97.59549732013333	0.5402122179860319	0.9810795406997234	1.1402309709494713	WDR76
ENSG00000092529	123.24963969133334	88.53882752946666	0.20221058030222017	0.927400898017875	0.4772012551613096	CAPN3
ENSG00000092531	2245.2765228892	1653.3140820216333	0.6208676765054595	0.985586156732515	0.4415323136402089	SNAP23
ENSG00000092607	4.4943837157	6.335809392833333	-0.19061216209254916	0.9104445941167733	-0.49540563154478273	TBX15
ENSG00000092621	2615.406506392467	4313.141960292267	-0.7071415527150857	0.9899692457053374	-0.7217040023470254	PHGDH
ENSG00000092758	37223.260516195565	9364.5882031994	1.7935085834668536	0.9761548710168735	1.9909169715097361	COL9A3
ENSG00000092820	15964.210104051434	22650.254224601333	-1.2270238749459499	0.9954038561130196	-0.5046860717402912	EZR
ENSG00000092841	9258.3517108699	14749.1899221512	-0.8182377079075769	0.991434629123098	-0.6718084441190149	MYL6
ENSG00000092847	2198.5637020605	2346.0786837957667	-0.15538075430263018	0.8823937522581473	-0.09369006552753889	AGO1
ENSG00000092850	106.13127759176668	69.92576155453334	0.23448613159971046	0.9393802159807332	0.6019539245691167	TEKT2
ENSG00000092853	124.90125803813334	10.993844074233333	1.376301546429887	0.9917615270905522	3.506020180228483	CLSPN
ENSG00000092871	383.87221381973336	581.0026474484333	-0.42228357769614644	0.9698791770784405	-0.5979186015333282	RFFL
ENSG00000092929	15764.625495588165	7899.980389909733	1.3890000741736521	0.9918044588900358	0.9967699205572231	UNC13D
ENSG00000092931	579.9186680000666	505.90073947256667	0.1768891977640197	0.9127601792500374	0.19699623248460627	MFSD11
ENSG00000092964	2118.5332131580335	3810.3323247060002	-0.9061501487180026	0.9942658296834795	-0.8468510837115788	DPYSL2
ENSG00000092969	1586.9631830638666	2944.857329988133	-0.8107335824257987	0.9895740166571347	-0.8919290826621964	TGFB2
ENSG00000092978	628.9943074974666	453.9630123635333	0.4022750196799504	0.9687995619213841	0.4704722049868168	GPATCH2
ENSG00000093000	1277.3290243809333	1027.9265808193334	0.3714706091269708	0.9666572067387534	0.3133929691762159	NUP50
ENSG00000093009	119.4455216357	15.3200280528	1.3069284600976792	0.9968013812163746	2.9628619197985477	CDC45
ENSG00000093010	3082.6820243273	4885.3104330046335	-1.1067429604731003	0.9967483567740804	-0.6642641554479917	COMT
ENSG00000093072	122.37618863976667	719.0208603958333	-1.1552994319230954	0.9974124718426185	-2.5547107542744456	CECR1
ENSG00000093100	50.759873358966665	21.627318237500003	0.42874862455408047	0.975240209410483	1.2308336859270053	XXbac-B461K10.4
ENSG00000093144	2809.0514524128334	2523.087203494233	0.2665399005118976	0.9502760407887014	0.15489298012785727	ECHDC1
ENSG00000093167	2227.9409872614333	2181.5221838767334	0.04229016027334416	0.48335546448006717	0.03037587516082627	LRRFIP2
ENSG00000093183	1413.6777231717333	1668.6238995309334	-0.3179347253433373	0.9527321429230081	-0.2392055485316483	SEC22C
ENSG00000093217	124.61042248143333	118.49495839056667	0.028856054860907747	0.2989024501861287	0.07259906315301996	XYLB
ENSG00000094631	5279.866254222633	3654.6629981219667	0.9088912727776447	0.9928118325531592	0.5307630054643127	HDAC6
ENSG00000094755	11.561716711166667	5.4977110575333334	0.40273653885280236	0.9689084565391739	1.0724526381059394	GABRP
ENSG00000094804	174.54409765653332	65.8993437554	0.48576172874831225	0.9796810268246766	1.405255568222728	CDC6
ENSG00000094841	291.01302961756664	487.1382729691333	-0.5343641133987238	0.9761952630762383	-0.7432475869660107	UPRT
ENSG00000094880	909.9244522361666	1027.1770169636	-0.1682989219394661	0.8936786822048585	-0.174866154100572	CDC23
ENSG00000094914	4377.539097666767	2780.6555650365667	0.8793710245680102	0.9953024215396776	0.6546950124117216	AAAS
ENSG00000094916	6654.519906379966	6971.7321384235	-0.0990545710022256	0.7992298780402879	-0.06718255466003963	CBX5
ENSG00000094975	2081.162050302233	5030.2307032901335	-0.9730159398494871	0.9955377825701568	-1.273235263067039	SUCO
ENSG00000095002	2791.1439292969	1537.2625493399667	1.0192555748918117	0.9956254415238195	0.8604929367280035	MSH2
ENSG00000095015	1034.129998807	825.4412155062	0.2680828133072091	0.9507326310027566	0.325180174746793	MAP3K1
ENSG00000095059	1956.2462801975666	1343.3180194735	0.6664700599047696	0.9884031446879925	0.5422871173977375	DHPS
ENSG00000095066	1760.4865093921	1273.4771217316668	0.5034947261424455	0.9792029979483241	0.46720113032828253	HOOK2
ENSG00000095139	2526.2473892631997	4351.153735426266	-1.0294033581344144	0.9943281377953946	-0.7844020655731556	ARCN1
ENSG00000095203	3568.8856502485664	2715.8328518414664	0.33626414269812915	0.9616697268735419	0.3940789866386935	EPB41L4B
ENSG00000095209	514.1574450213667	781.0626405249666	-0.4273876978458573	0.9704675781223295	-0.6032280474709193	TMEM38B
ENSG00000095261	943.6518977636333	1199.0090876181666	-0.3402830758361323	0.9586202256308589	-0.34551592400040465	PSMD5
ENSG00000095303	63.634860542700004	80.36661698583333	-0.11903933002334732	0.8383428255246378	-0.33677903187942115	PTGS1
ENSG00000095319	2635.6484774749665	1955.0842089865334	0.6087862430787827	0.9848132723377897	0.43092721927031524	NUP188
ENSG00000095321	1269.95861691	1773.0936253658333	-0.5984658928572204	0.981927433141492	-0.48148723159172707	CRAT
ENSG00000095370	55.00000554543333	44.2280868227	0.10408003161876633	0.8273703621487047	0.31446892726780945	SH2D3C
ENSG00000095380	303.3550665154	795.3071360803	-0.931865893663482	0.9927501727834889	-1.3905047090153728	NANS
ENSG00000095383	2260.4726430759	2425.6777895663	-0.10126072549652446	0.8049864223933619	-0.10176346762079282	TBC1D2
ENSG00000095397	3412.117143258167	2029.7739323578332	1.1491231864200593	0.9973323052940912	0.7493481223768539	WHRN
ENSG00000095464	19.007422926500002	15.8910862221	0.1184133522193619	0.8527759474027793	0.25834519878966444	PDE6C
ENSG00000095485	532.5733385828333	403.84727485736664	0.3270938036241127	0.9596271969929084	0.39917040268051013	CWF19L1
ENSG00000095539	1245.6514188650333	634.9871130206666	0.7637294826591405	0.9903862250026623	0.9721011853375365	SEMA4G
ENSG00000095564	4226.0200045294	2406.312952903767	1.2159865210019714	0.9982339176025362	0.8124753121692375	BTAF1
ENSG00000095574	524.0883941377999	504.5591189359667	0.04980365925475498	0.5662968937157173	0.05478684197361794	IKZF5
ENSG00000095585	47.431643339766666	64.94209920393334	-0.1577426253680031	0.8845873853674647	-0.45330416580009364	BLNK
ENSG00000095587	11.936519401233333	109.89565877893332	-0.8975476597248115	0.9932343722076896	-3.202680272385968	TLL2
ENSG00000095596	215.38859593986666	373.49690155046665	-0.42172812505036733	0.9698174406838713	-0.7941544084453541	CYP26A1
ENSG00000095637	642.6798157037333	1207.3278542748333	-0.5823161770213372	0.9798855861241723	-0.9096454301287874	SORBS1
ENSG00000095713	1471.2608922712666	2755.7943803459666	-0.7273470219843519	0.9885698152197567	-0.9054151513406645	CRTAC1
ENSG00000095739	1596.5984769503666	3049.2256424990333	-1.000836965406898	0.9951219627427285	-0.9334413736783749	BAMBI
ENSG00000095752	25.841136648633334	68.54783389583334	-0.5148067002366469	0.9747398181376966	-1.4074415478831783	IL11
ENSG00000095787	3482.3188637339	4026.980585266	-0.48486244138437884	0.9734169333761942	-0.2096502052648178	WAC
ENSG00000095794	588.1029146211	725.9020942686334	-0.23216433746327214	0.930022206517012	-0.3037063379989901	CREM
ENSG00000095906	1722.4456871717334	1795.5588642097332	-0.09079017500756989	0.7747162430642069	-0.05997445794871794	NUBP2
ENSG00000095951	1134.5086214255666	2007.5602318124	-0.6351751794871143	0.9824964313681901	-0.8233757003741287	HIVEP1
ENSG00000096060	127.41100812353334	143.09001690266666	-0.07692362010020583	0.7279354827045432	-0.16743309199141063	FKBP5
ENSG00000096063	1393.0517907951667	1139.8203206267	0.37057926547340725	0.9666972025936201	0.28944247709043247	SRPK1
ENSG00000096070	1572.4585789395667	1718.6119551827333	-0.1728076296045944	0.897199109753914	-0.12822182123308903	BRPF3
ENSG00000096080	327.2873327084667	670.8718009985	-0.638309401486429	0.9828705199537018	-1.0354793380732494	MRPS18A
ENSG00000096092	1199.7055961896333	1323.5900968415333	-0.1372879900273103	0.8605155772986486	-0.14177598585223133	TMEM14A
ENSG00000096093	5773.637605504467	2806.7336332834	1.3530348432467185	0.998457776846627	1.0405884019978655	EFHC1
ENSG00000096384	20134.276297076332	26188.2514987736	-1.7842951175595807	0.9915487022137687	-0.37926612178584346	HSP90AB1
ENSG00000096395	3.5198673875	2.3309568144	0.286765111403967	0.9560565086200195	0.5945987998113547	MLN
ENSG00000096401	1522.9789336483666	1906.2308978387666	-0.4683606126596901	0.9740524327389185	-0.3238268943983623	CDC5L
ENSG00000096433	1026.4142225369333	1420.1192216047334	-0.22529328307361252	0.9267621372758452	-0.46839898527797735	ITPR3
ENSG00000096654	348.89484000823336	452.5020469157	-0.273570826168667	0.943012975437197	-0.3751320574098845	ZNF184
ENSG00000096696	15789.107305073567	19887.687869239333	-0.6331164964509592	0.9822386611985895	-0.33294595359012424	DSP
ENSG00000096717	838.3026774471333	925.9460799148334	-0.15841028540008142	0.8851964303046919	-0.14345694704722933	SIRT1
ENSG00000096746	7016.9697968650335	4698.960178075933	1.3811211994872636	0.9912611088403459	0.5785066111424851	HNRNPH3
ENSG00000096872	578.9156297629667	605.6923568046667	-0.05342799298140821	0.5933846577276105	-0.06523209875494504	IFT74
ENSG00000096968	377.4607209540667	499.6451501005667	-0.3017444484998693	0.9475279072545387	-0.404577327455929	JAK2
ENSG00000097007	5222.168742885034	7698.463714012067	-1.3244217503593343	0.9998757313269385	-0.559921498031321	ABL1
ENSG00000097021	456.0613988537	462.7671994881	-0.013495605829915155	0.07192369029511714	-0.021058545868048492	ACOT7
ENSG00000097033	2098.4324878868333	3514.7665529924334	-1.1169131173501212	0.9960795439476953	-0.7441168215674878	SH3GLB1
ENSG00000097046	492.5575273083333	140.55967556543334	1.2492956196857705	0.9980609741341757	1.8091094647115944	CDC7
ENSG00000097096	617.0541836484	444.6887343545333	0.3153757900231289	0.9584484332949006	0.47260132203325267	SYDE2
ENSG00000099139	551.1853480888333	986.6170553767333	-0.49377811501810165	0.9737465982988052	-0.8399526889777217	PCSK5
ENSG00000099194	12054.634590099566	8460.9842770291	0.5264557256393094	0.978898807713588	0.5106905106923344	SCD
ENSG00000099203	224.91531088083332	366.6929588172	-0.49406993069649197	0.9737664482959104	-0.7051906894483564	TMED1
ENSG00000099204	4897.223585434233	7673.615898501066	-0.5647700514905076	0.9801984955357124	-0.6479424883152464	ABLIM1
ENSG00000099219	2752.1997590632	2022.8812590475	0.3751736786661973	0.9664440043106994	0.4441735492197618	ERMP1
ENSG00000099246	1814.6095330246999	3166.8350353280666	-1.1565190293109675	0.9973097874570002	-0.8033825743523653	RAB18
ENSG00000099250	314.95429052546666	762.1540792532667	-0.6154814482556596	0.9809470710369501	-1.2749402218205603	NRP1
ENSG00000099251	8.223248933966667	43.511659839766665	-0.900406269586543	0.9935975114610509	-2.4036216445484433	HSD17B7P2
ENSG00000099256	614.2145609155	498.22589144436665	0.18487960152426908	0.9182813172312844	0.30194271759453895	PRTFDC1
ENSG00000099260	1222.3721682528	1482.5690408528333	-0.2886838691951181	0.9466153154791045	-0.2784156896588026	PALMD
ENSG00000099282	1100.9534470224332	579.9275658839333	0.515333929714856	0.9787714832605464	0.9248088458302705	TSPAN15
ENSG00000099284	1388.6105004102	1791.3228279259333	-0.4373987105330066	0.9712770670519719	-0.3673833738331549	H2AFY2
ENSG00000099290	1131.650719786	984.4936512893667	0.20902648997079265	0.9298970245665116	0.2009749361161153	FAM21A
ENSG00000099308	1061.6563005646333	849.4871756572667	0.31592539962710986	0.9584670488582858	0.32165271229297426	MAST3
ENSG00000099326	3919.1639818033	1554.9523000980332	1.861280541277912	0.9680593987934933	1.33367561327969	MZF1
ENSG00000099330	326.1412276817	399.1773653901667	-0.22095181354036186	0.9242987976845404	-0.2915330932138574	OCEL1
ENSG00000099331	4698.6046015565335	3697.809784091967	0.5417425842213943	0.9812430507209672	0.34556135252846343	MYO9B
ENSG00000099337	211.1354237587	406.7537644771333	-0.4092842175490935	0.9685446555879457	-0.9459870473410575	KCNK6
ENSG00000099338	280.95671019676666	173.47435989253333	0.41623745746639357	0.9719592666993881	0.6956254138842226	CATSPERG
ENSG00000099341	2252.5171225567665	3462.166988496633	-1.0077714004751914	0.9946072567156259	-0.6201372382168275	PSMD8
ENSG00000099364	1666.0024131978334	1717.3628836889666	-0.04696575694207354	0.526959987502994	-0.04380442669722067	FBXL19
ENSG00000099365	405.93728561573334	428.99440180966667	-0.04730247193585107	0.5307613157256711	-0.07970196266269694	STX1B
ENSG00000099377	95.14090252023333	170.6997453041	-0.4046631789814569	0.9679652990829937	-0.8433232896760621	HSD3B7
ENSG00000099381	1841.6529486814334	1910.0636175995667	-0.06849491202405575	0.6939991655224431	-0.05261947266371166	SETD1A
ENSG00000099385	500.4173674398	856.899069694	-0.6952077632443394	0.989056167880433	-0.7759934253371382	BCL7C
ENSG00000099617	66.1859038715	107.25658898656667	-0.31440569889498166	0.9511634316409586	-0.6964703852481644	EFNA2
ENSG00000099622	33181.1582439161	19260.888900428832	2.738557464397846	1	0.7846899609866764	CIRBP
ENSG00000099624	1567.8690133655334	2240.5148459380334	-0.5917843223274943	0.9810246277115642	-0.5150252505697706	ATP5D
ENSG00000099625	941.4951306932667	619.3788401737667	0.5235007222596554	0.9786645000002419	0.6041315363083609	CBARP
ENSG00000099769	605.0924044546666	1748.6298853995665	-0.9364301233404335	0.9923998349462241	-1.5309975808941103	IGFALS
ENSG00000099783	6188.257147856099	6476.756657306167	-0.17534396844303196	0.8990872642139129	-0.06573839258911053	HNRNPM
ENSG00000099785	644.3396829119333	920.3455393554333	-0.4751197572841423	0.9740697383108481	-0.5143541671929237	MARCH2
ENSG00000099795	1179.5833426356667	1902.6130581988	-0.7645957131243776	0.9910255208420977	-0.6897048301671733	NDUFB7
ENSG00000099797	1608.0698240325	2227.9099444119333	-0.5379052063235747	0.9763836654058912	-0.47036086670959587	TECR
ENSG00000099800	1223.0489835122667	1853.5531535211	-0.7735169377024222	0.9907778789052459	-0.5998113018444577	TIMM13
ENSG00000099804	1569.5684944576	2370.6369002415668	-0.7487323453019477	0.9886128471525014	-0.5949067205343009	CDC34
ENSG00000099810	814.4646650005334	754.8404090878	0.1060233551373943	0.8315307293793219	0.10968045254592666	MTAP
ENSG00000099814	3443.7779850528336	3089.689418601067	0.25014420588211966	0.943794174180063	0.15653031445808588	CEP170B
ENSG00000099817	2700.5567211943003	4143.1027346083665	-0.9567325455726771	0.9927578334803124	-0.6174547443236716	POLR2E
ENSG00000099821	2724.9200345659665	2181.1171329472	0.5570992748825072	0.9818974613888929	0.32114664383416563	POLRMT
ENSG00000099822	257.3960075429	239.23675695896665	0.06440755501217076	0.6846988061568031	0.10555061016599462	HCN2
ENSG00000099834	900.5642870868	2612.0137799692334	-0.693860119416707	0.989010069847785	-1.536261335807959	CDHR5
ENSG00000099840	496.7275651237666	258.2752797644	0.5237746456889898	0.9786798526363965	0.9435452433510686	IZUMO4
ENSG00000099849	1022.8101551722	773.7498146560333	0.2731420068608992	0.9520094617617672	0.4025993259888176	RASSF7
ENSG00000099860	1237.9184821308668	2452.2034086741664	-0.7235714177376504	0.9890887088441108	-0.9861623394859268	GADD45B
ENSG00000099864	3418.9877965320334	6852.191068048866	-0.841838464192386	0.9912550059353613	-1.0029961070808	PALM
ENSG00000099866	112.14998443963333	48.9922745849	0.6996483765157503	0.990057808794046	1.1948032413593184	MADCAM1
ENSG00000099875	3341.2866942971336	3840.972384368233	-0.27317531427339437	0.9429035937931215	-0.2010678149333189	MKNK2
ENSG00000099889	11209.458253982866	5929.3020720705	2.043698011825669	1	0.9187823525602901	ARVCF
ENSG00000099899	1975.1811834438668	1544.7953191287	0.47221932499373287	0.9789912351702692	0.3545692999201853	TRMT2A
ENSG00000099901	1035.8501803334	1004.1112409315334	0.04680865000192619	0.5351937384668071	0.0448962468610327	RANBP1
ENSG00000099904	2731.3199775607	1831.3192500653665	0.6828573636468875	0.9906121363641873	0.5767150224601343	ZDHHC8
ENSG00000099910	1404.5085650312333	1247.2008584671999	0.18685702959020395	0.9195553989567811	0.17137159621521295	KLHL22
ENSG00000099917	3950.977719533467	3004.8509607082333	0.6528334706657415	0.9863029045404716	0.39491627498263693	MED15
ENSG00000099940	606.4445992111333	1217.7150248504	-0.9747281644589809	0.9957740434160934	-1.0057287854087533	SNAP29
ENSG00000099942	1331.7402671826667	2066.2478217841667	-0.7095899246943671	0.9901081485650856	-0.6337005614205815	CRKL
ENSG00000099949	5989.779578360766	3796.286542595133	1.0075684306582762	0.9943244231632005	0.6579140226875865	LZTR1
ENSG00000099953	1190.1028639859	1261.1872464290668	-0.04257661380519397	0.4737776498285504	-0.08369621099493224	MMP11
ENSG00000099956	2236.5014387637666	3259.115657785667	-0.8913914271440041	0.9925273509124307	-0.5432368641462639	SMARCB1
ENSG00000099957	98.92413951996666	183.1351168328	-0.40754782696033476	0.9683502977916475	-0.8885139434956055	P2RX6
ENSG00000099958	97.5222349011	62.041553537300004	0.3300141790160086	0.9601889753661726	0.6524963760423782	DERL3
ENSG00000099960	42.90559727066667	30.444011693466667	0.17079714917693464	0.9082696236806211	0.4950073881178594	SLC7A4
ENSG00000099968	5460.998470148366	9918.227116433167	-1.1620343850487778	0.9967199796233516	-0.8609175091970482	BCL2L13
ENSG00000099974	73.99687017503334	32.64327490626667	0.6078155483673141	0.9846479154417479	1.1806784491509745	DDTL
ENSG00000099991	3750.726013234	3880.177761590167	-0.07259101447551149	0.7116176341044682	-0.04895286831937813	CABIN1
ENSG00000099992	555.9985672296333	622.0216224889333	-0.13615374777152667	0.8589814282425099	-0.1618835664398461	TBC1D10A
ENSG00000099994	285.16800782213335	578.1559733816666	-0.5147347457047889	0.974731924811051	-1.0196466126116457	SUSD2
ENSG00000099995	2844.9656373712332	3814.5498902698664	-0.7536943124851242	0.9893921216356942	-0.42310160460328744	SF3A1
ENSG00000099998	468.40164118863333	968.6229403192333	-0.5495658001030657	0.9781093425240291	-1.0481890405475547	GGT5
ENSG00000099999	1150.3408698661333	899.9611895730333	0.37421875830498574	0.9665069262088002	0.35412673268040346	RNF215
ENSG00000100003	1610.2338923781667	2014.2163657023334	-0.2454653757313998	0.9343613776385031	-0.3229484046469261	SEC14L2
ENSG00000100014	1133.6684059843	1235.4374368771666	-0.14106690065642133	0.8656927257520961	-0.12402323500833376	SPECC1L
ENSG00000100023	2040.1911467962666	1459.5432632924667	0.6580228557163865	0.9869286748862127	0.48318735018099357	PPIL2
ENSG00000100024	41.8778836546	14.907328826699999	0.5323535390797156	0.9797839202373093	1.4901667647920076	UPB1
ENSG00000100027	144.97983441506668	140.9572486463	0.02400840851592397	0.22653587135884368	0.040594576772863246	YPEL1
ENSG00000100028	1545.9410567955	2145.6314323896	-0.6758157249449374	0.9885149664423011	-0.4729169636033955	SNRPD3
ENSG00000100029	1812.3182152638	2389.5362774530668	-0.5975663393774339	0.9818500234936278	-0.3988943777198106	PES1
ENSG00000100030	2693.5417330582	3744.109212132567	-0.8043449637151862	0.9878608473253992	-0.4751180994837039	MAPK1
ENSG00000100031	169.0893106064	274.5328032718	-0.2981156888220299	0.9472500888718675	-0.6991930845885008	GGT1
ENSG00000100034	1449.985144844	1367.2407769818333	0.10114432539759173	0.8207616222605866	0.08477078972751405	PPM1F
ENSG00000100036	729.0760781161666	722.5140036190332	0.009314083839503499	0.04304857184172883	0.013043815804936338	SLC35E4
ENSG00000100038	40.31496213023333	15.686623490599999	0.6640778768792325	0.9879228708308487	1.3617805179634894	TOP3B
ENSG00000100053	4.539984976833333	7.5478291074333335	-0.33263758953947403	0.9572865107136089	-0.7333742353024016	CRYBB3
ENSG00000100056	678.0571165982	781.4592722749334	-0.2142364942783475	0.9208374200743966	-0.20476388061641684	DGCR14
ENSG00000100058	591.7204200850333	355.06570372403337	0.5564202049461417	0.9818602668973266	0.7368296676720963	CRYBB2P1
ENSG00000100060	5.057523276733334	6.2938041511666665	-0.1471027989546689	0.8735494218314939	-0.31550123129980817	MFNG
ENSG00000100065	247.24793600003332	488.2402423611	-0.5974205459311372	0.9818375070322171	-0.9816327341069152	CARD10
ENSG00000100068	356.4601723754667	131.51930261893332	0.9407197842661645	0.9955125594784456	1.4384663377608087	LRP5L
ENSG00000100075	2536.9535850561997	2861.4799557306	-0.34311126538804354	0.9592094989487312	-0.1736643762900999	SLC25A1
ENSG00000100077	301.7839273561	374.2984385569	-0.1987556028613881	0.9153091399211302	-0.3106730580954036	GRK3
ENSG00000100079	15.677549265066666	11.7849885549	0.15654113728018648	0.8960183508117433	0.41174969560715324	LGALS2
ENSG00000100083	4490.160385876266	2866.3680400828666	1.1228050240470961	0.9936701233229647	0.6475431153565296	GGA1
ENSG00000100084	382.33304816196664	411.37514551059996	-0.07727171018687282	0.7291771730686117	-0.10562472220116902	HIRA
ENSG00000100092	200.07092433030002	186.0374618011	0.06918089730837197	0.7119697496860833	0.1049183584807615	SH3BP1
ENSG00000100095	16.7411404379	137.5134301774	-1.1344962402298409	0.9960933341897525	-3.038102810134733	SEZ6L
ENSG00000100097	1394.4588749653667	6067.501851043533	-3.4858674966835888	0.9999999999999809	-2.1213972561168	LGALS1
ENSG00000100099	4254.264979378167	2906.8583406422	0.8471618653419466	0.9953509165498772	0.5494491285875904	HPS4
ENSG00000100100	977.4348438118	1918.3059426476334	-1.1606275246560847	0.996881829303949	-0.9727603880228979	PIK3IP1
ENSG00000100104	368.03263264476664	401.6756399768	-0.09244690836237372	0.7799245524358343	-0.12619727779177267	SRRD
ENSG00000100105	1898.9374410193	2211.5065770186334	-0.3030335269439064	0.9476783433209721	-0.21983715498486944	PATZ1
ENSG00000100106	5856.709704607767	7070.268129124934	-0.6801904511558587	0.9888472486240324	-0.2716745409053165	TRIOBP
ENSG00000100109	876.4121970945666	1105.8877553979332	-0.38368098152507346	0.9632348144832208	-0.3355234957008576	TFIP11
ENSG00000100116	286.2071366274667	572.2826917828	-0.6962560668764564	0.989099373170587	-0.9996683280484641	GCAT
ENSG00000100122	3.8550342087000002	4.084167358833334	-0.03284049628747752	0.33865600906138005	-0.08329832306950402	CRYBB1
ENSG00000100124	821.1709093486667	994.3275204749333	-0.24373893430863652	0.9338033799800833	-0.276038618140608	ANKRD54
ENSG00000100129	2978.2915283008	2986.4599746040667	-0.006332920448916073	0.015006997382332465	-0.003951408314226121	EIF3L
ENSG00000100138	1674.3870295994	2612.8337798521666	-0.8603978389787201	0.9884438461634122	-0.6419823068042112	SNU13
ENSG00000100139	6712.796840894233	3992.9294808646337	0.9935510542228834	0.9932701368622581	0.7494663879460917	MICALL1
ENSG00000100142	4.366874707066667	8.955252833000001	-0.33251841645544467	0.9572637622027658	-1.036133025909884	POLR2F
ENSG00000100147	147.1039391638	97.833880798	0.32874240942565136	0.9599314469350485	0.5884298039844486	CCDC134
ENSG00000100150	563.3572865527001	511.4462857056667	0.10704023098950141	0.8335921212083949	0.13946745362283614	DEPDC5
ENSG00000100151	2409.2886553714	1530.4824055183	0.8710300943520024	0.9954895885589289	0.6546207926395533	PICK1
ENSG00000100154	3129.3521174417333	2577.765921411033	0.3379836490194494	0.9621129751617267	0.2797427378471846	TTC28
ENSG00000100156	11379.118654483034	4163.145494673034	1.3284842477262104	0.9923705237248838	1.4506429369381104	SLC16A8
ENSG00000100162	59.41818124613334	17.378819358933335	0.8202122755054375	0.9926839304769641	1.7735743707613194	CENPM
ENSG00000100167	777.7574528121	1437.4710914641335	-0.584733010171648	0.980040874569579	-0.8861407232822145	SEPT3
ENSG00000100181	2.3553426915666664	481.1491816463334	-3.057251156624407	0.9999999999999982	-7.674403484126501	TPTEP1
ENSG00000100191	4.850581788033333	5.989275584233333	-0.15305652985096327	0.8801367857630831	-0.30422371922379243	SLC5A4
ENSG00000100196	169.81131009033334	272.1045550703	-0.33497554089589937	0.9576837101154672	-0.6802285565538111	KDELR3
ENSG00000100197	138.46976335196666	125.33983517253334	0.07291654501715385	0.729853750596803	0.14372597867539538	CYP2D6
ENSG00000100201	72377.26860724224	32721.168584398267	2.3824339663018455	0.9799881425502319	1.14531239117137	DDX17
ENSG00000100206	12.680923054	9.281584254966667	0.14789647846878365	0.8867108128562413	0.4502167819634411	DMC1
ENSG00000100207	1517.5629459161332	1523.9701236108	-0.008554483873788278	0.028322347201436116	-0.0060782618160466866	TCF20
ENSG00000100209	148.45983625233333	220.03957903783333	-0.37184669567705697	0.9628255383464374	-0.5676903653524094	HSCB
ENSG00000100211	461.94120813936667	539.8031775814333	-0.18004690911088192	0.902533969389298	-0.22472421969097658	CBY1
ENSG00000100216	858.7307312641667	1373.8395082599334	-0.7046057641290262	0.9897586780368058	-0.6779357512503215	TOMM22
ENSG00000100218	12.640812909233334	18.4579595543	-0.18127174584329842	0.9034406885994632	-0.5461538344804796	RSPH14
ENSG00000100219	1220.348967038	2500.4305791102333	-1.2914983734338434	0.9972762560052325	-1.0348827960447438	XBP1
ENSG00000100220	1566.7480956696	2530.5148274204666	-0.8901734716812408	0.9924043704648604	-0.6916576881889929	RTCB
ENSG00000100221	2077.2453067609	2103.9042297204332	-0.024968741734839615	0.22235356123466077	-0.018397436785563832	JOSD1
ENSG00000100225	2666.3435803941666	3794.1426477293003	-0.7062858027326111	0.989905286946265	-0.5089112249485694	FBXO7
ENSG00000100226	2387.4322130219334	2426.3543148586	-0.03267060226641966	0.33615661178685774	-0.02333046831439467	GTPBP1
ENSG00000100227	2290.773579060167	2999.7018613134	-0.7796780469679409	0.9895518968800437	-0.38898425003721643	POLDIP3
ENSG00000100228	395.5960346899	546.8773208712333	-0.36843607679695756	0.9630226602630909	-0.4671892693207007	RAB36
ENSG00000100234	122814.96031582223	139030.19563665803	-0.2225634901334947	0.9252210368496039	-0.17891194373134156	TIMP3
ENSG00000100239	4437.633925225	3226.1748733953664	1.0258045916271963	0.9955312001651219	0.45996601859795255	PPP6R2
ENSG00000100241	5552.553641640567	5566.739548373067	-0.007586350549014108	0.022516896663542618	-0.003681159952801167	SBF1
ENSG00000100242	2473.4029807491997	1983.8298604132667	0.482209945954316	0.9797910193346957	0.3182090099879543	SUN2
ENSG00000100243	3212.1256948764	5735.695987003433	-1.6744036512372942	0.9913161085025544	-0.8364402093274508	CYB5R3
ENSG00000100246	486.7303319332	622.1695843282	-0.28771366568718637	0.9464910611997078	-0.3541851854259564	DNAL4
ENSG00000100249	122.74032431506667	120.0935036801	0.012657448040732265	0.07565132664100715	0.031451188380322785	C22orf31
ENSG00000100253	3.8120673282666666	12.564469988366666	-0.7149569139977924	0.9900666449720368	-1.720704309480725	MIOX
ENSG00000100258	4029.7342991066334	4004.019109533833	0.014385375223607787	0.09494801227029359	0.00923585808239085	LMF2
ENSG00000100263	1911.3558539552666	1599.4779900001	0.34790308165842665	0.9644731754005433	0.2569952625261821	RHBDD3
ENSG00000100266	2000.8762301633335	2292.953810301033	-0.30024980986193694	0.9473738402037926	-0.19657536525013647	PACSIN2
ENSG00000100271	276.2154604498	372.5780095873	-0.31268045024437574	0.9504171694104937	-0.43174845260711286	TTLL1
ENSG00000100276	14.841372579966666	15.439197072433334	-0.02303056051532595	0.19420533506751336	-0.05697320265828216	RASL10A
ENSG00000100280	2565.0483528988334	3498.794297180367	-0.7685057882743812	0.9911607324272905	-0.44787182557366767	AP1B1
[truncated: 21,842 more rows]
